# Supplementary material for: In silico design of a multiepitope subunit vaccine targeting Salmonella enterica serovar Infantis: an immunoinformatics and reverse vaccinology approach
Source: Front Immunol. 2026 Feb 6;17:1717278. doi: 10.3389/fimmu.2026.1717278 (PMC12920593; doi:10.3389/fimmu.2026.1717278)
Supplement: Supplementary File 1 — A comprehensive list of all selected Salmonella Infantis genomes, including accession numbers, source information, and geographic metadata obtained for this study. [file DataSheet1.xlsx]

## Sheet: Table S1
Table S1 showing Identities of all the genomes used in this study
#Organism group	Strain	Isolate identifiers	Serovar	Isolate	Create date	Location	Isolation source	Isolation type	SNP cluster	Min-same	Min-diff	BioSample	Assembly	AMR genotypes	Computed types
Salmonella enterica	FSIS1702787	FSIS1702787,"SRS2660239"	Infantis	PDT000260953.2	2017-11-03T21:39:01Z	USA:MO	animal-chicken-young chicken	environmental/other	PDS000085033.157	1	13	SAMN07975063	GCA_009536495.1	mdsA=COMPLETE,mdsB=COMPLETE	antigen_formula=7:r:1,5,serotype=Infantis
Salmonella enterica	FSIS11810434	FSIS11810434,"SRS3422495"	Infantis	PDT000330372.1	2018-06-15T22:01:34Z	USA:MO	animal-chicken-young chicken	environmental/other	PDS000085033.157	1	12	SAMN09430570	GCA_008447065.1	mdsA=COMPLETE,mdsB=COMPLETE	antigen_formula=7:r:1,5,serotype=Infantis
Salmonella enterica	FSIS11816348	FSIS11816348,"SRS4137551"	Infantis	PDT000417377.1	2018-12-14T03:47:34Z	USA:MS	animal-chicken-young chicken	environmental/other	PDS000085033.157	3	15	SAMN10574791	GCA_007374505.1	mdsA=COMPLETE,mdsB=COMPLETE	antigen_formula=7:r:1,5,serotype=Infantis
Salmonella enterica	FSIS11923288	FSIS11923288,"SRS5190722"	Infantis	PDT000551931.1	2019-07-31T21:32:41Z	USA:MS	animal-chicken-young chicken	environmental/other	PDS000085033.157	7	6	SAMN12401789	GCA_007884125.1	mdsA=COMPLETE,mdsB=COMPLETE	antigen_formula=7:r:1,5,serotype=Infantis
Salmonella enterica	FSIS11926571	FSIS11926571,"SRS5753511"	Infantis	PDT000638986.1	2019-12-04T03:28:46Z	USA:MS	animal-chicken-young chicken	environmental/other	PDS000085033.157	14	16	SAMN13446711	GCA_011474535.1	mdsA=COMPLETE,mdsB=COMPLETE	antigen_formula=7:r:1,5,serotype=Infantis
Salmonella enterica	FSIS12139655	FSIS12139655,"SRS8958746"	Infantis	PDT001025569.1	2021-05-13T18:27:48Z	USA:MS	Animal-Chicken-Young Chicken (cecal)	environmental/other	PDS000085033.157	3	11	SAMN19110622	GCA_018358025.1	mdsA=COMPLETE,mdsB=COMPLETE	antigen_formula=7:r:1,5,serotype=Infantis
Salmonella enterica	FSIS1605666	FSIS1605666,"SRS1307768"	Infantis	PDT000108296.2	2016-02-23T22:24:07Z	USA:PA	animal-chicken-young chicken	environmental/other	PDS000027076.621	1	0	SAMN04507533	GCA_008407605.1	mdsA=COMPLETE,mdsB=COMPLETE	antigen_formula=7:r:1,5,serotype=Infantis
Salmonella enterica	FSIS1607986	FSIS1607986,"SRS1753217"	Infantis	PDT000153144.2	2016-10-20T03:16:56Z	USA:NE	chicken carcass	environmental/other	PDS000027076.621	1	1	SAMN05928255	GCA_008986785.1	mdsA=COMPLETE,mdsB=COMPLETE	antigen_formula=7:r:1,5,serotype=Infantis
Salmonella enterica	FSIS1710640	FSIS1710640,"SRS2037052"	Infantis	PDT000191639.2	2017-03-08T23:36:08Z	USA:CA	chicken carcass	environmental/other	PDS000027076.621	2	2	SAMN06553732	GCA_009162965.1	mdsA=COMPLETE,mdsB=COMPLETE	antigen_formula=7:r:1,5,serotype=Infantis
Salmonella enterica	FSIS1702700	FSIS1702700,"SRS2371166"	Infantis	PDT000225925.2	2017-07-20T14:37:37Z	USA:CA	chicken carcass	environmental/other	PDS000027076.621	5	4	SAMN07371072	GCA_009373195.1	mdsA=COMPLETE,mdsB=COMPLETE	antigen_formula=7:r:1,5,serotype=Infantis
Salmonella enterica	FSIS11706311	FSIS11706311,"SRS2756402"	Infantis	PDT000271677.2	2017-12-14T00:48:58Z	USA:TX	animal-chicken-young chicken	environmental/other	PDS000027076.621	4	7	SAMN08170600	GCA_009588425.1	mdsA=COMPLETE,mdsB=COMPLETE	antigen_formula=7:r:1,5,serotype=Infantis
Salmonella enterica	FSIS31800040	FSIS31800040,"SRS2815786"	Infantis	PDT000276933.2	2018-01-09T15:52:46Z	USA:CA	chicken carcass	environmental/other	PDS000027076.621	4	3	SAMN08329931	GCA_010142435.1	mdsA=COMPLETE,mdsB=COMPLETE	antigen_formula=7:r:1,5,serotype=Infantis
Salmonella enterica	FSIS11807276	FSIS11807276,"SRS2912729"	Infantis	PDT000284888.2	2018-02-05T21:03:26Z	USA:TX	animal-chicken-young chicken	environmental/other	PDS000027076.621	2	3	SAMN08458121	GCA_011594225.1	mdsA=COMPLETE,mdsB=COMPLETE	antigen_formula=7:r:1,5,serotype=Infantis
Salmonella enterica	FSIS31800359	FSIS31800359,"SRS3226691"	Infantis	PDT000309838.2	2018-04-27T21:11:51Z	USA:MI	chicken carcass	environmental/other	PDS000027076.621	4	3	SAMN08995905	GCA_011565985.1	mdsA=COMPLETE,mdsB=COMPLETE	antigen_formula=-:r:1,5,serotype=I -:r:1,5
Salmonella enterica	FSIS11811394	FSIS11811394,"SRS3524334"	Infantis	PDT000342656.1	2018-07-07T17:59:56Z	USA:AL	animal-chicken-young chicken	environmental/other	PDS000027076.621	3	3	SAMN09624576	GCA_008498685.1	mdsA=COMPLETE,mdsB=COMPLETE	antigen_formula=7:r:1,5,serotype=Infantis
Salmonella enterica	FSIS31800781	FSIS31800781,"SRS3573523"	Infantis	PDT000353324.1	2018-07-23T20:43:39Z	USA:MO	chicken carcass	environmental/other	PDS000027076.621	6	5	SAMN09704509	GCA_008454335.1	aph(3'')-Ib=COMPLETE,aph(6)-Id=COMPLETE,mdsA=COMPLETE,mdsB=COMPLETE	antigen_formula=7:r:1,5,serotype=Infantis
Salmonella enterica	FSIS11816062	FSIS11816062,"SRS4093504"	Infantis	PDT000412459.1	2018-11-30T03:34:14Z	USA:CA	chicken carcass	environmental/other	PDS000027076.621	0	10	SAMN10501898	GCA_007363515.1	mdsA=COMPLETE,mdsB=COMPLETE	antigen_formula=7:r:1,5,serotype=Infantis
Salmonella enterica	FSIS21923227	FSIS21923227,"SRS4255955"	Infantis	PDT000440541.2	2019-01-16T16:01:24Z	USA:TN	chicken carcass	environmental/other	PDS000027076.621	1	2	SAMN10754942	GCA_006807965.1	mdsA=COMPLETE,mdsB=COMPLETE	antigen_formula=7:r:1,5,serotype=Infantis
Salmonella enterica	FSIS11917544	FSIS11917544,"SRS4380617"	Infantis	PDT000467209.1	2019-02-20T00:55:33Z	USA:NC	animal-chicken-young chicken	environmental/other	PDS000027076.621	9	4	SAMN10968468	GCA_007429345.1	mdsA=COMPLETE,mdsB=COMPLETE	antigen_formula=7:r:1,5,serotype=Infantis
Salmonella enterica	FSIS11917803	FSIS11917803,"SRS4386142"	Infantis	PDT000468033.1	2019-02-20T21:58:53Z	USA:NY	chicken carcass	environmental/other	PDS000027076.621	7	33	SAMN10976955	GCA_007430745.1	mdsA=COMPLETE,mdsB=COMPLETE	antigen_formula=7:r:1,5,serotype=Infantis
Salmonella enterica	FSIS31901874	FSIS31901874,"SRS4695051"	Infantis	PDT000496107.2	2019-04-27T15:56:47Z	USA:PA	chicken carcass	environmental/other	PDS000027076.621	7	30	SAMN11520162	GCA_006810415.1	blaCMY-2=COMPLETE,mdsA=COMPLETE,mdsB=COMPLETE	antigen_formula=7:r:1,5,serotype=Infantis
Salmonella enterica	FSIS21925929	FSIS21925929,"SRS5640300"	Infantis	PDT000627469.1	2019-11-14T22:30:48Z	USA:WI	chicken carcass	environmental/other	PDS000027076.621	0	0	SAMN13265243	GCA_010928535.1	mdsA=COMPLETE,mdsB=COMPLETE	antigen_formula=7:r:1,5,serotype=Infantis
Salmonella enterica	FSIS11927224	FSIS11927224,"SRS5849587"	Infantis	PDT000647213.1	2019-12-19T00:27:39Z	USA:NJ	chicken carcass	environmental/other	PDS000027076.621	7	4	SAMN13617272	GCA_010617785.1	mdsA=COMPLETE,mdsB=COMPLETE	antigen_formula=7:r:1,5,serotype=Infantis
Salmonella enterica	PNCS002519	PNCS002519,"SRS8433522"	Infantis	PDT000984162.1	2021-03-12T21:30:00Z	Canada	chicken	environmental/other	PDS000027076.621	0	0	SAMN18210997	GCA_017373795.1	mdsA=COMPLETE,mdsB=COMPLETE	antigen_formula=7:r:1,5,serotype=Infantis
Salmonella enterica	NY_BAC0900003911	N23532,"NY_BAC0900003911","SRS551238"	Infantis	PDT000003207.5	2015-02-11T15:09:17Z	USA:NY	chicken	environmental/other	PDS000032398.35	0	23	SAMN01902343	GCA_011455905.1	mdsA=COMPLETE,mdsB=COMPLETE	antigen_formula=7:r:1,5,serotype=Infantis
Salmonella enterica	CFSAN086295	AG_KRS_112,"CFSAN086295","SRS7634006"	Infantis	PDT000876784.1	2020-11-02T21:28:13Z	USA:FL	chicken litter	environmental/other	PDS000032398.35	1	3	SAMN16625816	GCA_015219325.1	mdsA=COMPLETE,mdsB=COMPLETE	antigen_formula=7:r:1,5,serotype=Infantis
Salmonella enterica	FSIS11814374	FSIS11814374,"SRS3868683"	Infantis	PDT000387489.1	2018-10-02T18:43:38Z	USA:NY	chicken carcass	environmental/other	PDS000036910.9		2	SAMN10165077	GCA_007320975.1	mdsA=COMPLETE,mdsB=COMPLETE	antigen_formula=7:r:1,5,serotype=Infantis
Salmonella enterica	FSIS1608950	FSIS1608950,"SRS1847013"	Infantis	PDT000168376.2	2016-12-09T04:33:10Z	USA:CO	chicken carcass	environmental/other	PDS000029891.3	7	6	SAMN06127065	GCA_008483345.1	mdsA=COMPLETE,mdsB=COMPLETE	antigen_formula=7:r:1,5,serotype=Infantis
Salmonella enterica	FSIS12029972	FSIS12029972,"SRS6528931"	Infantis	PDT000725573.1	2020-04-23T23:11:35Z	USA:VA	animal-chicken-young chicken	environmental/other	PDS000085091.4	11		SAMN14681089	GCA_014581275.1	aac(3)-IVa=COMPLETE,aph(4)-Ia=COMPLETE,dfrA14=COMPLETE,floR=COMPLETE,gyrA_D87Y=POINT,mdsA=COMPLETE,mdsB=COMPLETE	antigen_formula=7:r:1,5,serotype=Infantis
Salmonella enterica	FSIS31801115	FSIS31801115,"SRS3865824"	Infantis	PDT000387473.1	2018-10-02T18:43:35Z	USA:MS	chicken carcass	environmental/other	PDS000032433.17	5	12	SAMN10161061	GCA_004230005.1	mdsA=COMPLETE,mdsB=COMPLETE	antigen_formula=7:r:1,5,serotype=Infantis
Salmonella enterica	FSIS1703514	FSIS1703514,"SRS2428131"	Infantis	PDT000232991.2	2017-08-12T01:15:54Z	USA:MN	chicken carcass	environmental/other	PDS000027077.270	4	3	SAMN07501481	GCA_009465445.1	mdsA=COMPLETE,mdsB=COMPLETE	antigen_formula=7:r:1,5,serotype=Infantis
Salmonella enterica	FSIS21925422	FSIS21925422,"SRS5391350"	Infantis	PDT000587014.1	2019-09-16T15:28:49Z	USA:MD	chicken carcass	environmental/other	PDS000027077.270	0	0	SAMN12758315	GCA_008562655.1	mdsA=COMPLETE,mdsB=COMPLETE	antigen_formula=7:r:1,5,serotype=Infantis
Salmonella enterica	FSIS1505210	FSIS1505210,"SRS1235865"	Infantis	PDT000101236.2	2016-01-05T15:24:35Z	USA:NC	animal-chicken-young chicken	environmental/other	PDS000089910.224	4	4	SAMN04384227	GCA_008770075.1	aac(3)-IV=COMPLETE,aadA1=COMPLETE,aph(3')-Ia=COMPLETE,aph(4)-Ia=COMPLETE,blaCTX-M-65=COMPLETE,dfrA14=COMPLETE,floR=COMPLETE,fosA3=COMPLETE,gyrA_D87Y=POINT,mdsA=COMPLETE,mdsB=COMPLETE,sul1=COMPLETE,tet(A)=COMPLETE	antigen_formula=7:r:1,5,serotype=Infantis
Salmonella enterica	FSIS1504471	FSIS1504471,"SRS1235941"	Infantis	PDT000101263.2	2016-01-05T16:23:51Z	USA:TX	animal-chicken-young chicken	environmental/other	PDS000089910.224	10	11	SAMN04384235	GCA_008769955.1	aac(3)-IV=COMPLETE,aadA1=COMPLETE,aph(3')-Ia=COMPLETE,aph(4)-Ia=COMPLETE,dfrA14=COMPLETE,floR=COMPLETE,fosA3=COMPLETE,gyrA_D87Y=POINT,mdsA=COMPLETE,mdsB=COMPLETE,sul1=COMPLETE,tet(A)=COMPLETE	antigen_formula=7:r:1,5,serotype=Infantis
Salmonella enterica	FSIS1605484	FSIS1605484,"SRS1302077"	Infantis	PDT000107810.2	2016-02-19T20:24:20Z	USA:NC	animal-chicken-young chicken	environmental/other	PDS000089910.224	4	4	SAMN04501552	GCA_008831785.1	aac(3)-IV=COMPLETE,aadA1=COMPLETE,aph(3')-Ia=COMPLETE,aph(4)-Ia=COMPLETE,blaCTX-M-65=COMPLETE,dfrA14=COMPLETE,floR=COMPLETE,fosA3=COMPLETE,gyrA_D87Y=POINT,mdsA=COMPLETE,mdsB=COMPLETE,sul1=PARTIAL_END_OF_CONTIG,tet(A)=COMPLETE	antigen_formula=7:r:1,5,serotype=Infantis
Salmonella enterica	FSIS1607050	FSIS1607050,"SRS1565787"	Infantis	PDT000138083.2	2016-07-15T17:14:56Z	USA:DE	animal-chicken-young chicken	environmental/other	PDS000089910.224	7	8	SAMN05379573	GCA_008427105.1	aac(3)-IV=COMPLETE,aadA1=COMPLETE,aph(4)-Ia=COMPLETE,blaCTX-M-65=COMPLETE,dfrA14=COMPLETE,floR=COMPLETE,fosA3=COMPLETE,gyrA_D87Y=POINT,mdsA=COMPLETE,mdsB=COMPLETE,sul1=COMPLETE,tet(A)=COMPLETE	antigen_formula=7:r:1,5,serotype=Infantis
Salmonella enterica	PNUSAS003292	PNUSAS003292,"SRS1625404"	Infantis	PDT000144652.2	2016-08-18T19:19:50Z	USA	chicken	clinical	PDS000089910.224	9	0	SAMN05544920	GCA_008941465.1	aac(3)-IV=COMPLETE,aadA1=COMPLETE,aph(3')-Ia=COMPLETE,aph(4)-Ia=COMPLETE,dfrA14=COMPLETE,floR=COMPLETE,gyrA_D87Y=POINT,mdsA=COMPLETE,mdsB=COMPLETE,sul1=COMPLETE,tet(A)=COMPLETE	antigen_formula=7:r:1,5,serotype=Infantis
Salmonella enterica	FSIS1607859	FSIS1607859,"SRS1742331"	Infantis	PDT000152162.2	2016-10-12T20:23:20Z	USA:NC	chicken carcass	environmental/other	PDS000089910.224	10	11	SAMN05900953	GCA_008983345.1	aac(3)-IV=COMPLETE,aadA1=COMPLETE,aph(4)-Ia=COMPLETE,blaCTX-M-65=COMPLETE,floR=COMPLETE,gyrA_D87Y=POINT,mdsA=COMPLETE,mdsB=COMPLETE,sul1=COMPLETE,tet(A)=COMPLETE	antigen_formula=7:r:1,5,serotype=Infantis
Salmonella enterica	FSIS1607981	FSIS1607981,"SRS1778582"	Infantis	PDT000156353.2	2016-11-04T21:20:27Z	USA:NC	animal-chicken-young chicken	environmental/other	PDS000089910.224	5	7	SAMN05965009	GCA_008989965.1	aadA1=COMPLETE,blaCTX-M-65=COMPLETE,fosA3=COMPLETE,gyrA_D87Y=POINT,mdsA=COMPLETE,mdsB=COMPLETE,sul1=COMPLETE,tet(A)=COMPLETE	antigen_formula=7:r:1,5,serotype=Infantis
Salmonella enterica	FSIS1608259	FSIS1608259,"SRS1787123"	Infantis	PDT000157456.2	2016-11-07T19:17:08Z	USA:DE	chicken carcass	environmental/other	PDS000089910.224	6	10	SAMN05991251	GCA_008990835.1	aac(3)-IV=COMPLETE,aadA1=COMPLETE,aph(3')-Ia=COMPLETE,aph(4)-Ia=COMPLETE,blaCTX-M-65=COMPLETE,dfrA14=COMPLETE,floR=COMPLETE,fosA3=COMPLETE,gyrA_D87Y=POINT,mdsA=COMPLETE,mdsB=COMPLETE,sul1=COMPLETE,tet(A)=COMPLETE	antigen_formula=7:r:1,5,serotype=Infantis
Salmonella enterica	FSIS1608284	FSIS1608284,"SRS1791319"	Infantis	PDT000157654.2	2016-11-08T23:18:29Z	USA:NC	chicken carcass	environmental/other	PDS000089910.224	10	10	SAMN06006093	GCA_008993685.1	aadA1=COMPLETE,gyrA_D87Y=POINT,mdsA=COMPLETE,mdsB=COMPLETE,sul1=COMPLETE,tet(A)=COMPLETE	antigen_formula=7:r:1,5,serotype=Infantis
Salmonella enterica	FSIS1608229	FSIS1608229,"SRS1797811"	Infantis	PDT000158977.2	2016-11-15T06:19:00Z	USA:DE	animal-chicken-young chicken	environmental/other	PDS000089910.224	6	5	SAMN06015777	GCA_009026405.1	aac(3)-IV=COMPLETE,aadA1=COMPLETE,aph(3')-Ia=COMPLETE,aph(4)-Ia=COMPLETE,blaCTX-M-65=COMPLETE,dfrA14=COMPLETE,floR=COMPLETE,fosA3=COMPLETE,gyrA_D87Y=POINT,mdsA=COMPLETE,mdsB=COMPLETE,sul1=COMPLETE,tet(A)=COMPLETE	antigen_formula=7:r:1,5,serotype=Infantis
Salmonella enterica	FSIS1608504	FSIS1608504,"SRS1812504"	Infantis	PDT000162378.2	2016-11-22T00:19:35Z	USA:DE	chicken carcass	environmental/other	PDS000089910.224	8	9	SAMN06046042	GCA_009036145.1	aac(3)-IV=COMPLETE,aadA1=COMPLETE,aph(3')-Ia=COMPLETE,aph(4)-Ia=COMPLETE,blaCTX-M-65=COMPLETE,dfrA14=COMPLETE,fosA3=COMPLETE,gyrA_D87Y=POINT,mdsA=COMPLETE,mdsB=COMPLETE,sul1=COMPLETE,sul1=PARTIAL_END_OF_CONTIG,tet(A)=COMPLETE	antigen_formula=7:r:1,5,serotype=Infantis
Salmonella enterica	FSIS1608661	FSIS1608661,"SRS1814123"	Infantis	PDT000162691.2	2016-11-22T19:19:15Z	USA:NC	chicken carcass	environmental/other	PDS000089910.224	8	8	SAMN06048864	GCA_009036565.1	aac(3)-IV=COMPLETE,aadA1=COMPLETE,aph(3')-Ia=COMPLETE,aph(4)-Ia=COMPLETE,blaCTX-M-65=COMPLETE,dfrA14=COMPLETE,fosA3=COMPLETE,gyrA_D87Y=POINT,mdsA=COMPLETE,mdsB=COMPLETE,sul1=COMPLETE,tet(A)=COMPLETE	antigen_formula=7:r:1,5,serotype=Infantis
Salmonella enterica	FSIS1608687	FSIS1608687,"SRS1835946"	Infantis	PDT000167489.2	2016-12-05T05:31:44Z	USA:DE	chicken carcass	environmental/other	PDS000089910.224	6	8	SAMN06103568	GCA_009030925.1	aac(3)-IV=COMPLETE,aadA1=COMPLETE,aph(3')-Ia=COMPLETE,aph(4)-Ia=COMPLETE,blaCTX-M-65=COMPLETE,dfrA14=COMPLETE,floR=COMPLETE,fosA3=COMPLETE,gyrA_D87Y=POINT,mdsA=COMPLETE,mdsB=COMPLETE,sul1=COMPLETE,tet(A)=COMPLETE	antigen_formula=7:r:1,5,serotype=Infantis
Salmonella enterica	FSIS1608961	FSIS1608961,"SRS1878020"	Infantis	PDT000174434.2	2016-12-23T19:32:18Z	USA:NC	chicken carcass	environmental/other	PDS000089910.224	5	7	SAMN06183454	GCA_009073665.1	aac(3)-IV=COMPLETE,aadA1=COMPLETE,aph(3')-Ia=COMPLETE,aph(4)-Ia=COMPLETE,blaCTX-M-65=COMPLETE,dfrA14=COMPLETE,floR=COMPLETE,fosA3=COMPLETE,gyrA_D87Y=POINT,mdsA=COMPLETE,mdsB=COMPLETE,sul1=COMPLETE,tet(A)=COMPLETE	antigen_formula=7:r:1,5,serotype=Infantis
Salmonella enterica	FSIS1709805	FSIS1709805,"SRS1935304"	Infantis	PDT000181053.2	2017-01-23T21:32:16Z	USA:DE	chicken carcass	environmental/other	PDS000089910.224	6	7	SAMN06250896	GCA_009033545.1	aac(3)-IV=COMPLETE,aadA1=COMPLETE,aph(3')-Ia=COMPLETE,aph(4)-Ia=COMPLETE,blaCTX-M-65=COMPLETE,dfrA14=COMPLETE,floR=COMPLETE,gyrA_D87Y=POINT,mdsA=COMPLETE,mdsB=COMPLETE,sul1=COMPLETE,tet(A)=COMPLETE	antigen_formula=7:r:1,5,serotype=Infantis
Salmonella enterica	FSIS1609745	FSIS1609745,"SRS1938360"	Infantis	PDT000181168.2	2017-01-25T16:33:03Z	USA:DE	chicken carcass	environmental/other	PDS000089910.224	7	5	SAMN06256260	GCA_009033965.1	aac(3)-IV=COMPLETE,aadA1=COMPLETE,aph(3')-Ia=COMPLETE,aph(4)-Ia=COMPLETE,dfrA14=COMPLETE,floR=COMPLETE,gyrA_D87Y=POINT,mdsA=COMPLETE,mdsB=COMPLETE,sul1=COMPLETE,tet(A)=COMPLETE	antigen_formula=7:r:1,5,serotype=Infantis
Salmonella enterica	FSIS1709858	FSIS1709858,"SRS1941312"	Infantis	PDT000181416.2	2017-01-26T17:33:17Z	USA:NC	animal-chicken-young chicken	environmental/other	PDS000089910.224	9	9	SAMN06271587	GCA_009046505.1	aac(3)-IV=COMPLETE,aadA1=COMPLETE,aph(3')-Ia=COMPLETE,aph(4)-Ia=COMPLETE,blaCTX-M-65=COMPLETE,dfrA14=COMPLETE,floR=COMPLETE,fosA3=COMPLETE,gyrA_D87Y=POINT,mdsA=COMPLETE,mdsB=COMPLETE,sul1=COMPLETE,tet(A)=COMPLETE	antigen_formula=7:r:1,5,serotype=Infantis
Salmonella enterica	FSIS1710098	FSIS1710098,"SRS1952467"	Infantis	PDT000184329.2	2017-02-01T16:32:16Z	USA:DE	animal-chicken-young chicken	environmental/other	PDS000089910.224	6	10	SAMN06285999	GCA_009124805.1	aac(3)-IV=COMPLETE,aadA1=COMPLETE,aph(3')-Ia=COMPLETE,aph(4)-Ia=COMPLETE,blaCTX-M-65=COMPLETE,dfrA14=COMPLETE,floR=COMPLETE,fosA3=COMPLETE,gyrA_D87Y=POINT,mdsA=COMPLETE,mdsB=COMPLETE,sul1=COMPLETE,tet(A)=COMPLETE	antigen_formula=7:r:1,5,serotype=Infantis
Salmonella enterica	FSIS1709878	FSIS1709878,"SRS1954022"	Infantis	PDT000184605.2	2017-02-02T19:34:03Z	USA:DE	chicken carcass	environmental/other	PDS000089910.224	2	5	SAMN06289250	GCA_009124985.1	aadA1=COMPLETE,gyrA_D87Y=POINT,mdsA=COMPLETE,mdsB=COMPLETE,sul1=COMPLETE,tet(A)=COMPLETE,tet(A)=PARTIAL_END_OF_CONTIG	antigen_formula=7:r:1,5,serotype=Infantis
Salmonella enterica	FSIS1710365	FSIS1710365,"SRS1991272"	Infantis	PDT000188427.2	2017-02-18T17:38:00Z	USA:NC	animal-chicken-young chicken	environmental/other	PDS000089910.224	5	5	SAMN06346634	GCA_009123725.1	aac(3)-IV=COMPLETE,aadA1=PARTIAL_END_OF_CONTIG,aph(3')-Ia=COMPLETE,aph(4)-Ia=COMPLETE,blaCTX-M-65=COMPLETE,dfrA14=COMPLETE,gyrA_D87Y=POINT,mdsA=COMPLETE,mdsB=COMPLETE,sul1=COMPLETE,sul1=PARTIAL_END_OF_CONTIG,tet(A)=COMPLETE	antigen_formula=7:r:1,5,serotype=Infantis
Salmonella enterica	FSIS1710552	FSIS1710552,"SRS2006319"	Infantis	PDT000190601.2	2017-02-28T22:28:31Z	USA:NC	animal-chicken-young chicken	environmental/other	PDS000089910.224	6	6	SAMN06459282	GCA_009131505.1	aac(3)-IV=COMPLETE,aadA1=COMPLETE,aph(3')-Ia=COMPLETE,aph(4)-Ia=COMPLETE,dfrA14=COMPLETE,gyrA_D87Y=POINT,mdsA=COMPLETE,mdsB=COMPLETE,sul1=COMPLETE,tet(A)=COMPLETE	antigen_formula=7:r:1,5,serotype=Infantis
Salmonella enterica	FSIS1700061	FSIS1700061,"SRS2062704"	Infantis	PDT000195788.2	2017-03-21T22:35:52Z	USA:NC	animal-chicken-young chicken	environmental/other	PDS000089910.224	8	8	SAMN06624589	GCA_009164925.1	aac(3)-IV=COMPLETE,aadA1=COMPLETE,aph(3')-Ia=COMPLETE,aph(4)-Ia=COMPLETE,dfrA14=COMPLETE,floR=COMPLETE,gyrA_D87Y=POINT,mdsA=COMPLETE,mdsB=COMPLETE,sul1=COMPLETE,tet(A)=COMPLETE	antigen_formula=7:r:1,5,serotype=Infantis
Salmonella enterica	FSIS1710557	FSIS1710557,"SRS2062743"	Infantis	PDT000195804.2	2017-03-21T22:35:56Z	USA:VA	animal-chicken-young chicken	environmental/other	PDS000089910.224	2	2	SAMN06624551	GCA_009167145.1	aac(3)-IV=COMPLETE,aadA1=COMPLETE,aph(4)-Ia=COMPLETE,blaCTX-M-65=COMPLETE,floR=COMPLETE,fosA3=COMPLETE,gyrA_D87Y=POINT,mdsA=COMPLETE,mdsB=COMPLETE,sul1=COMPLETE,tet(A)=COMPLETE	antigen_formula=7:r:1,5,serotype=Infantis
Salmonella enterica	FSIS1710722	FSIS1710722,"SRS2070944"	Infantis	PDT000197557.2	2017-03-25T16:36:52Z	USA:DE	animal-chicken-young chicken	environmental/other	PDS000089910.224	5	5	SAMN06638393	GCA_009167845.1	aac(3)-IV=COMPLETE,aadA1=COMPLETE,aph(3')-Ia=COMPLETE,aph(4)-Ia=COMPLETE,blaCTX-M-65=COMPLETE,dfrA14=PARTIAL_END_OF_CONTIG,floR=COMPLETE,fosA3=COMPLETE,gyrA_D87Y=POINT,mdsA=COMPLETE,mdsB=COMPLETE,sul1=COMPLETE,tet(A)=COMPLETE	antigen_formula=7:r:1,5,serotype=Infantis
Salmonella enterica	FSIS1700006	FSIS1700006,"SRS2119457"	Infantis	PDT000201712.2	2017-04-14T02:39:56Z	USA:MD	chicken carcass	environmental/other	PDS000089910.224	5	6	SAMN06701472	GCA_009201025.1	aadA1=COMPLETE,aph(3')-Ia=COMPLETE,dfrA14=COMPLETE,gyrA_D87Y=POINT,mdsA=COMPLETE,mdsB=COMPLETE,sul1=COMPLETE,tet(A)=COMPLETE	antigen_formula=7:r:1,5,serotype=Infantis
Salmonella enterica	FSIS1700228	FSIS1700228,"SRS2148102"	Infantis	PDT000205122.2	2017-04-25T15:40:24Z	USA:DE	animal-chicken-young chicken	environmental/other	PDS000089910.224	1	4	SAMN06829518	GCA_009207225.1	aadA1=COMPLETE,gyrA_D87Y=POINT,mdsA=COMPLETE,mdsB=COMPLETE,sul1=COMPLETE,tet(A)=COMPLETE	antigen_formula=7:r:1,5,serotype=Infantis
Salmonella enterica	FSIS1700428	FSIS1700428,"SRS2148991"	Infantis	PDT000205242.2	2017-04-25T23:41:18Z	USA:DE	animal-chicken-young chicken	environmental/other	PDS000089910.224	3	8	SAMN06829531	GCA_009206385.1	aac(3)-IV=COMPLETE,aadA1=COMPLETE,aph(3')-Ia=COMPLETE,aph(4)-Ia=COMPLETE,floR=COMPLETE,gyrA_D87Y=POINT,mdsA=COMPLETE,mdsB=COMPLETE,sul1=COMPLETE,tet(A)=COMPLETE	antigen_formula=7:r:1,5,serotype=Infantis
Salmonella enterica	FSIS1700764	FSIS1700764,"SRS2169446"	Infantis	PDT000207529.2	2017-05-06T06:34:51Z	USA:VA	animal-chicken-young chicken	environmental/other	PDS000089910.224	2	2	SAMN06899425	GCA_009217935.1	aac(3)-IV=COMPLETE,aadA1=COMPLETE,aph(3')-Ia=COMPLETE,aph(4)-Ia=COMPLETE,blaCTX-M-65=COMPLETE,floR=COMPLETE,gyrA_D87Y=POINT,mdsA=COMPLETE,mdsB=COMPLETE,sul1=COMPLETE,tet(A)=COMPLETE	antigen_formula=7:r:1,5,serotype=Infantis
Salmonella enterica	FSIS1701092	FSIS1701092,"SRS2250152"	Infantis	PDT000215173.2	2017-06-02T23:16:18Z	USA:NC	animal-chicken-young chicken	environmental/other	PDS000089910.224	8	11	SAMN07190235	GCA_009317375.1	aac(3)-IV=COMPLETE,aadA1=COMPLETE,aph(3')-Ia=COMPLETE,aph(4)-Ia=COMPLETE,dfrA14=COMPLETE,gyrA_D87Y=POINT,mdsA=COMPLETE,mdsB=COMPLETE,sul1=COMPLETE,tet(A)=COMPLETE	antigen_formula=7:r:1,5,serotype=Infantis
Salmonella enterica	FSIS1700931	FSIS1700931,"SRS2252569"	Infantis	PDT000215777.2	2017-06-05T23:22:50Z	USA:VA	animal-chicken-young chicken	environmental/other	PDS000089910.224	6	6	SAMN07193919	GCA_009317555.1	aadA1=COMPLETE,aph(3')-Ia=COMPLETE,blaCTX-M-65=COMPLETE,fosA3=COMPLETE,gyrA_D87Y=POINT,mdsA=COMPLETE,mdsB=COMPLETE,sul1=COMPLETE,tet(A)=COMPLETE	antigen_formula=7:r:1,5,serotype=Infantis
Salmonella enterica	FSIS1700940	FSIS1700940,"SRS2252835"	Infantis	PDT000215903.2	2017-06-05T23:23:13Z	USA:NC	animal-chicken-young chicken	environmental/other	PDS000089910.224	6	12	SAMN07193959	GCA_009318515.1	aadA1=COMPLETE,gyrA_D87Y=POINT,mdsA=COMPLETE,mdsB=COMPLETE,sul1=COMPLETE,tet(A)=COMPLETE	antigen_formula=7:r:1,5,serotype=Infantis
Salmonella enterica	FSIS1702134	FSIS1702134,"SRS2284513"	Infantis	PDT000218547.2	2017-06-14T21:20:23Z	USA:SC	chicken carcass	environmental/other	PDS000089910.224	7	9	SAMN07237126	GCA_009322385.1	aadA1=COMPLETE,gyrA_D87Y=POINT,mdsA=COMPLETE,mdsB=COMPLETE,sul1=COMPLETE,tet(A)=COMPLETE	antigen_formula=7:r:1,5,serotype=Infantis
Salmonella enterica	FSIS1702008	FSIS1702008,"SRS2323557"	Infantis	PDT000221649.2	2017-06-29T05:46:19Z	USA:NC	chicken carcass	environmental/other	PDS000089910.224	11	11	SAMN07291081	GCA_009334995.1	aadA1=COMPLETE,gyrA_D87Y=POINT,mdsA=COMPLETE,mdsB=COMPLETE,sul1=COMPLETE,tet(A)=COMPLETE	antigen_formula=7:r:1,5,serotype=Infantis
Salmonella enterica	FSIS1701889	FSIS1701889,"SRS2339676"	Infantis	PDT000222998.2	2017-07-06T21:39:44Z	USA:DE	animal-chicken-young chicken	environmental/other	PDS000089910.224	2	3	SAMN07327473	GCA_009342185.1	aac(3)-IV=COMPLETE,aadA1=COMPLETE,aph(3')-Ia=COMPLETE,aph(4)-Ia=COMPLETE,blaCTX-M-65=COMPLETE,dfrA14=COMPLETE,floR=COMPLETE,fosA3=COMPLETE,gyrA_D87Y=POINT,mdsA=COMPLETE,mdsB=COMPLETE,sul1=COMPLETE,tet(A)=COMPLETE	antigen_formula=7:r:1,5,serotype=Infantis
Salmonella enterica	FSIS1702331	FSIS1702331,"SRS2346067"	Infantis	PDT000224377.2	2017-07-10T23:35:51Z	USA:NC	animal-chicken-young chicken	environmental/other	PDS000089910.224	16	17	SAMN07340473	GCA_009365255.1	aadA1=COMPLETE,gyrA_D87Y=POINT,mdsA=COMPLETE,mdsB=COMPLETE,sul1=COMPLETE,tet(A)=COMPLETE	antigen_formula=7:r:1,5,serotype=Infantis
Salmonella enterica	FSIS1702827	FSIS1702827,"SRS2377814"	Infantis	PDT000226158.2	2017-07-22T19:38:58Z	USA:MD	chicken carcass	environmental/other	PDS000089910.224	0	3	SAMN07405738	GCA_009395195.1	aadA1=COMPLETE,aph(3')-Ia=COMPLETE,dfrA14=COMPLETE,gyrA_D87Y=POINT,mdsA=COMPLETE,mdsB=COMPLETE,sul1=COMPLETE,tet(A)=COMPLETE	antigen_formula=7:r:1,5,serotype=Infantis
Salmonella enterica	FSIS1702698	FSIS1702698,"SRS2377821"	Infantis	PDT000226165.2	2017-07-22T19:38:59Z	USA:NC	chicken carcass	environmental/other	PDS000089910.224	7	4	SAMN07374672	GCA_009373395.1	aac(3)-IV=COMPLETE,aadA1=COMPLETE,aph(3')-Ia=COMPLETE,aph(4)-Ia=COMPLETE,blaCTX-M-65=COMPLETE,dfrA14=COMPLETE,floR=COMPLETE,fosA3=COMPLETE,gyrA_D87Y=POINT,mdsA=COMPLETE,mdsB=COMPLETE,sul1=COMPLETE,tet(A)=COMPLETE	antigen_formula=7:r:1,5,serotype=Infantis
Salmonella enterica	FSIS1702980	FSIS1702980,"SRS2382223"	Infantis	PDT000227072.2	2017-07-25T15:43:02Z	USA:NC	chicken carcass	environmental/other	PDS000089910.224	5	7	SAMN07411250	GCA_009374155.1	aac(3)-IV=COMPLETE,aadA1=COMPLETE,aph(4)-Ia=COMPLETE,blaCTX-M-65=COMPLETE,floR=COMPLETE,gyrA_D87Y=POINT,mdsA=COMPLETE,mdsB=COMPLETE,sul1=COMPLETE,tet(A)=COMPLETE	antigen_formula=7:r:1,5,serotype=Infantis
Salmonella enterica	FSIS1703079	FSIS1703079,"SRS2382458"	Infantis	PDT000227163.2	2017-07-25T18:40:47Z	USA:DE	animal-chicken-young chicken	environmental/other	PDS000089910.224	6	8	SAMN07410874	GCA_009396885.1	aac(3)-IV=COMPLETE,aadA1=COMPLETE,aph(3')-Ia=COMPLETE,aph(4)-Ia=COMPLETE,blaCTX-M-65=COMPLETE,dfrA14=COMPLETE,floR=COMPLETE,gyrA_D87Y=POINT,mdsA=COMPLETE,mdsB=COMPLETE,sul1=COMPLETE,tet(A)=COMPLETE	antigen_formula=7:r:1,5,serotype=Infantis
Salmonella enterica	FSIS1703120	FSIS1703120,"SRS2393600"	Infantis	PDT000228430.2	2017-07-28T22:56:09Z	USA:MD	chicken carcass	environmental/other	PDS000089910.224	6	6	SAMN07424752	GCA_009401245.1	aac(3)-IV=COMPLETE,aadA1=COMPLETE,aph(3')-Ia=COMPLETE,aph(4)-Ia=COMPLETE,floR=COMPLETE,gyrA_D87Y=POINT,mdsA=COMPLETE,mdsB=COMPLETE,sul1=COMPLETE,tet(A)=COMPLETE	antigen_formula=7:r:1,5,serotype=Infantis
Salmonella enterica	FSIS1702506	FSIS1702506,"SRS2393771"	Infantis	PDT000228434.2	2017-07-29T00:39:58Z	USA:SC	animal-chicken-young chicken	environmental/other	PDS000089910.224	7	10	SAMN07424836	GCA_009401885.1	gyrA_D87Y=POINT,mdsA=COMPLETE,mdsB=COMPLETE	antigen_formula=7:r:1,5,serotype=Infantis
Salmonella enterica	FSIS1703031	FSIS1703031,"SRS2397157"	Infantis	PDT000230095.2	2017-07-31T22:03:44Z	USA:NC	chicken carcass	environmental/other	PDS000089910.224	12	12	SAMN07428648	GCA_009429455.1	aph(3')-Ia=COMPLETE,gyrA_D87Y=POINT,mdsA=COMPLETE,mdsB=COMPLETE	antigen_formula=7:r:1,5,serotype=Infantis
Salmonella enterica	FSIS1703557	FSIS1703557,"SRS2449903"	Infantis	PDT000235615.2	2017-08-23T03:25:20Z	USA:NC	animal-chicken-young chicken	environmental/other	PDS000089910.224	13	8	SAMN07537114	GCA_009474185.1	aac(3)-IV=COMPLETE,aadA1=COMPLETE,aph(3')-Ia=COMPLETE,aph(4)-Ia=COMPLETE,blaCTX-M-65=COMPLETE,dfrA14=COMPLETE,floR=COMPLETE,gyrA_D87Y=POINT,mdsA=COMPLETE,mdsB=COMPLETE,sul1=COMPLETE,tet(A)=COMPLETE	antigen_formula=7:r:1,5,serotype=Infantis
Salmonella enterica	FSIS11703950	FSIS11703950,"SRS2468157"	Infantis	PDT000236523.2	2017-08-25T20:43:01Z	USA:DE	animal-chicken-young chicken	environmental/other	PDS000089910.224	2	4	SAMN07560998	GCA_009476285.1	aac(3)-IV=COMPLETE,aadA1=COMPLETE,aph(3')-Ia=COMPLETE,aph(4)-Ia=COMPLETE,dfrA14=COMPLETE,floR=COMPLETE,gyrA_D87Y=POINT,mdsA=COMPLETE,mdsB=COMPLETE,sul1=COMPLETE,tet(A)=COMPLETE	antigen_formula=7:r:1,5,serotype=Infantis
Salmonella enterica	FSIS11703940	FSIS11703940,"SRS2492812"	Infantis	PDT000239105.2	2017-09-06T00:40:02Z	USA:DE	animal-chicken-young chicken	environmental/other	PDS000089910.224	7	4	SAMN07605934	GCA_009500755.1	aac(3)-IV=COMPLETE,aadA1=COMPLETE,aph(3')-Ia=COMPLETE,aph(4)-Ia=COMPLETE,blaCTX-M-65=COMPLETE,dfrA14=COMPLETE,floR=COMPLETE,gyrA_D87Y=POINT,mdsA=COMPLETE,mdsB=COMPLETE,sul1=COMPLETE,tet(A)=COMPLETE	antigen_formula=7:r:1,5,serotype=Infantis
Salmonella enterica	FSIS21720165	FSIS21720165,"SRS2509345"	Infantis	PDT000240243.2	2017-09-12T21:37:19Z	USA:MD	chicken carcass	environmental/other	PDS000089910.224	13	14	SAMN07634917	GCA_009549935.1	aac(3)-IV=COMPLETE,aph(4)-Ia=COMPLETE,blaCTX-M-65=COMPLETE,floR=COMPLETE,fosA3=COMPLETE,gyrA_D87Y=POINT,mdsA=COMPLETE,mdsB=COMPLETE	antigen_formula=7:r:1,5,serotype=Infantis
Salmonella enterica	FSIS21720167	FSIS21720167,"SRS2509414"	Infantis	PDT000240244.2	2017-09-12T21:37:19Z	USA:MD	chicken carcass	environmental/other	PDS000089910.224	6	2	SAMN07634919	GCA_009549795.1	aac(3)-IV=COMPLETE,aadA1=COMPLETE,aph(4)-Ia=COMPLETE,dfrA14=COMPLETE,floR=COMPLETE,gyrA_D87Y=POINT,mdsA=COMPLETE,mdsB=COMPLETE,sul1=COMPLETE,tet(A)=COMPLETE	antigen_formula=7:r:1,5,serotype=Infantis
Salmonella enterica	FSIS11704233	FSIS11704233,"SRS2517659"	Infantis	PDT000240796.2	2017-09-15T23:32:39Z	USA:SC	animal-chicken-young chicken	environmental/other	PDS000089910.224	9	12	SAMN07656049	GCA_009503755.1	aac(3)-IV=COMPLETE,aadA1=COMPLETE,aph(3')-Ia=COMPLETE,aph(4)-Ia=COMPLETE,blaCTX-M-65=COMPLETE,dfrA14=COMPLETE,floR=COMPLETE,gyrA_D87Y=POINT,mdsA=COMPLETE,mdsB=COMPLETE,sul1=COMPLETE,tet(A)=COMPLETE	antigen_formula=7:r:1,5,serotype=Infantis
Salmonella enterica	FSIS21720172	FSIS21720172,"SRS2522474"	Infantis	PDT000241128.2	2017-09-18T16:04:18Z	USA:NC	chicken carcass	environmental/other	PDS000089910.224	3	5	SAMN07662401	GCA_009503715.1	aadA1=COMPLETE,aph(3')-Ia=COMPLETE,dfrA14=COMPLETE,gyrA_D87Y=POINT,mdsA=COMPLETE,mdsB=COMPLETE,sul1=COMPLETE,tet(A)=COMPLETE	antigen_formula=7:r:1,5,serotype=Infantis
Salmonella enterica	FSIS11704447	FSIS11704447,"SRS2552750"	Infantis	PDT000245670.2	2017-09-28T16:43:30Z	USA:NC	chicken carcass	environmental/other	PDS000089910.224	7	10	SAMN07714849	GCA_009508275.1	aadA1=COMPLETE,gyrA_D87Y=POINT,mdsA=COMPLETE,mdsB=COMPLETE,sul1=COMPLETE,tet(A)=COMPLETE	antigen_formula=7:r:1,5,serotype=Infantis
Salmonella enterica	FSIS11704407	FSIS11704407,"SRS2558733"	Infantis	PDT000246510.2	2017-09-29T22:30:28Z	USA:MO	animal-chicken-young chicken	environmental/other	PDS000089910.224	10	11	SAMN07722638	GCA_009555935.1	aac(3)-IV=COMPLETE,aadA1=COMPLETE,aph(3')-Ia=COMPLETE,aph(3')-Ia=PARTIAL,aph(4)-Ia=COMPLETE,blaCTX-M-65=COMPLETE,dfrA14=COMPLETE,floR=COMPLETE,gyrA_D87Y=POINT,mdsA=COMPLETE,mdsB=COMPLETE,sul1=COMPLETE,tet(A)=COMPLETE	antigen_formula=7:r:1,5,serotype=Infantis
Salmonella enterica	FSIS11704637	FSIS11704637,"SRS2569548"	Infantis	PDT000248196.2	2017-10-06T18:31:52Z	USA:VA	chicken carcass	environmental/other	PDS000089910.224	4	5	SAMN07746399	GCA_009558175.1	aadA1=COMPLETE,blaCTX-M-65=COMPLETE,fosA3=COMPLETE,gyrA_D87Y=POINT,mdsA=COMPLETE,mdsB=COMPLETE,sul1=COMPLETE,tet(A)=COMPLETE	antigen_formula=7:r:1,5,serotype=Infantis
Salmonella enterica	FSIS11704833	FSIS11704833,"SRS2605753"	Infantis	PDT000253369.2	2017-10-18T17:36:03Z	USA:MD	chicken carcass	environmental/other	PDS000089910.224	2	5	SAMN07809362	GCA_009516795.1	aac(3)-IV=COMPLETE,aadA1=COMPLETE,aph(3')-Ia=COMPLETE,aph(4)-Ia=COMPLETE,dfrA14=COMPLETE,gyrA_D87Y=POINT,mdsA=COMPLETE,mdsB=COMPLETE,sul1=COMPLETE,tet(A)=COMPLETE	antigen_formula=7:r:1,5,serotype=Infantis
Salmonella enterica	FSIS21720343	FSIS21720343,"SRS2613815"	Infantis	PDT000254445.2	2017-10-21T02:11:23Z	USA:MD	chicken carcass	environmental/other	PDS000089910.224	2	10	SAMN07819072	GCA_009544295.1	aac(3)-IV=COMPLETE,aadA1=COMPLETE,aph(4)-Ia=COMPLETE,blaCTX-M-65=COMPLETE,floR=COMPLETE,fosA3=COMPLETE,gyrA_D87Y=POINT,mdsA=COMPLETE,mdsB=COMPLETE,sul1=COMPLETE,tet(A)=COMPLETE	antigen_formula=7:r:1,5,serotype=Infantis
Salmonella enterica	FSIS11704578	FSIS11704578,"SRS2655950"	Infantis	PDT000260534.2	2017-11-02T21:38:33Z	USA:VA	animal-chicken-young chicken	environmental/other	PDS000089910.224	7	5	SAMN07968671	GCA_009570425.1	aadA1=COMPLETE,gyrA_D87Y=POINT,mdsA=COMPLETE,mdsB=COMPLETE,sul1=COMPLETE,tet(A)=COMPLETE	antigen_formula=7:r:1,5,serotype=Infantis
Salmonella enterica	FSIS11704590	FSIS11704590,"SRS2656414"	Infantis	PDT000260547.2	2017-11-03T05:39:02Z	USA:DE	animal-chicken-young chicken	environmental/other	PDS000089910.224	12	12	SAMN07968681	GCA_009540555.1	aadA1=COMPLETE,gyrA_D87Y=POINT,mdsA=COMPLETE,mdsB=COMPLETE,sul1=COMPLETE,tet(A)=COMPLETE	antigen_formula=7:r:1,5,serotype=Infantis
Salmonella enterica	FSIS11704926	FSIS11704926,"SRS2660094"	Infantis	PDT000260827.2	2017-11-03T21:38:34Z	USA:KY	chicken carcass	environmental/other	PDS000089910.224	7	8	SAMN07975077	GCA_009536685.1	aadA1=COMPLETE,gyrA_D87Y=POINT,mdsA=COMPLETE,mdsB=COMPLETE,sul1=COMPLETE,tet(A)=COMPLETE	antigen_formula=7:r:1,5,serotype=Infantis
Salmonella enterica	FSIS1702786	FSIS1702786,"SRS2660269"	Infantis	PDT000260965.2	2017-11-03T21:39:03Z	USA:VA	animal-chicken-young chicken	environmental/other	PDS000089910.224	7	6	SAMN07975062	GCA_009536415.1	aac(3)-IV=COMPLETE,aadA1=COMPLETE,aph(3')-Ia=COMPLETE,aph(4)-Ia=COMPLETE,dfrA14=COMPLETE,floR=COMPLETE,gyrA_D87Y=POINT,mdsA=COMPLETE,mdsB=COMPLETE,sul1=COMPLETE,tet(A)=COMPLETE	antigen_formula=7:r:1,5,serotype=Infantis
Salmonella enterica	FSIS1702658	FSIS1702658,"SRS2660289"	Infantis	PDT000260978.2	2017-11-03T21:39:06Z	USA:MD	animal-chicken-young chicken	environmental/other	PDS000089910.224	6	4	SAMN07975049	GCA_009571205.1	aadA1=COMPLETE,aph(3')-Ia=COMPLETE,dfrA14=COMPLETE,gyrA_D87Y=POINT,mdsA=COMPLETE,mdsB=COMPLETE,sul1=COMPLETE,tet(A)=COMPLETE	antigen_formula=-:-:-,serotype=I -:-:-
Salmonella enterica	FSIS1702423	FSIS1702423,"SRS2660665"	Infantis	PDT000261016.2	2017-11-03T22:37:28Z	USA:MD	chicken carcass	environmental/other	PDS000089910.224	6	5	SAMN07975033	GCA_009537115.1	aadA1=COMPLETE,gyrA_D87Y=POINT,mdsA=COMPLETE,mdsB=COMPLETE,sul1=COMPLETE,tet(A)=COMPLETE	antigen_formula=7:r:1,5,serotype=Infantis
Salmonella enterica	FSIS11704874	FSIS11704874,"SRS2687969"	Infantis	PDT000264636.2	2017-11-15T18:37:17Z	USA:MD	animal-chicken-young chicken	environmental/other	PDS000089910.224	15	10	SAMN08025058	GCA_009533455.1	aac(3)-IV=COMPLETE,aadA1=COMPLETE,aph(3')-Ia=COMPLETE,aph(4)-Ia=COMPLETE,blaCTX-M-65=COMPLETE,dfrA14=COMPLETE,floR=COMPLETE,gyrA_D87Y=POINT,mdsA=COMPLETE,mdsB=COMPLETE,sul1=COMPLETE,tet(A)=COMPLETE	antigen_formula=7:r:1,5,serotype=Infantis
Salmonella enterica	FSIS11704885	FSIS11704885,"SRS2689966"	Infantis	PDT000264862.2	2017-11-16T00:35:10Z	USA:NC	animal-chicken-young chicken	environmental/other	PDS000089910.224	11	15	SAMN08028422	GCA_009573125.1	aac(3)-IV=COMPLETE,aadA1=COMPLETE,aph(4)-Ia=COMPLETE,floR=COMPLETE,gyrA_D87Y=POINT,mdsA=COMPLETE,mdsB=COMPLETE,sul1=COMPLETE,tet(A)=COMPLETE	antigen_formula=-:r:1,5,serotype=I -:r:1,5
Salmonella enterica	FSIS11705741	FSIS11705741,"SRS2695755"	Infantis	PDT000265126.2	2017-11-17T00:35:40Z	USA:VA	chicken carcass	environmental/other	PDS000089910.224	5	5	SAMN08038016	GCA_009534255.1	aac(3)-IV=COMPLETE,aadA1=COMPLETE,aph(4)-Ia=COMPLETE,blaCTX-M-65=COMPLETE,floR=COMPLETE,gyrA_D87Y=POINT,mdsA=COMPLETE,mdsB=COMPLETE,sul1=COMPLETE,tet(A)=COMPLETE	antigen_formula=7:r:1,5,serotype=Infantis
Salmonella enterica	FSIS21720626	FSIS21720626,"SRS2703491"	Infantis	PDT000265440.2	2017-11-21T00:38:05Z	USA:MD	chicken carcass	environmental/other	PDS000089910.224	14	14	SAMN08044520	GCA_009534465.1	aac(3)-IV=COMPLETE,aadA1=COMPLETE,aph(3')-Ia=COMPLETE,aph(4)-Ia=COMPLETE,dfrA14=COMPLETE,floR=COMPLETE,gyrA_D87Y=POINT,mdsA=COMPLETE,mdsB=COMPLETE,sul1=COMPLETE,tet(A)=COMPLETE	antigen_formula=7:r:1,5,serotype=Infantis
Salmonella enterica	FSIS11705691	FSIS11705691,"SRS2707688"	Infantis	PDT000266414.2	2017-11-22T02:36:43Z	USA:VA	chicken carcass	environmental/other	PDS000089910.224	2	5	SAMN08052669	GCA_009574905.1	aadA1=COMPLETE,gyrA_D87Y=POINT,mdsA=COMPLETE,mdsB=COMPLETE,sul1=COMPLETE,tet(A)=COMPLETE	antigen_formula=7:r:1,5,serotype=Infantis
Salmonella enterica	FSIS21720644	FSIS21720644,"SRS2715779"	Infantis	PDT000267200.2	2017-11-27T18:19:57Z	USA:MD	chicken carcass	environmental/other	PDS000089910.224	3	6	SAMN08100540	GCA_009531475.1	aadA1=COMPLETE,blaCTX-M-65=COMPLETE,fosA3=COMPLETE,gyrA_D87Y=POINT,mdsA=COMPLETE,mdsB=COMPLETE,sul1=COMPLETE,tet(A)=COMPLETE	antigen_formula=7:r:1,5,serotype=Infantis
Salmonella enterica	FSIS11705979	FSIS11705979,"SRS2725595"	Infantis	PDT000268022.2	2017-11-30T22:49:52Z	USA:SC	chicken carcass	environmental/other	PDS000089910.224	10	15	SAMN08115142	GCA_009520555.1	aadA1=COMPLETE,gyrA_D87Y=POINT,mdsA=COMPLETE,mdsB=COMPLETE,sul1=COMPLETE,tet(A)=COMPLETE	antigen_formula=7:r:1,5,serotype=Infantis
Salmonella enterica	FSIS11705354	FSIS11705354,"SRS2726452"	Infantis	PDT000268068.2	2017-12-01T04:47:53Z	USA:VA	animal-chicken-young chicken	environmental/other	PDS000089910.224	9	9	SAMN08114338	GCA_009523315.1	aac(3)-IV=COMPLETE,aadA1=COMPLETE,aph(4)-Ia=COMPLETE,blaCTX-M-65=COMPLETE,floR=COMPLETE,gyrA_D87Y=POINT,mdsA=COMPLETE,mdsB=COMPLETE,sul1=COMPLETE,tet(A)=COMPLETE	antigen_formula=7:r:1,5,serotype=Infantis
Salmonella enterica	FSIS11705533	FSIS11705533,"SRS2726720"	Infantis	PDT000268081.2	2017-12-01T05:47:07Z	USA:VA	animal-chicken-young chicken	environmental/other	PDS000089910.224	9	7	SAMN08114349	GCA_009523365.1	aac(3)-IV=COMPLETE,aadA1=COMPLETE,aph(3')-Ia=COMPLETE,aph(4)-Ia=COMPLETE,floR=COMPLETE,gyrA_D87Y=POINT,mdsA=COMPLETE,mdsB=COMPLETE,sul1=COMPLETE,tet(A)=COMPLETE	antigen_formula=7:r:1,5,serotype=Infantis
Salmonella enterica	FSIS11704576	FSIS11704576,"SRS2726727"	Infantis	PDT000268088.2	2017-12-01T05:47:14Z	USA:NC	animal-chicken-young chicken	environmental/other	PDS000089910.224	14	14	SAMN08114355	GCA_009521095.1	aadA1=COMPLETE,gyrA_D87Y=POINT,mdsA=COMPLETE,mdsB=COMPLETE,sul1=COMPLETE,tet(A)=COMPLETE	antigen_formula=7:r:1,5,serotype=Infantis
Salmonella enterica	FSIS11704574	FSIS11704574,"SRS2726730"	Infantis	PDT000268091.2	2017-12-01T05:47:15Z	USA:VA	animal-chicken-young chicken	environmental/other	PDS000089910.224	11	10	SAMN08114354	GCA_009578895.1	aac(3)-IV=COMPLETE,aadA1=COMPLETE,aph(3')-Ia=COMPLETE,aph(4)-Ia=COMPLETE,fosA3=COMPLETE,gyrA_D87Y=POINT,mdsA=COMPLETE,mdsB=COMPLETE,sul1=COMPLETE,tet(A)=COMPLETE	antigen_formula=7:r:1,5,serotype=Infantis
Salmonella enterica	FSIS11705642	FSIS11705642,"SRS2726740"	Infantis	PDT000268101.2	2017-12-01T05:47:17Z	USA:NC	animal-chicken-young chicken	environmental/other	PDS000089910.224	10	10	SAMN08114368	GCA_009521195.1	aac(3)-IV=COMPLETE,aadA1=COMPLETE,aph(4)-Ia=COMPLETE,dfrA14=COMPLETE,gyrA_D87Y=POINT,mdsA=COMPLETE,mdsB=COMPLETE,sul1=COMPLETE,tet(A)=COMPLETE	antigen_formula=7:r:1,5,serotype=Infantis
Salmonella enterica	FSIS11705993	FSIS11705993,"SRS2726848"	Infantis	PDT000268161.2	2017-12-01T06:48:47Z	USA:MO	chicken carcass	environmental/other	PDS000089910.224	10	13	SAMN08114449	GCA_009521375.1	aadA1=COMPLETE,aph(3')-Ia=COMPLETE,dfrA14=COMPLETE,gyrA_D87Y=POINT,mdsA=COMPLETE,mdsB=COMPLETE,sul1=COMPLETE,tet(A)=COMPLETE	antigen_formula=7:r:1,5,serotype=Infantis
Salmonella enterica	FSIS11705082	FSIS11705082,"SRS2727538"	Infantis	PDT000268306.2	2017-12-01T23:43:35Z	USA:NC	animal-chicken-young chicken	environmental/other	PDS000089910.224	9	9	SAMN08115098	GCA_009579385.1	aac(3)-IV=COMPLETE,aadA1=COMPLETE,aph(3')-Ia=COMPLETE,aph(4)-Ia=COMPLETE,blaCTX-M-65=COMPLETE,dfrA14=COMPLETE,fosA3=COMPLETE,gyrA_D87Y=POINT,mdsA=COMPLETE,mdsB=COMPLETE,sul1=COMPLETE,tet(A)=COMPLETE	antigen_formula=7:r:1,5,serotype=Infantis
Salmonella enterica	FSIS11706033	FSIS11706033,"SRS2741599"	Infantis	PDT000269823.2	2017-12-07T06:47:19Z	USA:MD	chicken carcass	environmental/other	PDS000089910.224	9	7	SAMN08141475	GCA_009582985.1	aac(3)-IV=COMPLETE,aadA1=COMPLETE,aph(3')-Ia=COMPLETE,aph(4)-Ia=COMPLETE,blaCTX-M-65=COMPLETE,dfrA14=COMPLETE,floR=COMPLETE,gyrA_D87Y=POINT,mdsA=COMPLETE,mdsB=COMPLETE,sul1=COMPLETE,tet(A)=COMPLETE	antigen_formula=7:r:1,5,serotype=Infantis
Salmonella enterica	FSIS11705716	FSIS11705716,"SRS2755908"	Infantis	PDT000271387.2	2017-12-13T22:43:32Z	USA:DE	chicken carcass	environmental/other	PDS000089910.224	4	11	SAMN08169319	GCA_009587465.1	aac(3)-IV=COMPLETE,aph(4)-Ia=COMPLETE,blaCTX-M-65=COMPLETE,dfrA14=COMPLETE,floR=COMPLETE,gyrA_D87Y=POINT,mdsA=COMPLETE,mdsB=COMPLETE	antigen_formula=7:r:1,5,serotype=Infantis
Salmonella enterica	FSIS21720758	FSIS21720758,"SRS2757423"	Infantis	PDT000272332.2	2017-12-14T17:43:12Z	USA:SC	chicken carcass	environmental/other	PDS000089910.224	7	7	SAMN08176734	GCA_009588885.1	aac(3)-IV=COMPLETE,aadA1=COMPLETE,aph(3')-Ia=COMPLETE,aph(4)-Ia=COMPLETE,blaCTX-M-65=COMPLETE,dfrA14=COMPLETE,floR=COMPLETE,gyrA_D87Y=POINT,mdsA=COMPLETE,mdsB=COMPLETE,sul1=COMPLETE,tet(A)=COMPLETE	antigen_formula=7:r:1,5,serotype=Infantis
Salmonella enterica	FSIS11706670	FSIS11706670,"SRS2792012"	Infantis	PDT000274597.2	2017-12-27T17:43:56Z	USA:MD	chicken carcass	environmental/other	PDS000089910.224	0	2	SAMN08243925	GCA_009594525.1	aac(3)-IV=COMPLETE,aadA1=COMPLETE,aph(3')-Ia=COMPLETE,aph(4)-Ia=COMPLETE,floR=COMPLETE,gyrA_D87Y=POINT,mdsA=COMPLETE,mdsB=COMPLETE,sul1=COMPLETE,tet(A)=COMPLETE	antigen_formula=7:r:1,5,serotype=Infantis
Salmonella enterica	FSIS11706297	FSIS11706297,"SRS2792335"	Infantis	PDT000274695.2	2017-12-27T19:43:21Z	USA:VA	animal-chicken-young chicken	environmental/other	PDS000089910.224	8	7	SAMN08245544	GCA_010133815.1	aac(3)-IV=COMPLETE,aadA1=COMPLETE,aph(4)-Ia=COMPLETE,blaCTX-M-65=COMPLETE,floR=COMPLETE,gyrA_D87Y=POINT,mdsA=COMPLETE,mdsB=COMPLETE,sul1=COMPLETE,tet(A)=COMPLETE	antigen_formula=7:r:1,5,serotype=Infantis
Salmonella enterica	FSIS11706304	FSIS11706304,"SRS2792338"	Infantis	PDT000274698.2	2017-12-27T19:43:22Z	USA:AR	animal-chicken-young chicken	environmental/other	PDS000089910.224	3	8	SAMN08245551	GCA_009593825.1	aadA1=COMPLETE,gyrA_D87Y=POINT,mdsA=COMPLETE,mdsB=COMPLETE,sul1=COMPLETE,tet(A)=COMPLETE	antigen_formula=7:r:1,5,serotype=Infantis
Salmonella enterica	FSIS11706307	FSIS11706307,"SRS2792339"	Infantis	PDT000274699.2	2017-12-27T19:43:22Z	USA:MO	animal-chicken-young chicken	environmental/other	PDS000089910.224	3	4	SAMN08245554	GCA_009593905.1	aadA1=COMPLETE,gyrA_D87Y=POINT,mdsA=COMPLETE,mdsB=COMPLETE,sul1=COMPLETE,tet(A)=COMPLETE	antigen_formula=7:r:1,5,serotype=Infantis
Salmonella enterica	FSIS11705664	FSIS11705664,"SRS2796081"	Infantis	PDT000274869.2	2017-12-28T22:50:34Z	USA:DE	animal-chicken-young chicken	environmental/other	PDS000089910.224	9	9	SAMN08272753	GCA_010133415.1	aadA1=COMPLETE,blaCTX-M-65=COMPLETE,fosA3=COMPLETE,gyrA_D87Y=POINT,mdsA=COMPLETE,mdsB=COMPLETE,sul1=COMPLETE,tet(A)=COMPLETE	antigen_formula=7:r:1,5,serotype=Infantis
Salmonella enterica	FSIS11705662	FSIS11705662,"SRS2796088"	Infantis	PDT000274877.2	2017-12-28T22:50:35Z	USA:MO	animal-chicken-young chicken	environmental/other	PDS000089910.224	3	6	SAMN08272751	GCA_010134355.1	aac(3)-IV=COMPLETE,aadA1=COMPLETE,aph(3')-Ia=COMPLETE,aph(4)-Ia=COMPLETE,dfrA14=COMPLETE,floR=COMPLETE,gyrA_D87Y=POINT,mdsA=COMPLETE,mdsB=COMPLETE,sul1=COMPLETE,tet(A)=COMPLETE	antigen_formula=7:r:1,5,serotype=Infantis
Salmonella enterica	FSIS11705669	FSIS11705669,"SRS2796090"	Infantis	PDT000274879.2	2017-12-28T22:50:35Z	USA:NC	animal-chicken-young chicken	environmental/other	PDS000089910.224	14	18	SAMN08272758	GCA_010133215.1	aac(3)-IV=COMPLETE,aadA1=COMPLETE,aph(3')-Ia=COMPLETE,aph(4)-Ia=COMPLETE,blaCTX-M-65=COMPLETE,dfrA14=COMPLETE,fosA3=COMPLETE,gyrA_D87Y=POINT,mdsA=COMPLETE,mdsB=COMPLETE,sul1=COMPLETE,tet(A)=COMPLETE	antigen_formula=7:r:1,5,serotype=Infantis
Salmonella enterica	FSIS21720879	FSIS21720879,"SRS2796487"	Infantis	PDT000274937.2	2017-12-29T01:40:22Z	USA:MD	chicken carcass	environmental/other	PDS000089910.224	3	6	SAMN08273698	GCA_009614395.1	aadA1=COMPLETE,gyrA_D87Y=POINT,mdsA=COMPLETE,mdsB=COMPLETE,sul1=COMPLETE,tet(A)=COMPLETE	antigen_formula=7:r:1,5,serotype=Infantis
Salmonella enterica	FSIS21720847	FSIS21720847,"SRS2806677"	Infantis	PDT000275592.2	2018-01-04T17:40:01Z	USA:MD	chicken carcass	environmental/other	PDS000089910.224	6	11	SAMN08273714	GCA_009615655.1	aac(3)-IV=COMPLETE,aadA1=COMPLETE,aph(4)-Ia=COMPLETE,floR=COMPLETE,gyrA_D87Y=POINT,mdsA=COMPLETE,mdsB=COMPLETE,sul1=COMPLETE,tet(A)=COMPLETE	antigen_formula=7:r:1,5,serotype=Infantis
Salmonella enterica	FSIS11706623	FSIS11706623,"SRS2807072"	Infantis	PDT000275858.2	2018-01-04T18:40:12Z	USA:VA	animal-chicken-young chicken	environmental/other	PDS000089910.224	3	4	SAMN08291437	GCA_010141235.1	aac(3)-IV=COMPLETE,aadA1=COMPLETE,aph(3')-Ia=COMPLETE,aph(4)-Ia=COMPLETE,gyrA_D87Y=POINT,mdsA=COMPLETE,mdsB=COMPLETE,sul1=COMPLETE,tet(A)=COMPLETE	antigen_formula=7:r:1,5,serotype=Infantis
Salmonella enterica	FSIS11706621	FSIS11706621,"SRS2807360"	Infantis	PDT000275955.2	2018-01-04T18:40:39Z	USA:DE	animal-chicken-young chicken	environmental/other	PDS000089910.224	9	10	SAMN08291435	GCA_010142075.1	aadA1=COMPLETE,aph(3')-Ia=COMPLETE,dfrA14=COMPLETE,fosA3=COMPLETE,gyrA_D87Y=POINT,mdsA=COMPLETE,mdsB=COMPLETE,sul1=COMPLETE,tet(A)=COMPLETE	antigen_formula=7:r:1,5,serotype=Infantis
Salmonella enterica	FSIS11706489	FSIS11706489,"SRS2815832"	Infantis	PDT000276977.2	2018-01-09T16:54:46Z	USA:NC	animal-chicken-young chicken	environmental/other	PDS000089910.224	12	15	SAMN08327302	GCA_010142695.1	aac(3)-IV=COMPLETE,aadA1=COMPLETE,aph(4)-Ia=COMPLETE,blaCTX-M-65=COMPLETE,floR=COMPLETE,gyrA_D87Y=POINT,mdsA=COMPLETE,mdsB=COMPLETE,sul1=COMPLETE,tet(A)=COMPLETE	antigen_formula=7:r:1,5,serotype=Infantis
Salmonella enterica	FSIS11706487	FSIS11706487,"SRS2815911"	Infantis	PDT000277006.2	2018-01-09T17:53:29Z	USA:DE	animal-chicken-young chicken	environmental/other	PDS000089910.224	7	6	SAMN08327300	GCA_010142775.1	aadA1=COMPLETE,gyrA_D87Y=POINT,mdsA=COMPLETE,mdsB=COMPLETE,sul1=COMPLETE,tet(A)=COMPLETE	antigen_formula=7:r:1,5,serotype=Infantis
Salmonella enterica	FSIS21820909	FSIS21820909,"SRS2824744"	Infantis	PDT000277756.2	2018-01-11T16:17:53Z	USA:NC	chicken carcass	environmental/other	PDS000089910.224	10	10	SAMN08329920	GCA_010156895.1	aadA1=COMPLETE,gyrA_D87Y=POINT,mdsA=COMPLETE,mdsB=COMPLETE,sul1=COMPLETE,tet(A)=COMPLETE	antigen_formula=7:r:1,5,serotype=Infantis
Salmonella enterica	FSIS11706291	FSIS11706291,"SRS2852140"	Infantis	PDT000280999.2	2018-01-24T17:56:06Z	USA:DE	animal-chicken-young chicken	environmental/other	PDS000089910.224	8	14	SAMN08289322	GCA_011547335.1	aac(3)-IV=COMPLETE,aadA1=COMPLETE,aph(3')-Ia=COMPLETE,aph(4)-Ia=COMPLETE,dfrA14=COMPLETE,floR=COMPLETE,fosA3=COMPLETE,gyrA_D87Y=POINT,mdsA=COMPLETE,mdsB=COMPLETE,sul1=COMPLETE,tet(A)=COMPLETE	antigen_formula=7:r:1,5,serotype=Infantis
Salmonella enterica	FSIS11706967	FSIS11706967,"SRS2853508"	Infantis	PDT000281114.2	2018-01-24T17:56:31Z	USA:MO	animal-chicken-young chicken	environmental/other	PDS000089910.224	8	14	SAMN08362357	GCA_011595885.1	aadA1=COMPLETE,gyrA_D87Y=POINT,mdsA=COMPLETE,mdsB=COMPLETE,sul1=COMPLETE,tet(A)=COMPLETE	antigen_formula=7:r:1,5,serotype=Infantis
Salmonella enterica	FSIS11807110	FSIS11807110,"SRS2861176"	Infantis	PDT000281418.2	2018-01-24T17:57:46Z	USA:MO	animal-chicken-young chicken	environmental/other	PDS000089910.224	9	10	SAMN08386936	GCA_011168375.1	aadA1=COMPLETE,gyrA_D87Y=POINT,mdsA=COMPLETE,mdsB=COMPLETE,sul1=COMPLETE,tet(A)=COMPLETE	antigen_formula=7:r:1,5,serotype=Infantis
Salmonella enterica	FSIS11807107	FSIS11807107,"SRS2861182"	Infantis	PDT000281421.2	2018-01-24T17:57:47Z	USA:VA	animal-chicken-young chicken	environmental/other	PDS000089910.224	5	7	SAMN08386934	GCA_011592475.1	blaCTX-M-65=COMPLETE,fosA3=COMPLETE,gyrA_D87Y=POINT,mdsA=COMPLETE,mdsB=COMPLETE	antigen_formula=7:r:1,5,serotype=Infantis
Salmonella enterica	FSIS11807204	FSIS11807204,"SRS2861211"	Infantis	PDT000281454.2	2018-01-24T17:57:53Z	USA:DE	animal-chicken-young chicken	environmental/other	PDS000089910.224	20	19	SAMN08386872	GCA_011518205.1	aac(3)-IV=COMPLETE,aadA1=COMPLETE,aph(4)-Ia=COMPLETE,blaCTX-M-65=COMPLETE,floR=COMPLETE,gyrA_D87Y=POINT,mdsA=COMPLETE,mdsB=COMPLETE,sul1=COMPLETE,tet(A)=COMPLETE	antigen_formula=7:r:1,5,serotype=Infantis
Salmonella enterica	FSIS11807203	FSIS11807203,"SRS2861218"	Infantis	PDT000281462.2	2018-01-24T17:57:55Z	USA:VA	animal-chicken-young chicken	environmental/other	PDS000089910.224	7	7	SAMN08386871	GCA_010892735.1	aac(3)-IV=COMPLETE,aadA1=COMPLETE,aph(3')-Ia=COMPLETE,aph(4)-Ia=COMPLETE,blaCTX-M-65=COMPLETE,floR=COMPLETE,gyrA_D87Y=POINT,mdsA=COMPLETE,mdsB=COMPLETE,sul1=COMPLETE,tet(A)=COMPLETE	antigen_formula=7:r:1,5,serotype=Infantis
Salmonella enterica	FSIS11807115	FSIS11807115,"SRS2871881"	Infantis	PDT000282183.2	2018-01-26T23:44:02Z	USA:VA	animal-chicken-young chicken	environmental/other	PDS000089910.224	15	16	SAMN08407933	GCA_011600345.1	aac(3)-IV=COMPLETE,aph(3')-Ia=COMPLETE,aph(4)-Ia=COMPLETE,dfrA14=COMPLETE,gyrA_D87Y=POINT,mdsA=COMPLETE,mdsB=COMPLETE	antigen_formula=7:r:1,5,serotype=Infantis
Salmonella enterica	FSIS11807117	FSIS11807117,"SRS2871883"	Infantis	PDT000282186.2	2018-01-26T23:44:03Z	USA:NC	animal-chicken-young chicken	environmental/other	PDS000089910.224	7	11	SAMN08407934	GCA_011551395.1	aac(3)-IV=COMPLETE,aadA1=COMPLETE,aph(3')-Ia=COMPLETE,aph(4)-Ia=COMPLETE,blaCTX-M-65=COMPLETE,dfrA14=COMPLETE,floR=COMPLETE,gyrA_D87Y=POINT,mdsA=COMPLETE,mdsB=COMPLETE,sul1=COMPLETE,tet(A)=COMPLETE	antigen_formula=7:r:1,5,serotype=Infantis
Salmonella enterica	FSIS11807127	FSIS11807127,"SRS2871908"	Infantis	PDT000282211.2	2018-01-26T23:44:10Z	USA:NC	chicken carcass	environmental/other	PDS000089910.224	5	12	SAMN08407955	GCA_011647115.1	aac(3)-IV=COMPLETE,aadA1=COMPLETE,aph(4)-Ia=COMPLETE,blaCTX-M-65=COMPLETE,floR=COMPLETE,gyrA_D87Y=POINT,mdsA=COMPLETE,mdsB=COMPLETE,sul1=COMPLETE,tet(A)=COMPLETE	antigen_formula=7:r:1,5,serotype=Infantis
Salmonella enterica	FSIS11807271	FSIS11807271,"SRS2909472"	Infantis	PDT000284092.2	2018-02-03T01:49:42Z	USA:DE	animal-chicken-young chicken	environmental/other	PDS000089910.224	12	12	SAMN08457877	GCA_011542515.1	aadA1=COMPLETE,aph(3')-Ia=COMPLETE,gyrA_D87Y=POINT,mdsA=COMPLETE,mdsB=COMPLETE,sul1=COMPLETE,tet(A)=COMPLETE	antigen_formula=7:r:1,5,serotype=Infantis
Salmonella enterica	FSIS11706631	FSIS11706631,"SRS2912479"	Infantis	PDT000284866.2	2018-02-05T21:03:20Z	USA:NC	animal-chicken-young chicken	environmental/other	PDS000089910.224	15	15	SAMN08458105	GCA_010870745.1	aac(3)-IV=COMPLETE,aadA1=COMPLETE,aph(4)-Ia=COMPLETE,blaCTX-M-65=COMPLETE,floR=COMPLETE,gyrA_D87Y=POINT,mdsA=COMPLETE,mdsB=COMPLETE,sul1=COMPLETE,tet(A)=COMPLETE	antigen_formula=7:r:1,5,serotype=Infantis
Salmonella enterica	FSIS11807537	FSIS11807537,"SRS2971482"	Infantis	PDT000287505.2	2018-02-16T04:51:29Z	USA:SC	animal-chicken-young chicken	environmental/other	PDS000089910.224	13	16	SAMN08554071	GCA_011169795.1	aadA1=COMPLETE,gyrA_D87Y=POINT,mdsA=COMPLETE,mdsB=COMPLETE,sul1=COMPLETE,tet(A)=COMPLETE	antigen_formula=7:r:1,5,serotype=Infantis
Salmonella enterica	FSIS11807545	FSIS11807545,"SRS2971516"	Infantis	PDT000287510.2	2018-02-16T04:51:30Z	USA:DE	animal-chicken-young chicken	environmental/other	PDS000089910.224	9	12	SAMN08554079	GCA_011519185.1	aac(3)-IV=COMPLETE,aadA1=COMPLETE,aph(3')-Ia=COMPLETE,aph(4)-Ia=PARTIAL_END_OF_CONTIG,dfrA14=COMPLETE,gyrA_D87Y=POINT,mdsA=COMPLETE,mdsB=COMPLETE,sul1=COMPLETE,tet(A)=COMPLETE	antigen_formula=7:r:1,5,serotype=Infantis
Salmonella enterica	FSIS11807535	FSIS11807535,"SRS2974372"	Infantis	PDT000287803.2	2018-02-16T21:49:39Z	USA:NC	animal-chicken-young chicken	environmental/other	PDS000089910.224	11	15	SAMN08558096	GCA_011598345.1	aac(3)-IV=COMPLETE,aadA1=COMPLETE,aph(4)-Ia=COMPLETE,floR=COMPLETE,gyrA_D87Y=POINT,mdsA=COMPLETE,mdsB=COMPLETE,sul1=COMPLETE,tet(A)=COMPLETE	antigen_formula=7:r:1,5,serotype=Infantis
Salmonella enterica	FSIS11807722	FSIS11807722,"SRS2974376"	Infantis	PDT000287806.2	2018-02-16T21:49:39Z	USA:DE	animal-chicken-young chicken	environmental/other	PDS000089910.224	5	5	SAMN08558125	GCA_011652045.1	aadA1=COMPLETE,gyrA_D87Y=POINT,mdsA=COMPLETE,mdsB=COMPLETE,sul1=COMPLETE,tet(A)=COMPLETE	antigen_formula=7:r:1,5,serotype=Infantis
Salmonella enterica	FSIS11807760	FSIS11807760,"SRS2992315"	Infantis	PDT000288634.2	2018-02-23T00:53:28Z	USA:MD	chicken carcass	environmental/other	PDS000089910.224	8	10	SAMN08581696	GCA_011574825.1	aac(3)-IV=COMPLETE,aadA1=PARTIAL_END_OF_CONTIG,aph(3')-Ia=COMPLETE,aph(4)-Ia=COMPLETE,blaCTX-M-65=COMPLETE,dfrA14=COMPLETE,floR=COMPLETE,fosA3=COMPLETE,gyrA_D87Y=POINT,mdsA=COMPLETE,mdsB=COMPLETE,sul1=COMPLETE,tet(A)=COMPLETE	antigen_formula=7:r:1,5,serotype=Infantis
Salmonella enterica	FSIS11807701	FSIS11807701,"SRS2993356"	Infantis	PDT000288712.2	2018-02-23T07:45:29Z	USA:DE	animal-chicken-young chicken	environmental/other	PDS000089910.224	14	10	SAMN08581919	GCA_011169825.1	aadA1=COMPLETE,gyrA_D87Y=POINT,mdsA=COMPLETE,mdsB=COMPLETE,sul1=COMPLETE,tet(A)=COMPLETE	antigen_formula=7:r:1,5,serotype=Infantis
Salmonella enterica	FSIS31800174	FSIS31800174,"SRS3007728"	Infantis	PDT000290361.2	2018-02-28T20:49:11Z	USA:KY	chicken carcass	environmental/other	PDS000089910.224	4	3	SAMN08623517	GCA_010894635.1	aadA1=COMPLETE,gyrA_D87Y=POINT,mdsA=COMPLETE,mdsB=COMPLETE,sul1=COMPLETE,tet(A)=COMPLETE	antigen_formula=7:r:1,5,serotype=Infantis
Salmonella enterica	FSIS11807895	FSIS11807895,"SRS3022752"	Infantis	PDT000292787.2	2018-03-07T02:58:28Z	USA:VA	animal-chicken-young chicken	environmental/other	PDS000089910.224	3	7	SAMN08631242	GCA_011536345.1	aadA1=COMPLETE,gyrA_D87Y=POINT,mdsA=COMPLETE,mdsB=COMPLETE,sul1=COMPLETE,tet(A)=COMPLETE	antigen_formula=7:r:1,5,serotype=Infantis
Salmonella enterica	FSIS11807963	FSIS11807963,"SRS3029921"	Infantis	PDT000293270.2	2018-03-08T21:50:24Z	USA:MD	chicken carcass	environmental/other	PDS000089910.224	6	14	SAMN08662318	GCA_011536665.1	aac(3)-IV=COMPLETE,aadA1=COMPLETE,aph(4)-Ia=COMPLETE,blaCTX-M-65=COMPLETE,floR=COMPLETE,fosA3=COMPLETE,gyrA_D87Y=POINT,mdsA=COMPLETE,mdsB=COMPLETE,sul1=COMPLETE,tet(A)=COMPLETE	antigen_formula=7:r:1,5,serotype=Infantis
Salmonella enterica	FSIS11808053	FSIS11808053,"SRS3030296"	Infantis	PDT000293337.2	2018-03-09T01:49:01Z	USA:VA	animal-chicken-young chicken	environmental/other	PDS000089910.224	8	9	SAMN08663247	GCA_011131475.1	aac(3)-IV=COMPLETE,aadA1=COMPLETE,aph(4)-Ia=COMPLETE,blaCTX-M-65=COMPLETE,floR=COMPLETE,gyrA_D87Y=POINT,mdsA=COMPLETE,mdsB=COMPLETE,sul1=COMPLETE,tet(A)=COMPLETE	antigen_formula=7:r:1,5,serotype=Infantis
Salmonella enterica	FSIS11808304	FSIS11808304,"SRS3077583"	Infantis	PDT000296276.2	2018-03-21T23:45:38Z	USA:NC	animal-chicken-young chicken	environmental/other	PDS000089910.224	14	17	SAMN08767320	GCA_011575765.1	aac(3)-IV=COMPLETE,aadA1=COMPLETE,aph(4)-Ia=COMPLETE,blaCTX-M-65=COMPLETE,dfrA14=COMPLETE,floR=COMPLETE,gyrA_D87Y=POINT,mdsA=COMPLETE,mdsB=COMPLETE,sul1=COMPLETE,tet(A)=COMPLETE	antigen_formula=7:r:1,5,serotype=Infantis
Salmonella enterica	FSIS11808307	FSIS11808307,"SRS3077586"	Infantis	PDT000296285.2	2018-03-21T23:45:40Z	USA:MO	animal-chicken-young chicken	environmental/other	PDS000089910.224	5	14	SAMN08767323	GCA_011533505.1	aac(3)-IV=COMPLETE,aadA1=COMPLETE,aph(4)-Ia=COMPLETE,floR=COMPLETE,gyrA_D87Y=POINT,mdsA=COMPLETE,mdsB=COMPLETE,sul1=COMPLETE,tet(A)=COMPLETE	antigen_formula=7:r:1,5,serotype=Infantis
Salmonella enterica	FSIS31800289	FSIS31800289,"SRS3095712"	Infantis	PDT000299723.2	2018-03-27T14:50:53Z	USA:NY	chicken carcass	environmental/other	PDS000089910.224	5	4	SAMN08799027	GCA_010952855.1	aac(3)-IV=COMPLETE,aadA1=COMPLETE,aph(4)-Ia=COMPLETE,blaCTX-M-65=COMPLETE,floR=COMPLETE,gyrA_D87Y=POINT,mdsA=COMPLETE,mdsB=COMPLETE,sul1=COMPLETE,tet(A)=COMPLETE	antigen_formula=7:r:1,5,serotype=Infantis
Salmonella enterica	FSIS11808707	FSIS11808707,"SRS3118356"	Infantis	PDT000303108.2	2018-04-03T23:40:17Z	USA:DE	chicken carcass	environmental/other	PDS000089910.224	8	9	SAMN08851666	GCA_011520405.1	aac(3)-IV=COMPLETE,aadA1=COMPLETE,aph(4)-Ia=COMPLETE,blaCTX-M-65=COMPLETE,dfrA14=COMPLETE,floR=COMPLETE,gyrA_D87Y=POINT,mdsA=COMPLETE,mdsB=COMPLETE,sul1=COMPLETE,tet(A)=COMPLETE	antigen_formula=-:r:1,5,serotype=I -:r:1,5
Salmonella enterica	FSIS11808717	FSIS11808717,"SRS3118367"	Infantis	PDT000303116.2	2018-04-03T23:40:19Z	USA:TX	chicken carcass	environmental/other	PDS000089910.224	5	11	SAMN08851676	GCA_011566845.1	aac(3)-IV=COMPLETE,aadA1=COMPLETE,aph(4)-Ia=COMPLETE,blaCTX-M-65=COMPLETE,floR=COMPLETE,fosA3=COMPLETE,gyrA_D87Y=POINT,mdsA=COMPLETE,mdsB=COMPLETE,sul1=COMPLETE,tet(A)=COMPLETE	antigen_formula=-:r:1,5,serotype=I -:r:1,5
Salmonella enterica	FSIS11808375	FSIS11808375,"SRS3118389"	Infantis	PDT000303133.2	2018-04-03T23:40:22Z	USA:MD	chicken carcass	environmental/other	PDS000089910.224	2	5	SAMN08851622	GCA_011528995.1	aadA1=COMPLETE,gyrA_D87Y=POINT,mdsA=COMPLETE,mdsB=COMPLETE,sul1=COMPLETE,tet(A)=COMPLETE	antigen_formula=7:r:1,5,serotype=Infantis
Salmonella enterica	FSIS11808462	FSIS11808462,"SRS3118424"	Infantis	PDT000303141.2	2018-04-03T23:40:23Z	USA:NC	animal-chicken-young chicken	environmental/other	PDS000089910.224	10	10	SAMN08851635	GCA_011582185.1	aadA1=COMPLETE,gyrA_D87Y=POINT,mdsA=COMPLETE,mdsB=COMPLETE,sul1=COMPLETE,tet(A)=COMPLETE	antigen_formula=7:r:1,5,serotype=Infantis
Salmonella enterica	FSIS11808847	FSIS11808847,"SRS3131271"	Infantis	PDT000303588.2	2018-04-05T20:39:28Z	USA:DE	chicken carcass	environmental/other	PDS000089910.224	1	2	SAMN08873597	GCA_011162675.1	aac(3)-IV=COMPLETE,aadA1=COMPLETE,aph(3')-Ia=COMPLETE,aph(4)-Ia=COMPLETE,blaCTX-M-65=COMPLETE,dfrA14=COMPLETE,floR=COMPLETE,gyrA_D87Y=POINT,mdsA=COMPLETE,mdsB=COMPLETE,sul1=COMPLETE,tet(A)=COMPLETE	antigen_formula=7:r:1,5,serotype=Infantis
Salmonella enterica	FSIS11808815	FSIS11808815,"SRS3131275"	Infantis	PDT000303609.2	2018-04-05T21:39:50Z	USA:DE	chicken carcass	environmental/other	PDS000089910.224	2	10	SAMN08873592	GCA_010962575.1	aac(3)-IV=COMPLETE,aadA1=COMPLETE,aph(3')-Ia=COMPLETE,aph(4)-Ia=COMPLETE,floR=COMPLETE,gyrA_D87Y=POINT,mdsA=COMPLETE,mdsB=COMPLETE,sul1=COMPLETE,tet(A)=COMPLETE	antigen_formula=7:r:1,5,serotype=Infantis
Salmonella enterica	FSIS11808812	FSIS11808812,"SRS3131368"	Infantis	PDT000303635.2	2018-04-05T21:39:55Z	USA:OH	chicken carcass	environmental/other	PDS000089910.224	17	21	SAMN08873589	GCA_010894975.1	aadA1=COMPLETE,gyrA_D87Y=POINT,mdsA=COMPLETE,mdsB=COMPLETE,sul1=COMPLETE,tet(A)=COMPLETE	antigen_formula=7:r:1,5,serotype=Infantis
Salmonella enterica	FSIS11808919	FSIS11808919,"SRS3136558"	Infantis	PDT000303903.2	2018-04-06T21:39:35Z	USA:VA	animal-chicken-young chicken	environmental/other	PDS000089910.224	8	12	SAMN08886762	GCA_011528025.1	aadA1=COMPLETE,blaCTX-M-65=COMPLETE,blaCTX-M=PARTIAL_END_OF_CONTIG,fosA3=COMPLETE,gyrA_D87Y=POINT,mdsA=COMPLETE,mdsB=COMPLETE,sul1=COMPLETE,tet(A)=COMPLETE	antigen_formula=7:r:1,5,serotype=Infantis
Salmonella enterica	FSIS21821411	FSIS21821411,"SRS3153422"	Infantis	PDT000305019.2	2018-04-10T14:44:38Z	USA:AR	chicken carcass	environmental/other	PDS000089910.224	4	8	SAMN08904784	GCA_011584045.1	aadA1=COMPLETE,gyrA_D87Y=POINT,mdsA=COMPLETE,mdsB=COMPLETE,sul1=COMPLETE,tet(A)=COMPLETE	antigen_formula=7:r:1,5,serotype=Infantis
Salmonella enterica	FSIS11808936	FSIS11808936,"SRS3158942"	Infantis	PDT000305421.2	2018-04-11T19:41:58Z	USA:NC	chicken carcass	environmental/other	PDS000089910.224	7	11	SAMN08909980	GCA_011547025.1	aac(3)-IV=COMPLETE,aadA1=COMPLETE,aph(3')-Ia=COMPLETE,aph(4)-Ia=COMPLETE,dfrA14=COMPLETE,floR=COMPLETE,gyrA_D87Y=POINT,mdsA=COMPLETE,mdsB=COMPLETE,sul1=COMPLETE,tet(A)=COMPLETE	antigen_formula=7:r:1,5,serotype=Infantis
Salmonella enterica	FSIS11809068	FSIS11809068,"SRS3166773"	Infantis	PDT000305806.2	2018-04-13T20:44:59Z	USA:NC	animal-chicken-young chicken	environmental/other	PDS000089910.224	18	18	SAMN08930157	GCA_011547855.1	aac(3)-IV=COMPLETE,aadA1=COMPLETE,aph(4)-Ia=COMPLETE,dfrA14=COMPLETE,gyrA_D87Y=POINT,mdsA=COMPLETE,mdsB=COMPLETE,sul1=COMPLETE,tet(A)=COMPLETE	antigen_formula=7:r:1,5,serotype=Infantis
Salmonella enterica	FSIS11809074	FSIS11809074,"SRS3167138"	Infantis	PDT000305953.2	2018-04-13T22:43:15Z	USA:NC	animal-chicken-young chicken	environmental/other	PDS000089910.224	20	13	SAMN08930689	GCA_010957815.1	aac(3)-IV=COMPLETE,aadA1=COMPLETE,aph(4)-Ia=COMPLETE,blaCTX-M-65=COMPLETE,dfrA14=COMPLETE,floR=COMPLETE,fosA3=COMPLETE,gyrA_D87Y=POINT,mdsA=COMPLETE,mdsB=COMPLETE,sul1=COMPLETE,tet(A)=COMPLETE	antigen_formula=7:r:1,5,serotype=Infantis
Salmonella enterica	FSIS31800329	FSIS31800329,"SRS3171041"	Infantis	PDT000306420.2	2018-04-16T14:57:55Z	USA:MD	chicken carcass	environmental/other	PDS000089910.224	12	15	SAMN08934994	GCA_011155915.1	aac(3)-IV=COMPLETE,aadA1=COMPLETE,aph(3')-Ia=COMPLETE,aph(4)-Ia=COMPLETE,dfrA14=COMPLETE,floR=COMPLETE,gyrA_D87Y=POINT,mdsA=COMPLETE,mdsB=COMPLETE,sul1=COMPLETE,tet(A)=COMPLETE	antigen_formula=7:r:1,5,serotype=Infantis
Salmonella enterica	FSIS21821447	FSIS21821447,"SRS3203292"	Infantis	PDT000307465.2	2018-04-20T11:44:24Z	USA:KY	chicken carcass	environmental/other	PDS000089910.224	14	14	SAMN08959336	GCA_010932815.1	aac(3)-IV=COMPLETE,aadA1=COMPLETE,aph(3')-Ia=COMPLETE,aph(4)-Ia=COMPLETE,blaCTX-M-65=COMPLETE,floR=COMPLETE,gyrA_D87Y=POINT,mdsA=COMPLETE,mdsB=COMPLETE,sul1=COMPLETE,tet(A)=COMPLETE	antigen_formula=7:r:1,5,serotype=Infantis
Salmonella enterica	FSIS11808498	FSIS11808498,"SRS3206187"	Infantis	PDT000307797.2	2018-04-20T18:46:46Z	USA:NC	animal-chicken-young chicken	environmental/other	PDS000089910.224	16	18	SAMN08963821	GCA_011538435.1	aac(3)-IV=COMPLETE,aadA1=COMPLETE,aph(3')-Ia=COMPLETE,aph(4)-Ia=COMPLETE,dfrA14=COMPLETE,floR=COMPLETE,gyrA_D87Y=POINT,mdsA=COMPLETE,mdsB=COMPLETE,sul1=COMPLETE,tet(A)=COMPLETE	antigen_formula=7:r:1,5,serotype=Infantis
Salmonella enterica	FSIS11807897	FSIS11807897,"SRS3206188"	Infantis	PDT000307798.2	2018-04-20T18:46:46Z	USA:MO	animal-chicken-young chicken	environmental/other	PDS000089910.224	12	13	SAMN08963797	GCA_011588445.1	aac(3)-IV=COMPLETE,aadA1=COMPLETE,aph(3')-Ia=COMPLETE,aph(4)-Ia=COMPLETE,blaCTX-M-65=COMPLETE,floR=COMPLETE,fosA3=COMPLETE,gyrA_D87Y=POINT,mdsA=COMPLETE,mdsB=COMPLETE,sul1=COMPLETE,tet(A)=COMPLETE	antigen_formula=7:r:1,5,serotype=Infantis
Salmonella enterica	FSIS11808486	FSIS11808486,"SRS3206194"	Infantis	PDT000307803.2	2018-04-20T18:46:47Z	USA:VA	animal-chicken-young chicken	environmental/other	PDS000089910.224	5	5	SAMN08963809	GCA_010895095.1	aac(3)-IV=PARTIAL_END_OF_CONTIG,aadA1=COMPLETE,aph(3')-Ia=COMPLETE,aph(4)-Ia=COMPLETE,blaCTX-M-65=COMPLETE,floR=COMPLETE,gyrA_D87Y=POINT,mdsA=COMPLETE,mdsB=COMPLETE,sul1=COMPLETE,tet(A)=COMPLETE	antigen_formula=7:r:1,5,serotype=Infantis
Salmonella enterica	FSIS11808484	FSIS11808484,"SRS3206250"	Infantis	PDT000307814.2	2018-04-20T18:46:50Z	USA:AR	animal-chicken-young chicken	environmental/other	PDS000089910.224	10	11	SAMN08963807	GCA_011621185.1	aac(3)-IV=COMPLETE,aadA1=COMPLETE,aph(3')-Ia=COMPLETE,aph(4)-Ia=COMPLETE,dfrA14=COMPLETE,floR=COMPLETE,gyrA_D87Y=POINT,mdsA=COMPLETE,mdsB=COMPLETE,sul1=COMPLETE,tet(A)=COMPLETE	antigen_formula=7:r:1,5,serotype=Infantis
Salmonella enterica	FSIS11809208	FSIS11809208,"SRS3206794"	Infantis	PDT000307945.2	2018-04-20T22:42:39Z	USA:MD	animal-chicken-young chicken	environmental/other	PDS000089910.224	0	10	SAMN08965096	GCA_011570215.1	aac(3)-IV=COMPLETE,aadA1=COMPLETE,aph(3')-Ia=COMPLETE,aph(4)-Ia=COMPLETE,blaCTX-M-65=COMPLETE,floR=COMPLETE,gyrA_D87Y=POINT,mdsA=COMPLETE,mdsB=COMPLETE,sul1=COMPLETE,tet(A)=COMPLETE	antigen_formula=7:r:1,5,serotype=Infantis
Salmonella enterica	FSIS11808459	FSIS11808459,"SRS3206793"	Infantis	PDT000307946.2	2018-04-20T22:42:39Z	USA:SC	animal-chicken-young chicken	environmental/other	PDS000089910.224	9	11	SAMN08965088	GCA_010889055.1	aadA1=COMPLETE,gyrA_D87Y=POINT,mdsA=COMPLETE,mdsB=COMPLETE,sul1=COMPLETE,tet(A)=COMPLETE	antigen_formula=7:r:1,5,serotype=Infantis
Salmonella enterica	FSIS11809216	FSIS11809216,"SRS3207404"	Infantis	PDT000307997.2	2018-04-21T17:43:06Z	USA:MO	animal-chicken-young chicken	environmental/other	PDS000089910.224	0	10	SAMN08967081	GCA_011156935.1	aac(3)-IV=COMPLETE,aadA1=COMPLETE,aph(3')-Ia=COMPLETE,aph(4)-Ia=COMPLETE,blaCTX-M-65=COMPLETE,floR=COMPLETE,gyrA_D87Y=POINT,mdsA=COMPLETE,mdsB=COMPLETE,sul1=COMPLETE,tet(A)=COMPLETE	antigen_formula=7:r:1,5,serotype=Infantis
Salmonella enterica	FSIS11809224	FSIS11809224,"SRS3226724"	Infantis	PDT000309870.2	2018-04-27T21:12:02Z	USA:DE	animal-chicken-young chicken	environmental/other	PDS000089910.224	7	8	SAMN08995934	GCA_011163695.1	aac(3)-IV=COMPLETE,aadA1=COMPLETE,aph(3')-Ia=COMPLETE,aph(4)-Ia=COMPLETE,blaCTX-M-65=COMPLETE,dfrA14=COMPLETE,floR=COMPLETE,gyrA_D87Y=POINT,mdsA=COMPLETE,mdsB=COMPLETE,sul1=COMPLETE,tet(A)=COMPLETE	antigen_formula=7:r:1,5,serotype=Infantis
Salmonella enterica	FSIS21821563	FSIS21821563,"SRS3261718"	Infantis	PDT000311898.2	2018-05-07T13:46:49Z	USA:MD	chicken carcass	environmental/other	PDS000089910.224	6	5	SAMN09076851	GCA_008547025.1	aadA1=COMPLETE,gyrA_D87Y=POINT,mdsA=COMPLETE,mdsB=COMPLETE,sul1=COMPLETE,tet(A)=COMPLETE	antigen_formula=7:r:1,5,serotype=Infantis
Salmonella enterica	FSIS11808639	FSIS11808639,"SRS3276269"	Infantis	PDT000312714.2	2018-05-09T17:54:23Z	USA:DE	animal-chicken-young chicken	environmental/other	PDS000089910.224	2	3	SAMN09098745	GCA_011543315.1	aadA1=COMPLETE,gyrA_D87Y=POINT,mdsA=COMPLETE,mdsB=COMPLETE,sul1=COMPLETE,tet(A)=COMPLETE	antigen_formula=7:r:1,5,serotype=Infantis
Salmonella enterica	FSIS11809561	FSIS11809561,"SRS3276297"	Infantis	PDT000312741.2	2018-05-09T17:54:28Z	USA:VA	animal-chicken-young chicken	environmental/other	PDS000089910.224	12	21	SAMN09098759	GCA_010895395.1	aac(3)-IV=COMPLETE,aadA1=COMPLETE,aph(3')-Ia=COMPLETE,aph(4)-Ia=COMPLETE,blaCTX-M=PARTIAL_END_OF_CONTIG,floR=COMPLETE,fosA3=COMPLETE,gyrA_D87Y=POINT,mdsA=COMPLETE,mdsB=COMPLETE,sul1=COMPLETE,tet(A)=COMPLETE	antigen_formula=7:r:1,5,serotype=Infantis
Salmonella enterica	FSIS11807451	FSIS11807451,"SRS3291801"	Infantis	PDT000313370.2	2018-05-11T19:46:13Z	USA:NY	chicken carcass	environmental/other	PDS000089910.224	5	4	SAMN09101797	GCA_011590605.1	aadA1=COMPLETE,aph(4)-Ia=PARTIAL,aph(4)-Ia=PARTIAL_END_OF_CONTIG,floR=COMPLETE,gyrA_D87Y=POINT,mdsA=COMPLETE,mdsB=COMPLETE,sul1=COMPLETE,tet(A)=COMPLETE	antigen_formula=7:r:1,5,serotype=Infantis
Salmonella enterica	FSIS11809732	FSIS11809732,"SRS3291833"	Infantis	PDT000313386.2	2018-05-11T19:46:18Z	USA:NC	animal-chicken-young chicken	environmental/other	PDS000089910.224	11	13	SAMN09101789	GCA_011156655.1	aac(3)-IV=COMPLETE,aadA1=COMPLETE,aph(4)-Ia=PARTIAL,aph(4)-Ia=PARTIAL_END_OF_CONTIG,gyrA_D87Y=POINT,mdsA=COMPLETE,mdsB=COMPLETE,sul1=COMPLETE,tet(A)=COMPLETE	antigen_formula=7:r:1,5,serotype=Infantis
Salmonella enterica	FSIS11809381	FSIS11809381,"SRS3307452"	Infantis	PDT000315378.2	2018-05-16T23:45:47Z	USA:SC	animal-chicken-young chicken	environmental/other	PDS000089910.224	10	18	SAMN09214578	GCA_011667625.1	aadA1=COMPLETE,gyrA_D87Y=POINT,mdsA=COMPLETE,mdsB=COMPLETE,sul1=COMPLETE,tet(A)=COMPLETE	antigen_formula=7:r:1,5,serotype=Infantis
Salmonella enterica	FSIS11809378	FSIS11809378,"SRS3307457"	Infantis	PDT000315381.2	2018-05-16T23:45:47Z	USA:MD	animal-chicken-young chicken	environmental/other	PDS000089910.224	9	9	SAMN09214575	GCA_011579085.1	aadA1=COMPLETE,blaCTX-M-65=COMPLETE,fosA3=COMPLETE,gyrA_D87Y=POINT,mdsA=COMPLETE,mdsB=COMPLETE,sul1=COMPLETE,tet(A)=COMPLETE	antigen_formula=7:r:1,5,serotype=Infantis
Salmonella enterica	FSIS31800430	FSIS31800430,"SRS3321924"	Infantis	PDT000317520.1	2018-05-21T22:32:32Z	USA:MO	chicken carcass	environmental/other	PDS000089910.224	8	13	SAMN09230381	GCA_008443665.1	aac(3)-IV=COMPLETE,aadA1=COMPLETE,aph(4)-Ia=COMPLETE,blaCTX-M-65=COMPLETE,floR=COMPLETE,fosA3=COMPLETE,gyrA_D87Y=POINT,mdsA=COMPLETE,mdsB=COMPLETE,sul1=COMPLETE,tet(A)=COMPLETE	antigen_formula=7:r:1,5,serotype=Infantis
Salmonella enterica	FSIS11809999	FSIS11809999,"SRS3324636"	Infantis	PDT000317626.1	2018-05-22T00:17:05Z	USA:DE	animal-chicken-young chicken	environmental/other	PDS000089910.224	9	14	SAMN09233760	GCA_008559715.1	aac(3)-IV=COMPLETE,aadA1=COMPLETE,aph(4)-Ia=COMPLETE,blaCTX-M-65=COMPLETE,floR=COMPLETE,fosA3=COMPLETE,gyrA_D87Y=POINT,mdsA=COMPLETE,mdsB=COMPLETE,sul1=COMPLETE,tet(A)=COMPLETE	antigen_formula=7:r:1,5,serotype=Infantis
Salmonella enterica	FSIS11810012	FSIS11810012,"SRS3349279"	Infantis	PDT000320753.1	2018-05-29T19:00:02Z	USA:VA	animal-chicken-young chicken	environmental/other	PDS000089910.224	8	7	SAMN09274460	GCA_008547575.1	aac(3)-IV=COMPLETE,aadA1=COMPLETE,aph(3')-Ia=COMPLETE,aph(4)-Ia=COMPLETE,blaCTX-M-65=COMPLETE,dfrA14=COMPLETE,floR=COMPLETE,gyrA_D87Y=POINT,mdsA=COMPLETE,mdsB=COMPLETE,sul1=COMPLETE,tet(A)=COMPLETE	antigen_formula=7:r:1,5,serotype=Infantis
Salmonella enterica	FSIS21821747	FSIS21821747,"SRS3372087"	Infantis	PDT000323493.1	2018-06-04T20:03:26Z	USA:MO	chicken carcass	environmental/other	PDS000089910.224	9	15	SAMN09322497	GCA_008493355.1	aac(3)-IV=COMPLETE,aadA1=COMPLETE,aph(3')-Ia=COMPLETE,aph(4)-Ia=COMPLETE,blaCTX-M-65=COMPLETE,dfrA14=COMPLETE,fosA3=COMPLETE,gyrA_D87Y=POINT,mdsA=COMPLETE,mdsB=COMPLETE,sul1=COMPLETE,tet(A)=COMPLETE	antigen_formula=7:r:1,5,serotype=Infantis
Salmonella enterica	FSIS11807446	FSIS11807446,"SRS3383041"	Infantis	PDT000323938.1	2018-06-06T00:00:37Z	USA:NC	chicken carcass	environmental/other	PDS000089910.224	16	16	SAMN09372512	GCA_008495205.1	aac(3)-IV=COMPLETE,aadA1=COMPLETE,aph(4)-Ia=COMPLETE,blaCTX-M-65=COMPLETE,floR=COMPLETE,fosA3=COMPLETE,gyrA_D87Y=POINT,mdsA=COMPLETE,mdsB=COMPLETE,sul1=COMPLETE,tet(A)=COMPLETE	antigen_formula=7:r:1,5,serotype=Infantis
Salmonella enterica	FSIS11810518	FSIS11810518,"SRS3406230"	Infantis	PDT000327838.1	2018-06-11T23:00:22Z	USA:MD	chicken carcass	environmental/other	PDS000089910.224	4	4	SAMN09395617	GCA_008495765.1	aac(3)-IV=COMPLETE,aadA1=COMPLETE,aph(3')-Ia=COMPLETE,aph(4)-Ia=COMPLETE,blaCTX-M-65=COMPLETE,floR=COMPLETE,fosA3=COMPLETE,gyrA_D87Y=POINT,mdsA=COMPLETE,mdsB=COMPLETE,sul1=COMPLETE,tet(A)=COMPLETE	antigen_formula=7:r:1,5,serotype=Infantis
Salmonella enterica	FSIS11810527	FSIS11810527,"SRS3406232"	Infantis	PDT000327840.1	2018-06-11T23:00:22Z	USA:MD	chicken carcass	environmental/other	PDS000089910.224	9	12	SAMN09395626	GCA_008549515.1	aac(3)-IV=COMPLETE,aadA1=COMPLETE,aph(4)-Ia=COMPLETE,blaCTX-M-65=COMPLETE,floR=COMPLETE,gyrA_D87Y=POINT,mdsA=COMPLETE,mdsB=COMPLETE,sul1=COMPLETE,tet(A)=COMPLETE	antigen_formula=7:r:1,5,serotype=Infantis
Salmonella enterica	FSIS21821890	FSIS21821890,"SRS3417585"	Infantis	PDT000329584.1	2018-06-14T20:03:17Z	USA:MD	chicken carcass	environmental/other	PDS000089910.224	14	12	SAMN09425590	GCA_008446685.1	aac(3)-IV=COMPLETE,aadA1=COMPLETE,aph(4)-Ia=COMPLETE,blaCTX-M-65=COMPLETE,floR=COMPLETE,gyrA_D87Y=POINT,mdsA=COMPLETE,mdsB=COMPLETE,sul1=COMPLETE,tet(A)=COMPLETE	antigen_formula=7:r:1,5,serotype=Infantis
Salmonella enterica	FSIS11810437	FSIS11810437,"SRS3422497"	Infantis	PDT000330374.1	2018-06-15T22:01:34Z	USA:NC	animal-chicken-young chicken	environmental/other	PDS000089910.224	16	16	SAMN09430573	GCA_008556775.1	aac(3)-IV=COMPLETE,aadA1=COMPLETE,aph(3')-Ia=COMPLETE,aph(4)-Ia=COMPLETE,blaCTX-M-65=COMPLETE,dfrA14=COMPLETE,floR=COMPLETE,gyrA_D87Y=POINT,mdsA=COMPLETE,mdsB=COMPLETE,sul1=COMPLETE,tet(A)=COMPLETE	antigen_formula=7:r:1,5,serotype=Infantis
Salmonella enterica	FSIS11810440	FSIS11810440,"SRS3422498"	Infantis	PDT000330375.1	2018-06-15T22:01:34Z	USA:MO	animal-chicken-young chicken	environmental/other	PDS000089910.224	6	5	SAMN09430576	GCA_008495985.1	aadA1=COMPLETE,gyrA_D87Y=POINT,mdsA=COMPLETE,mdsB=COMPLETE,sul1=COMPLETE,tet(A)=COMPLETE	antigen_formula=7:r:1,5,serotype=Infantis
Salmonella enterica	FSIS11810446	FSIS11810446,"SRS3422690"	Infantis	PDT000330400.1	2018-06-15T22:01:41Z	USA:NC	animal-chicken-young chicken	environmental/other	PDS000089910.224	16	19	SAMN09430583	GCA_008550315.1	aac(3)-IV=COMPLETE,aadA1=COMPLETE,aph(3')-Ia=COMPLETE,aph(4)-Ia=COMPLETE,dfrA14=COMPLETE,floR=COMPLETE,gyrA_D87Y=POINT,mdsA=COMPLETE,mdsB=COMPLETE,sul1=COMPLETE,tet(A)=COMPLETE	antigen_formula=7:r:1,5,serotype=Infantis
Salmonella enterica	FSIS11810636	FSIS11810636,"SRS3430165"	Infantis	PDT000332048.1	2018-06-19T01:03:14Z	USA:VA	animal-chicken-young chicken	environmental/other	PDS000089910.224	8	6	SAMN09444120	GCA_008550035.1	aac(3)-IV=COMPLETE,aadA1=COMPLETE,aph(3')-Ia=COMPLETE,aph(4)-Ia=COMPLETE,blaCTX-M-65=COMPLETE,floR=COMPLETE,fosA3=COMPLETE,gyrA_D87Y=POINT,mdsA=COMPLETE,mdsB=COMPLETE,sul1=COMPLETE,tet(A)=COMPLETE	antigen_formula=7:r:1,5,serotype=Infantis
Salmonella enterica	FSIS31800598	FSIS31800598,"SRS3439334"	Infantis	PDT000333102.1	2018-06-20T22:04:34Z	USA:DE	chicken carcass	environmental/other	PDS000089910.224	5	10	SAMN09460815	GCA_008498185.1	aac(3)-IV=COMPLETE,aadA1=COMPLETE,aph(3')-Ia=COMPLETE,aph(4)-Ia=COMPLETE,dfrA14=COMPLETE,floR=COMPLETE,fosA3=COMPLETE,gyrA_D87Y=POINT,mdsA=COMPLETE,mdsB=COMPLETE,sul1=COMPLETE,tet(A)=COMPLETE	antigen_formula=7:r:1,5,serotype=Infantis
Salmonella enterica	FSIS11808499	FSIS11808499,"SRS3206259"	Infantis	PDT000307816.2	2018-04-20T18:46:51Z	USA:SC	animal-chicken-young chicken	environmental/other	PDS000089910.224	9	11	SAMN08963822		aac(3)-IVa=COMPLETE,aph(4)-Ia=COMPLETE,blaCTX-M-65=COMPLETE,dfrA14=COMPLETE,floR=COMPLETE,fosA3=COMPLETE,gyrA_D87Y=POINT,mdsA=COMPLETE,mdsB=COMPLETE	antigen_formula=7:r:1,5,serotype=Infantis
Salmonella enterica	FSIS11809123	FSIS11809123,"SRS3226743"	Infantis	PDT000309874.2	2018-04-27T21:12:03Z	USA:NC	chicken carcass	environmental/other	PDS000089910.224	9	14	SAMN08995957		aac(3)-IVa=COMPLETE,aadA1=COMPLETE,aph(4)-Ia=COMPLETE,blaCTX-M-65=COMPLETE,floR=COMPLETE,gyrA_D87Y=POINT,mdsA=COMPLETE,mdsB=COMPLETE,sul1=COMPLETE,tet(A)=COMPLETE	antigen_formula=7:r:1,5,serotype=Infantis
Salmonella enterica	FSIS11809883	FSIS11809883,"SRS3306234"	Infantis	PDT000315338.2	2018-05-16T19:46:27Z	USA:DE	animal-chicken-young chicken	environmental/other	PDS000089910.224	5	5	SAMN09213720		aac(3)-IVa=COMPLETE,aadA1=COMPLETE,aph(4)-Ia=COMPLETE,blaCTX-M-65=COMPLETE,floR=COMPLETE,gyrA_D87Y=POINT,mdsA=COMPLETE,mdsB=COMPLETE,sul1=COMPLETE,tet(A)=COMPLETE	antigen_formula=7:r:1,5,serotype=Infantis
Salmonella enterica	FSIS11810653	FSIS11810653,"SRS3443743"	Infantis	PDT000333681.1	2018-06-21T23:08:26Z	USA:DE	animal-chicken-young chicken	environmental/other	PDS000089910.224	8	11	SAMN09462553	GCA_008498225.1	aadA1=COMPLETE,aph(3')-Ia=COMPLETE,dfrA14=COMPLETE,gyrA_D87Y=POINT,mdsA=COMPLETE,mdsB=COMPLETE,sul1=COMPLETE,tet(A)=COMPLETE	antigen_formula=-:r:1,5,serotype=I -:r:1,5
Salmonella enterica	FSIS11811114	FSIS11811114,"SRS3482578"	Infantis	PDT000338382.1	2018-06-28T19:15:45Z	USA:NC	animal-chicken-young chicken	environmental/other	PDS000089910.224	19	19	SAMN09514665	GCA_008449885.1	aac(3)-IV=COMPLETE,aadA1=COMPLETE,aph(3')-Ia=COMPLETE,aph(4)-Ia=COMPLETE,blaCTX-M-65=COMPLETE,dfrA14=COMPLETE,floR=COMPLETE,fosA3=COMPLETE,gyrA_D87Y=POINT,mdsA=COMPLETE,mdsB=COMPLETE,sul1=COMPLETE,tet(A)=COMPLETE	antigen_formula=7:r:1,5,serotype=Infantis
Salmonella enterica	FSIS11811379	FSIS11811379,"SRS3523643"	Infantis	PDT000342400.1	2018-07-07T02:00:21Z	USA:VA	animal-chicken-young chicken	environmental/other	PDS000089910.224	12	14	SAMN09624561	GCA_008543555.1	aac(3)-IV=COMPLETE,aadA1=COMPLETE,aph(3')-Ia=COMPLETE,aph(4)-Ia=COMPLETE,blaCTX-M-65=COMPLETE,dfrA14=COMPLETE,floR=COMPLETE,gyrA_D87Y=POINT,mdsA=COMPLETE,mdsB=COMPLETE,sul1=COMPLETE,tet(A)=COMPLETE	antigen_formula=7:r:1,5,serotype=Infantis
Salmonella enterica	FSIS11811424	FSIS11811424,"SRS3528782"	Infantis	PDT000343929.1	2018-07-10T13:00:15Z	USA:DE	chicken carcass	environmental/other	PDS000089910.224	8	9	SAMN09633433	GCA_008451365.1	aac(3)-IV=COMPLETE,aadA1=COMPLETE,aph(4)-Ia=COMPLETE,blaCTX-M-65=COMPLETE,floR=COMPLETE,fosA3=COMPLETE,gyrA_D87Y=POINT,mdsA=COMPLETE,mdsB=COMPLETE,sul1=COMPLETE,tet(A)=COMPLETE	antigen_formula=7:r:1,5,serotype=Infantis
Salmonella enterica	FSIS11811373	FSIS11811373,"SRS3528785"	Infantis	PDT000343931.1	2018-07-10T13:00:16Z	USA:DE	animal-chicken-young chicken	environmental/other	PDS000089910.224	10	10	SAMN09633407	GCA_008500745.1	aac(3)-IV=COMPLETE,aadA1=COMPLETE,aph(3')-Ia=COMPLETE,aph(4)-Ia=COMPLETE,blaCTX-M-65=COMPLETE,dfrA14=COMPLETE,floR=COMPLETE,gyrA_D87Y=POINT,mdsA=COMPLETE,mdsB=COMPLETE,sul1=COMPLETE,tet(A)=COMPLETE	antigen_formula=7:r:1,5,serotype=Infantis
Salmonella enterica	FSIS11811640	FSIS11811640,"SRS3551254"	Infantis	PDT000350392.1	2018-07-16T21:42:16Z	USA:DE	animal-chicken-young chicken	environmental/other	PDS000089910.224	8	10	SAMN09666314	GCA_008560515.1	aac(3)-IV=COMPLETE,aadA1=COMPLETE,aph(4)-Ia=COMPLETE,blaCTX-M-65=COMPLETE,dfrA14=COMPLETE,floR=COMPLETE,fosA3=COMPLETE,gyrA_D87Y=POINT,mdsA=COMPLETE,mdsB=COMPLETE,sul1=COMPLETE,tet(A)=COMPLETE	antigen_formula=-:r:1,5,serotype=I -:r:1,5
Salmonella enterica	FSIS11811638	FSIS11811638,"SRS3551408"	Infantis	PDT000350419.1	2018-07-16T21:42:20Z	USA:MO	animal-chicken-young chicken	environmental/other	PDS000089910.224	9	10	SAMN09666312	GCA_008452625.1	aac(3)-IV=COMPLETE,aadA1=COMPLETE,aph(3')-Ia=COMPLETE,aph(4)-Ia=COMPLETE,blaCTX-M-65=COMPLETE,dfrA14=COMPLETE,floR=COMPLETE,gyrA_D87Y=POINT,mdsA=COMPLETE,mdsB=COMPLETE,sul1=COMPLETE,tet(A)=COMPLETE	antigen_formula=-:r:1,5,serotype=I -:r:1,5
Salmonella enterica	FSIS11811637	FSIS11811637,"SRS3551441"	Infantis	PDT000350431.1	2018-07-16T21:42:22Z	USA:VA	animal-chicken-young chicken	environmental/other	PDS000089910.224	6	12	SAMN09666311	GCA_008452605.1	aadA1=COMPLETE,aph(3')-Ia=COMPLETE,blaCTX-M-65=COMPLETE,dfrA14=COMPLETE,fosA3=COMPLETE,gyrA_D87Y=POINT,mdsA=COMPLETE,mdsB=COMPLETE,sul1=COMPLETE,tet(A)=COMPLETE	antigen_formula=-:r:1,5,serotype=I -:r:1,5
Salmonella enterica	FSIS11811630	FSIS11811630,"SRS3551442"	Infantis	PDT000350432.1	2018-07-16T21:42:23Z	USA:DE	animal-chicken-young chicken	environmental/other	PDS000089910.224	13	9	SAMN09666306	GCA_008452565.1	aadA1=COMPLETE,aph(3')-Ia=COMPLETE,dfrA14=COMPLETE,gyrA_D87Y=POINT,mdsA=COMPLETE,mdsB=COMPLETE,sul1=COMPLETE,tet(A)=COMPLETE	antigen_formula=7:r:1,5,serotype=Infantis
Salmonella enterica	FSIS11811942	FSIS11811942,"SRS3551777"	Infantis	PDT000350502.1	2018-07-16T22:41:41Z	USA:DE	animal-chicken-young chicken	environmental/other	PDS000089910.224	7	8	SAMN09666590	GCA_008502425.1	aac(3)-IV=COMPLETE,aadA1=COMPLETE,aph(3')-Ia=COMPLETE,aph(4)-Ia=COMPLETE,aph(4)-Ia=PARTIAL,gyrA_D87Y=POINT,mdsA=COMPLETE,mdsB=COMPLETE,sul1=COMPLETE,tet(A)=COMPLETE	antigen_formula=7:r:1,5,serotype=Infantis
Salmonella enterica	FSIS11811965	FSIS11811965,"SRS3551886"	Infantis	PDT000350527.1	2018-07-16T22:41:45Z	USA:MD	animal-chicken-young chicken	environmental/other	PDS000089910.224	7	11	SAMN09666612	GCA_008453155.1	aac(3)-IV=COMPLETE,aadA1=COMPLETE,aph(4)-Ia=COMPLETE,blaCTX-M-65=COMPLETE,fosA3=COMPLETE,gyrA_D87Y=POINT,mdsA=COMPLETE,mdsB=COMPLETE,sul1=COMPLETE,tet(A)=COMPLETE	antigen_formula=7:r:1,5,serotype=Infantis
Salmonella enterica	FSIS11811974	FSIS11811974,"SRS3563246"	Infantis	PDT000352053.1	2018-07-19T23:42:11Z	USA:SC	animal-chicken-young chicken	environmental/other	PDS000089910.224	5	15	SAMN09693160	GCA_008555335.1	aadA1=COMPLETE,gyrA_D87Y=POINT,mdsA=COMPLETE,mdsB=COMPLETE,sul1=COMPLETE,tet(A)=COMPLETE	antigen_formula=7:r:1,5,serotype=Infantis
Salmonella enterica	FSIS11811975	FSIS11811975,"SRS3563248"	Infantis	PDT000352054.1	2018-07-19T23:42:12Z	USA:NC	animal-chicken-young chicken	environmental/other	PDS000089910.224	13	13	SAMN09693161	GCA_008560775.1	aadA1=COMPLETE,aph(3')-Ia=COMPLETE,blaCTX-M-65=COMPLETE,gyrA_D87Y=POINT,mdsA=COMPLETE,mdsB=COMPLETE,sul1=COMPLETE,tet(A)=COMPLETE	antigen_formula=7:r:1,5,serotype=Infantis
Salmonella enterica	FSIS31800774	FSIS31800774,"SRS3569990"	Infantis	PDT000353107.1	2018-07-23T13:41:22Z	USA:VA	chicken carcass	environmental/other	PDS000089910.224	9	10	SAMN09702892	GCA_008454315.1	aac(3)-IV=COMPLETE,aadA1=COMPLETE,aph(4)-Ia=COMPLETE,blaCTX-M-65=COMPLETE,floR=COMPLETE,gyrA_D87Y=POINT,mdsA=COMPLETE,mdsB=COMPLETE,sul1=COMPLETE,tet(A)=COMPLETE	antigen_formula=7:r:1,5,serotype=Infantis
Salmonella enterica	FSIS11812435	FSIS11812435,"SRS3626627"	Infantis	PDT000357474.1	2018-08-03T23:04:44Z	USA:MO	animal-chicken-young chicken	environmental/other	PDS000089910.224	6	9	SAMN09764466	GCA_008503665.1	aac(3)-IV=COMPLETE,aadA1=COMPLETE,aph(3')-Ia=COMPLETE,aph(4)-Ia=COMPLETE,dfrA14=COMPLETE,floR=COMPLETE,gyrA_D87Y=POINT,mdsA=COMPLETE,mdsB=COMPLETE,sul1=COMPLETE,tet(A)=COMPLETE	antigen_formula=7:r:1,5,serotype=Infantis
Salmonella enterica	FSIS11812403	FSIS11812403,"SRS3626636"	Infantis	PDT000357484.1	2018-08-03T23:04:46Z	USA:VA	animal-chicken-young chicken	environmental/other	PDS000089910.224	5	3	SAMN09764441	GCA_008505005.1	aac(3)-IV=COMPLETE,aadA1=COMPLETE,aph(4)-Ia=COMPLETE,blaCTX-M-65=COMPLETE,floR=COMPLETE,gyrA_D87Y=POINT,mdsA=COMPLETE,mdsB=COMPLETE,sul1=COMPLETE,tet(A)=COMPLETE	antigen_formula=7:r:1,5,serotype=Infantis
Salmonella enterica	FSIS11812406	FSIS11812406,"SRS3626639"	Infantis	PDT000357486.1	2018-08-03T23:04:46Z	USA:MO	animal-chicken-young chicken	environmental/other	PDS000089910.224	1	4	SAMN09764444	GCA_008544895.1	aadA1=COMPLETE,gyrA_D87Y=POINT,mdsA=COMPLETE,mdsB=COMPLETE,sul1=COMPLETE,tet(A)=COMPLETE	antigen_formula=7:r:1,5,serotype=Infantis
Salmonella enterica	FSIS31800815	FSIS31800815,"SRS3638990"	Infantis	PDT000360024.1	2018-08-08T20:28:51Z	USA:DE	chicken carcass	environmental/other	PDS000089910.224	3	8	SAMN09783493	GCA_008504785.1	aac(3)-IV=COMPLETE,aadA1=COMPLETE,aph(3')-Ia=COMPLETE,aph(4)-Ia=COMPLETE,blaCTX-M-65=COMPLETE,floR=COMPLETE,fosA3=COMPLETE,gyrA_D87Y=POINT,mdsA=COMPLETE,mdsB=COMPLETE,sul1=COMPLETE,tet(A)=COMPLETE	antigen_formula=7:r:1,5,serotype=Infantis
Salmonella enterica	FSIS11812712	FSIS11812712,"SRS3643347"	Infantis	PDT000360776.1	2018-08-09T20:27:47Z	USA:MO	animal-chicken-young chicken	environmental/other	PDS000089910.224	14	17	SAMN09787859	GCA_008458065.1	aac(3)-IV=COMPLETE,aadA1=COMPLETE,aph(4)-Ia=COMPLETE,gyrA_D87Y=POINT,mdsA=COMPLETE,mdsB=COMPLETE,sul1=COMPLETE,tet(A)=COMPLETE	antigen_formula=7:r:1,5,serotype=Infantis
Salmonella enterica	FSIS11812990	FSIS11812990,"SRS3669669"	Infantis	PDT000362846.1	2018-08-14T22:41:23Z	USA:MD	animal-chicken-young chicken	environmental/other	PDS000089910.224	3	15	SAMN09828491	GCA_008507485.1	aac(3)-IV=COMPLETE,aadA1=COMPLETE,aph(3')-Ia=COMPLETE,aph(4)-Ia=COMPLETE,dfrA14=COMPLETE,floR=COMPLETE,gyrA_D87Y=POINT,mdsA=COMPLETE,mdsB=COMPLETE,sul1=COMPLETE,tet(A)=COMPLETE	antigen_formula=7:r:1,5,serotype=Infantis
Salmonella enterica	FSIS11812985	FSIS11812985,"SRS3693019"	Infantis	PDT000365475.1	2018-08-21T20:34:28Z	USA:DE	animal-chicken-young chicken	environmental/other	PDS000089910.224	6	6	SAMN09844507	GCA_008507445.1	aac(3)-IV=COMPLETE,aadA1=COMPLETE,aph(4)-Ia=COMPLETE,gyrA_D87Y=POINT,mdsA=COMPLETE,mdsB=COMPLETE,sul1=COMPLETE,tet(A)=COMPLETE	antigen_formula=7:r:1,5,serotype=Infantis
Salmonella enterica	FSIS21821943	FSIS21821943,"SRS3693102"	Infantis	PDT000365488.1	2018-08-21T20:34:31Z	USA:VA	chicken carcass	environmental/other	PDS000089910.224	4	16	SAMN09862983	GCA_008540435.1	gyrA_D87Y=POINT,mdsA=COMPLETE,mdsB=COMPLETE	antigen_formula=7:r:1,5,serotype=Infantis
Salmonella enterica	FSIS11812972	FSIS11812972,"SRS3695048"	Infantis	PDT000365587.1	2018-08-21T20:34:53Z	USA:DE	animal-chicken-young chicken	environmental/other	PDS000089910.224	15	15	SAMN09866424	GCA_008460025.1	gyrA_D87Y=POINT,mdsA=COMPLETE,mdsB=COMPLETE	antigen_formula=7:r:1,5,serotype=Infantis
Salmonella enterica	FSIS11812719	FSIS11812719,"SRS3695339"	Infantis	PDT000365680.1	2018-08-21T20:35:12Z	USA:NC	animal-chicken-young chicken	environmental/other	PDS000089910.224	15	18	SAMN09866590	GCA_008459425.1	aac(3)-IV=COMPLETE,aadA1=COMPLETE,aph(4)-Ia=COMPLETE,floR=COMPLETE,gyrA_D87Y=POINT,mdsA=COMPLETE,mdsB=COMPLETE,sul1=COMPLETE,tet(A)=COMPLETE	antigen_formula=7:r:1,5,serotype=Infantis
Salmonella enterica	FSIS11813201	FSIS11813201,"SRS3714383"	Infantis	PDT000367310.1	2018-08-26T00:32:17Z	USA:DE	animal-chicken-young chicken	environmental/other	PDS000089910.224	8	9	SAMN09914086	GCA_008535535.1	aac(3)-IV=COMPLETE,aadA1=COMPLETE,aph(4)-Ia=COMPLETE,floR=COMPLETE,gyrA_D87Y=POINT,mdsA=COMPLETE,mdsB=COMPLETE,sul1=COMPLETE,tet(A)=COMPLETE	antigen_formula=7:r:1,5,serotype=Infantis
Salmonella enterica	FSIS11813204	FSIS11813204,"SRS3714405"	Infantis	PDT000367332.1	2018-08-26T00:32:21Z	USA:DE	animal-chicken-young chicken	environmental/other	PDS000089910.224	5	6	SAMN09914089	GCA_008535515.1	aac(3)-IV=COMPLETE,aadA1=COMPLETE,aph(4)-Ia=COMPLETE,blaCTX-M-65=COMPLETE,floR=COMPLETE,gyrA_D87Y=POINT,mdsA=COMPLETE,mdsB=COMPLETE,sul1=COMPLETE,tet(A)=COMPLETE	antigen_formula=7:r:1,5,serotype=Infantis
Salmonella enterica	FSIS31800912	FSIS31800912,"SRS3716959"	Infantis	PDT000367515.1	2018-08-27T15:40:44Z	USA:TX	chicken carcass	environmental/other	PDS000089910.224	4	7	SAMN09916171	GCA_008460765.1	aac(3)-IV=COMPLETE,aadA1=COMPLETE,aph(4)-Ia=COMPLETE,floR=COMPLETE,gyrA_D87Y=POINT,mdsA=COMPLETE,mdsB=COMPLETE,sul1=COMPLETE,tet(A)=COMPLETE	antigen_formula=7:r:1,5,serotype=Infantis
Salmonella enterica	FSIS11813407	FSIS11813407,"SRS3741883"	Infantis	PDT000372209.1	2018-09-05T23:06:44Z	USA:SC	animal-chicken-young chicken	environmental/other	PDS000089910.224	3	6	SAMN09977264	GCA_008461165.1	aac(3)-IV=COMPLETE,aadA1=COMPLETE,aph(3')-Ia=COMPLETE,aph(4)-Ia=COMPLETE,blaCTX-M-65=COMPLETE,dfrA14=COMPLETE,floR=COMPLETE,gyrA_D87Y=POINT,mdsA=COMPLETE,mdsB=COMPLETE,sul1=COMPLETE,tet(A)=COMPLETE	antigen_formula=7:r:1,5,serotype=Infantis
Salmonella enterica	FSIS11813216	FSIS11813216,"SRS3742294"	Infantis	PDT000372299.1	2018-09-05T23:07:00Z	USA:VA	animal-chicken-young chicken	environmental/other	PDS000089910.224	8	8	SAMN09977226	GCA_008509895.1	aac(3)-IV=COMPLETE,aadA1=COMPLETE,aph(3')-Ia=COMPLETE,aph(4)-Ia=COMPLETE,blaCTX-M-65=COMPLETE,floR=COMPLETE,gyrA_D87Y=POINT,mdsA=COMPLETE,mdsB=COMPLETE,sul1=COMPLETE,tet(A)=COMPLETE	antigen_formula=7:r:1,5,serotype=Infantis
Salmonella enterica	FSIS11813434	FSIS11813434,"SRS3742401"	Infantis	PDT000372348.1	2018-09-05T23:07:10Z	USA:MO	animal-chicken-young chicken	environmental/other	PDS000089910.224	7	12	SAMN09980165	GCA_008462885.1	aac(3)-IV=COMPLETE,aadA1=COMPLETE,aph(4)-Ia=COMPLETE,floR=COMPLETE,gyrA_D87Y=POINT,mdsA=COMPLETE,mdsB=COMPLETE,sul1=COMPLETE,tet(A)=COMPLETE	antigen_formula=7:r:1,5,serotype=Infantis
Salmonella enterica	FSIS11813440	FSIS11813440,"SRS3742399"	Infantis	PDT000372349.1	2018-09-05T23:07:10Z	USA:AR	chicken carcass	environmental/other	PDS000089910.224	5	1	SAMN09980171	GCA_008536495.1	aac(3)-IV=COMPLETE,aadA1=COMPLETE,aph(3')-Ia=COMPLETE,aph(4)-Ia=COMPLETE,blaCTX-M-65=COMPLETE,dfrA14=COMPLETE,floR=COMPLETE,gyrA_D87Y=POINT,mdsA=COMPLETE,mdsB=COMPLETE,sul1=COMPLETE,tet(A)=COMPLETE	antigen_formula=7:r:1,5,serotype=Infantis
Salmonella enterica	FSIS21822056	FSIS21822056,"SRS3745967"	Infantis	PDT000372675.1	2018-09-06T20:13:19Z	USA:NC	chicken carcass	environmental/other	PDS000089910.224	18	23	SAMN09984133	GCA_008536815.1	aadA1=COMPLETE,blaCTX-M-65=COMPLETE,fosA3=COMPLETE,gyrA_D87Y=POINT,mdsA=COMPLETE,mdsB=COMPLETE,sul1=COMPLETE,tet(A)=COMPLETE	antigen_formula=7:r:1,5,serotype=Infantis
Salmonella enterica	FSIS11813889	FSIS11813889,"SRS3768719"	Infantis	PDT000375894.1	2018-09-12T21:11:41Z	USA:DE	animal-chicken-young chicken	environmental/other	PDS000089910.224	3	3	SAMN10033124	GCA_008461385.1	aac(3)-IV=COMPLETE,aadA1=COMPLETE,aph(3')-Ia=COMPLETE,aph(4)-Ia=COMPLETE,dfrA14=COMPLETE,floR=COMPLETE,gyrA_D87Y=POINT,mdsA=COMPLETE,mdsB=COMPLETE,sul1=COMPLETE,tet(A)=COMPLETE	antigen_formula=7:r:1,5,serotype=Infantis
Salmonella enterica	FSIS11813900	FSIS11813900,"SRS3781367"	Infantis	PDT000376968.1	2018-09-15T00:07:17Z	USA:DE	animal-chicken-young chicken	environmental/other	PDS000089910.224	10	9	SAMN10064102	GCA_008461765.1	aac(3)-IV=COMPLETE,aadA1=COMPLETE,aph(4)-Ia=COMPLETE,floR=COMPLETE,gyrA_D87Y=POINT,mdsA=COMPLETE,mdsB=COMPLETE,sul1=COMPLETE,tet(A)=COMPLETE	antigen_formula=7:r:1,5,serotype=Infantis
Salmonella enterica	FSIS11813903	FSIS11813903,"SRS3781368"	Infantis	PDT000376969.1	2018-09-15T00:07:17Z	USA:VA	animal-chicken-young chicken	environmental/other	PDS000089910.224	11	10	SAMN10064105	GCA_008516385.1	aac(3)-IV=COMPLETE,aadA1=COMPLETE,aph(3')-Ia=COMPLETE,aph(4)-Ia=COMPLETE,blaCTX-M-65=COMPLETE,blaCTX-M=PARTIAL_END_OF_CONTIG,dfrA14=COMPLETE,floR=COMPLETE,gyrA_D87Y=POINT,mdsA=COMPLETE,mdsB=COMPLETE,sul1=COMPLETE,tet(A)=COMPLETE	antigen_formula=7:r:1,5,serotype=Infantis
Salmonella enterica	FSIS11813910	FSIS11813910,"SRS3781370"	Infantis	PDT000376971.1	2018-09-15T00:07:17Z	USA:MO	animal-chicken-young chicken	environmental/other	PDS000089910.224	13	14	SAMN10064112	GCA_008510455.1	aac(3)-IV=COMPLETE,aadA1=COMPLETE,aph(4)-Ia=COMPLETE,blaCTX-M-65=COMPLETE,dfrA14=COMPLETE,floR=COMPLETE,fosA3=COMPLETE,gyrA_D87Y=POINT,mdsA=COMPLETE,mdsB=COMPLETE,sul1=COMPLETE,tet(A)=COMPLETE	antigen_formula=7:r:1,5,serotype=Infantis
Salmonella enterica	FSIS11813194	FSIS11813194,"SRS3803822"	Infantis	PDT000381367.1	2018-09-19T22:41:05Z	USA:DE	animal-chicken-young chicken	environmental/other	PDS000089910.224	14	16	SAMN10094124	GCA_007302695.1	aac(3)-IV=COMPLETE,aadA1=COMPLETE,aph(3')-Ia=COMPLETE,aph(4)-Ia=COMPLETE,blaCTX-M-65=COMPLETE,dfrA14=COMPLETE,floR=COMPLETE,fosA3=COMPLETE,gyrA_D87Y=POINT,mdsA=COMPLETE,mdsB=COMPLETE,sul1=COMPLETE,tet(A)=COMPLETE	antigen_formula=7:r:1,5,serotype=Infantis
Salmonella enterica	FSIS11814107	FSIS11814107,"SRS3815777"	Infantis	PDT000384253.2	2018-09-25T02:13:13Z	USA:NC	animal-chicken-young chicken	environmental/other	PDS000089910.224	6	8	SAMN10118338	GCA_006745565.1	aac(3)-IV=COMPLETE,aadA1=COMPLETE,aph(4)-Ia=COMPLETE,blaCTX-M-65=COMPLETE,dfrA14=COMPLETE,floR=COMPLETE,fosA3=COMPLETE,gyrA_D87Y=POINT,mdsA=COMPLETE,mdsB=COMPLETE,sul1=COMPLETE,tet(A)=COMPLETE	antigen_formula=7:r:1,5,serotype=Infantis
Salmonella enterica	FSIS11814110	FSIS11814110,"SRS3815778"	Infantis	PDT000384254.1	2018-09-25T02:13:13Z	USA:AR	animal-chicken-young chicken	environmental/other	PDS000089910.224	8	14	SAMN10118341	GCA_007310305.1	aac(3)-IV=COMPLETE,aadA1=COMPLETE,aph(3')-Ia=COMPLETE,aph(4)-Ia=COMPLETE,blaCTX-M-65=COMPLETE,dfrA14=COMPLETE,gyrA_D87Y=POINT,mdsA=COMPLETE,mdsB=COMPLETE,sul1=COMPLETE,tet(A)=COMPLETE	antigen_formula=7:r:1,5,serotype=Infantis
Salmonella enterica	FSIS11814099	FSIS11814099,"SRS3815790"	Infantis	PDT000384266.1	2018-09-25T02:13:15Z	USA:NC	animal-chicken-young chicken	environmental/other	PDS000089910.224	6	10	SAMN10118330	GCA_007313025.1	aac(3)-IV=COMPLETE,aph(4)-Ia=COMPLETE,dfrA14=COMPLETE,floR=COMPLETE,gyrA_D87Y=POINT,mdsA=COMPLETE,mdsB=COMPLETE	antigen_formula=7:r:1,5,serotype=Infantis
Salmonella enterica	FSIS11814091	FSIS11814091,"SRS3815796"	Infantis	PDT000384271.1	2018-09-25T02:13:16Z	USA:CA	animal-chicken-young chicken	environmental/other	PDS000089910.224	17	17	SAMN10118323	GCA_007312655.1	aac(3)-IV=COMPLETE,aadA1=COMPLETE,aph(4)-Ia=COMPLETE,blaCTX-M-65=COMPLETE,floR=COMPLETE,gyrA_D87Y=POINT,mdsA=COMPLETE,mdsB=COMPLETE,sul1=COMPLETE,tet(A)=COMPLETE	antigen_formula=7:r:1,5,serotype=Infantis
Salmonella enterica	FSIS11814471	FSIS11814471,"SRS3863018"	Infantis	PDT000387405.2	2018-10-02T17:44:23Z	USA:MO	animal-chicken-young chicken	environmental/other	PDS000089910.224	9	12	SAMN10161389	GCA_006681305.1	aadA1=COMPLETE,gyrA_D87Y=POINT,mdsA=COMPLETE,mdsB=COMPLETE,sul1=COMPLETE,tet(A)=COMPLETE	antigen_formula=7:r:1,5,serotype=Infantis
Salmonella enterica	FSIS11814467	FSIS11814467,"SRS3869005"	Infantis	PDT000387514.1	2018-10-02T19:43:26Z	USA:VA	animal-chicken-young chicken	environmental/other	PDS000089910.224	6	7	SAMN10165244	GCA_007323275.1	aac(3)-IV=COMPLETE,aadA1=COMPLETE,aph(4)-Ia=COMPLETE,blaCTX-M-65=COMPLETE,gyrA_D87Y=POINT,mdsA=COMPLETE,mdsB=COMPLETE,sul1=COMPLETE,tet(A)=COMPLETE	antigen_formula=7:r:1,5,serotype=Infantis
Salmonella enterica	FSIS11814639	FSIS11814639,"SRS3923824"	Infantis	PDT000390540.1	2018-10-12T21:45:38Z	USA:AR	animal-chicken-young chicken	environmental/other	PDS000089910.224	5	8	SAMN10231683	GCA_007331915.1	aac(3)-IV=COMPLETE,aadA1=COMPLETE,aph(3')-Ia=COMPLETE,aph(4)-Ia=COMPLETE,dfrA14=COMPLETE,gyrA_D87Y=POINT,mdsA=COMPLETE,mdsB=COMPLETE,sul1=COMPLETE,tet(A)=COMPLETE	antigen_formula=7:r:1,5,serotype=Infantis
Salmonella enterica	FSIS11814644	FSIS11814644,"SRS3923831"	Infantis	PDT000390547.1	2018-10-12T21:45:39Z	USA:OK	animal-chicken-young chicken	environmental/other	PDS000089910.224	6	10	SAMN10231688	GCA_004279295.1	aadA1=COMPLETE,blaCTX-M-65=COMPLETE,fosA3=COMPLETE,gyrA_D87Y=POINT,mdsA=COMPLETE,mdsB=COMPLETE,sul1=COMPLETE,tet(A)=COMPLETE	antigen_formula=7:r:1,5,serotype=Infantis
Salmonella enterica	FSIS31801137	FSIS31801137,"SRS3924844"	Infantis	PDT000390600.1	2018-10-12T21:45:47Z	USA:NC	chicken carcass	environmental/other	PDS000089910.224	15	15	SAMN10232943	GCA_007330355.1	aac(3)-IV=COMPLETE,aadA1=COMPLETE,aph(4)-Ia=COMPLETE,blaCTX-M-65=COMPLETE,dfrA14=COMPLETE,floR=COMPLETE,fosA3=COMPLETE,gyrA_D87Y=POINT,mdsA=COMPLETE,mdsB=COMPLETE,sul1=COMPLETE,tet(A)=COMPLETE	antigen_formula=7:r:1,5,serotype=Infantis
Salmonella enterica	FSIS21822307	FSIS21822307,"SRS3933555"	Infantis	PDT000391462.1	2018-10-15T15:44:53Z	USA:DE	chicken carcass	environmental/other	PDS000089910.224	9	11	SAMN10241003	GCA_007330795.1	aadA1=COMPLETE,gyrA_D87Y=POINT,mdsA=COMPLETE,mdsB=COMPLETE,sul1=COMPLETE,tet(A)=COMPLETE	antigen_formula=7:r:1,5,serotype=Infantis
Salmonella enterica	FSIS11814658	FSIS11814658,"SRS3952053"	Infantis	PDT000392815.1	2018-10-18T23:42:28Z	USA:DE	animal-chicken-young chicken	environmental/other	PDS000089910.224	13	12	SAMN10258651	GCA_004281555.1	aac(3)-IV=COMPLETE,aadA1=COMPLETE,aph(3')-Ia=COMPLETE,aph(4)-Ia=COMPLETE,blaCTX-M-65=COMPLETE,dfrA14=COMPLETE,floR=COMPLETE,gyrA_D87Y=POINT,mdsA=COMPLETE,mdsB=COMPLETE,sul1=COMPLETE,tet(A)=COMPLETE	antigen_formula=7:r:1,5,serotype=Infantis
Salmonella enterica	FSIS11814855	FSIS11814855,"SRS3954303"	Infantis	PDT000393124.1	2018-10-19T20:44:03Z	USA:MD	animal-chicken-young chicken	environmental/other	PDS000089910.224	10	13	SAMN10261773	GCA_007332755.1	aadA1=COMPLETE,blaCTX-M-65=COMPLETE,fosA3=COMPLETE,gyrA_D87Y=POINT,mdsA=COMPLETE,mdsB=COMPLETE,sul1=COMPLETE,tet(A)=COMPLETE	antigen_formula=7:r:1,5,serotype=Infantis
Salmonella enterica	FSIS11814822	FSIS11814822,"SRS3970533"	Infantis	PDT000395545.1	2018-10-24T01:20:28Z	USA:DE	animal-chicken-young chicken	environmental/other	PDS000089910.224	5	5	SAMN10258758	GCA_003791265.1	aac(3)-IV=COMPLETE,aadA1=COMPLETE,aph(3')-Ia=COMPLETE,aph(4)-Ia=COMPLETE,blaCTX-M-65=COMPLETE,dfrA14=COMPLETE,floR=COMPLETE,fosA3=COMPLETE,gyrA_D87Y=POINT,mdsA=COMPLETE,mdsB=COMPLETE,sul1=COMPLETE,tet(A)=COMPLETE	antigen_formula=7:r:1,5,serotype=Infantis
Salmonella enterica	FSIS11814831	FSIS11814831,"SRS3970547"	Infantis	PDT000395552.1	2018-10-24T01:20:29Z	USA:DE	animal-chicken-young chicken	environmental/other	PDS000089910.224	17	18	SAMN10258767	GCA_003792735.1	aac(3)-IV=COMPLETE,aadA1=COMPLETE,aph(3')-Ia=COMPLETE,aph(4)-Ia=COMPLETE,blaCTX-M-65=COMPLETE,dfrA14=COMPLETE,floR=COMPLETE,fosA3=COMPLETE,gyrA_D87Y=POINT,mdsA=COMPLETE,mdsB=COMPLETE,sul1=COMPLETE,tet(A)=COMPLETE	antigen_formula=7:r:1,5,serotype=Infantis
Salmonella enterica	FSIS11814813	FSIS11814813,"SRS3970568"	Infantis	PDT000395562.1	2018-10-24T01:20:31Z	USA:AR	animal-chicken-young chicken	environmental/other	PDS000089910.224	8	9	SAMN10258749	GCA_003792955.1	aac(3)-IV=COMPLETE,aadA1=COMPLETE,aph(3')-Ia=COMPLETE,aph(4)-Ia=COMPLETE,blaCTX-M-65=COMPLETE,dfrA14=COMPLETE,floR=COMPLETE,gyrA_D87Y=POINT,mdsA=COMPLETE,mdsB=COMPLETE,sul1=COMPLETE,tet(A)=COMPLETE	antigen_formula=7:r:1,5,serotype=Infantis
Salmonella enterica	FSIS11814828	FSIS11814828,"SRS3970569"	Infantis	PDT000395563.1	2018-10-24T01:20:31Z	USA:NC	animal-chicken-young chicken	environmental/other	PDS000089910.224	16	12	SAMN10258764	GCA_003792675.1	aac(3)-IV=COMPLETE,aadA1=COMPLETE,aph(4)-Ia=COMPLETE,floR=COMPLETE,gyrA_D87Y=POINT,mdsA=COMPLETE,mdsB=COMPLETE,sul1=COMPLETE,tet(A)=COMPLETE	antigen_formula=7:r:1,5,serotype=Infantis
Salmonella enterica	FSIS11814810	FSIS11814810,"SRS3970578"	Infantis	PDT000395566.1	2018-10-24T01:20:32Z	USA:NC	animal-chicken-young chicken	environmental/other	PDS000089910.224	3	8	SAMN10258746	GCA_003780525.1	aadA1=COMPLETE,gyrA_D87Y=POINT,mdsA=COMPLETE,mdsB=COMPLETE,sul1=COMPLETE,tet(A)=COMPLETE	antigen_formula=7:r:1,5,serotype=Infantis
Salmonella enterica	FSIS21822535	FSIS21822535,"SRS3994136"	Infantis	PDT000398858.1	2018-10-29T22:02:25Z	USA:NC	chicken carcass	environmental/other	PDS000089910.224	19	19	SAMN10343347	GCA_003750925.1	aac(3)-IV=COMPLETE,aph(3')-Ia=COMPLETE,aph(4)-Ia=COMPLETE,dfrA14=COMPLETE,floR=COMPLETE,gyrA_D87Y=POINT,mdsA=COMPLETE,mdsB=COMPLETE	antigen_formula=7:r:1,5,serotype=Infantis
Salmonella enterica	FSIS11815151	FSIS11815151,"SRS3997269"	Infantis	PDT000399253.1	2018-10-30T19:44:31Z	USA:DE	chicken carcass	environmental/other	PDS000089910.224	9	23	SAMN10346522	GCA_003790575.1	aac(3)-IV=COMPLETE,aph(3')-Ia=COMPLETE,aph(4)-Ia=COMPLETE,dfrA14=COMPLETE,floR=COMPLETE,fosA3=COMPLETE,gyrA_D87Y=POINT,mdsA=COMPLETE,mdsB=COMPLETE	antigen_formula=7:r:1,5,serotype=Infantis
Salmonella enterica	FSIS11815266	FSIS11815266,"SRS3997878"	Infantis	PDT000399429.1	2018-10-30T20:44:22Z	USA:MO	animal-chicken-young chicken	environmental/other	PDS000089910.224	4	10	SAMN10346681	GCA_003765745.1	aadA1=COMPLETE,aph(4)-Ia=PARTIAL,floR=COMPLETE,gyrA_D87Y=POINT,mdsA=COMPLETE,mdsB=COMPLETE,sul1=COMPLETE,tet(A)=COMPLETE	antigen_formula=7:r:1,5,serotype=Infantis
Salmonella enterica	FSIS11815157	FSIS11815157,"SRS3997888"	Infantis	PDT000399438.1	2018-10-30T20:44:24Z	USA:AR	chicken carcass	environmental/other	PDS000089910.224	6	5	SAMN10346528	GCA_003763385.1	aac(3)-IV=COMPLETE,aadA1=COMPLETE,aph(4)-Ia=COMPLETE,blaCTX-M-65=COMPLETE,floR=COMPLETE,gyrA_D87Y=POINT,mdsA=COMPLETE,mdsB=COMPLETE,sul1=COMPLETE,tet(A)=COMPLETE	antigen_formula=-:r:1,5,serotype=I -:r:1,5
Salmonella enterica	FSIS11815288	FSIS11815288,"SRS3998263"	Infantis	PDT000399588.1	2018-10-30T22:43:38Z	USA:MO	animal-chicken-young chicken	environmental/other	PDS000089910.224	7	8	SAMN10346703	GCA_003766905.1	aac(3)-IV=COMPLETE,aadA1=COMPLETE,aph(3')-Ia=COMPLETE,aph(4)-Ia=COMPLETE,dfrA14=COMPLETE,gyrA_D87Y=POINT,mdsA=COMPLETE,mdsB=COMPLETE,sul1=COMPLETE,tet(A)=COMPLETE	antigen_formula=7:r:1,5,serotype=Infantis
Salmonella enterica	FSIS11815284	FSIS11815284,"SRS3998266"	Infantis	PDT000399591.1	2018-10-30T22:43:38Z	USA:NC	animal-chicken-young chicken	environmental/other	PDS000089910.224	6	10	SAMN10346699	GCA_003759465.1	aac(3)-IV=COMPLETE,aph(4)-Ia=COMPLETE,dfrA14=PARTIAL_END_OF_CONTIG,floR=COMPLETE,fosA3=COMPLETE,gyrA_D87Y=POINT,mdsA=COMPLETE,mdsB=COMPLETE	antigen_formula=7:r:1,5,serotype=Infantis
Salmonella enterica	FSIS11815496	FSIS11815496,"SRS4026572"	Infantis	PDT000403789.1	2018-11-07T16:47:31Z	USA:NC	animal-chicken-young chicken	environmental/other	PDS000089910.224	3	7	SAMN10391065	GCA_004277595.1	gyrA_D87Y=POINT,mdsA=COMPLETE,mdsB=COMPLETE	antigen_formula=7:r:1,5,serotype=Infantis
Salmonella enterica	FSIS11815523	FSIS11815523,"SRS4026574"	Infantis	PDT000403791.1	2018-11-07T16:47:32Z	USA:AR	animal-chicken-young chicken	environmental/other	PDS000089910.224	5	10	SAMN10391091	GCA_003924255.1	aac(3)-IV=COMPLETE,aadA1=COMPLETE,aph(3')-Ia=COMPLETE,aph(4)-Ia=COMPLETE,blaCTX-M-65=COMPLETE,dfrA14=COMPLETE,gyrA_D87Y=POINT,mdsA=COMPLETE,mdsB=COMPLETE,sul1=COMPLETE,tet(A)=COMPLETE	antigen_formula=7:r:1,5,serotype=Infantis
Salmonella enterica	FSIS11815522	FSIS11815522,"SRS4026581"	Infantis	PDT000403799.1	2018-11-07T16:47:34Z	USA:MO	animal-chicken-young chicken	environmental/other	PDS000089910.224	2	5	SAMN10391090	GCA_007347815.1	aadA1=COMPLETE,gyrA_D87Y=POINT,mdsA=COMPLETE,mdsB=COMPLETE,sul1=COMPLETE,tet(A)=COMPLETE	antigen_formula=7:r:1,5,serotype=Infantis
Salmonella enterica	FSIS21822721	FSIS21822721,"SRS4052347"	Infantis	PDT000408589.2	2018-11-18T07:45:53Z	USA:DE	chicken carcass	environmental/other	PDS000089910.224	6	8	SAMN10436600	GCA_006808085.1	aac(3)-IV=COMPLETE,aadA1=COMPLETE,aph(3')-Ia=COMPLETE,aph(4)-Ia=COMPLETE,gyrA_D87Y=POINT,mdsA=COMPLETE,mdsB=COMPLETE,sul1=COMPLETE,tet(A)=COMPLETE	antigen_formula=7:r:1,5,serotype=Infantis
Salmonella enterica	FSIS11815716	FSIS11815716,"SRS4054298"	Infantis	PDT000408772.1	2018-11-18T07:46:26Z	USA:NC	animal-chicken-young chicken	environmental/other	PDS000089910.224	25	26	SAMN10438126	GCA_007354215.1	aadA1=COMPLETE,gyrA_D87Y=POINT,mdsA=COMPLETE,mdsB=COMPLETE,sul1=COMPLETE,tet(A)=COMPLETE	antigen_formula=7:r:1,5,serotype=Infantis
Salmonella enterica	FSIS21822752	FSIS21822752,"SRS4056927"	Infantis	PDT000408953.1	2018-11-19T16:21:09Z	USA:MD	chicken carcass	environmental/other	PDS000089910.224	3	15	SAMN10440512	GCA_007355155.1	aac(3)-IV=COMPLETE,aadA1=COMPLETE,aph(3')-Ia=COMPLETE,aph(4)-Ia=COMPLETE,dfrA14=COMPLETE,floR=COMPLETE,gyrA_D87Y=POINT,mdsA=COMPLETE,mdsB=COMPLETE,sul1=COMPLETE,tet(A)=COMPLETE	antigen_formula=7:r:1,5,serotype=Infantis
Salmonella enterica	FSIS11815735	FSIS11815735,"SRS4058850"	Infantis	PDT000409146.2	2018-11-20T01:28:16Z	USA:MD	animal-chicken-young chicken	environmental/other	PDS000089910.224	2	6	SAMN10441563	GCA_006745945.1	aac(3)-IV=COMPLETE,aph(3')-Ia=COMPLETE,aph(4)-Ia=COMPLETE,blaCTX-M-65=COMPLETE,dfrA14=COMPLETE,floR=COMPLETE,gyrA_D87Y=POINT,mdsA=COMPLETE,mdsB=COMPLETE	antigen_formula=7:r:1,5,serotype=Infantis
Salmonella enterica	FSIS11815733	FSIS11815733,"SRS4058911"	Infantis	PDT000409191.1	2018-11-20T04:29:06Z	USA:NC	animal-chicken-young chicken	environmental/other	PDS000089910.224	16	16	SAMN10441530	GCA_007357255.1	aadA1=COMPLETE,aph(3')-Ia=COMPLETE,dfrA14=PARTIAL_END_OF_CONTIG,gyrA_D87Y=POINT,mdsA=COMPLETE,mdsB=COMPLETE,sul1=COMPLETE,tet(A)=COMPLETE	antigen_formula=7:r:1,5,serotype=Infantis
Salmonella enterica	FSIS11815935	FSIS11815935,"SRS4082224"	Infantis	PDT000411093.1	2018-11-28T00:37:26Z	USA:DE	animal-chicken-young chicken	environmental/other	PDS000089910.224	13	21	SAMN10485413	GCA_007360475.1	aadA1=COMPLETE,aph(3')-Ia=COMPLETE,dfrA14=COMPLETE,gyrA_D87Y=POINT,mdsA=COMPLETE,mdsB=COMPLETE,sul1=COMPLETE,tet(A)=COMPLETE	antigen_formula=7:r:1,5,serotype=Infantis
Salmonella enterica	FSIS11816134	FSIS11816134,"SRS4093314"	Infantis	PDT000412441.1	2018-11-30T03:34:09Z	USA:MD	animal-chicken-young chicken	environmental/other	PDS000089910.224	7	2	SAMN10499830	GCA_007362995.1	aac(3)-IV=COMPLETE,aadA1=COMPLETE,aph(3')-Ia=COMPLETE,aph(4)-Ia=COMPLETE,blaCTX-M-65=COMPLETE,dfrA14=COMPLETE,floR=COMPLETE,gyrA_D87Y=POINT,mdsA=COMPLETE,mdsB=COMPLETE,sul1=COMPLETE,tet(A)=COMPLETE	antigen_formula=7:r:1,5,serotype=Infantis
Salmonella enterica	FSIS11816172	FSIS11816172,"SRS4094242"	Infantis	PDT000412486.1	2018-11-30T06:30:31Z	USA:NC	chicken carcass	environmental/other	PDS000089910.224	14	13	SAMN10502015	GCA_004229495.1	aac(3)-IV=COMPLETE,aadA1=COMPLETE,aph(4)-Ia=COMPLETE,blaCTX-M-65=COMPLETE,gyrA_D87Y=POINT,mdsA=COMPLETE,mdsB=COMPLETE,sul1=COMPLETE,tet(A)=COMPLETE	antigen_formula=7:r:1,5,serotype=Infantis
Salmonella enterica	FSIS11816358	FSIS11816358,"SRS4137592"	Infantis	PDT000417384.1	2018-12-14T03:47:38Z	USA:MD	animal-chicken-young chicken	environmental/other	PDS000089910.224	3	20	SAMN10574801	GCA_007374585.1	aac(3)-IV=COMPLETE,aadA1=COMPLETE,aph(3')-Ia=COMPLETE,aph(4)-Ia=COMPLETE,blaCTX-M-65=COMPLETE,dfrA14=COMPLETE,dfrA14=MISTRANSLATION,floR=COMPLETE,gyrA_D87Y=POINT,mdsA=COMPLETE,mdsB=COMPLETE,sul1=COMPLETE,tet(A)=COMPLETE	antigen_formula=7:r:1,5,serotype=Infantis
Salmonella enterica	FSIS11816345	FSIS11816345,"SRS4137612"	Infantis	PDT000417388.1	2018-12-14T03:47:39Z	USA:MO	animal-chicken-young chicken	environmental/other	PDS000089910.224	6	9	SAMN10574788	GCA_007374665.1	aac(3)-IV=COMPLETE,aadA1=COMPLETE,aph(3')-Ia=COMPLETE,aph(4)-Ia=COMPLETE,dfrA14=COMPLETE,floR=COMPLETE,gyrA_D87Y=POINT,mdsA=COMPLETE,mdsB=COMPLETE,sul1=COMPLETE,tet(A)=COMPLETE	antigen_formula=7:r:1,5,serotype=Infantis
Salmonella enterica	FSIS11816350	FSIS11816350,"SRS4137639"	Infantis	PDT000417407.2	2018-12-14T03:47:43Z	USA:OK	animal-chicken-young chicken	environmental/other	PDS000089910.224	6	10	SAMN10574793	GCA_006746325.1	aadA1=COMPLETE,blaCTX-M-65=COMPLETE,fosA3=COMPLETE,gyrA_D87Y=POINT,mdsA=COMPLETE,mdsB=COMPLETE,sul1=COMPLETE,tet(A)=COMPLETE	antigen_formula=7:r:1,5,serotype=Infantis
Salmonella enterica	FSIS11816342	FSIS11816342,"SRS4146832"	Infantis	PDT000417973.1	2018-12-14T21:45:49Z	USA:AR	animal-chicken-young chicken	environmental/other	PDS000089910.224	8	13	SAMN10594794	GCA_007377965.1	aac(3)-IV=COMPLETE,aadA1=COMPLETE,aph(3')-Ia=COMPLETE,aph(4)-Ia=COMPLETE,blaCTX-M=COMPLETE,dfrA14=COMPLETE,floR=COMPLETE,gyrA_D87Y=POINT,mdsA=COMPLETE,mdsB=COMPLETE,sul1=COMPLETE,tet(A)=COMPLETE	antigen_formula=7:r:1,5,serotype=Infantis
Salmonella enterica	FSIS11816340	FSIS11816340,"SRS4146833"	Infantis	PDT000417975.2	2018-12-14T21:45:50Z	USA:NC	animal-chicken-young chicken	environmental/other	PDS000089910.224	10	13	SAMN10594792	GCA_006746505.1	aadA1=COMPLETE,aph(3')-Ia=COMPLETE,dfrA14=COMPLETE,gyrA_D87Y=POINT,mdsA=COMPLETE,mdsB=COMPLETE,sul1=COMPLETE,tet(A)=COMPLETE	antigen_formula=7:r:1,5,serotype=Infantis
Salmonella enterica	FSIS21823015	FSIS21823015,"SRS4176851"	Infantis	PDT000421269.2	2018-12-20T15:48:20Z	USA:MD	chicken carcass	environmental/other	PDS000089910.224	1	13	SAMN10618942	GCA_006835865.1	aac(3)-IV=COMPLETE,aadA1=COMPLETE,aph(3')-Ia=COMPLETE,aph(4)-Ia=COMPLETE,dfrA14=COMPLETE,gyrA_D87Y=POINT,mdsA=COMPLETE,mdsB=COMPLETE,sul1=COMPLETE,tet(A)=COMPLETE	antigen_formula=7:r:1,5,serotype=Infantis
Salmonella enterica	FSIS21823046	FSIS21823046,"SRS4197565"	Infantis	PDT000428444.2	2018-12-31T19:55:40Z	USA:DE	chicken carcass	environmental/other	PDS000089910.224	11	10	SAMN10663764	GCA_006836575.1	aadA1=COMPLETE,aph(3')-Ia=COMPLETE,blaCTX-M-65=COMPLETE,dfrA14=COMPLETE,fosA3=COMPLETE,gyrA_D87Y=POINT,mdsA=COMPLETE,mdsB=COMPLETE,sul1=COMPLETE,tet(A)=COMPLETE	antigen_formula=7:r:1,5,serotype=Infantis
Salmonella enterica	FSIS11815921	FSIS11815921,"SRS4240853"	Infantis	PDT000434204.1	2019-01-10T23:51:02Z	USA:SC	animal-chicken-young chicken	environmental/other	PDS000089910.224	9	17	SAMN10724053	GCA_007395755.1	aadA1=COMPLETE,gyrA_D87Y=POINT,mdsA=COMPLETE,mdsB=COMPLETE,sul1=COMPLETE,tet(A)=COMPLETE	antigen_formula=7:r:1,5,serotype=Infantis
Salmonella enterica	FSIS11917053	FSIS11917053,"SRS4246338"	Infantis	PDT000435586.1	2019-01-11T23:52:33Z	USA:VA	animal-chicken-young chicken	environmental/other	PDS000089910.224	14	16	SAMN10734548	GCA_007397675.1	aac(3)-IV=COMPLETE,aadA1=COMPLETE,aph(4)-Ia=COMPLETE,blaCTX-M-65=COMPLETE,dfrA14=COMPLETE,floR=COMPLETE,fosA3=COMPLETE,gyrA_D87Y=POINT,mdsA=COMPLETE,mdsB=COMPLETE,sul1=COMPLETE,tet(A)=COMPLETE	antigen_formula=7:r:1,5,serotype=Infantis
Salmonella enterica	FSIS31901431	FSIS31901431,"SRS4250385"	Infantis	PDT000439588.1	2019-01-14T23:56:18Z	USA:NC	chicken carcass	environmental/other	PDS000089910.224	3	6	SAMN10741777	GCA_007396555.1	gyrA_D87Y=POINT,mdsA=COMPLETE,mdsB=COMPLETE	antigen_formula=7:r:1,5,serotype=Infantis
Salmonella enterica	FSIS11917214	FSIS11917214,"SRS4293620"	Infantis	PDT000452769.1	2019-01-25T22:52:48Z	USA:DE	chicken carcass	environmental/other	PDS000089910.224	4	5	SAMN10821992	GCA_007404205.1	aac(3)-IV=COMPLETE,aac(3)-IV=PARTIAL_END_OF_CONTIG,aph(3')-Ia=COMPLETE,aph(4)-Ia=COMPLETE,aph(4)-Ia=PARTIAL_END_OF_CONTIG,dfrA14=COMPLETE,floR=COMPLETE,gyrA_D87Y=POINT,mdsA=COMPLETE,mdsB=COMPLETE	antigen_formula=7:r:1,5,serotype=Infantis
Salmonella enterica	FSIS11917079	FSIS11917079,"SRS4340636"	Infantis	PDT000464153.2	2019-02-15T23:21:50Z	USA:AR	animal-chicken-young chicken	environmental/other	PDS000089910.224	10	11	SAMN10884665	GCA_006746885.1	aac(3)-IV=COMPLETE,aadA1=COMPLETE,aph(4)-Ia=COMPLETE,blaCTX-M-65=COMPLETE,dfrA14=COMPLETE,floR=COMPLETE,fosA3=COMPLETE,gyrA_D87Y=POINT,mdsA=COMPLETE,mdsB=COMPLETE,sul1=COMPLETE,tet(A)=COMPLETE	antigen_formula=7:r:1,5,serotype=Infantis
Salmonella enterica	FSIS11917347	FSIS11917347,"SRS4342026"	Infantis	PDT000464326.1	2019-02-15T23:22:18Z	USA:OK	animal-chicken-young chicken	environmental/other	PDS000089910.224	6	11	SAMN10887262	GCA_007423505.1	aadA1=COMPLETE,blaCTX-M-65=COMPLETE,gyrA_D87Y=POINT,mdsA=COMPLETE,mdsB=COMPLETE,sul1=COMPLETE,tet(A)=COMPLETE	antigen_formula=7:r:1,5,serotype=Infantis
Salmonella enterica	FSIS11917349	FSIS11917349,"SRS4342030"	Infantis	PDT000464330.2	2019-02-15T23:22:19Z	USA:MD	animal-chicken-young chicken	environmental/other	PDS000089910.224	24	24	SAMN10887264	GCA_006747965.1	aac(3)-IV=COMPLETE,aadA1=COMPLETE,aph(4)-Ia=COMPLETE,blaCTX-M-65=COMPLETE,floR=COMPLETE,fosA3=COMPLETE,gyrA_D87Y=POINT,mdsA=COMPLETE,mdsB=COMPLETE,sul1=COMPLETE,tet(A)=COMPLETE	antigen_formula=7:r:1,5,serotype=Infantis
Salmonella enterica	FSIS11917356	FSIS11917356,"SRS4344114"	Infantis	PDT000464537.1	2019-02-15T23:22:54Z	USA:NC	animal-chicken-young chicken	environmental/other	PDS000089910.224	14	14	SAMN10895943	GCA_007425385.1	aadA1=COMPLETE,gyrA_D87Y=POINT,mdsA=COMPLETE,mdsB=COMPLETE,sul1=COMPLETE,tet(A)=COMPLETE	antigen_formula=7:r:1,5,serotype=Infantis
Salmonella enterica	FSIS11917449	FSIS11917449,"SRS4344116"	Infantis	PDT000464538.1	2019-02-15T23:22:54Z	USA:AR	chicken carcass	environmental/other	PDS000089910.224	11	5	SAMN10895946	GCA_007425485.1	aadA1=COMPLETE,gyrA_D87Y=POINT,mdsA=COMPLETE,mdsB=COMPLETE,sul1=COMPLETE,tet(A)=COMPLETE	antigen_formula=7:r:1,5,serotype=Infantis
Salmonella enterica	FSIS21923535	FSIS21923535,"SRS4372334"	Infantis	PDT000466105.1	2019-02-16T02:47:11Z	USA:AR	chicken carcass	environmental/other	PDS000089910.224	6	18	SAMN10954088	GCA_007427045.1	aadA1=COMPLETE,gyrA_D87Y=POINT,mdsA=COMPLETE,mdsB=COMPLETE,sul1=COMPLETE,tet(A)=COMPLETE	antigen_formula=7:r:1,5,serotype=Infantis
Salmonella enterica	FSIS11917575	FSIS11917575,"SRS4380436"	Infantis	PDT000467097.1	2019-02-19T22:56:59Z	USA:MO	animal-chicken-young chicken	environmental/other	PDS000089910.224	5	10	SAMN10967904	GCA_007428545.1	aac(3)-IV=COMPLETE,aadA1=COMPLETE,aph(3')-Ia=COMPLETE,aph(4)-Ia=COMPLETE,blaCTX-M-65=COMPLETE,dfrA14=COMPLETE,floR=COMPLETE,fosA3=COMPLETE,gyrA_D87Y=POINT,mdsA=COMPLETE,mdsB=COMPLETE,sul1=COMPLETE,sul1=PARTIAL_END_OF_CONTIG,tet(A)=COMPLETE	antigen_formula=7:r:1,5,serotype=Infantis
Salmonella enterica	FSIS11917579	FSIS11917579,"SRS4380336"	Infantis	PDT000467110.1	2019-02-19T23:54:25Z	USA:NC	animal-chicken-young chicken	environmental/other	PDS000089910.224	15	15	SAMN10967908	GCA_007428425.1	aac(3)-IV=COMPLETE,aadA1=COMPLETE,aph(3')-Ia=COMPLETE,aph(4)-Ia=COMPLETE,blaCTX-M-65=COMPLETE,dfrA14=COMPLETE,gyrA_D87Y=POINT,mdsA=COMPLETE,mdsB=COMPLETE,sul1=COMPLETE,tet(A)=COMPLETE	antigen_formula=7:r:1,5,serotype=Infantis
Salmonella enterica	FSIS11917569	FSIS11917569,"SRS4380486"	Infantis	PDT000467124.1	2019-02-19T23:54:27Z	USA:NC	animal-chicken-young chicken	environmental/other	PDS000089910.224	12	17	SAMN10967899	GCA_007428325.1	aadA1=COMPLETE,fosA3=COMPLETE,gyrA_D87Y=POINT,mdsA=COMPLETE,mdsB=COMPLETE,sul1=COMPLETE,tet(A)=COMPLETE	antigen_formula=7:r:1,5,serotype=Infantis
Salmonella enterica	FSIS11917555	FSIS11917555,"SRS4380607"	Infantis	PDT000467199.2	2019-02-20T00:55:32Z	USA:MO	animal-chicken-young chicken	environmental/other	PDS000089910.224	4	8	SAMN10968478	GCA_006683165.1	aadA1=COMPLETE,gyrA_D87Y=POINT,mdsA=COMPLETE,mdsB=COMPLETE,sul1=COMPLETE,tet(A)=COMPLETE	antigen_formula=7:r:1,5,serotype=Infantis
Salmonella enterica	FSIS11917547	FSIS11917547,"SRS4380629"	Infantis	PDT000467221.1	2019-02-20T00:55:35Z	USA:MO	animal-chicken-young chicken	environmental/other	PDS000089910.224	7	9	SAMN10968470	GCA_007429415.1	aadA1=COMPLETE,aph(3')-Ia=COMPLETE,gyrA_D87Y=POINT,mdsA=COMPLETE,mdsB=COMPLETE,sul1=COMPLETE,tet(A)=COMPLETE	antigen_formula=7:r:1,5,serotype=Infantis
Salmonella enterica	FSIS11917802	FSIS11917802,"SRS4386080"	Infantis	PDT000468021.1	2019-02-20T21:58:51Z	USA:KY	chicken carcass	environmental/other	PDS000089910.224	13	7	SAMN10976954	GCA_007429545.1	aac(3)-IV=COMPLETE,aadA1=COMPLETE,aph(3')-Ia=COMPLETE,aph(4)-Ia=COMPLETE,blaCTX-M-65=COMPLETE,floR=COMPLETE,gyrA_D87Y=POINT,mdsA=COMPLETE,mdsB=COMPLETE,sul1=COMPLETE,tet(A)=COMPLETE	antigen_formula=-:r:1,5,serotype=I -:r:1,5
Salmonella enterica	FSIS11917772	FSIS11917772,"SRS4386150"	Infantis	PDT000468041.1	2019-02-20T21:58:54Z	USA:MD	animal-chicken-young chicken	environmental/other	PDS000089910.224	4	8	SAMN10976946	GCA_007429365.1	aac(3)-IV=COMPLETE,aadA1=COMPLETE,aph(3')-Ia=COMPLETE,aph(4)-Ia=COMPLETE,aph(4)-Ia=PARTIAL_END_OF_CONTIG,dfrA14=COMPLETE,gyrA_D87Y=POINT,mdsA=COMPLETE,mdsB=COMPLETE,sul1=COMPLETE,tet(A)=COMPLETE	antigen_formula=-:r:1,5,serotype=I -:r:1,5
Salmonella enterica	FSIS11917761	FSIS11917761,"SRS4390740"	Infantis	PDT000468350.2	2019-02-21T23:55:53Z	USA:DE	animal-chicken-young chicken	environmental/other	PDS000089910.224	24	24	SAMN10985039	GCA_006746585.1	aac(3)-IV=COMPLETE,aph(4)-Ia=COMPLETE,blaCTX-M-65=COMPLETE,floR=COMPLETE,fosA3=COMPLETE,gyrA_D87Y=POINT,mdsA=COMPLETE,mdsB=COMPLETE,sul1=COMPLETE,tet(A)=COMPLETE	antigen_formula=7:r:1,5,serotype=Infantis
Salmonella enterica	FSIS11917748	FSIS11917748,"SRS4390850"	Infantis	PDT000468389.1	2019-02-22T01:56:01Z	USA:DE	chicken carcass	environmental/other	PDS000089910.224	1	2	SAMN10985047	GCA_007431035.1	aac(3)-IV=COMPLETE,aadA1=COMPLETE,aph(3')-Ia=COMPLETE,aph(4)-Ia=COMPLETE,blaCTX-M-65=COMPLETE,floR=COMPLETE,fosA3=COMPLETE,gyrA_D87Y=POINT,mdsA=COMPLETE,mdsB=COMPLETE,sul1=COMPLETE,tet(A)=COMPLETE	antigen_formula=7:r:1,5,serotype=Infantis
Salmonella enterica	FSIS11917798	FSIS11917798,"SRS4424510"	Infantis	PDT000470993.2	2019-03-01T18:57:19Z	USA:MO	animal-chicken-young chicken	environmental/other	PDS000089910.224	10	13	SAMN11041539	GCA_006682625.1	aac(3)-IV=COMPLETE,aadA1=COMPLETE,aph(4)-Ia=COMPLETE,dfrA14=COMPLETE,gyrA_D87Y=POINT,mdsA=COMPLETE,mdsB=COMPLETE,sul1=COMPLETE,tet(A)=COMPLETE	antigen_formula=7:r:1,5,serotype=Infantis
Salmonella enterica	FSIS11918021	FSIS11918021,"SRS4424729"	Infantis	PDT000471057.1	2019-03-01T19:59:00Z	USA:NC	animal-chicken-young chicken	environmental/other	PDS000089910.224	17	17	SAMN11041604	GCA_007433125.1	aadA1=COMPLETE,gyrA_D87Y=POINT,mdsA=COMPLETE,mdsB=COMPLETE,sul1=COMPLETE,tet(A)=COMPLETE	antigen_formula=7:r:1,5,serotype=Infantis
Salmonella enterica	FSIS11918304	FSIS11918304,"SRS4464883"	Infantis	PDT000475467.1	2019-03-08T21:56:56Z	USA:NC	animal-chicken-young chicken	environmental/other	PDS000089910.224	11	12	SAMN11079916	GCA_007440005.1	aac(3)-IV=COMPLETE,aadA1=COMPLETE,aph(3')-Ia=COMPLETE,aph(4)-Ia=COMPLETE,blaCTX-M-65=COMPLETE,dfrA14=COMPLETE,floR=COMPLETE,gyrA_D87Y=POINT,mdsA=COMPLETE,mdsB=COMPLETE,sul1=COMPLETE,tet(A)=COMPLETE	antigen_formula=7:r:1,5,serotype=Infantis
Salmonella enterica	FSIS11918299	FSIS11918299,"SRS4464934"	Infantis	PDT000475509.2	2019-03-08T21:57:03Z	USA:NC	animal-chicken-young chicken	environmental/other	PDS000089910.224	8	15	SAMN11079911	GCA_006747085.1	aac(3)-IV=COMPLETE,aadA1=COMPLETE,aph(3')-Ia=COMPLETE,aph(4)-Ia=COMPLETE,blaCTX-M-65=COMPLETE,floR=COMPLETE,gyrA_D87Y=POINT,mdsA=COMPLETE,mdsB=COMPLETE,sul1=COMPLETE,tet(A)=COMPLETE	antigen_formula=7:r:1,5,serotype=Infantis
Salmonella enterica	FSIS11918307	FSIS11918307,"SRS4471567"	Infantis	PDT000476524.1	2019-03-11T16:03:15Z	USA:AR	animal-chicken-young chicken	environmental/other	PDS000089910.224	12	17	SAMN11099188	GCA_007441865.1	aac(3)-IV=COMPLETE,aadA1=COMPLETE,aph(4)-Ia=COMPLETE,dfrA14=COMPLETE,floR=COMPLETE,gyrA_D87Y=POINT,mdsA=COMPLETE,mdsB=COMPLETE,sul1=COMPLETE,tet(A)=COMPLETE	antigen_formula=7:r:1,5,serotype=Infantis
Salmonella enterica	FSIS11918316	FSIS11918316,"SRS4471569"	Infantis	PDT000476526.2	2019-03-11T16:03:16Z	USA:DE	animal-chicken-young chicken	environmental/other	PDS000089910.224	5	5	SAMN11099197	GCA_006747505.1	aadA1=COMPLETE,gyrA_D87Y=POINT,mdsA=COMPLETE,mdsB=COMPLETE,sul1=COMPLETE,tet(A)=COMPLETE	antigen_formula=7:r:1,5,serotype=Infantis
Salmonella enterica	FSIS11918029	FSIS11918029,"SRS4482558"	Infantis	PDT000477058.2	2019-03-13T17:55:39Z	USA:MO	animal-chicken-young chicken	environmental/other	PDS000089910.224	11	16	SAMN11116054	GCA_006747305.1	aadA1=COMPLETE,gyrA_D87Y=POINT,mdsA=COMPLETE,mdsB=COMPLETE,sul1=COMPLETE,tet(A)=COMPLETE	antigen_formula=7:r:1,5,serotype=Infantis
Salmonella enterica	FSIS11917539	FSIS11917539,"SRS4482562"	Infantis	PDT000477062.2	2019-03-13T17:55:40Z	USA:VA	animal-chicken-young chicken	environmental/other	PDS000089910.224	19	20	SAMN11116026	GCA_006747695.1	aadA1=COMPLETE,gyrA_D87Y=POINT,mdsA=COMPLETE,mdsB=COMPLETE,sul1=COMPLETE,tet(A)=COMPLETE	antigen_formula=7:r:1,5,serotype=Infantis
Salmonella enterica	FSIS11918940	FSIS11918940,"SRS4491296"	Infantis	PDT000478478.2	2019-03-18T14:57:38Z	USA:AR	animal-chicken-young chicken	environmental/other	PDS000089910.224	9	12	SAMN11129352	GCA_006806485.1	aadA1=COMPLETE,gyrA_D87Y=POINT,mdsA=COMPLETE,mdsB=COMPLETE,sul1=COMPLETE,tet(A)=COMPLETE	antigen_formula=7:r:1,5,serotype=Infantis
Salmonella enterica	FSIS31901671	FSIS31901671,"SRS4509941"	Infantis	PDT000479710.2	2019-03-19T19:00:24Z	USA:VA	chicken carcass	environmental/other	PDS000089910.224	10	10	SAMN11168313	GCA_006806525.1	aac(3)-IV=COMPLETE,aadA1=COMPLETE,aph(3')-Ia=COMPLETE,aph(4)-Ia=COMPLETE,blaCTX-M-65=COMPLETE,dfrA14=COMPLETE,fosA3=COMPLETE,gyrA_D87Y=POINT,mdsA=COMPLETE,mdsB=COMPLETE,sul1=COMPLETE,tet(A)=COMPLETE	antigen_formula=7:r:1,5,serotype=Infantis
Salmonella enterica	FSIS31901680	FSIS31901680,"SRS4510022"	Infantis	PDT000479756.2	2019-03-19T19:00:33Z	USA:MD	chicken carcass	environmental/other	PDS000089910.224	3	9	SAMN11168297	GCA_006805765.1	aac(3)-IV=COMPLETE,aadA1=COMPLETE,aph(3')-Ia=COMPLETE,aph(4)-Ia=COMPLETE,blaCTX-M-65=COMPLETE,floR=COMPLETE,fosA3=COMPLETE,gyrA_D87Y=POINT,mdsA=COMPLETE,mdsB=COMPLETE,sul1=COMPLETE,tet(A)=COMPLETE	antigen_formula=7:r:1,5,serotype=Infantis
Salmonella enterica	FSIS31901669	FSIS31901669,"SRS4510074"	Infantis	PDT000479761.2	2019-03-19T19:00:34Z	USA:MO	chicken carcass	environmental/other	PDS000089910.224	6	11	SAMN11168311	GCA_006684505.1	aac(3)-IV=COMPLETE,aadA1=COMPLETE,aph(4)-Ia=COMPLETE,blaCTX-M-65=COMPLETE,floR=COMPLETE,fosA3=COMPLETE,gyrA_D87Y=POINT,mdsA=COMPLETE,mdsB=COMPLETE,sul1=COMPLETE,tet(A)=COMPLETE	antigen_formula=-:r:1,5,serotype=I -:r:1,5
Salmonella enterica	FSIS11919071	FSIS11919071,"SRS4511260"	Infantis	PDT000479826.2	2019-03-20T00:58:40Z	USA:MD	chicken carcass	environmental/other	PDS000089910.224	7	11	SAMN11173482	GCA_006748405.1	aadA1=COMPLETE,aph(3')-Ia=COMPLETE,dfrA14=COMPLETE,gyrA_D87Y=POINT,mdsA=COMPLETE,mdsB=COMPLETE,sul1=COMPLETE,tet(A)=COMPLETE	antigen_formula=7:r:1,5,serotype=Infantis
Salmonella enterica	FSIS11919184	FSIS11919184,"SRS4521387"	Infantis	PDT000481197.2	2019-03-22T01:55:41Z	USA:VA	animal-chicken-young chicken	environmental/other	PDS000089910.224	9	9	SAMN11229826	GCA_006748585.1	aac(3)-IV=COMPLETE,aadA1=COMPLETE,aph(4)-Ia=COMPLETE,blaCTX-M-65=COMPLETE,floR=COMPLETE,gyrA_D87Y=POINT,mdsA=COMPLETE,mdsB=COMPLETE,sul1=COMPLETE,tet(A)=COMPLETE	antigen_formula=7:r:1,5,serotype=Infantis
Salmonella enterica	FSIS21923770	FSIS21923770,"SRS4530208"	Infantis	PDT000482041.2	2019-03-25T14:01:13Z	USA:MD	chicken carcass	environmental/other	PDS000089910.224	1	17	SAMN11246966	GCA_006685265.1	aac(3)-IV=COMPLETE,aph(4)-Ia=COMPLETE,blaCTX-M-65=COMPLETE,floR=COMPLETE,gyrA_D87Y=POINT,mdsA=COMPLETE,mdsB=COMPLETE	antigen_formula=7:r:1,5,serotype=Infantis
Salmonella enterica	FSIS11919195	FSIS11919195,"SRS4536818"	Infantis	PDT000482509.2	2019-03-25T22:56:15Z	USA:MO	animal-chicken-young chicken	environmental/other	PDS000089910.224	9	22	SAMN11252341	GCA_006747005.1	aac(3)-IV=COMPLETE,aadA1=COMPLETE,aph(3')-Ia=COMPLETE,aph(4)-Ia=COMPLETE,blaCTX-M-65=COMPLETE,dfrA14=COMPLETE,gyrA_D87Y=POINT,mdsA=COMPLETE,mdsB=COMPLETE,sul1=COMPLETE,tet(A)=COMPLETE	antigen_formula=7:r:1,5,serotype=Infantis
Salmonella enterica	FSIS11919426	FSIS11919426,"SRS4545249"	Infantis	PDT000483394.2	2019-03-27T19:57:00Z	USA:AR	animal-chicken-young chicken	environmental/other	PDS000089910.224	3	6	SAMN11267730	GCA_006808345.1	aadA1=COMPLETE,gyrA_D87Y=POINT,mdsA=COMPLETE,mdsB=COMPLETE,sul1=COMPLETE,tet(A)=COMPLETE	antigen_formula=7:r:1,5,serotype=Infantis
Salmonella enterica	FSIS11919428	FSIS11919428,"SRS4545745"	Infantis	PDT000483417.2	2019-03-27T21:55:34Z	USA:VA	animal-chicken-young chicken	environmental/other	PDS000089910.224	12	12	SAMN11267732	GCA_006837225.1	aac(3)-IV=COMPLETE,aadA1=COMPLETE,aph(4)-Ia=COMPLETE,floR=COMPLETE,gyrA_D87Y=POINT,mdsA=COMPLETE,mdsB=COMPLETE,sul1=COMPLETE,tet(A)=COMPLETE	antigen_formula=7:r:1,5,serotype=Infantis
Salmonella enterica	FSIS11919192	FSIS11919192,"SRS4545872"	Infantis	PDT000483449.2	2019-03-27T21:55:39Z	USA:SC	animal-chicken-young chicken	environmental/other	PDS000089910.224	16	19	SAMN11267681	GCA_006685165.1	aadA1=COMPLETE,gyrA_D87Y=POINT,mdsA=COMPLETE,mdsB=COMPLETE,sul1=COMPLETE,tet(A)=COMPLETE	antigen_formula=7:r:1,5,serotype=Infantis
Salmonella enterica	FSIS11919445	FSIS11919445,"SRS4572099"	Infantis	PDT000485423.2	2019-04-02T20:57:27Z	USA:DE	animal-chicken-young chicken	environmental/other	PDS000089910.224	14	16	SAMN11318683	GCA_006837685.1	gyrA_D87Y=POINT,mdsA=COMPLETE,mdsB=COMPLETE	antigen_formula=7:r:1,5,serotype=Infantis
Salmonella enterica	FSIS11919660	FSIS11919660,"SRS4572933"	Infantis	PDT000485683.2	2019-04-03T00:58:06Z	USA:MO	animal-chicken-young chicken	environmental/other	PDS000089910.224	9	10	SAMN11320805	GCA_006808885.1	aac(3)-IV=COMPLETE,aadA1=COMPLETE,aph(3')-Ia=COMPLETE,aph(4)-Ia=COMPLETE,blaCTX-M-65=COMPLETE,dfrA14=COMPLETE,gyrA_D87Y=POINT,mdsA=COMPLETE,mdsB=COMPLETE,sul1=COMPLETE,tet(A)=COMPLETE	antigen_formula=7:r:1,5,serotype=Infantis
Salmonella enterica	FSIS11919657	FSIS11919657,"SRS4572935"	Infantis	PDT000485685.2	2019-04-03T00:58:06Z	USA:VA	animal-chicken-young chicken	environmental/other	PDS000089910.224	10	10	SAMN11320802	GCA_006837645.1	aac(3)-IV=COMPLETE,aph(4)-Ia=COMPLETE,blaCTX-M-65=COMPLETE,dfrA14=COMPLETE,floR=COMPLETE,gyrA_D87Y=POINT,mdsA=COMPLETE,mdsB=COMPLETE	antigen_formula=-:r:1,5,serotype=I -:r:1,5
Salmonella enterica	FSIS21923882	FSIS21923882,"SRS4574063"	Infantis	PDT000485815.2	2019-04-03T13:57:02Z	USA:NC	chicken carcass	environmental/other	PDS000089910.224	23	21	SAMN11322241	GCA_006684065.1	aac(3)-IV=COMPLETE,aadA1=COMPLETE,aph(4)-Ia=COMPLETE,floR=COMPLETE,gyrA_D87Y=POINT,mdsA=COMPLETE,mdsB=COMPLETE,sul1=COMPLETE,tet(A)=COMPLETE	antigen_formula=7:r:1,5,serotype=Infantis
Salmonella enterica	FSIS21923762	FSIS21923762,"SRS4593776"	Infantis	PDT000486383.2	2019-04-05T23:00:00Z	USA:NC	chicken carcass	environmental/other	PDS000089910.224	22	13	SAMN11351987	GCA_006809105.1	aac(3)-IV=COMPLETE,aadA1=COMPLETE,aph(4)-Ia=COMPLETE,fosA3=COMPLETE,gyrA_D87Y=POINT,mdsA=COMPLETE,mdsB=COMPLETE,sul1=COMPLETE,tet(A)=COMPLETE	antigen_formula=7:r:1,5,serotype=Infantis
Salmonella enterica	FSIS11919738	FSIS11919738,"SRS4596667"	Infantis	PDT000486962.2	2019-04-08T15:03:10Z	USA:NY	chicken carcass	environmental/other	PDS000089910.224	5	3	SAMN11357597	GCA_006837565.1	aac(3)-IV=COMPLETE,aadA1=COMPLETE,aph(4)-Ia=COMPLETE,blaCTX-M-65=COMPLETE,floR=COMPLETE,gyrA_D87Y=POINT,mdsA=COMPLETE,mdsB=COMPLETE,sul1=COMPLETE,tet(A)=COMPLETE	antigen_formula=7:r:1,5,serotype=Infantis
Salmonella enterica	FSIS11919864	FSIS11919864,"SRS4596662"	Infantis	PDT000487001.2	2019-04-08T17:05:07Z	USA:DE	animal-chicken-young chicken	environmental/other	PDS000089910.224	4	5	SAMN11357605	GCA_006749425.1	aac(3)-IV=COMPLETE,aadA1=COMPLETE,aph(3')-Ia=COMPLETE,aph(4)-Ia=COMPLETE,blaCTX-M-65=COMPLETE,dfrA14=PARTIAL_END_OF_CONTIG,floR=COMPLETE,gyrA_D87Y=POINT,mdsA=COMPLETE,mdsB=COMPLETE,sul1=COMPLETE,tet(A)=COMPLETE	antigen_formula=7:r:1,5,serotype=Infantis
Salmonella enterica	FSIS11919861	FSIS11919861,"SRS4599548"	Infantis	PDT000487517.2	2019-04-09T09:01:50Z	USA:NC	animal-chicken-young chicken	environmental/other	PDS000089910.224	5	9	SAMN11360160	GCA_006809385.1	aadA1=COMPLETE,gyrA_D87Y=POINT,mdsA=COMPLETE,mdsB=COMPLETE,sul1=COMPLETE,tet(A)=COMPLETE	antigen_formula=7:r:1,5,serotype=Infantis
Salmonella enterica	FSIS11919683	FSIS11919683,"SRS4599559"	Infantis	PDT000487528.2	2019-04-09T09:01:51Z	USA:DE	animal-chicken-young chicken	environmental/other	PDS000089910.224	1	13	SAMN11360153	GCA_006809565.1	aac(3)-IV=COMPLETE,aph(3')-Ia=COMPLETE,aph(4)-Ia=COMPLETE,blaCTX-M-65=COMPLETE,dfrA14=COMPLETE,floR=COMPLETE,gyrA_D87Y=POINT,mdsA=COMPLETE,mdsB=COMPLETE	antigen_formula=7:r:1,5,serotype=Infantis
Salmonella enterica	FSIS11919883	FSIS11919883,"SRS4599666"	Infantis	PDT000487556.2	2019-04-09T09:01:57Z	USA:NC	animal-chicken-young chicken	environmental/other	PDS000089910.224	10	23	SAMN11360876	GCA_006809465.1	aadA1=COMPLETE,dfrA14=COMPLETE,gyrA_D87Y=POINT,mdsA=COMPLETE,mdsB=COMPLETE,sul1=COMPLETE,tet(A)=COMPLETE	antigen_formula=7:r:1,5,serotype=Infantis
Salmonella enterica	FSIS11919886	FSIS11919886,"SRS4599669"	Infantis	PDT000487559.2	2019-04-09T09:01:57Z	USA:MO	animal-chicken-young chicken	environmental/other	PDS000089910.224	6	11	SAMN11360879	GCA_006749505.1	aadA1=COMPLETE,gyrA_D87Y=POINT,mdsA=COMPLETE,mdsB=COMPLETE,sul1=COMPLETE,tet(A)=COMPLETE	antigen_formula=7:r:1,5,serotype=Infantis
Salmonella enterica	FSIS11919879	FSIS11919879,"SRS4599670"	Infantis	PDT000487560.2	2019-04-09T09:01:58Z	USA:AR	animal-chicken-young chicken	environmental/other	PDS000089910.224	7	10	SAMN11360872	GCA_006808485.1	aac(3)-IV=COMPLETE,aadA1=COMPLETE,aph(3')-Ia=COMPLETE,aph(4)-Ia=COMPLETE,dfrA14=COMPLETE,floR=COMPLETE,gyrA_D87Y=POINT,mdsA=COMPLETE,mdsB=COMPLETE,sul1=COMPLETE,tet(A)=COMPLETE	antigen_formula=7:r:1,5,serotype=Infantis
Salmonella enterica	FSIS11919881	FSIS11919881,"SRS4599675"	Infantis	PDT000487863.2	2019-04-10T06:00:48Z	USA:NC	animal-chicken-young chicken	environmental/other	PDS000089910.224	12	12	SAMN11360874	GCA_006685785.1	aac(3)-IV=COMPLETE,aadA1=COMPLETE,aph(3')-Ia=COMPLETE,aph(4)-Ia=COMPLETE,dfrA14=COMPLETE,gyrA_D87Y=POINT,mdsA=COMPLETE,mdsB=COMPLETE,sul1=COMPLETE,tet(A)=COMPLETE	antigen_formula=7:r:1,5,serotype=Infantis
Salmonella enterica	FSIS31901780	FSIS31901780,"SRS4613289"	Infantis	PDT000488868.2	2019-04-11T20:55:50Z	USA:MO	chicken carcass	environmental/other	PDS000089910.224	8	11	SAMN11399021	GCA_006750605.1	aac(3)-IV=COMPLETE,aadA1=COMPLETE,aph(4)-Ia=COMPLETE,floR=COMPLETE,gyrA_D87Y=POINT,mdsA=COMPLETE,mdsB=COMPLETE,sul1=COMPLETE,tet(A)=COMPLETE	antigen_formula=7:r:1,5,serotype=Infantis
Salmonella enterica	FSIS11919199	FSIS11919199,"SRS4625049"	Infantis	PDT000490447.2	2019-04-15T19:53:38Z	USA:DE	animal-chicken-young chicken	environmental/other	PDS000089910.224	14	20	SAMN11418563	GCA_006686065.1	aadA1=COMPLETE,gyrA_D87Y=POINT,mdsA=COMPLETE,mdsB=COMPLETE,sul1=COMPLETE,tet(A)=COMPLETE	antigen_formula=7:r:1,5,serotype=Infantis
Salmonella enterica	FSIS11920127	FSIS11920127,"SRS4636185"	Infantis	PDT000491077.2	2019-04-16T20:56:33Z	USA:DE	animal-chicken-young chicken	environmental/other	PDS000089910.224	18	10	SAMN11439874	GCA_006836905.1	aac(3)-IV=COMPLETE,aadA1=COMPLETE,aph(4)-Ia=COMPLETE,floR=COMPLETE,gyrA_D87Y=POINT,mdsA=COMPLETE,mdsB=COMPLETE,sul1=COMPLETE,tet(A)=COMPLETE	antigen_formula=7:r:1,5,serotype=Infantis
Salmonella enterica	FSIS11919888	FSIS11919888,"SRS4644080"	Infantis	PDT000491328.2	2019-04-17T17:55:00Z	USA:MO	animal-chicken-young chicken	environmental/other	PDS000089910.224	9	20	SAMN11456346	GCA_006837285.1	aac(3)-IV=COMPLETE,aadA1=COMPLETE,aph(4)-Ia=COMPLETE,fosA3=COMPLETE,gyrA_D87Y=POINT,mdsA=COMPLETE,mdsB=COMPLETE,sul1=COMPLETE,tet(A)=COMPLETE	antigen_formula=7:r:1,5,serotype=Infantis
Salmonella enterica	FSIS11919673	FSIS11919673,"SRS4645027"	Infantis	PDT000491478.2	2019-04-18T02:55:54Z	USA:AR	animal-chicken-young chicken	environmental/other	PDS000089910.224	11	8	SAMN11456501	GCA_006684685.1	aac(3)-IV=COMPLETE,aadA1=COMPLETE,aph(3')-Ia=COMPLETE,aph(4)-Ia=COMPLETE,blaCTX-M-65=COMPLETE,dfrA14=COMPLETE,gyrA_D87Y=POINT,mdsA=COMPLETE,mdsB=COMPLETE,sul1=COMPLETE,tet(A)=COMPLETE	antigen_formula=7:r:1,5,serotype=Infantis
Salmonella enterica	FSIS11920101	FSIS11920101,"SRS4647126"	Infantis	PDT000491848.2	2019-04-18T15:55:42Z	USA:DE	animal-chicken-young chicken	environmental/other	PDS000089910.224	9	17	SAMN11456645	GCA_006810185.1	aac(3)-IV=COMPLETE,aadA1=COMPLETE,aph(3')-Ia=COMPLETE,aph(4)-Ia=COMPLETE,blaCTX-M-65=COMPLETE,dfrA14=COMPLETE,floR=COMPLETE,fosA3=COMPLETE,gyrA_D87Y=POINT,mdsA=COMPLETE,mdsB=COMPLETE,sul1=COMPLETE,tet(A)=COMPLETE	antigen_formula=-:r:1,5,serotype=I -:r:1,5
Salmonella enterica	FSIS11920117	FSIS11920117,"SRS4647131"	Infantis	PDT000491853.2	2019-04-18T15:55:43Z	USA:TX	animal-chicken-young chicken	environmental/other	PDS000089910.224	7	8	SAMN11456658	GCA_006751245.1	aac(3)-IV=COMPLETE,aadA1=COMPLETE,aph(3')-Ia=COMPLETE,aph(4)-Ia=COMPLETE,blaCTX-M-65=COMPLETE,dfrA14=PARTIAL_END_OF_CONTIG,floR=COMPLETE,gyrA_D87Y=POINT,mdsA=COMPLETE,mdsB=COMPLETE,sul1=COMPLETE,tet(A)=COMPLETE	antigen_formula=-:r:1,5,serotype=I -:r:1,5
Salmonella enterica	FSIS31901826	FSIS31901826,"SRS4649866"	Infantis	PDT000491996.2	2019-04-19T12:53:37Z	USA:SC	chicken carcass	environmental/other	PDS000089910.224	4	8	SAMN11465168	GCA_006686565.1	aac(3)-IV=COMPLETE,aadA1=COMPLETE,aph(3')-Ia=COMPLETE,aph(4)-Ia=COMPLETE,blaCTX-M-65=COMPLETE,dfrA14=COMPLETE,floR=COMPLETE,gyrA_D87Y=POINT,mdsA=COMPLETE,mdsB=COMPLETE,sul1=COMPLETE,tet(A)=COMPLETE	antigen_formula=7:r:1,5,serotype=Infantis
Salmonella enterica	FSIS21924055	FSIS21924055,"SRS4652320"	Infantis	PDT000492533.2	2019-04-20T04:54:04Z	USA:NY	chicken carcass	environmental/other	PDS000089910.224	3	3	SAMN11469253	GCA_006684195.1	aac(3)-IV=COMPLETE,aph(3')-Ia=COMPLETE,aph(4)-Ia=COMPLETE,blaCTX-M-65=COMPLETE,dfrA14=COMPLETE,floR=COMPLETE,gyrA_D87Y=POINT,mdsA=COMPLETE,mdsB=COMPLETE,tet(A)=COMPLETE	antigen_formula=7:r:1,5,serotype=Infantis
Salmonella enterica	FSIS31901849	FSIS31901849,"SRS4661092"	Infantis	PDT000494380.2	2019-04-23T03:56:06Z	USA:GA	chicken carcass	environmental/other	PDS000089910.224	8	18	SAMN11477206	GCA_006838205.1	aac(3)-IV=COMPLETE,aadA1=COMPLETE,aph(4)-Ia=COMPLETE,dfrA14=COMPLETE,floR=COMPLETE,gyrA_D87Y=POINT,mdsA=COMPLETE,mdsB=COMPLETE,sul1=COMPLETE,tet(A)=COMPLETE	antigen_formula=7:r:1,5,serotype=Infantis
Salmonella enterica	FSIS21924006	FSIS21924006,"SRS4661265"	Infantis	PDT000494395.2	2019-04-23T03:56:10Z	USA:MD	chicken carcass	environmental/other	PDS000089910.224	8	11	SAMN11477190	GCA_006686985.1	aac(3)-IV=COMPLETE,aadA1=COMPLETE,aph(3')-Ia=COMPLETE,aph(4)-Ia=COMPLETE,blaCTX-M-65=COMPLETE,dfrA14=COMPLETE,floR=COMPLETE,gyrA_D87Y=POINT,mdsA=COMPLETE,mdsB=COMPLETE,sul1=COMPLETE,tet(A)=COMPLETE	antigen_formula=7:r:1,5,serotype=Infantis
Salmonella enterica	FSIS31901870	FSIS31901870,"SRS4673434"	Infantis	PDT000495545.2	2019-04-25T19:51:43Z	USA:TX	chicken carcass	environmental/other	PDS000089910.224	5	8	SAMN11507389	GCA_006751685.1	aac(3)-IV=COMPLETE,aadA1=COMPLETE,aph(3')-Ia=COMPLETE,aph(4)-Ia=COMPLETE,blaCTX-M-65=COMPLETE,dfrA14=PARTIAL_END_OF_CONTIG,floR=COMPLETE,gyrA_D87Y=POINT,mdsA=COMPLETE,mdsB=COMPLETE,sul1=COMPLETE,tet(A)=COMPLETE	antigen_formula=7:r:1,5,serotype=Infantis
Salmonella enterica	FSIS11917991	FSIS11917991,"SRS4694214"	Infantis	PDT000495846.2	2019-04-26T20:55:01Z	USA:DE	animal-chicken-young chicken	environmental/other	PDS000089910.224	0	1	SAMN11516005	GCA_006837885.1	aac(3)-IV=COMPLETE,aadA1=COMPLETE,aph(3')-Ia=COMPLETE,aph(4)-Ia=COMPLETE,blaCTX-M-65=COMPLETE,floR=COMPLETE,fosA3=COMPLETE,gyrA_D87Y=POINT,mdsA=COMPLETE,mdsB=COMPLETE,sul1=COMPLETE,tet(A)=COMPLETE	antigen_formula=7:r:1,5,serotype=Infantis
Salmonella enterica	FSIS11920539	FSIS11920539,"SRS4708500"	Infantis	PDT000496953.2	2019-05-01T15:53:17Z	USA:DE	animal-chicken-young chicken	environmental/other	PDS000089910.224	25	24	SAMN11546071	GCA_006751845.1	aac(3)-IV=COMPLETE,aadA1=COMPLETE,aph(4)-Ia=COMPLETE,blaCTX-M-65=COMPLETE,floR=COMPLETE,gyrA_D87Y=POINT,mdsA=COMPLETE,mdsB=COMPLETE,sul1=COMPLETE,tet(A)=COMPLETE	antigen_formula=7:r:1,5,serotype=Infantis
Salmonella enterica	FSIS11920543	FSIS11920543,"SRS4709063"	Infantis	PDT000496976.2	2019-05-01T16:53:49Z	USA:MO	animal-chicken-young chicken	environmental/other	PDS000089910.224	12	10	SAMN11546075	GCA_006687305.1	aadA1=COMPLETE,aph(3')-Ia=COMPLETE,dfrA14=COMPLETE,gyrA_D87Y=POINT,mdsA=COMPLETE,mdsB=COMPLETE,sul1=COMPLETE,tet(A)=COMPLETE	antigen_formula=7:r:1,5,serotype=Infantis
Salmonella enterica	FSIS11920350	FSIS11920350,"SRS4712288"	Infantis	PDT000497152.2	2019-05-01T21:52:03Z	USA:DE	chicken carcass	environmental/other	PDS000089910.224	3	5	SAMN11553494	GCA_006688245.1	aac(3)-IV=COMPLETE,aadA1=COMPLETE,aph(3')-Ia=COMPLETE,aph(4)-Ia=COMPLETE,dfrA14=COMPLETE,floR=COMPLETE,gyrA_D87Y=POINT,mdsA=COMPLETE,mdsB=COMPLETE,sul1=COMPLETE,tet(A)=COMPLETE	antigen_formula=-:r:1,5,serotype=I -:r:1,5
Salmonella enterica	FSIS11920511	FSIS11920511,"SRS4712295"	Infantis	PDT000497157.2	2019-05-01T21:52:04Z	USA:NC	animal-chicken-young chicken	environmental/other	PDS000089910.224	10	9	SAMN11553508	GCA_006687505.1	aac(3)-IV=COMPLETE,aadA1=COMPLETE,aph(4)-Ia=COMPLETE,blaCTX-M-65=COMPLETE,dfrA14=COMPLETE,floR=COMPLETE,gyrA_D87Y=POINT,mdsA=COMPLETE,mdsB=COMPLETE,sul1=COMPLETE,tet(A)=COMPLETE	antigen_formula=7:r:1,5,serotype=Infantis
Salmonella enterica	FSIS21924254	FSIS21924254,"SRS4735446"	Infantis	PDT000499206.2	2019-05-08T13:53:19Z	USA:VA	chicken carcass	environmental/other	PDS000089910.224	9	5	SAMN11603840	GCA_006840005.1	aadA1=COMPLETE,blaCTX-M-65=COMPLETE,fosA3=COMPLETE,gyrA_D87Y=POINT,mdsA=COMPLETE,mdsB=COMPLETE,sul1=COMPLETE,tet(A)=COMPLETE	antigen_formula=7:r:1,5,serotype=Infantis
Salmonella enterica	FSIS11920791	FSIS11920791,"SRS4735940"	Infantis	PDT000499339.2	2019-05-08T15:53:25Z	USA:KY	chicken carcass	environmental/other	PDS000089910.224	9	13	SAMN11604212	GCA_007909385.1	aac(3)-IV=COMPLETE,aadA1=COMPLETE,aph(4)-Ia=COMPLETE,gyrA_D87Y=POINT,mdsA=COMPLETE,mdsB=COMPLETE,sul1=COMPLETE,tet(A)=COMPLETE	antigen_formula=7:r:1,5,serotype=Infantis
Salmonella enterica	FSIS11920782	FSIS11920782,"SRS4753206"	Infantis	PDT000500501.2	2019-05-13T18:51:48Z	USA:NC	animal-chicken-young chicken	environmental/other	PDS000089910.224	10	12	SAMN11634761	GCA_006688685.1	aadA1=COMPLETE,aph(3')-Ia=COMPLETE,dfrA14=COMPLETE,gyrA_D87Y=POINT,mdsA=COMPLETE,mdsB=COMPLETE,sul1=COMPLETE,tet(A)=COMPLETE	antigen_formula=7:r:1,5,serotype=Infantis
Salmonella enterica	FSIS11920786	FSIS11920786,"SRS4753610"	Infantis	PDT000500503.2	2019-05-13T18:51:49Z	USA:DE	animal-chicken-young chicken	environmental/other	PDS000089910.224	6	2	SAMN11634765	GCA_007823125.1	aadA1=COMPLETE,gyrA_D87Y=POINT,mdsA=COMPLETE,mdsB=COMPLETE,sul1=COMPLETE,tet(A)=COMPLETE	antigen_formula=7:r:1,5,serotype=Infantis
Salmonella enterica	FSIS11920776	FSIS11920776,"SRS4753617"	Infantis	PDT000500510.2	2019-05-13T18:51:50Z	USA:DE	animal-chicken-young chicken	environmental/other	PDS000089910.224	4	7	SAMN11634776	GCA_007792295.1	aadA1=COMPLETE,gyrA_D87Y=POINT,mdsA=COMPLETE,mdsB=COMPLETE,sul1=COMPLETE,tet(A)=COMPLETE	antigen_formula=7:r:1,5,serotype=Infantis
Salmonella enterica	FSIS11920780	FSIS11920780,"SRS4753618"	Infantis	PDT000500511.2	2019-05-13T18:51:50Z	USA:MO	animal-chicken-young chicken	environmental/other	PDS000089910.224	7	12	SAMN11634780	GCA_006688505.1	aac(3)-IV=COMPLETE,aadA1=COMPLETE,aph(4)-Ia=COMPLETE,floR=COMPLETE,gyrA_D87Y=POINT,mdsA=COMPLETE,mdsB=COMPLETE,sul1=COMPLETE,tet(A)=COMPLETE	antigen_formula=7:r:1,5,serotype=Infantis
Salmonella enterica	FSIS11920769	FSIS11920769,"SRS4753619"	Infantis	PDT000500512.2	2019-05-13T18:51:50Z	USA:DE	animal-chicken-young chicken	environmental/other	PDS000089910.224	9	11	SAMN11634769	GCA_006753225.1	aac(3)-IV=COMPLETE,aadA1=COMPLETE,aph(3')-Ia=COMPLETE,aph(4)-Ia=COMPLETE,blaCTX-M-65=COMPLETE,dfrA14=COMPLETE,floR=COMPLETE,gyrA_D87Y=POINT,mdsA=COMPLETE,mdsB=COMPLETE,sul1=COMPLETE,tet(A)=COMPLETE	antigen_formula=7:r:1,5,serotype=Infantis
Salmonella enterica	FSIS11920989	FSIS11920989,"SRS4754853"	Infantis	PDT000500590.2	2019-05-13T21:51:33Z	USA:NC	animal-chicken-young chicken	environmental/other	PDS000089910.224	17	22	SAMN11637112	GCA_007792575.1	aac(3)-IV=COMPLETE,aph(4)-Ia=COMPLETE,blaCTX-M=PARTIAL,gyrA_D87Y=POINT,mdsA=COMPLETE,mdsB=COMPLETE	antigen_formula=7:r:1,5,serotype=Infantis
Salmonella enterica	FSIS31901960	FSIS31901960,"SRS4759834"	Infantis	PDT000500871.2	2019-05-15T12:53:42Z	USA:OK	chicken carcass	environmental/other	PDS000089910.224	7	11	SAMN11644927	GCA_007823605.1	aadA1=COMPLETE,blaCTX-M-65=COMPLETE,gyrA_D87Y=POINT,mdsA=COMPLETE,mdsB=COMPLETE,sul1=COMPLETE,tet(A)=COMPLETE	antigen_formula=7:r:1,5,serotype=Infantis
Salmonella enterica	FSIS11920872	FSIS11920872,"SRS4767876"	Infantis	PDT000501483.2	2019-05-15T22:51:45Z	USA:NJ	chicken carcass	environmental/other	PDS000089910.224	5	12	SAMN11655379	GCA_007910645.1	aac(3)-IV=COMPLETE,aadA1=COMPLETE,aph(3')-Ia=COMPLETE,aph(4)-Ia=COMPLETE,dfrA14=COMPLETE,floR=COMPLETE,gyrA_D87Y=POINT,mdsA=COMPLETE,mdsB=COMPLETE,sul1=COMPLETE,tet(A)=COMPLETE	antigen_formula=7:r:1,5,serotype=Infantis
Salmonella enterica	FSIS31901923	FSIS31901923,"SRS4788940"	Infantis	PDT000503417.2	2019-05-20T13:54:53Z	USA:MD	chicken carcass	environmental/other	PDS000089910.224	15	15	SAMN11775947	GCA_007791855.1	aadA1=COMPLETE,gyrA_D87Y=POINT,mdsA=COMPLETE,mdsB=COMPLETE,sul1=COMPLETE,tet(A)=COMPLETE	antigen_formula=7:r:1,5,serotype=Infantis
Salmonella enterica	FSIS21924364	FSIS21924364,"SRS4813648"	Infantis	PDT000505238.2	2019-05-24T22:50:08Z	USA:MO	chicken carcass	environmental/other	PDS000089910.224	6	10	SAMN11843895	GCA_007793095.1	aac(3)-IV=COMPLETE,aadA1=COMPLETE,aph(4)-Ia=COMPLETE,floR=COMPLETE,gyrA_D87Y=POINT,mdsA=COMPLETE,mdsB=COMPLETE,sul1=COMPLETE,tet(A)=COMPLETE	antigen_formula=7:r:1,5,serotype=Infantis
Salmonella enterica	FSIS11920546	FSIS11920546,"SRS4822024"	Infantis	PDT000505476.2	2019-05-25T23:54:32Z	USA:SC	animal-chicken-young chicken	environmental/other	PDS000089910.224	11	11	SAMN11860567	GCA_007792975.1	aadA1=COMPLETE,gyrA_D87Y=POINT,mdsA=COMPLETE,mdsB=COMPLETE,sul1=COMPLETE,tet(A)=COMPLETE	antigen_formula=7:r:1,5,serotype=Infantis
Salmonella enterica	FSIS11920984	FSIS11920984,"SRS4822034"	Infantis	PDT000505485.2	2019-05-25T23:54:34Z	USA:DE	animal-chicken-young chicken	environmental/other	PDS000089910.224	12	8	SAMN11860574	GCA_007793155.1	aac(3)-IV=COMPLETE,aadA1=COMPLETE,aph(4)-Ia=COMPLETE,floR=COMPLETE,gyrA_D87Y=POINT,mdsA=COMPLETE,mdsB=COMPLETE,sul1=COMPLETE,tet(A)=COMPLETE	antigen_formula=7:r:1,5,serotype=Infantis
Salmonella enterica	FSIS31901964	FSIS31901964,"SRS4822098"	Infantis	PDT000505538.2	2019-05-26T00:55:44Z	USA:AR	chicken carcass	environmental/other	PDS000089910.224	8	13	SAMN11860649	GCA_007793955.1	aadA1=COMPLETE,aph(3')-Ia=COMPLETE,dfrA14=COMPLETE,gyrA_D87Y=POINT,mdsA=COMPLETE,mdsB=COMPLETE,sul1=COMPLETE,tet(A)=COMPLETE	antigen_formula=7:r:1,5,serotype=Infantis
Salmonella enterica	FSIS11921344	FSIS11921344,"SRS4831321"	Infantis	PDT000509396.2	2019-05-28T23:51:18Z	USA:MO	animal-chicken-young chicken	environmental/other	PDS000089910.224	4	15	SAMN11877172	GCA_007823845.1	aac(3)-IV=COMPLETE,aadA1=COMPLETE,aph(4)-Ia=COMPLETE,gyrA_D87Y=POINT,mdsA=COMPLETE,mdsB=COMPLETE,sul1=COMPLETE,tet(A)=COMPLETE	antigen_formula=7:r:1,5,serotype=Infantis
Salmonella enterica	FSIS11921343	FSIS11921343,"SRS4831323"	Infantis	PDT000509398.2	2019-05-28T23:51:18Z	USA:VA	animal-chicken-young chicken	environmental/other	PDS000089910.224	18	18	SAMN11877171	GCA_007795135.1	aac(3)-IV=COMPLETE,aadA1=COMPLETE,aph(3')-Ia=COMPLETE,aph(4)-Ia=COMPLETE,dfrA14=COMPLETE,floR=COMPLETE,gyrA_D87Y=POINT,mdsA=COMPLETE,mdsB=COMPLETE,sul1=COMPLETE,tet(A)=COMPLETE	antigen_formula=7:r:1,5,serotype=Infantis
Salmonella enterica	FSIS11921347	FSIS11921347,"SRS4831326"	Infantis	PDT000509400.2	2019-05-28T23:51:18Z	USA:MO	animal-chicken-young chicken	environmental/other	PDS000089910.224	14	17	SAMN11877175	GCA_007794975.1	aac(3)-IV=COMPLETE,aadA1=COMPLETE,aph(3')-Ia=COMPLETE,aph(4)-Ia=COMPLETE,dfrA14=COMPLETE,floR=COMPLETE,gyrA_D87Y=POINT,mdsA=COMPLETE,mdsB=COMPLETE,sul1=COMPLETE,tet(A)=COMPLETE	antigen_formula=7:r:1,5,serotype=Infantis
Salmonella enterica	FSIS11921355	FSIS11921355,"SRS4831357"	Infantis	PDT000509424.2	2019-05-28T23:51:23Z	USA:MD	animal-chicken-young chicken	environmental/other	PDS000089910.224	7	5	SAMN11877167	GCA_006687735.1	aac(3)-IV=COMPLETE,aadA1=COMPLETE,aph(3')-Ia=COMPLETE,aph(4)-Ia=COMPLETE,dfrA14=COMPLETE,gyrA_D87Y=POINT,mdsA=COMPLETE,mdsB=COMPLETE,sul1=COMPLETE,tet(A)=COMPLETE	antigen_formula=7:r:1,5,serotype=Infantis
Salmonella enterica	FSIS21924487	FSIS21924487,"SRS4857018"	Infantis	PDT000510879.2	2019-05-31T22:54:52Z	USA:VA	chicken carcass	environmental/other	PDS000089910.224	1	21	SAMN11915535	GCA_007794315.1	aadA1=COMPLETE,blaCTX-M-65=COMPLETE,floR=COMPLETE,gyrA_D87Y=POINT,mdsA=COMPLETE,mdsB=COMPLETE,sul1=COMPLETE,tet(A)=COMPLETE	antigen_formula=7:r:1,5,serotype=Infantis
Salmonella enterica	19MD05CB03-S	19MD05CB03-S,"SRS4854999"	Infantis	PDT000510908.1	2019-06-01T02:51:18Z	USA:MD	chicken	environmental/other	PDS000089910.224	8	8	SAMN11914290	GCA_006083135.1	aadA1=COMPLETE,gyrA_D87Y=POINT,mdsA=COMPLETE,mdsB=COMPLETE,sul1=COMPLETE,tet(A)=COMPLETE	antigen_formula=7:r:1,5,serotype=Infantis
Salmonella enterica	19MD05CB06-S	19MD05CB06-S,"SRS4855017"	Infantis	PDT000510910.1	2019-06-01T02:51:18Z	USA:MD	chicken	environmental/other	PDS000089910.224	11	14	SAMN11914286	GCA_006146915.1	aadA1=COMPLETE,gyrA_D87Y=POINT,mdsA=COMPLETE,mdsB=COMPLETE,sul1=COMPLETE,tet(A)=COMPLETE	antigen_formula=7:r:1,5,serotype=Infantis
Salmonella enterica	FSIS11921642	FSIS11921642,"SRS4889203"	Infantis	PDT000518567.1	2019-06-07T01:52:11Z	USA:OK	chicken carcass	environmental/other	PDS000089910.224	8	11	SAMN11973949	GCA_006343325.1	aadA1=COMPLETE,aadA1=PARTIAL_END_OF_CONTIG,blaCTX-M-65=COMPLETE,fosA3=COMPLETE,gyrA_D87Y=POINT,mdsA=COMPLETE,mdsB=COMPLETE,sul1=COMPLETE,tet(A)=COMPLETE	antigen_formula=7:r:1,5,serotype=Infantis
Salmonella enterica	19MD05CB25-S	19MD05CB25-S,"SRS4939090"	Infantis	PDT000519964.1	2019-06-11T16:51:39Z	USA:MD	chicken	environmental/other	PDS000089910.224	4	3	SAMN12012190	GCA_006410145.1	aadA1=COMPLETE,gyrA_D87Y=POINT,mdsA=COMPLETE,mdsB=COMPLETE,sul1=COMPLETE,tet(A)=COMPLETE	antigen_formula=-:-:-,serotype=I -:-:-
Salmonella enterica	19MD05CB27-S	19MD05CB27-S,"SRS4939092"	Infantis	PDT000519966.1	2019-06-11T16:51:39Z	USA:MD	chicken	environmental/other	PDS000089910.224	10	11	SAMN12012189	GCA_006410045.1	aadA1=COMPLETE,aadA1=PARTIAL_END_OF_CONTIG,gyrA_D87Y=POINT,mdsA=COMPLETE,mdsB=COMPLETE,sul1=COMPLETE,tet(A)=COMPLETE	antigen_formula=7:r:1,5,serotype=Infantis
Salmonella enterica	19MD05CB33-S	19MD05CB33-S,"SRS4950446"	Infantis	PDT000520625.1	2019-06-12T13:52:25Z	USA:MD	chicken	environmental/other	PDS000089910.224	3	4	SAMN12033556	GCA_006421395.1	aac(3)-IV=COMPLETE,aadA1=COMPLETE,aph(4)-Ia=COMPLETE,blaCTX-M-65=COMPLETE,floR=COMPLETE,fosA3=COMPLETE,gyrA_D87Y=POINT,mdsA=COMPLETE,mdsB=COMPLETE,sul1=COMPLETE,tet(A)=COMPLETE	antigen_formula=7:r:1,5,serotype=Infantis
Salmonella enterica	19MD05CB32-S	19MD05CB32-S,"SRS4950448"	Infantis	PDT000520627.1	2019-06-12T13:52:25Z	USA:MD	chicken	environmental/other	PDS000089910.224	4	7	SAMN12033555	GCA_006421655.1	aadA1=COMPLETE,gyrA_D87Y=POINT,mdsA=COMPLETE,mdsB=COMPLETE,sul1=COMPLETE,tet(A)=COMPLETE	antigen_formula=7:r:1,5,serotype=Infantis
Salmonella enterica	FSIS11921621	FSIS11921621,"SRS4960413"	Infantis	PDT000521920.1	2019-06-12T23:51:47Z	USA:DE	animal-chicken-young chicken	environmental/other	PDS000089910.224	13	15	SAMN12040785	GCA_006428895.1	aac(3)-IV=COMPLETE,aadA1=COMPLETE,aph(4)-Ia=COMPLETE,dfrA14=COMPLETE,floR=COMPLETE,gyrA_D87Y=POINT,mdsA=COMPLETE,mdsB=COMPLETE,sul1=COMPLETE,tet(A)=COMPLETE	antigen_formula=7:r:1,5,serotype=Infantis
Salmonella enterica	FSIS21924581	FSIS21924581,"SRS4973426"	Infantis	PDT000523087.1	2019-06-14T13:51:14Z	USA:NC	chicken carcass	environmental/other	PDS000089910.224	12	20	SAMN12057899	GCA_006458345.1	aac(3)-IV=COMPLETE,aadA1=PARTIAL_END_OF_CONTIG,aph(3')-Ia=COMPLETE,aph(4)-Ia=COMPLETE,blaCTX-M-65=COMPLETE,dfrA14=COMPLETE,gyrA_D87Y=POINT,mdsA=COMPLETE,mdsB=COMPLETE,sul1=COMPLETE,tet(A)=COMPLETE	antigen_formula=7:r:1,5,serotype=Infantis
Salmonella enterica	19PA04CB27-S	19PA04CB27-S,"SRS4994267"	Infantis	PDT000525219.1	2019-06-19T16:52:49Z	USA:PA	chicken	environmental/other	PDS000089910.224	15	18	SAMN12094242	GCA_006471545.1	aac(3)-IV=COMPLETE,aadA1=COMPLETE,aph(4)-Ia=COMPLETE,blaCTX-M-65=COMPLETE,dfrA14=COMPLETE,floR=COMPLETE,fosA3=COMPLETE,gyrA_D87Y=POINT,mdsA=COMPLETE,mdsB=COMPLETE,sul1=COMPLETE,tet(A)=COMPLETE	antigen_formula=7:r:1,5,serotype=Infantis
Salmonella enterica	FSIS11922037	FSIS11922037,"SRS5029459"	Infantis	PDT000533164.1	2019-06-28T01:30:13Z	USA:SC	animal-chicken-young chicken	environmental/other	PDS000089910.224	15	20	SAMN12142827	GCA_007614215.1	aac(3)-IV=COMPLETE,aadA1=COMPLETE,aph(4)-Ia=COMPLETE,blaCTX-M-65=COMPLETE,dfrA14=COMPLETE,floR=COMPLETE,gyrA_D87Y=POINT,mdsA=COMPLETE,mdsB=COMPLETE,sul1=COMPLETE,tet(A)=COMPLETE	antigen_formula=-:r:1,5,serotype=I -:r:1,5
Salmonella enterica	FSIS11922032	FSIS11922032,"SRS5029836"	Infantis	PDT000533251.1	2019-06-28T02:31:18Z	USA:AR	animal-chicken-young chicken	environmental/other	PDS000089910.224	14	15	SAMN12142822	GCA_007795615.1	aac(3)-IV=COMPLETE,aadA1=COMPLETE,aph(3')-Ia=COMPLETE,aph(4)-Ia=COMPLETE,blaCTX-M-65=COMPLETE,dfrA14=COMPLETE,floR=COMPLETE,gyrA_D87Y=POINT,mdsA=COMPLETE,mdsB=COMPLETE,sul1=COMPLETE,tet(A)=COMPLETE	antigen_formula=-:r:1,5,serotype=I -:r:1,5
Salmonella enterica	FSIS11922232	FSIS11922232,"SRS5062821"	Infantis	PDT000538749.1	2019-07-03T21:31:51Z	USA:MO	animal-chicken-young chicken	environmental/other	PDS000089910.224	9	18	SAMN12212478	GCA_007801475.1	aac(3)-IV=COMPLETE,aadA1=COMPLETE,aph(3')-Ia=COMPLETE,aph(4)-Ia=COMPLETE,blaCTX-M-65=COMPLETE,dfrA14=COMPLETE,floR=COMPLETE,gyrA_D87Y=POINT,mdsA=COMPLETE,mdsB=COMPLETE,sul1=COMPLETE,tet(A)=COMPLETE	antigen_formula=7:r:1,5,serotype=Infantis
Salmonella enterica	FSIS11922490	FSIS11922490,"SRS5063087"	Infantis	PDT000538815.1	2019-07-03T22:30:55Z	USA:DE	animal-chicken-young chicken	environmental/other	PDS000089910.224	9	9	SAMN12213733	GCA_007824425.1	aadA1=COMPLETE,gyrA_D87Y=POINT,mdsA=COMPLETE,mdsB=COMPLETE,sul1=COMPLETE,tet(A)=COMPLETE	antigen_formula=7:r:1,5,serotype=Infantis
Salmonella enterica	FSIS11922475	FSIS11922475,"SRS5063094"	Infantis	PDT000538820.1	2019-07-03T22:30:56Z	USA:MD	animal-chicken-young chicken	environmental/other	PDS000089910.224	11	10	SAMN12213724	GCA_007801115.1	aadA1=COMPLETE,gyrA_D87Y=POINT,mdsA=COMPLETE,mdsB=COMPLETE,sul1=COMPLETE,tet(A)=COMPLETE	antigen_formula=7:r:1,5,serotype=Infantis
Salmonella enterica	FSIS11922680	FSIS11922680,"SRS5069228"	Infantis	PDT000539773.1	2019-07-07T17:30:36Z	USA:AR	animal-chicken-young chicken	environmental/other	PDS000089910.224	7	11	SAMN12228446	GCA_007918635.1	aadA1=COMPLETE,fosA3=COMPLETE,gyrA_D87Y=POINT,mdsA=COMPLETE,mdsB=COMPLETE,sul1=COMPLETE,tet(A)=COMPLETE	antigen_formula=7:r:1,5,serotype=Infantis
Salmonella enterica	FSIS31902252	FSIS31902252,"SRS5070542"	Infantis	PDT000539847.1	2019-07-08T16:32:41Z	USA:SC	chicken carcass	environmental/other	PDS000089910.224	3	7	SAMN12230017	GCA_007620175.1	aadA1=COMPLETE,aph(3')-Ia=COMPLETE,dfrA14=COMPLETE,gyrA_D87Y=POINT,mdsA=COMPLETE,mdsB=COMPLETE,sul1=COMPLETE,tet(A)=COMPLETE	antigen_formula=7:r:1,5,serotype=Infantis
Salmonella enterica	19MD06CB02-S	19MD06CB02-S,"SRS5077226"	Infantis	PDT000540194.1	2019-07-09T14:32:30Z	USA:MD	chicken	environmental/other	PDS000089910.224	0	7	SAMN12236498	GCA_007458695.1	aadA1=COMPLETE,aph(3')-Ia=COMPLETE,fosA=PARTIAL,gyrA_D87Y=POINT,mdsA=COMPLETE,mdsB=COMPLETE,sul1=COMPLETE,tet(A)=COMPLETE	antigen_formula=7:r:1,5,serotype=Infantis
Salmonella enterica	19MD06CB18-S	19MD06CB18-S,"SRS5077227"	Infantis	PDT000540195.1	2019-07-09T14:32:30Z	USA:MD	chicken	environmental/other	PDS000089910.224	16	7	SAMN12236543	GCA_007805455.1	aadA1=COMPLETE,gyrA_D87Y=POINT,mdsA=COMPLETE,mdsB=COMPLETE,sul1=COMPLETE,tet(A)=COMPLETE	antigen_formula=7:r:1,5,serotype=Infantis
Salmonella enterica	FSIS31902304	FSIS31902304,"SRS5089329"	Infantis	PDT000542242.1	2019-07-12T13:31:16Z	USA:NC	chicken carcass	environmental/other	PDS000089910.224	12	16	SAMN12260222	GCA_007696545.1	aac(3)-IV=COMPLETE,aadA1=COMPLETE,aph(3')-Ia=COMPLETE,aph(4)-Ia=COMPLETE,blaCTX-M-65=COMPLETE,dfrA14=COMPLETE,fosA3=COMPLETE,gyrA_D87Y=POINT,mdsA=COMPLETE,mdsB=COMPLETE,sul1=COMPLETE,tet(A)=COMPLETE	antigen_formula=7:r:1,5,serotype=Infantis
Salmonella enterica	19MD06CB28-S	19MD06CB28-S,"SRS5090536"	Infantis	PDT000542548.1	2019-07-12T17:31:36Z	USA:MD	chicken	environmental/other	PDS000089910.224	0	7	SAMN12262228	GCA_007811775.1	aadA1=COMPLETE,aph(3')-Ia=COMPLETE,fosA=PARTIAL,fosA=PARTIAL_END_OF_CONTIG,gyrA_D87Y=POINT,mdsA=COMPLETE,mdsB=COMPLETE,sul1=COMPLETE,tet(A)=COMPLETE	antigen_formula=7:r:1,5,serotype=Infantis
Salmonella enterica	19MD06CB30-S	19MD06CB30-S,"SRS5090539"	Infantis	PDT000542550.1	2019-07-12T17:31:36Z	USA:MD	chicken	environmental/other	PDS000089910.224	0	7	SAMN12262222	GCA_007619695.1	aadA1=COMPLETE,aph(3')-Ia=COMPLETE,fosA=PARTIAL,fosA=PARTIAL_END_OF_CONTIG,gyrA_D87Y=POINT,mdsA=COMPLETE,mdsB=COMPLETE,sul1=COMPLETE,tet(A)=COMPLETE	antigen_formula=7:r:1,5,serotype=Infantis
Salmonella enterica	19MD06CB24-S	19MD06CB24-S,"SRS5090542"	Infantis	PDT000542554.1	2019-07-12T17:31:37Z	USA:MD	chicken	environmental/other	PDS000089910.224	0	7	SAMN12262232	GCA_007811615.1	aadA1=COMPLETE,aph(3')-Ia=COMPLETE,fosA=PARTIAL,fosA=PARTIAL_END_OF_CONTIG,gyrA_D87Y=POINT,mdsA=COMPLETE,mdsB=COMPLETE,sul1=COMPLETE,tet(A)=COMPLETE	antigen_formula=7:r:1,5,serotype=Infantis
Salmonella enterica	FSIS11922460	FSIS11922460,"SRS5102868"	Infantis	PDT000544468.1	2019-07-16T03:45:47Z	USA:DE	animal-chicken-young chicken	environmental/other	PDS000089910.224	6	11	SAMN12280460	GCA_007466955.1	aadA1=COMPLETE,gyrA_D87Y=POINT,mdsA=COMPLETE,mdsB=COMPLETE,sul1=COMPLETE,tet(A)=COMPLETE	antigen_formula=7:r:1,5,serotype=Infantis
Salmonella enterica	FSIS11922876	FSIS11922876,"SRS5122724"	Infantis	PDT000546003.1	2019-07-19T20:51:44Z	USA:VA	animal-chicken-young chicken	environmental/other	PDS000089910.224	9	10	SAMN12307558	GCA_007701885.1	aac(3)-IV=COMPLETE,aadA1=COMPLETE,aph(4)-Ia=COMPLETE,floR=COMPLETE,gyrA_D87Y=POINT,mdsA=COMPLETE,mdsB=COMPLETE,sul1=COMPLETE,tet(A)=COMPLETE	antigen_formula=7:r:1,5,serotype=Infantis
Salmonella enterica	FSIS11922701	FSIS11922701,"SRS5122952"	Infantis	PDT000546044.1	2019-07-19T20:51:51Z	USA:OK	animal-chicken-young chicken	environmental/other	PDS000089910.224	6	7	SAMN12307533	GCA_007702225.1	aadA1=COMPLETE,blaCTX-M-65=COMPLETE,fosA3=COMPLETE,gyrA_D87Y=POINT,mdsA=COMPLETE,mdsB=COMPLETE,sul1=COMPLETE,tet(A)=COMPLETE	antigen_formula=7:r:1,5,serotype=Infantis
Salmonella enterica	FSIS11922706	FSIS11922706,"SRS5122957"	Infantis	PDT000546049.1	2019-07-19T20:51:52Z	USA:MO	animal-chicken-young chicken	environmental/other	PDS000089910.224	16	18	SAMN12307538	GCA_007702965.1	aac(3)-IV=COMPLETE,aadA1=COMPLETE,aph(3')-Ia=COMPLETE,aph(4)-Ia=COMPLETE,blaCTX-M-65=COMPLETE,dfrA14=COMPLETE,floR=COMPLETE,fosA3=COMPLETE,gyrA_D87Y=POINT,mdsA=COMPLETE,mdsB=COMPLETE,sul1=COMPLETE,tet(A)=COMPLETE	antigen_formula=7:r:1,5,serotype=Infantis
Salmonella enterica	19NM06CB04-S	19NM06CB04-S,"SRS5147322"	Infantis	PDT000548647.1	2019-07-24T19:35:17Z	USA:NM	chicken	environmental/other	PDS000089910.224	7	9	SAMN12354136	GCA_007734105.1	aac(3)-IV=COMPLETE,aadA1=COMPLETE,aph(3')-Ia=COMPLETE,aph(4)-Ia=COMPLETE,blaCTX-M-65=COMPLETE,dfrA14=COMPLETE,floR=COMPLETE,gyrA_D87Y=POINT,mdsA=COMPLETE,mdsB=COMPLETE,sul1=COMPLETE,tet(A)=COMPLETE	antigen_formula=7:r:1,5,serotype=Infantis
Salmonella enterica	FSIS11923116	FSIS11923116,"SRS5151734"	Infantis	PDT000548900.1	2019-07-25T00:36:12Z	USA:MO	animal-chicken-young chicken	environmental/other	PDS000089910.224	2	8	SAMN12358306	GCA_007736935.1	aac(3)-IV=COMPLETE,aadA1=COMPLETE,aph(4)-Ia=COMPLETE,floR=COMPLETE,gyrA_D87Y=POINT,mdsA=COMPLETE,mdsB=COMPLETE,sul1=COMPLETE,tet(A)=COMPLETE	antigen_formula=7:r:1,5,serotype=Infantis
Salmonella enterica	FSIS11923114	FSIS11923114,"SRS5151736"	Infantis	PDT000548902.1	2019-07-25T00:36:12Z	USA:SC	animal-chicken-young chicken	environmental/other	PDS000089910.224	14	15	SAMN12358304	GCA_007736995.1	aac(3)-IV=COMPLETE,aadA1=COMPLETE,aph(3')-Ia=COMPLETE,aph(4)-Ia=COMPLETE,dfrA14=COMPLETE,gyrA_D87Y=POINT,mdsA=COMPLETE,mdsB=COMPLETE,sul1=COMPLETE,tet(A)=COMPLETE	antigen_formula=7:r:1,5,serotype=Infantis
Salmonella enterica	FSIS11923098	FSIS11923098,"SRS5151750"	Infantis	PDT000548916.1	2019-07-25T00:36:15Z	USA:NC	animal-chicken-young chicken	environmental/other	PDS000089910.224	23	23	SAMN12358319	GCA_007737335.1	aadA1=COMPLETE,gyrA_D87Y=POINT,mdsA=COMPLETE,mdsB=COMPLETE,sul1=COMPLETE,tet(A)=COMPLETE	antigen_formula=7:r:1,5,serotype=Infantis
Salmonella enterica	FSIS31902404	FSIS31902404,"SRS5174987"	Infantis	PDT000551041.1	2019-07-29T22:31:04Z	USA:VA	chicken carcass	environmental/other	PDS000089910.224	4	8	SAMN12391896	GCA_007871305.1	aac(3)-IV=COMPLETE,aadA1=COMPLETE,aph(4)-Ia=COMPLETE,blaCTX-M-65=COMPLETE,blaCTX-M=COMPLETE,floR=COMPLETE,gyrA_D87Y=POINT,mdsA=COMPLETE,mdsB=COMPLETE,sul1=COMPLETE,tet(A)=COMPLETE	antigen_formula=7:r:1,5,serotype=Infantis
Salmonella enterica	19SC07CB11-S1	19SC07CB11-S1,"SRS5187604"	Infantis	PDT000551510.1	2019-07-31T20:32:15Z	USA:SC	chicken	environmental/other	PDS000089910.224	11	9	SAMN12414599	GCA_007876805.1	aadA1=COMPLETE,gyrA_D87Y=POINT,mdsA=COMPLETE,mdsB=COMPLETE,sul1=COMPLETE,tet(A)=COMPLETE	antigen_formula=7:r:1,5,serotype=Infantis
Salmonella enterica	FSIS11923289	FSIS11923289,"SRS5190683"	Infantis	PDT000551907.1	2019-07-31T21:32:37Z	USA:VA	animal-chicken-young chicken	environmental/other	PDS000089910.224	14	13	SAMN12401801	GCA_007883915.1	aac(3)-IV=COMPLETE,aadA1=COMPLETE,aph(4)-Ia=COMPLETE,blaCTX-M-65=COMPLETE,floR=COMPLETE,gyrA_D87Y=POINT,mdsA=COMPLETE,mdsB=COMPLETE,sul1=COMPLETE,tet(A)=COMPLETE	antigen_formula=7:r:1,5,serotype=Infantis
Salmonella enterica	FSIS11923281	FSIS11923281,"SRS5190719"	Infantis	PDT000551930.1	2019-07-31T21:32:41Z	USA:VA	animal-chicken-young chicken	environmental/other	PDS000089910.224	7	11	SAMN12401783	GCA_007883985.1	aadA1=COMPLETE,gyrA_D87Y=POINT,mdsA=COMPLETE,mdsB=COMPLETE,sul1=COMPLETE,tet(A)=COMPLETE	antigen_formula=7:r:1,5,serotype=Infantis
Salmonella enterica	FSIS11922658	FSIS11922658,"SRS5194589"	Infantis	PDT000553365.1	2019-08-01T16:31:47Z	USA:VA	chicken carcass	environmental/other	PDS000089910.224	9	11	SAMN12421771	GCA_007885785.1	aac(3)-IV=COMPLETE,aadA1=COMPLETE,aph(3')-Ia=COMPLETE,aph(4)-Ia=COMPLETE,dfrA14=COMPLETE,floR=COMPLETE,gyrA_D87Y=POINT,mdsA=COMPLETE,mdsB=COMPLETE,sul1=COMPLETE,tet(A)=COMPLETE	antigen_formula=7:r:1,5,serotype=Infantis
Salmonella enterica	FSIS11922888	FSIS11922888,"SRS5194877"	Infantis	PDT000553370.1	2019-08-01T16:31:47Z	USA:MO	animal-chicken-young chicken	environmental/other	PDS000089910.224	8	9	SAMN12421776	GCA_007885885.1	aadA1=COMPLETE,gyrA_D87Y=POINT,mdsA=COMPLETE,mdsB=COMPLETE,sul1=COMPLETE,tet(A)=COMPLETE	antigen_formula=7:r:1,5,serotype=Infantis
Salmonella enterica	FSIS11922864	FSIS11922864,"SRS5194896"	Infantis	PDT000553386.1	2019-08-01T16:31:49Z	USA:VA	animal-chicken-young chicken	environmental/other	PDS000089910.224	14	17	SAMN12421772	GCA_007886145.1	aac(3)-IV=COMPLETE,aph(3')-Ia=COMPLETE,aph(4)-Ia=COMPLETE,dfrA14=COMPLETE,gyrA_D87Y=POINT,mdsA=COMPLETE,mdsB=COMPLETE,sul1=COMPLETE,tet(A)=COMPLETE	antigen_formula=7:r:1,5,serotype=Infantis
Salmonella enterica	FSIS11923377	FSIS11923377,"SRS5205318"	Infantis	PDT000554190.1	2019-08-02T22:30:51Z	USA:VA	chicken carcass	environmental/other	PDS000089910.224	21	22	SAMN12475925	GCA_007892065.1	aac(3)-IV=COMPLETE,aadA1=COMPLETE,aph(4)-Ia=COMPLETE,blaCTX-M-65=COMPLETE,floR=COMPLETE,gyrA_D87Y=POINT,mdsA=COMPLETE,mdsB=COMPLETE,sul1=COMPLETE,tet(A)=COMPLETE	antigen_formula=7:r:1,5,serotype=Infantis
Salmonella enterica	FSIS21924985	FSIS21924985,"SRS5208630"	Infantis	PDT000554208.1	2019-08-03T00:31:04Z	USA:VA	chicken carcass	environmental/other	PDS000089910.224	25	18	SAMN12476891	GCA_007892425.1	aac(3)-IV=COMPLETE,aph(4)-Ia=COMPLETE,blaCTX-M-65=COMPLETE,dfrA14=COMPLETE,floR=COMPLETE,fosA3=COMPLETE,gyrA_D87Y=POINT,mdsA=COMPLETE,mdsB=COMPLETE	antigen_formula=7:r:1,5,serotype=Infantis
Salmonella enterica	19SC07CB18-S1	19SC07CB18-S1,"SRS5215434"	Infantis	PDT000556221.1	2019-08-06T21:32:17Z	USA:SC	chicken	environmental/other	PDS000089910.224	4	6	SAMN12499050	GCA_007967325.1	aadA1=COMPLETE,aadA1=PARTIAL_END_OF_CONTIG,blaCTX-M-65=COMPLETE,blaCTX-M=COMPLETE,fosA3=COMPLETE,gyrA_D87Y=POINT,mdsA=COMPLETE,mdsB=COMPLETE,sul1=COMPLETE,sul1=PARTIAL_END_OF_CONTIG,tet(A)=COMPLETE	antigen_formula=7:r:1,5,serotype=Infantis
Salmonella enterica	FSIS11923272	FSIS11923272,"SRS5249084"	Infantis	PDT000559635.1	2019-08-10T05:34:14Z	USA:AR	animal-chicken-young chicken	environmental/other	PDS000089910.224	3	4	SAMN12546611	GCA_008222005.1	aadA1=COMPLETE,gyrA_D87Y=POINT,mdsA=COMPLETE,mdsB=COMPLETE,sul1=COMPLETE,tet(A)=COMPLETE	antigen_formula=7:r:1,5,serotype=Infantis
Salmonella enterica	FSIS11923633	FSIS11923633,"SRS5249192"	Infantis	PDT000559736.1	2019-08-10T05:34:31Z	USA:MD	chicken carcass	environmental/other	PDS000089910.224	2	4	SAMN12546880	GCA_008223485.1	aac(3)-IV=COMPLETE,aadA1=COMPLETE,aph(3')-Ia=COMPLETE,aph(4)-Ia=COMPLETE,blaCTX-M-65=COMPLETE,floR=COMPLETE,fosA3=COMPLETE,gyrA_D87Y=POINT,mdsA=COMPLETE,mdsB=COMPLETE,sul1=COMPLETE,tet(A)=COMPLETE	antigen_formula=7:r:1,5,serotype=Infantis
Salmonella enterica	FSIS11923631	FSIS11923631,"SRS5249203"	Infantis	PDT000559747.1	2019-08-10T05:34:33Z	USA:DE	chicken carcass	environmental/other	PDS000089910.224	13	13	SAMN12546878	GCA_008223805.1	aac(3)-IV=COMPLETE,aadA1=COMPLETE,aph(4)-Ia=COMPLETE,blaCTX-M-65=COMPLETE,floR=COMPLETE,gyrA_D87Y=POINT,mdsA=COMPLETE,mdsB=COMPLETE,sul1=COMPLETE,tet(A)=COMPLETE	antigen_formula=7:r:1,5,serotype=Infantis
Salmonella enterica	19NM07CB14	19NM07CB14,"SRS5296363"	Infantis	PDT000569997.1	2019-08-21T21:57:29Z	USA:NM	chicken	environmental/other	PDS000089910.224	8	10	SAMN12611302	GCA_008170165.1	aac(3)-IV=COMPLETE,aadA1=COMPLETE,aph(3')-Ia=COMPLETE,aph(4)-Ia=COMPLETE,floR=COMPLETE,gyrA_D87Y=POINT,mdsA=COMPLETE,mdsB=COMPLETE,sul1=COMPLETE,tet(A)=COMPLETE	antigen_formula=7:r:1,5,serotype=Infantis
Salmonella enterica	FSIS31902491	FSIS31902491,"SRS5297008"	Infantis	PDT000570032.1	2019-08-21T21:57:35Z	USA:PA	chicken carcass	environmental/other	PDS000089910.224	1	1	SAMN12611582	GCA_008171505.1	aac(3)-IV=COMPLETE,aadA1=COMPLETE,aph(4)-Ia=COMPLETE,blaCTX-M-65=COMPLETE,dfrA14=COMPLETE,floR=COMPLETE,gyrA_D87Y=POINT,mdsA=COMPLETE,mdsB=COMPLETE,sul1=COMPLETE,tet(A)=COMPLETE	antigen_formula=7:r:1,5,serotype=Infantis
Salmonella enterica	19SC07CB28-S1	19SC07CB28-S1,"N19S1283","SRS5297737"	Infantis	PDT000570064.1	2019-08-21T23:52:59Z	USA:SC	chicken	environmental/other	PDS000089910.224	12	13	SAMN12614769	GCA_008172665.1	aac(3)-IV=COMPLETE,aadA1=COMPLETE,aph(3')-Ia=COMPLETE,aph(4)-Ia=COMPLETE,blaCTX-M-65=COMPLETE,floR=COMPLETE,gyrA_D87Y=POINT,mdsA=COMPLETE,mdsB=COMPLETE,sul1=COMPLETE,tet(A)=COMPLETE	antigen_formula=7:r:1,5,serotype=Infantis
Salmonella enterica	19SC07CB26-S1	19SC07CB26-S1,"N19S1282","SRS5297823"	Infantis	PDT000570068.1	2019-08-21T23:53:00Z	USA:SC	chicken	environmental/other	PDS000089910.224	12	9	SAMN12614766	GCA_008171205.1	aac(3)-IV=COMPLETE,aadA1=COMPLETE,aph(4)-Ia=COMPLETE,dfrA14=COMPLETE,floR=COMPLETE,gyrA_D87Y=POINT,mdsA=COMPLETE,mdsB=COMPLETE,sul1=COMPLETE,tet(A)=COMPLETE	antigen_formula=7:r:1,5,serotype=Infantis
Salmonella enterica	FSIS11924140	FSIS11924140,"SRS5326724"	Infantis	PDT000576936.1	2019-08-30T23:35:48Z	USA:MD	chicken carcass	environmental/other	PDS000089910.224	3	7	SAMN12638097	GCA_008265445.1	aac(3)-IV=COMPLETE,aadA1=COMPLETE,aph(3')-Ia=COMPLETE,aph(4)-Ia=COMPLETE,blaCTX-M-65=COMPLETE,dfrA14=COMPLETE,gyrA_D87Y=POINT,mdsA=COMPLETE,mdsB=COMPLETE,sul1=COMPLETE,tet(A)=COMPLETE	antigen_formula=7:r:1,5,serotype=Infantis
Salmonella enterica	19MD07CB20-S	19MD07CB20-S,"SRS5335378"	Infantis	PDT000579133.1	2019-09-03T19:28:13Z	USA:MD	chicken	environmental/other	PDS000089910.224	16	16	SAMN12684372	GCA_008299585.1	aac(3)-IV=COMPLETE,aadA1=COMPLETE,aph(3')-Ia=COMPLETE,aph(4)-Ia=COMPLETE,blaCTX-M-65=COMPLETE,dfrA14=COMPLETE,floR=COMPLETE,fosA3=COMPLETE,gyrA_D87Y=POINT,mdsA=COMPLETE,mdsB=COMPLETE,sul1=COMPLETE,tet(A)=COMPLETE	antigen_formula=7:r:1,5,serotype=Infantis
Salmonella enterica	19MD07CB15-S	19MD07CB15-S,"SRS5335379"	Infantis	PDT000579134.1	2019-09-03T19:28:13Z	USA:MD	chicken	environmental/other	PDS000089910.224	18	18	SAMN12684376	GCA_008323825.1	aadA1=COMPLETE,aph(3')-Ia=COMPLETE,dfrA14=COMPLETE,gyrA_D87Y=POINT,mdsA=COMPLETE,mdsB=COMPLETE,sul1=COMPLETE,tet(A)=COMPLETE	antigen_formula=7:r:1,5,serotype=Infantis
Salmonella enterica	19MD07CB33-S	19MD07CB33-S,"SRS5335381"	Infantis	PDT000579136.1	2019-09-03T19:28:14Z	USA:MD	chicken	environmental/other	PDS000089910.224	0	1	SAMN12684374	GCA_008299765.1	aac(3)-IV=COMPLETE,aadA1=COMPLETE,aph(4)-Ia=COMPLETE,blaCTX-M-65=COMPLETE,floR=COMPLETE,gyrA_D87Y=POINT,mdsA=COMPLETE,mdsB=COMPLETE,sul1=COMPLETE,tet(A)=COMPLETE	antigen_formula=7:r:1,5,serotype=Infantis
Salmonella enterica	FSIS31902555	FSIS31902555,"SRS5336790"	Infantis	PDT000579230.1	2019-09-03T20:28:20Z	USA:GA	chicken carcass	environmental/other	PDS000089910.224	9	8	SAMN12684481	GCA_008301405.1	aac(3)-IV=COMPLETE,aadA1=COMPLETE,aph(3')-Ia=COMPLETE,aph(4)-Ia=COMPLETE,blaCTX-M-65=COMPLETE,dfrA14=COMPLETE,gyrA_D87Y=POINT,mdsA=COMPLETE,mdsB=COMPLETE,sul1=COMPLETE,tet(A)=COMPLETE	antigen_formula=7:r:1,5,serotype=Infantis
Salmonella enterica	FSIS21925291	FSIS21925291,"SRS5338261"	Infantis	PDT000579342.1	2019-09-03T22:28:11Z	USA:MD	chicken carcass	environmental/other	PDS000089910.224	2	4	SAMN12684504	GCA_008300885.1	aac(3)-IV=COMPLETE,aadA1=COMPLETE,aph(4)-Ia=COMPLETE,dfrA14=COMPLETE,floR=COMPLETE,gyrA_D87Y=POINT,mdsA=COMPLETE,mdsB=COMPLETE,sul1=COMPLETE,tet(A)=COMPLETE	antigen_formula=7:r:1,5,serotype=Infantis
Salmonella enterica	FSIS31902575	FSIS31902575,"SRS5353572"	Infantis	PDT000581155.1	2019-09-06T01:44:17Z	USA:AR	chicken carcass	environmental/other	PDS000089910.224	5	8	SAMN12703383	GCA_008354385.1	aadA1=COMPLETE,gyrA_D87Y=POINT,mdsA=COMPLETE,mdsB=COMPLETE,sul1=COMPLETE,tet(A)=COMPLETE	antigen_formula=7:r:1,5,serotype=Infantis
Salmonella enterica	19PA08CB28-S	19PA08CB28-S,"PNUSAS096352","SRS5355876"	Infantis	PDT000581293.1	2019-09-06T17:28:50Z	USA:PA	chicken	environmental/other	PDS000089910.224	24	25	SAMN12708235	GCA_008355565.1	aac(3)-IV=COMPLETE,aadA1=COMPLETE,aph(3')-Ia=COMPLETE,aph(4)-Ia=COMPLETE,blaCTX-M-65=COMPLETE,floR=COMPLETE,gyrA_D87Y=POINT,mdsA=COMPLETE,mdsB=COMPLETE,sul1=COMPLETE,tet(A)=COMPLETE	antigen_formula=7:r:1,5,serotype=Infantis
Salmonella enterica	19PA08CB22-S	19PA08CB22-S,"PNUSAS096351","SRS5355889"	Infantis	PDT000581297.1	2019-09-06T17:28:51Z	USA:PA	chicken	environmental/other	PDS000089910.224	22	13	SAMN12708257	GCA_008357765.1	aac(3)-IV=COMPLETE,aadA1=COMPLETE,aph(3')-Ia=COMPLETE,aph(4)-Ia=COMPLETE,blaCTX-M-65=COMPLETE,dfrA14=COMPLETE,gyrA_D87Y=POINT,mdsA=COMPLETE,mdsB=COMPLETE,sul1=COMPLETE,tet(A)=COMPLETE	antigen_formula=7:r:1,5,serotype=Infantis
Salmonella enterica	FSIS11923487	FSIS11923487,"SRS5359108"	Infantis	PDT000582458.1	2019-09-07T01:29:03Z	USA:VA	animal-chicken-young chicken	environmental/other	PDS000089910.224	14	12	SAMN12710428	GCA_008358505.1	aadA1=COMPLETE,dfrA14=COMPLETE,gyrA_D87Y=POINT,mdsA=COMPLETE,mdsB=COMPLETE,sul1=COMPLETE,tet(A)=COMPLETE	antigen_formula=7:r:1,5,serotype=Infantis
Salmonella enterica	FSIS11923800	FSIS11923800,"SRS5416356"	Infantis	PDT000590125.1	2019-09-20T22:28:24Z	USA:MO	animal-chicken-young chicken	environmental/other	PDS000089910.224	13	18	SAMN12798098	GCA_008665575.1	aac(3)-IV=COMPLETE,aadA1=COMPLETE,aph(4)-Ia=COMPLETE,floR=COMPLETE,gyrA_D87Y=POINT,mdsA=COMPLETE,mdsB=COMPLETE,sul1=COMPLETE,tet(A)=COMPLETE	antigen_formula=7:r:1,5,serotype=Infantis
Salmonella enterica	FSIS11924360	FSIS11924360,"SRS5416377"	Infantis	PDT000590141.1	2019-09-20T22:28:27Z	USA:OK	animal-chicken-young chicken	environmental/other	PDS000089910.224	7	7	SAMN12798124	GCA_008665075.1	aadA1=COMPLETE,blaCTX-M-65=COMPLETE,gyrA_D87Y=POINT,mdsA=COMPLETE,mdsB=COMPLETE,sul1=COMPLETE,tet(A)=COMPLETE	antigen_formula=7:r:1,5,serotype=Infantis
Salmonella enterica	FSIS11924715	FSIS11924715,"SRS5416454"	Infantis	PDT000590189.1	2019-09-20T22:28:35Z	USA:NC	animal-chicken-young chicken	environmental/other	PDS000089910.224	12	16	SAMN12798153	GCA_008666235.1	aac(3)-IV=COMPLETE,aadA1=COMPLETE,aph(4)-Ia=COMPLETE,blaCTX-M-65=COMPLETE,floR=COMPLETE,gyrA_D87Y=POINT,mdsA=COMPLETE,mdsB=COMPLETE,sul1=COMPLETE,tet(A)=COMPLETE	antigen_formula=7:r:1,5,serotype=Infantis
Salmonella enterica	FSIS21925506	FSIS21925506,"SRS5421015"	Infantis	PDT000591336.1	2019-09-23T14:29:15Z	USA:VA	chicken carcass	environmental/other	PDS000089910.224	2	8	SAMN12818435	GCA_008706275.1	aac(3)-IV=COMPLETE,aadA1=COMPLETE,aph(3')-Ia=COMPLETE,aph(4)-Ia=COMPLETE,dfrA14=COMPLETE,floR=COMPLETE,gyrA_D87Y=POINT,mdsA=COMPLETE,mdsB=COMPLETE,sul1=COMPLETE,tet(A)=COMPLETE	antigen_formula=7:r:1,5,serotype=Infantis
Salmonella enterica	19PA09CB18-S	19PA09CB18-S,"PNUSAS101314","SRS5421086"	Infantis	PDT000591711.1	2019-09-23T16:28:48Z	USA:PA	chicken	environmental/other	PDS000089910.224	12	20	SAMN12818975	GCA_008707255.1	aadA1=COMPLETE,blaCTX-M-65=COMPLETE,fosA3=COMPLETE,gyrA_D87Y=POINT,mdsA=COMPLETE,mdsB=COMPLETE,sul1=COMPLETE,tet(A)=COMPLETE	antigen_formula=7:r:1,5,serotype=Infantis
Salmonella enterica	19PA06CB14-S	19PA06CB14-S,"PNUSAS090310","SRS5422244"	Infantis	PDT000591876.1	2019-09-23T18:28:43Z	USA:PA	chicken	environmental/other	PDS000089910.224	5	5	SAMN12821268	GCA_008713115.1	aac(3)-IV=COMPLETE,aadA1=COMPLETE,aph(3')-Ia=COMPLETE,aph(4)-Ia=COMPLETE,fosA3=COMPLETE,gyrA_D87Y=POINT,mdsA=COMPLETE,mdsB=COMPLETE,sul1=COMPLETE,tet(A)=COMPLETE	antigen_formula=7:r:1,5,serotype=Infantis
Salmonella enterica	19PA06CB17-S	19PA06CB17-S,"PNUSAS090311","SRS5422245"	Infantis	PDT000591877.1	2019-09-23T18:28:43Z	USA:PA	chicken	environmental/other	PDS000089910.224	6	9	SAMN12821317	GCA_008712475.1	aadA1=COMPLETE,gyrA_D87Y=POINT,mdsA=COMPLETE,mdsB=COMPLETE,sul1=COMPLETE,tet(A)=COMPLETE	antigen_formula=7:r:1,5,serotype=Infantis
Salmonella enterica	19PA06CB09-S	19PA06CB09-S,"PNUSAS090309","SRS5422260"	Infantis	PDT000591880.1	2019-09-23T18:28:43Z	USA:PA	chicken	environmental/other	PDS000089910.224	18	20	SAMN12821265	GCA_008712375.1	aac(3)-IV=COMPLETE,aadA1=COMPLETE,aph(4)-Ia=COMPLETE,blaCTX-M-65=COMPLETE,dfrA14=COMPLETE,floR=COMPLETE,gyrA_D87Y=POINT,mdsA=COMPLETE,mdsB=COMPLETE,sul1=COMPLETE,tet(A)=COMPLETE	antigen_formula=7:r:1,5,serotype=Infantis
Salmonella enterica	19PA06CB01-S	19PA06CB01-S,"PNUSAS090308","SRS5422262"	Infantis	PDT000591882.1	2019-09-23T18:28:44Z	USA:PA	chicken	environmental/other	PDS000089910.224	17	17	SAMN12821318	GCA_008712295.1	aadA1=COMPLETE,gyrA_D87Y=POINT,mdsA=COMPLETE,mdsB=COMPLETE,sul1=COMPLETE,tet(A)=COMPLETE	antigen_formula=7:r:1,5,serotype=Infantis
Salmonella enterica	FSIS11923517	FSIS11923517,"SRS5422908"	Infantis	PDT000591894.1	2019-09-24T01:28:31Z	USA:SC	animal-chicken-young chicken	environmental/other	PDS000089910.224	15	17	SAMN12821706	GCA_008713035.1	aadA1=COMPLETE,gyrA_D87Y=POINT,mdsA=COMPLETE,mdsB=COMPLETE,sul1=COMPLETE,tet(A)=COMPLETE	antigen_formula=7:r:1,5,serotype=Infantis
Salmonella enterica	FSIS11923527	FSIS11923527,"SRS5422911"	Infantis	PDT000591897.1	2019-09-24T01:28:31Z	USA:MO	animal-chicken-young chicken	environmental/other	PDS000089910.224	13	21	SAMN12821713	GCA_008713055.1	aac(3)-IV=COMPLETE,aadA1=COMPLETE,aph(4)-Ia=COMPLETE,floR=COMPLETE,gyrA_D87Y=POINT,mdsA=COMPLETE,mdsB=COMPLETE,sul1=COMPLETE,tet(A)=COMPLETE	antigen_formula=7:r:1,5,serotype=Infantis
Salmonella enterica	FSIS11923523	FSIS11923523,"SRS5422925"	Infantis	PDT000591911.1	2019-09-24T01:28:34Z	USA:MO	animal-chicken-young chicken	environmental/other	PDS000089910.224	13	16	SAMN12821711	GCA_008713535.1	aac(3)-IV=COMPLETE,aadA1=COMPLETE,aph(3')-Ia=COMPLETE,aph(4)-Ia=COMPLETE,dfrA14=COMPLETE,floR=COMPLETE,gyrA_D87Y=POINT,mdsA=COMPLETE,mdsB=COMPLETE,sul1=COMPLETE,tet(A)=COMPLETE	antigen_formula=7:r:1,5,serotype=Infantis
Salmonella enterica	FSIS11924010	FSIS11924010,"SRS5423066"	Infantis	PDT000591920.1	2019-09-24T01:28:35Z	USA:MO	animal-chicken-young chicken	environmental/other	PDS000089910.224	13	17	SAMN12821650	GCA_008713855.1	aac(3)-IV=COMPLETE,aadA1=COMPLETE,aph(3')-Ia=COMPLETE,aph(4)-Ia=COMPLETE,blaCTX-M-65=COMPLETE,dfrA14=COMPLETE,floR=COMPLETE,gyrA_D87Y=POINT,mdsA=COMPLETE,mdsB=COMPLETE,sul1=COMPLETE,tet(A)=COMPLETE	antigen_formula=7:r:1,5,serotype=Infantis
Salmonella enterica	FSIS11923988	FSIS11923988,"SRS5423099"	Infantis	PDT000591925.1	2019-09-24T02:28:20Z	USA:MD	animal-chicken-young chicken	environmental/other	PDS000089910.224	8	6	SAMN12821634	GCA_008715535.1	aac(3)-IV=COMPLETE,aadA1=COMPLETE,aadA1=MISTRANSLATION,aph(3')-Ia=COMPLETE,aph(4)-Ia=COMPLETE,blaCTX-M-65=COMPLETE,dfrA14=COMPLETE,floR=COMPLETE,gyrA_D87Y=POINT,mdsA=COMPLETE,mdsB=COMPLETE,sul1=COMPLETE,sul1=PARTIAL_END_OF_CONTIG,tet(A)=COMPLETE	antigen_formula=7:r:1,5,serotype=Infantis
Salmonella enterica	FSIS11923990	FSIS11923990,"SRS5423509"	Infantis	PDT000591972.1	2019-09-24T02:28:28Z	USA:DE	animal-chicken-young chicken	environmental/other	PDS000089910.224	8	8	SAMN12821636	GCA_008714215.1	aac(3)-IV=COMPLETE,aadA1=COMPLETE,aph(3')-Ia=COMPLETE,aph(4)-Ia=COMPLETE,floR=COMPLETE,gyrA_D87Y=POINT,mdsA=COMPLETE,mdsB=COMPLETE,sul1=COMPLETE,tet(A)=COMPLETE	antigen_formula=7:r:1,5,serotype=Infantis
Salmonella enterica	FSIS11923787	FSIS11923787,"SRS5423530"	Infantis	PDT000591993.1	2019-09-24T02:28:31Z	USA:AR	animal-chicken-young chicken	environmental/other	PDS000089910.224	5	2	SAMN12821574	GCA_008713215.1	aadA1=COMPLETE,gyrA_D87Y=POINT,mdsA=COMPLETE,mdsB=COMPLETE,sul1=COMPLETE,tet(A)=COMPLETE	antigen_formula=7:r:1,5,serotype=Infantis
Salmonella enterica	FSIS11923533	FSIS11923533,"SRS5423533"	Infantis	PDT000591996.1	2019-09-24T02:28:31Z	USA:NC	animal-chicken-young chicken	environmental/other	PDS000089910.224	21	21	SAMN12821558	GCA_008714455.1	aac(3)-IV=COMPLETE,aadA1=COMPLETE,aph(3')-Ia=COMPLETE,aph(4)-Ia=COMPLETE,blaCTX-M-65=COMPLETE,dfrA14=COMPLETE,floR=COMPLETE,gyrA_D87Y=POINT,mdsA=COMPLETE,mdsB=COMPLETE,sul1=COMPLETE,tet(A)=COMPLETE	antigen_formula=7:r:1,5,serotype=Infantis
Salmonella enterica	FSIS11923788	FSIS11923788,"SRS5423621"	Infantis	PDT000592009.1	2019-09-24T02:28:33Z	USA:NC	animal-chicken-young chicken	environmental/other	PDS000089910.224	13	13	SAMN12821575	GCA_008714695.1	aac(3)-IV=COMPLETE,aph(3')-Ia=COMPLETE,aph(4)-Ia=COMPLETE,dfrA14=COMPLETE,floR=COMPLETE,gyrA_D87Y=POINT,mdsA=COMPLETE,mdsB=COMPLETE	antigen_formula=7:r:1,5,serotype=Infantis
Salmonella enterica	FSIS11923110	FSIS11923110,"SRS5423652"	Infantis	PDT000592022.1	2019-09-24T02:28:35Z	USA:NC	animal-chicken-young chicken	environmental/other	PDS000089910.224	17	19	SAMN12821594	GCA_008714875.1	aadA1=COMPLETE,gyrA_D87Y=POINT,mdsA=COMPLETE,mdsB=COMPLETE,sul1=COMPLETE,tet(A)=COMPLETE	antigen_formula=7:r:1,5,serotype=Infantis
Salmonella enterica	FSIS11924528	FSIS11924528,"SRS5423654"	Infantis	PDT000592024.1	2019-09-24T02:28:36Z	USA:DE	animal-chicken-young chicken	environmental/other	PDS000089910.224	12	9	SAMN12821599	GCA_008714895.1	aac(3)-IV=COMPLETE,aadA1=COMPLETE,aph(3')-Ia=COMPLETE,aph(4)-Ia=COMPLETE,blaCTX-M-65=COMPLETE,floR=COMPLETE,fosA3=COMPLETE,gyrA_D87Y=POINT,mdsA=COMPLETE,mdsB=COMPLETE,sul1=COMPLETE,tet(A)=COMPLETE	antigen_formula=7:r:1,5,serotype=Infantis
Salmonella enterica	19MD08CB33-S	19MD08CB33-S,"SRS5430939"	Infantis	PDT000593646.1	2019-09-26T06:29:01Z	USA:MD	chicken	environmental/other	PDS000089910.224	8	12	SAMN12838912	GCA_008746295.1	aac(3)-IV=COMPLETE,aadA1=COMPLETE,aph(4)-Ia=COMPLETE,dfrA14=COMPLETE,gyrA_D87Y=POINT,mdsA=COMPLETE,mdsB=COMPLETE,sul1=COMPLETE,tet(A)=COMPLETE	antigen_formula=7:r:1,5,serotype=Infantis
Salmonella enterica	19MD08CB36-S	19MD08CB36-S,"SRS5430940"	Infantis	PDT000593647.1	2019-09-26T06:29:01Z	USA:MD	chicken	environmental/other	PDS000089910.224	10	13	SAMN12838917	GCA_008745395.1	aac(3)-IV=COMPLETE,aph(4)-Ia=COMPLETE,gyrA_D87Y=POINT,mdsA=COMPLETE,mdsB=COMPLETE	antigen_formula=7:r:1,5,serotype=Infantis
Salmonella enterica	19MD08CB35-S	19MD08CB35-S,"SRS5430943"	Infantis	PDT000593650.1	2019-09-26T06:29:01Z	USA:MD	chicken	environmental/other	PDS000089910.224	6	18	SAMN12838909	GCA_008725285.1	aadA1=COMPLETE,gyrA_D87Y=POINT,mdsA=COMPLETE,mdsB=COMPLETE,sul1=COMPLETE,tet(A)=COMPLETE	antigen_formula=7:r:1,5,serotype=Infantis
Salmonella enterica	FSIS11924844	FSIS11924844,"SRS5439350"	Infantis	PDT000594479.1	2019-09-27T05:28:12Z	USA:SC	animal-chicken-young chicken	environmental/other	PDS000089910.224	15	25	SAMN12851033	GCA_008778275.1	aadA1=COMPLETE,gyrA_D87Y=POINT,mdsA=COMPLETE,mdsB=COMPLETE,sul1=COMPLETE,tet(A)=COMPLETE	antigen_formula=7:r:1,5,serotype=Infantis
Salmonella enterica	FSIS11924850	FSIS11924850,"SRS5439366"	Infantis	PDT000594495.1	2019-09-27T05:28:15Z	USA:VA	animal-chicken-young chicken	environmental/other	PDS000089910.224	8	8	SAMN12851039	GCA_008778705.1	aac(3)-IV=COMPLETE,aadA1=COMPLETE,aph(3')-Ia=COMPLETE,aph(4)-Ia=COMPLETE,floR=COMPLETE,gyrA_D87Y=POINT,mdsA=COMPLETE,mdsB=COMPLETE,sul1=COMPLETE,tet(A)=COMPLETE	antigen_formula=-:r:1,5,serotype=I -:r:1,5
Salmonella enterica	FSIS11924858	FSIS11924858,"SRS5439367"	Infantis	PDT000594496.1	2019-09-27T05:28:15Z	USA:MO	animal-chicken-young chicken	environmental/other	PDS000089910.224	17	20	SAMN12851046	GCA_008778775.1	aac(3)-IV=COMPLETE,aadA1=COMPLETE,aph(3')-Ia=COMPLETE,aph(4)-Ia=COMPLETE,dfrA14=COMPLETE,floR=COMPLETE,gyrA_D87Y=POINT,mdsA=COMPLETE,mdsB=COMPLETE,sul1=COMPLETE,tet(A)=COMPLETE	antigen_formula=7:r:1,5,serotype=Infantis
Salmonella enterica	FSIS11924370	FSIS11924370,"SRS5450083"	Infantis	PDT000595997.1	2019-09-28T21:27:59Z	USA:DE	animal-chicken-young chicken	environmental/other	PDS000089910.224	4	4	SAMN12868781	GCA_008765535.1	aac(3)-IV=COMPLETE,aadA1=COMPLETE,aph(3')-Ia=COMPLETE,aph(4)-Ia=COMPLETE,blaCTX-M-65=COMPLETE,floR=COMPLETE,fosA3=COMPLETE,gyrA_D87Y=POINT,mdsA=COMPLETE,mdsB=COMPLETE,sul1=COMPLETE,tet(A)=COMPLETE	antigen_formula=7:r:1,5,serotype=Infantis
Salmonella enterica	FSIS11923499	FSIS11923499,"SRS5458053"	Infantis	PDT000597521.1	2019-09-30T22:29:30Z	USA:AR	animal-chicken-young chicken	environmental/other	PDS000089910.224	7	12	SAMN12876062	GCA_008803755.1	aac(3)-IV=COMPLETE,aadA1=COMPLETE,aph(4)-Ia=COMPLETE,blaCTX-M-65=COMPLETE,floR=COMPLETE,gyrA_D87Y=POINT,mdsA=COMPLETE,mdsB=COMPLETE,sul1=COMPLETE,tet(A)=COMPLETE	antigen_formula=7:r:1,5,serotype=Infantis
Salmonella enterica	FSIS11923500	FSIS11923500,"SRS5458054"	Infantis	PDT000597522.1	2019-09-30T22:29:30Z	USA:NC	animal-chicken-young chicken	environmental/other	PDS000089910.224	22	20	SAMN12876063	GCA_008803955.1	aac(3)-IV=COMPLETE,aph(3')-Ia=COMPLETE,aph(4)-Ia=COMPLETE,dfrA14=COMPLETE,gyrA_D87Y=POINT,mdsA=COMPLETE,mdsB=COMPLETE	antigen_formula=7:r:1,5,serotype=Infantis
Salmonella enterica	19NM08CB34-S	19NM08CB34-S,"SRS5458298"	Infantis	PDT000597586.1	2019-09-30T23:30:55Z	USA:NM	chicken	environmental/other	PDS000089910.224	18	16	SAMN12877150	GCA_008804865.1	aadA1=COMPLETE,gyrA_D87Y=POINT,mdsA=COMPLETE,mdsB=COMPLETE,sul1=COMPLETE,tet(A)=COMPLETE	antigen_formula=7:r:1,5,serotype=Infantis
Salmonella enterica	FSIS11925038	FSIS11925038,"SRS5460267"	Infantis	PDT000598011.1	2019-10-02T05:30:33Z	USA:MO	animal-chicken-young chicken	environmental/other	PDS000089910.224	13	19	SAMN12879505	GCA_008813075.1	aadA1=COMPLETE,aph(4)-Ia=PARTIAL,floR=COMPLETE,gyrA_D87Y=POINT,mdsA=COMPLETE,mdsB=COMPLETE,sul1=COMPLETE,tet(A)=COMPLETE	antigen_formula=7:r:1,5,serotype=Infantis
Salmonella enterica	19TN09CB02K-S1	19TN09CB02K-S1,"SRS5494712"	Infantis	PDT000603448.1	2019-10-09T16:30:43Z	USA:TN	chicken	environmental/other	PDS000089910.224	13	14	SAMN13000267	GCA_008965995.1	aadA1=COMPLETE,blaCTX-M-65=COMPLETE,gyrA_D87Y=POINT,mdsA=COMPLETE,mdsB=COMPLETE,sul1=COMPLETE,tet(A)=COMPLETE	antigen_formula=7:r:1,5,serotype=Infantis
Salmonella enterica	19MD08CB38-S	19MD08CB38-S,"SRS5498184"	Infantis	PDT000603787.1	2019-10-10T02:31:59Z	USA:MD	chicken	environmental/other	PDS000089910.224	4	1	SAMN13003114	GCA_008998415.1	aac(3)-IV=COMPLETE,aadA1=COMPLETE,aph(4)-Ia=COMPLETE,dfrA14=COMPLETE,gyrA_D87Y=POINT,mdsA=COMPLETE,mdsB=COMPLETE,sul1=COMPLETE,tet(A)=COMPLETE	antigen_formula=7:r:1,5,serotype=Infantis
Salmonella enterica	19MD08CB15-S	19MD08CB15-S,"SRS5498185"	Infantis	PDT000603788.1	2019-10-10T02:31:59Z	USA:MD	chicken	environmental/other	PDS000089910.224	6	10	SAMN13003113	GCA_008998355.1	aadA1=COMPLETE,blaCTX-M-65=COMPLETE,fosA3=COMPLETE,gyrA_D87Y=POINT,mdsA=COMPLETE,mdsB=COMPLETE,sul1=COMPLETE,tet(A)=COMPLETE	antigen_formula=7:r:1,5,serotype=Infantis
Salmonella enterica	19MD04CB13	19MD04CB13,"SRS5498193"	Infantis	PDT000603791.1	2019-10-10T02:32:00Z	USA:MD	chicken	environmental/other	PDS000089910.224	6	24	SAMN13003119	GCA_008998475.1	aac(3)-IV=COMPLETE,aadA1=COMPLETE,aph(4)-Ia=COMPLETE,gyrA_D87Y=POINT,mdsA=COMPLETE,mdsB=COMPLETE,sul1=COMPLETE,tet(A)=COMPLETE	antigen_formula=7:r:1,5,serotype=Infantis
Salmonella enterica	19MD04CB20	19MD04CB20,"SRS5498182"	Infantis	PDT000604049.1	2019-10-10T05:31:03Z	USA:MD	chicken	environmental/other	PDS000089910.224	4	8	SAMN13003112	GCA_009001865.1	gyrA_D87Y=POINT,mdsA=COMPLETE,mdsB=COMPLETE	antigen_formula=7:r:1,5,serotype=Infantis
Salmonella enterica	FSIS31902710	FSIS31902710,"SRS5502320"	Infantis	PDT000604625.1	2019-10-10T22:30:20Z	USA:MD	chicken carcass	environmental/other	PDS000089910.224	13	16	SAMN13013790	GCA_009011925.1	aadA1=COMPLETE,gyrA_D87Y=POINT,mdsA=COMPLETE,mdsB=COMPLETE,sul1=COMPLETE,tet(A)=COMPLETE	antigen_formula=7:r:1,5,serotype=Infantis
Salmonella enterica	19WA09CB23-S1	19WA09CB23-S1,"SRS5514335"	Infantis	PDT000608109.1	2019-10-15T19:30:27Z	USA:WA	chicken	environmental/other	PDS000089910.224	4	2	SAMN13031826	GCA_009147705.1	aac(3)-IV=COMPLETE,aadA1=COMPLETE,aph(3')-Ia=COMPLETE,aph(4)-Ia=COMPLETE,blaCTX-M-65=COMPLETE,dfrA14=COMPLETE,floR=COMPLETE,gyrA_D87Y=POINT,mdsA=COMPLETE,mdsB=COMPLETE,sul1=COMPLETE,tet(A)=COMPLETE	antigen_formula=7:r:1,5,serotype=Infantis
Salmonella enterica	FSIS11925405	FSIS11925405,"SRS5521650"	Infantis	PDT000608878.1	2019-10-16T06:30:11Z	USA:MO	chicken carcass	environmental/other	PDS000089910.224	8	17	SAMN13034548	GCA_009170345.1	aadA1=COMPLETE,aph(3')-Ia=COMPLETE,gyrA_D87Y=POINT,mdsA=COMPLETE,mdsB=COMPLETE,sul1=COMPLETE,tet(A)=COMPLETE	antigen_formula=7:r:1,5,serotype=Infantis
Salmonella enterica	FSIS31902730	FSIS31902730,"SRS5564647"	Infantis	PDT000616951.1	2019-10-24T00:33:28Z	USA:VA	chicken carcass	environmental/other	PDS000089910.224	12	14	SAMN13092782	GCA_009353275.1	aac(3)-IV=COMPLETE,aadA1=COMPLETE,aph(4)-Ia=COMPLETE,blaCTX-M-65=COMPLETE,floR=COMPLETE,gyrA_D87Y=POINT,mdsA=COMPLETE,mdsB=COMPLETE,sul1=COMPLETE,tet(A)=COMPLETE	antigen_formula=7:r:1,5,serotype=Infantis
Salmonella enterica	FSIS31902757	FSIS31902757,"SRS5582170"	Infantis	PDT000619257.1	2019-10-28T19:37:27Z	USA:DE	chicken carcass	environmental/other	PDS000089910.224	5	7	SAMN13141257	GCA_009409255.1	aac(3)-IV=COMPLETE,aadA1=COMPLETE,aph(4)-Ia=COMPLETE,blaCTX-M-65=COMPLETE,floR=COMPLETE,fosA3=COMPLETE,gyrA_D87Y=POINT,mdsA=COMPLETE,mdsB=COMPLETE,sul1=COMPLETE,tet(A)=COMPLETE	antigen_formula=7:r:1,5,serotype=Infantis
Salmonella enterica	FSIS11925752	FSIS11925752,"SRS5583021"	Infantis	PDT000619303.1	2019-10-28T20:39:27Z	USA:AR	animal-chicken-young chicken	environmental/other	PDS000089910.224	12	14	SAMN13148797	GCA_009410435.1	aadA1=COMPLETE,blaCTX-M-65=COMPLETE,fosA3=COMPLETE,gyrA_D87Y=POINT,mdsA=COMPLETE,mdsB=COMPLETE,sul1=COMPLETE,tet(A)=COMPLETE	antigen_formula=7:r:1,5,serotype=Infantis
Salmonella enterica	19MD09CB03-S	19MD09CB03-S,"SRS5585872"	Infantis	PDT000620228.1	2019-10-29T21:41:27Z	USA:MD	chicken	environmental/other	PDS000089910.224	15	14	SAMN13154169	GCA_009416385.1	aac(3)-IV=COMPLETE,aph(4)-Ia=COMPLETE,blaCTX-M-65=COMPLETE,floR=COMPLETE,fosA3=COMPLETE,gyrA_D87Y=POINT,mdsA=COMPLETE,mdsB=COMPLETE	antigen_formula=-:r:1,5,serotype=I -:r:1,5
Salmonella enterica	FSIS11925764	FSIS11925764,"SRS5587796"	Infantis	PDT000620467.1	2019-10-30T16:36:41Z	USA:MO	animal-chicken-young chicken	environmental/other	PDS000089910.224	14	15	SAMN13157229	GCA_009441375.1	aac(3)-IV=COMPLETE,aadA1=COMPLETE,aph(4)-Ia=COMPLETE,blaCTX-M-65=COMPLETE,floR=COMPLETE,gyrA_D87Y=POINT,mdsA=COMPLETE,mdsB=COMPLETE,sul1=COMPLETE,tet(A)=COMPLETE	antigen_formula=7:r:1,5,serotype=Infantis
Salmonella enterica	19WA10CB07-S1	19WA10CB07-S1,"SRS5592405"	Infantis	PDT000620731.1	2019-10-31T01:37:25Z	USA:WA	chicken	environmental/other	PDS000089910.224	1	3	SAMN13162511	GCA_009478645.1	aac(3)-IV=COMPLETE,aadA1=COMPLETE,aph(3')-Ia=COMPLETE,aph(4)-Ia=COMPLETE,dfrA14=COMPLETE,floR=COMPLETE,gyrA_D87Y=POINT,mdsA=COMPLETE,mdsB=COMPLETE,sul1=COMPLETE,tet(A)=COMPLETE	antigen_formula=7:r:1,5,serotype=Infantis
Salmonella enterica	19WA10CB08-S1	19WA10CB08-S1,"SRS5592406"	Infantis	PDT000620732.1	2019-10-31T01:37:25Z	USA:WA	chicken	environmental/other	PDS000089910.224	1	4	SAMN13162509	GCA_009478805.1	aac(3)-IV=COMPLETE,aadA1=COMPLETE,aph(3')-Ia=COMPLETE,aph(4)-Ia=COMPLETE,dfrA14=COMPLETE,floR=COMPLETE,gyrA_D87Y=POINT,mdsA=COMPLETE,mdsB=COMPLETE,sul1=COMPLETE,tet(A)=COMPLETE	antigen_formula=7:r:1,5,serotype=Infantis
Salmonella enterica	19NM09CB29-S	19NM09CB29-S,"SRS5595275"	Infantis	PDT000621076.1	2019-10-31T17:38:40Z	USA:NM	chicken	environmental/other	PDS000089910.224	2	7	SAMN13169356	GCA_009482625.1	aac(3)-IV=COMPLETE,aadA1=COMPLETE,aph(4)-Ia=COMPLETE,gyrA_D87Y=POINT,mdsA=COMPLETE,mdsB=COMPLETE,sul1=COMPLETE,sul1=MISTRANSLATION,tet(A)=COMPLETE	antigen_formula=7:r:1,5,serotype=Infantis
Salmonella enterica	19NM09CB24-S	19NM09CB24-S,"SRS5595305"	Infantis	PDT000621102.1	2019-10-31T18:37:49Z	USA:NM	chicken	environmental/other	PDS000089910.224	2	14	SAMN13169386	GCA_009482685.1	aac(3)-IV=COMPLETE,aadA1=COMPLETE,aph(3')-Ia=COMPLETE,aph(4)-Ia=COMPLETE,blaCTX-M-65=COMPLETE,floR=COMPLETE,gyrA_D87Y=POINT,mdsA=COMPLETE,mdsB=COMPLETE,sul1=COMPLETE,tet(A)=COMPLETE	antigen_formula=7:r:1,5,serotype=Infantis
Salmonella enterica	19NM10CB08-S	19NM10CB08-S,"SRS5606378"	Infantis	PDT000623959.1	2019-11-06T22:31:55Z	USA:NM	chicken	environmental/other	PDS000089910.224	0	7	SAMN13192408	GCA_010978015.1	aac(3)-IV=COMPLETE,aadA1=COMPLETE,aph(3')-Ia=COMPLETE,aph(4)-Ia=COMPLETE,blaCTX-M-65=COMPLETE,dfrA14=COMPLETE,floR=COMPLETE,gyrA_D87Y=POINT,mdsA=COMPLETE,mdsB=COMPLETE,sul1=PARTIAL_END_OF_CONTIG,tet(A)=COMPLETE,tet(A)=PARTIAL	antigen_formula=7:r:1,5,serotype=Infantis
Salmonella enterica	19NM10CB03-S	19NM10CB03-S,"SRS5614691"	Infantis	PDT000624739.3	2021-02-26T22:23:49Z	USA:NM	chicken	environmental/other	PDS000089910.224	9	11	SAMN13221500	GCA_010881645.3	aac(3)-IVa=COMPLETE,aph(3')-Ia=COMPLETE,aph(4)-Ia=COMPLETE,blaCTX-M-65=COMPLETE,dfrA14=PARTIAL_END_OF_CONTIG,floR=COMPLETE,gyrA_D87Y=POINT,mdsA=COMPLETE,mdsB=COMPLETE	antigen_formula=7:r:1,5,serotype=Infantis
Salmonella enterica	19NM10CB17-S	19NM10CB17-S,"SRS5615878"	Infantis	PDT000625033.3	2021-02-26T22:23:53Z	USA:NM	chicken	environmental/other	PDS000089910.224	8	2	SAMN13226834	GCA_011599265.3	aac(3)-IVa=COMPLETE,aph(3')-Ia=COMPLETE,aph(4)-Ia=COMPLETE,blaCTX-M-65=COMPLETE,dfrA14=PARTIAL_END_OF_CONTIG,floR=COMPLETE,gyrA_D87Y=POINT,mdsA=COMPLETE,mdsB=COMPLETE	antigen_formula=7:r:1,5,serotype=Infantis
Salmonella enterica	FSIS21925963	FSIS21925963,"SRS5625857"	Infantis	PDT000625353.1	2019-11-09T22:29:47Z	USA:VA	chicken carcass	environmental/other	PDS000089910.224	15	4	SAMN13230943	GCA_010977435.1	aac(3)-IV=COMPLETE,aadA1=COMPLETE,aph(3')-Ia=COMPLETE,aph(4)-Ia=COMPLETE,blaCTX-M-65=COMPLETE,dfrA14=COMPLETE,dfrA14=PARTIAL_END_OF_CONTIG,floR=COMPLETE,gyrA_D87Y=POINT,mdsA=COMPLETE,mdsB=COMPLETE,sul1=COMPLETE,tet(A)=COMPLETE	antigen_formula=-:r:1,5,serotype=I -:r:1,5
Salmonella enterica	FSIS31902794	FSIS31902794,"SRS5640292"	Infantis	PDT000627461.1	2019-11-14T22:30:46Z	USA:WA	chicken carcass	environmental/other	PDS000089910.224	1	4	SAMN13265204	GCA_011289025.1	aac(3)-IV=COMPLETE,aadA1=COMPLETE,aph(3')-Ia=COMPLETE,aph(4)-Ia=COMPLETE,blaCTX-M-65=COMPLETE,dfrA14=COMPLETE,floR=COMPLETE,gyrA_D87Y=POINT,mdsA=COMPLETE,mdsB=COMPLETE,sul1=COMPLETE,tet(A)=COMPLETE	antigen_formula=7:r:1,5,serotype=Infantis
Salmonella enterica	FSIS21925909	FSIS21925909,"SRS5640296"	Infantis	PDT000627465.1	2019-11-14T22:30:47Z	USA:DE	chicken carcass	environmental/other	PDS000089910.224	4	4	SAMN13265235	GCA_011288585.1	aadA1=COMPLETE,blaCTX-M-65=COMPLETE,fosA3=COMPLETE,gyrA_D87Y=POINT,mdsA=COMPLETE,mdsB=COMPLETE,sul1=COMPLETE,tet(A)=COMPLETE	antigen_formula=7:r:1,5,serotype=Infantis
Salmonella enterica	19NM10CB39-S	19NM10CB39-S,"SRS5641661"	Infantis	PDT000627583.1	2019-11-14T22:31:18Z	USA:NM	chicken	environmental/other	PDS000089910.224	2	5	SAMN13279590	GCA_010958875.1	aac(3)-IV=COMPLETE,aadA1=COMPLETE,aph(4)-Ia=COMPLETE,floR=COMPLETE,gyrA_D87Y=POINT,mdsA=COMPLETE,mdsB=COMPLETE,sul1=COMPLETE,tet(A)=COMPLETE	antigen_formula=7:r:1,5,serotype=Infantis
Salmonella enterica	19NM10CB24-S	19NM10CB24-S,"SRS5641662"	Infantis	PDT000627584.1	2019-11-14T22:31:19Z	USA:NM	chicken	environmental/other	PDS000089910.224	6	6	SAMN13279588	GCA_011618165.1	aac(3)-IV=COMPLETE,aadA1=COMPLETE,aph(4)-Ia=COMPLETE,dfrA14=COMPLETE,floR=COMPLETE,gyrA_D87Y=POINT,mdsA=COMPLETE,mdsB=COMPLETE,sul1=COMPLETE,tet(A)=COMPLETE	antigen_formula=7:r:1,5,serotype=Infantis
Salmonella enterica	19MO10CB27-S1	19MO10CB27-S1,"SRS5651303"	Infantis	PDT000628633.1	2019-11-16T23:30:13Z	USA:MO	chicken	environmental/other	PDS000089910.224	5	17	SAMN13291881	GCA_011613525.1	aadA1=COMPLETE,gyrA_D87Y=POINT,mdsA=COMPLETE,mdsB=COMPLETE,sul1=COMPLETE,tet(A)=COMPLETE	antigen_formula=7:r:1,5,serotype=Infantis
Salmonella enterica	19MO10CB37-S1	19MO10CB37-S1,"SRS5651307"	Infantis	PDT000628636.1	2019-11-16T23:30:13Z	USA:MO	chicken	environmental/other	PDS000089910.224	11	15	SAMN13291879	GCA_011531445.1	aac(3)-IV=COMPLETE,aadA1=COMPLETE,aph(4)-Ia=COMPLETE,blaCTX-M-65=COMPLETE,floR=COMPLETE,gyrA_D87Y=POINT,mdsA=COMPLETE,mdsB=COMPLETE,sul1=COMPLETE,tet(A)=COMPLETE	antigen_formula=-:r:1,5,serotype=I -:r:1,5
Salmonella enterica	19MO10CB31-S1	19MO10CB31-S1,"SRS5651305"	Infantis	PDT000629611.1	2019-11-18T23:30:57Z	USA:MO	chicken	environmental/other	PDS000089910.224	3	3	SAMN13291880	GCA_011377945.1	aac(3)-IV=COMPLETE,aadA1=COMPLETE,aph(4)-Ia=COMPLETE,dfrA14=COMPLETE,floR=COMPLETE,gyrA_D87Y=POINT,mdsA=COMPLETE,mdsB=COMPLETE,sul1=COMPLETE,tet(A)=COMPLETE	antigen_formula=7:r:1,5,serotype=Infantis
Salmonella enterica	FSIS21926077	FSIS21926077,"SRS5665596"	Infantis	PDT000629626.1	2019-11-18T23:31:01Z	USA:MD	chicken carcass	environmental/other	PDS000089910.224	1	14	SAMN13294987	GCA_011177335.1	aac(3)-IV=COMPLETE,aadA1=COMPLETE,aph(3')-Ia=COMPLETE,aph(4)-Ia=COMPLETE,blaCTX-M-65=COMPLETE,dfrA14=COMPLETE,floR=COMPLETE,fosA3=COMPLETE,gyrA_D87Y=POINT,mdsA=COMPLETE,mdsB=COMPLETE,sul1=COMPLETE,tet(A)=COMPLETE	antigen_formula=7:r:1,5,serotype=Infantis
Salmonella enterica	19MD10CB11-S	19MD10CB11-S,"SRS5678826"	Infantis	PDT000630088.1	2019-11-19T23:32:31Z	USA:MD	chicken	environmental/other	PDS000089910.224	3	4	SAMN13320691	GCA_011255935.1	aac(3)-IV=COMPLETE,aadA1=COMPLETE,aph(4)-Ia=COMPLETE,blaCTX-M-65=COMPLETE,floR=COMPLETE,fosA3=COMPLETE,gyrA_D87Y=POINT,mdsA=COMPLETE,mdsB=COMPLETE,sul1=COMPLETE,tet(A)=COMPLETE	antigen_formula=7:r:1,5,serotype=Infantis
Salmonella enterica	19MD10CB06-S	19MD10CB06-S,"SRS5678827"	Infantis	PDT000630089.1	2019-11-19T23:32:31Z	USA:MD	chicken	environmental/other	PDS000089910.224	15	26	SAMN13320688	GCA_010895295.1	aadA1=COMPLETE,aph(3')-Ia=COMPLETE,dfrA14=COMPLETE,gyrA_D87Y=POINT,mdsA=COMPLETE,mdsB=COMPLETE,sul1=COMPLETE,tet(A)=COMPLETE	antigen_formula=7:r:1,5,serotype=Infantis
Salmonella enterica	FSIS11926264	FSIS11926264,"SRS5688879"	Infantis	PDT000631219.1	2019-11-21T23:30:48Z	USA:NC	animal-chicken-young chicken	environmental/other	PDS000089910.224	9	15	SAMN13326236	GCA_011176565.1	aac(3)-IV=COMPLETE,aadA1=COMPLETE,aph(3')-Ia=COMPLETE,aph(4)-Ia=COMPLETE,blaCTX-M-65=COMPLETE,dfrA14=COMPLETE,gyrA_D87Y=POINT,mdsA=COMPLETE,mdsB=COMPLETE,sul1=COMPLETE,tet(A)=COMPLETE	antigen_formula=7:r:1,5,serotype=Infantis
Salmonella enterica	FSIS11926289	FSIS11926289,"SRS5688901"	Infantis	PDT000631225.1	2019-11-21T23:30:49Z	USA:GA	animal-chicken-young chicken	environmental/other	PDS000089910.224	14	14	SAMN13326253	GCA_010902475.1	aac(3)-IV=COMPLETE,aadA1=COMPLETE,aph(4)-Ia=COMPLETE,blaCTX-M-65=COMPLETE,floR=COMPLETE,gyrA_D87Y=POINT,mdsA=COMPLETE,mdsB=COMPLETE,sul1=COMPLETE,tet(A)=COMPLETE	antigen_formula=7:r:1,5,serotype=Infantis
Salmonella enterica	PNUSAS116007	19SC10CB08-S1,"PNUSAS116007","SRS5706130"	Infantis	PDT000634328.1	2019-11-23T23:35:19Z	USA:SC	chicken	environmental/other	PDS000089910.224	7	17	SAMN13352629	GCA_011544535.1	aac(3)-IV=COMPLETE,aadA1=COMPLETE,aph(3')-Ia=COMPLETE,aph(4)-Ia=COMPLETE,blaCTX-M-65=COMPLETE,dfrA14=COMPLETE,floR=COMPLETE,gyrA_D87Y=POINT,mdsA=COMPLETE,mdsB=COMPLETE,sul1=COMPLETE,tet(A)=COMPLETE	antigen_formula=7:r:1,5,serotype=Infantis
Salmonella enterica	19WA11CB02-S1	19WA11CB02-S1,"SRS5712612"	Infantis	PDT000635789.1	2019-11-26T21:38:44Z	USA:WA	chicken	environmental/other	PDS000089910.224	4	7	SAMN13381618	GCA_011476855.1	aac(3)-IV=COMPLETE,aadA1=COMPLETE,aph(3')-Ia=COMPLETE,aph(4)-Ia=COMPLETE,blaCTX-M-65=COMPLETE,dfrA14=COMPLETE,floR=COMPLETE,gyrA_D87Y=POINT,mdsA=COMPLETE,mdsB=COMPLETE,sul1=COMPLETE,tet(A)=COMPLETE	antigen_formula=7:r:1,5,serotype=Infantis
Salmonella enterica	FSIS11926544	FSIS11926544,"SRS5753713"	Infantis	PDT000639102.1	2019-12-04T03:29:17Z	USA:ME	chicken carcass	environmental/other	PDS000089910.224	10	14	SAMN13447715	GCA_010950145.1	aac(3)-IV=COMPLETE,aph(3')-Ia=COMPLETE,aph(4)-Ia=COMPLETE,blaCTX-M-65=COMPLETE,dfrA14=COMPLETE,floR=COMPLETE,gyrA_D87Y=POINT,mdsA=COMPLETE,mdsB=COMPLETE,tet(A)=COMPLETE	antigen_formula=-:r:1,5,serotype=I -:r:1,5
Salmonella enterica	FSIS11926309	FSIS11926309,"SRS5753744"	Infantis	PDT000639126.1	2019-12-04T03:29:23Z	USA:VA	chicken carcass	environmental/other	PDS000089910.224	12	4	SAMN13447778	GCA_011479935.1	aac(3)-IV=COMPLETE,aadA1=COMPLETE,aph(4)-Ia=COMPLETE,floR=PARTIAL,floR=PARTIAL_END_OF_CONTIG,gyrA_D87Y=POINT,mdsA=COMPLETE,mdsB=COMPLETE,sul1=COMPLETE,tet(A)=COMPLETE	antigen_formula=7:r:1,5,serotype=Infantis
Salmonella enterica	PNUSAS119898	19SC11CB03-S1,"PNUSAS119898","SRS5754238"	Infantis	PDT000639343.1	2019-12-05T03:28:32Z	USA:SC	chicken	environmental/other	PDS000089910.224	6	5	SAMN13470622	GCA_010859825.1	aadA1=COMPLETE,gyrA_D87Y=POINT,mdsA=COMPLETE,mdsB=COMPLETE,sul1=COMPLETE,tet(A)=COMPLETE	antigen_formula=7:r:1,5,serotype=Infantis
Salmonella enterica	FSIS11926593	FSIS11926593,"SRS5758575"	Infantis	PDT000639675.1	2019-12-05T03:30:42Z	USA:MO	animal-chicken-young chicken	environmental/other	PDS000089910.224	11	12	SAMN13474570	GCA_010823925.1	aac(3)-IV=COMPLETE,aadA1=COMPLETE,aph(4)-Ia=COMPLETE,blaCTX-M-65=COMPLETE,dfrA14=COMPLETE,floR=COMPLETE,gyrA_D87Y=POINT,mdsA=COMPLETE,mdsB=COMPLETE,sul1=COMPLETE,tet(A)=COMPLETE	antigen_formula=7:r:1,5,serotype=Infantis
Salmonella enterica	FSIS11926268	FSIS11926268,"SRS5758577"	Infantis	PDT000639677.1	2019-12-05T03:30:43Z	USA:GA	animal-chicken-young chicken	environmental/other	PDS000089910.224	2	4	SAMN13474549	GCA_010833965.1	aac(3)-IV=COMPLETE,aadA1=COMPLETE,aph(3')-Ia=COMPLETE,aph(4)-Ia=COMPLETE,blaCTX-M-65=COMPLETE,dfrA14=COMPLETE,gyrA_D87Y=POINT,mdsA=COMPLETE,mdsB=COMPLETE,sul1=COMPLETE,tet(A)=COMPLETE	antigen_formula=7:r:1,5,serotype=Infantis
Salmonella enterica	FSIS11926208	FSIS11926208,"SRS5758598"	Infantis	PDT000639688.1	2019-12-05T03:30:46Z	USA:PA	chicken carcass	environmental/other	PDS000089910.224	0	3	SAMN13474546	GCA_010805945.1	aadA1=COMPLETE,blaCTX-M-65=COMPLETE,gyrA_D87Y=POINT,mdsA=COMPLETE,mdsB=COMPLETE,sul1=COMPLETE,tet(A)=COMPLETE	antigen_formula=7:r:1,5,serotype=Infantis
Salmonella enterica	FSIS21926211	FSIS21926211,"SRS5758629"	Infantis	PDT000639705.1	2019-12-05T03:30:51Z	USA:NC	chicken carcass	environmental/other	PDS000089910.224	14	19	SAMN13474617	GCA_010435475.1	aac(3)-IV=COMPLETE,aadA1=COMPLETE,aph(4)-Ia=COMPLETE,blaCTX-M-65=COMPLETE,dfrA14=COMPLETE,floR=COMPLETE,gyrA_D87Y=POINT,mdsA=COMPLETE,mdsB=COMPLETE,sul1=COMPLETE,tet(A)=COMPLETE	antigen_formula=-:r:1,5,serotype=I -:r:1,5
Salmonella enterica	PNUSAS119900	19SC11CB05-S1,"PNUSAS119900","SRS5764329"	Infantis	PDT000640589.1	2019-12-07T17:25:58Z	USA:SC	chicken	environmental/other	PDS000089910.224	4	3	SAMN13447567	GCA_010788435.1	aac(3)-IV=COMPLETE,aadA1=COMPLETE,aph(3')-Ia=COMPLETE,aph(4)-Ia=COMPLETE,blaCTX-M-65=COMPLETE,dfrA14=COMPLETE,gyrA_D87Y=POINT,mdsA=COMPLETE,mdsB=COMPLETE,sul1=COMPLETE,tet(A)=COMPLETE	antigen_formula=7:r:1,5,serotype=Infantis
Salmonella enterica	PNUSAS119896	19SC11CB13-S1,"PNUSAS119896","SRS5764332"	Infantis	PDT000640592.1	2019-12-07T17:25:59Z	USA:SC	chicken	environmental/other	PDS000089910.224	5	6	SAMN13447610	GCA_010520915.1	aadA1=COMPLETE,blaCTX-M-65=COMPLETE,fosA3=COMPLETE,gyrA_D87Y=POINT,mdsA=COMPLETE,mdsB=COMPLETE,sul1=COMPLETE,sul1=PARTIAL_END_OF_CONTIG,tet(A)=COMPLETE	antigen_formula=7:r:1,5,serotype=Infantis
Salmonella enterica	PNUSAS119904	19SC11CB16-S1,"PNUSAS119904","SRS5764333"	Infantis	PDT000640593.1	2019-12-07T17:25:59Z	USA:SC	chicken	environmental/other	PDS000089910.224	8	22	SAMN13447608	GCA_010827665.1	aac(3)-IV=COMPLETE,aadA1=COMPLETE,aph(3')-Ia=COMPLETE,aph(4)-Ia=COMPLETE,dfrA14=COMPLETE,floR=COMPLETE,gyrA_D87Y=POINT,mdsA=COMPLETE,mdsB=COMPLETE,sul1=COMPLETE,tet(A)=COMPLETE	antigen_formula=7:r:1,5,serotype=Infantis
Salmonella enterica	19WA11CB23-S	19WA11CB23-S,"SRS5770493"	Infantis	PDT000641234.1	2019-12-08T17:25:39Z	USA:WA	chicken	environmental/other	PDS000089910.224	2	7	SAMN13495560	GCA_010834805.1	aac(3)-IV=COMPLETE,aadA1=COMPLETE,aph(4)-Ia=COMPLETE,blaCTX-M-65=COMPLETE,dfrA14=COMPLETE,floR=COMPLETE,gyrA_D87Y=POINT,mdsA=COMPLETE,mdsB=COMPLETE,sul1=COMPLETE,tet(A)=COMPLETE	antigen_formula=7:r:1,5,serotype=Infantis
Salmonella enterica	FSIS21926328	FSIS21926328,"SRS5783949"	Infantis	PDT000642115.1	2019-12-10T23:26:58Z	USA:KY	chicken carcass	environmental/other	PDS000089910.224	10	11	SAMN13511673	GCA_010384585.1	aac(3)-IV=COMPLETE,aadA1=COMPLETE,aph(4)-Ia=COMPLETE,blaCTX-M-65=COMPLETE,floR=COMPLETE,gyrA_D87Y=POINT,mdsA=COMPLETE,mdsB=COMPLETE,sul1=COMPLETE,tet(A)=COMPLETE	antigen_formula=7:r:1,5,serotype=Infantis
Salmonella enterica	FSIS11926286	FSIS11926286,"SRS5784557"	Infantis	PDT000642243.1	2019-12-10T23:27:34Z	USA:KY	animal-chicken-young chicken	environmental/other	PDS000089910.224	7	9	SAMN13514341	GCA_010864805.1	aadA1=COMPLETE,gyrA_D87Y=POINT,mdsA=COMPLETE,mdsB=COMPLETE,sul1=COMPLETE,tet(A)=COMPLETE	antigen_formula=7:r:1,5,serotype=Infantis
Salmonella enterica	PNUSAS121912	19SC11CB01-S1,"PNUSAS121912","SRS5803062"	Infantis	PDT000643402.1	2019-12-11T23:29:28Z	USA:SC	chicken	environmental/other	PDS000089910.224	10	21	SAMN13536159	GCA_010821325.1	aadA1=COMPLETE,blaCTX-M-65=COMPLETE,gyrA_D87Y=POINT,mdsA=COMPLETE,mdsB=COMPLETE,sul1=COMPLETE,tet(A)=COMPLETE	antigen_formula=7:r:1,5,serotype=Infantis
Salmonella enterica	FSIS11925918	FSIS11925918,"SRS5807647"	Infantis	PDT000643741.1	2019-12-12T11:28:47Z	USA:MO	animal-chicken-young chicken	environmental/other	PDS000089910.224	11	11	SAMN13541479	GCA_010488715.1	aac(3)-IV=COMPLETE,aph(3')-Ia=COMPLETE,aph(4)-Ia=COMPLETE,gyrA_D87Y=POINT,mdsA=COMPLETE,mdsB=COMPLETE	antigen_formula=7:r:1,5,serotype=Infantis
Salmonella enterica	FSIS31902951	FSIS31902951,"SRS5826867"	Infantis	PDT000644704.1	2019-12-14T12:50:08Z	USA:KY	chicken carcass	environmental/other	PDS000089910.224	13	7	SAMN13560669	GCA_010466165.1	aac(3)-IV=COMPLETE,aadA1=COMPLETE,aph(4)-Ia=COMPLETE,floR=COMPLETE,gyrA_D87Y=POINT,mdsA=COMPLETE,mdsB=COMPLETE,sul1=COMPLETE,tet(A)=COMPLETE	antigen_formula=7:r:1,5,serotype=Infantis
Salmonella enterica	FSIS31902950	FSIS31902950,"SRS5826873"	Infantis	PDT000644710.1	2019-12-14T12:50:10Z	USA:AR	chicken carcass	environmental/other	PDS000089910.224	7	7	SAMN13560668	GCA_010517575.1	aac(3)-IV=COMPLETE,aadA1=COMPLETE,aph(4)-Ia=COMPLETE,blaCTX-M-65=COMPLETE,floR=COMPLETE,gyrA_D87Y=POINT,mdsA=COMPLETE,mdsB=COMPLETE,sul1=COMPLETE,sul1=PARTIAL_END_OF_CONTIG,tet(A)=COMPLETE	antigen_formula=-:r:1,5,serotype=I -:r:1,5
Salmonella enterica	FSIS21926347	FSIS21926347,"SRS5838036"	Infantis	PDT000646273.1	2019-12-17T13:33:24Z	USA:AR	chicken carcass	environmental/other	PDS000089910.224	3	4	SAMN13578210	GCA_010868565.1	aadA1=COMPLETE,gyrA_D87Y=POINT,mdsA=COMPLETE,mdsB=COMPLETE,sul1=COMPLETE,tet(A)=COMPLETE	antigen_formula=7:r:1,5,serotype=Infantis
Salmonella enterica	FSIS21926394	FSIS21926394,"SRS5838069"	Infantis	PDT000646295.1	2019-12-17T13:33:30Z	USA:NC	chicken carcass	environmental/other	PDS000089910.224	20	20	SAMN13578231	GCA_010481055.1	aac(3)-IV=COMPLETE,aadA1=COMPLETE,aph(4)-Ia=COMPLETE,gyrA_D87Y=POINT,mdsA=COMPLETE,mdsB=COMPLETE,sul1=COMPLETE,tet(A)=COMPLETE	antigen_formula=7:r:1,5,serotype=Infantis
Salmonella enterica	FSIS21926392	FSIS21926392,"SRS5838084"	Infantis	PDT000646303.1	2019-12-17T13:33:32Z	USA:DE	chicken carcass	environmental/other	PDS000089910.224	1	1	SAMN13578229	GCA_010520615.1	aac(3)-IV=COMPLETE,aadA1=COMPLETE,aph(3')-Ia=COMPLETE,aph(4)-Ia=COMPLETE,blaCTX-M-65=COMPLETE,floR=COMPLETE,gyrA_D87Y=POINT,mdsA=COMPLETE,mdsB=COMPLETE,sul1=COMPLETE,tet(A)=COMPLETE	antigen_formula=7:r:1,5,serotype=Infantis
Salmonella enterica	FSIS31902985	FSIS31902985,"SRS5863455"	Infantis	PDT000648299.1	2019-12-20T00:27:51Z	USA:GA	chicken carcass	environmental/other	PDS000089910.224	14	22	SAMN13633134	GCA_010464065.1	aac(3)-IV=COMPLETE,aadA1=COMPLETE,aph(4)-Ia=COMPLETE,dfrA14=COMPLETE,floR=COMPLETE,gyrA_D87Y=POINT,mdsA=COMPLETE,mdsB=COMPLETE,sul1=COMPLETE,tet(A)=COMPLETE	antigen_formula=7:r:1,5,serotype=Infantis
Salmonella enterica	FSIS11927365	FSIS11927365,"SRS5892610"	Infantis	PDT000650876.1	2019-12-27T18:27:43Z	USA:MO	animal-chicken-young chicken	environmental/other	PDS000089910.224	2	14	SAMN13682961	GCA_010807505.1	aac(3)-IV=COMPLETE,aadA1=COMPLETE,aph(3')-Ia=COMPLETE,aph(4)-Ia=COMPLETE,floR=COMPLETE,gyrA_D87Y=POINT,mdsA=COMPLETE,mdsB=COMPLETE,sul1=COMPLETE,tet(A)=COMPLETE	antigen_formula=7:r:1,5,serotype=Infantis
Salmonella enterica	FSIS11927511	FSIS11927511,"SRS5922243"	Infantis	PDT000651499.1	2019-12-30T18:27:17Z	USA:VA	chicken carcass	environmental/other	PDS000089910.224	12	17	SAMN13699812	GCA_010385085.1	aac(3)-IV=COMPLETE,aadA1=COMPLETE,aph(4)-Ia=COMPLETE,blaCTX-M-65=COMPLETE,floR=COMPLETE,gyrA_D87Y=POINT,mdsA=COMPLETE,mdsB=COMPLETE,sul1=COMPLETE,tet(A)=COMPLETE	antigen_formula=-:r:1,5,serotype=I -:r:1,5
Salmonella enterica	FSIS11927277	FSIS11927277,"SRS5924022"	Infantis	PDT000651711.1	2019-12-30T22:27:43Z	USA:MD	chicken carcass	environmental/other	PDS000089910.224	9	24	SAMN13701653	GCA_011431175.1	aac(3)-IV=COMPLETE,aadA1=COMPLETE,aph(3')-Ia=COMPLETE,aph(4)-Ia=COMPLETE,blaCTX-M-65=COMPLETE,dfrA14=COMPLETE,floR=COMPLETE,gyrA_D87Y=POINT,mdsA=COMPLETE,mdsB=COMPLETE,sul1=COMPLETE,tet(A)=COMPLETE	antigen_formula=7:r:1,5,serotype=Infantis
Salmonella enterica	FSIS31902916	FSIS31902916,"SRS5931232"	Infantis	PDT000653230.1	2020-01-02T18:30:16Z	USA:NC	chicken carcass	environmental/other	PDS000089910.224	12	12	SAMN13708388	GCA_010421725.1	aac(3)-IV=COMPLETE,aadA1=COMPLETE,aph(3')-Ia=COMPLETE,aph(4)-Ia=COMPLETE,blaCTX-M-65=COMPLETE,dfrA14=COMPLETE,floR=COMPLETE,gyrA_D87Y=POINT,mdsA=COMPLETE,mdsB=COMPLETE,sul1=COMPLETE,tet(A)=COMPLETE	antigen_formula=7:r:1,5,serotype=Infantis
Salmonella enterica	FSIS11927382	FSIS11927382,"SRS5936319"	Infantis	PDT000653587.1	2020-01-03T00:29:04Z	USA:DE	animal-chicken-young chicken	environmental/other	PDS000089910.224	2	3	SAMN13714948	GCA_010747075.1	aac(3)-IV=COMPLETE,aadA1=COMPLETE,aph(4)-Ia=COMPLETE,blaCTX-M-65=COMPLETE,floR=COMPLETE,gyrA_D87Y=POINT,mdsA=COMPLETE,mdsB=COMPLETE,sul1=COMPLETE,tet(A)=COMPLETE	antigen_formula=7:r:1,5,serotype=Infantis
Salmonella enterica	FSIS12027705	FSIS12027705,"SRS5981068"	Infantis	PDT000659603.1	2020-01-11T21:26:04Z	USA:NC	animal-chicken-young chicken	environmental/other	PDS000089910.224	23	23	SAMN13828601	GCA_010710095.1	aac(3)-IV=COMPLETE,aph(3')-Ia=COMPLETE,aph(4)-Ia=COMPLETE,dfrA14=COMPLETE,floR=COMPLETE,gyrA_D87Y=POINT,mdsA=COMPLETE,mdsB=COMPLETE	antigen_formula=7:r:1,5,serotype=Infantis
Salmonella enterica	FSIS12027715	FSIS12027715,"SRS5981165"	Infantis	PDT000659643.1	2020-01-11T21:26:17Z	USA:OH	animal-chicken-young chicken	environmental/other	PDS000089910.224	6	14	SAMN13828611	GCA_010721875.1	aac(3)-IV=COMPLETE,aadA1=COMPLETE,aph(3')-Ia=COMPLETE,aph(4)-Ia=COMPLETE,blaCTX-M-65=COMPLETE,dfrA14=COMPLETE,floR=COMPLETE,fosA3=COMPLETE,gyrA_D87Y=POINT,mdsA=COMPLETE,mdsB=COMPLETE,sul1=COMPLETE,tet(A)=COMPLETE	antigen_formula=7:r:1,5,serotype=Infantis
Salmonella enterica	FSIS11927576	FSIS11927576,"SRS5981250"	Infantis	PDT000659712.1	2020-01-11T22:31:08Z	USA:MO	animal-chicken-young chicken	environmental/other	PDS000089910.224	9	12	SAMN13828682	GCA_010805445.1	aac(3)-IV=COMPLETE,aadA1=COMPLETE,aph(4)-Ia=COMPLETE,floR=COMPLETE,gyrA_D87Y=POINT,mdsA=COMPLETE,mdsB=COMPLETE,sul1=COMPLETE,tet(A)=COMPLETE	antigen_formula=7:r:1,5,serotype=Infantis
Salmonella enterica	19MD11CB06-S	19MD11CB06-S,"SRS5983989"	Infantis	PDT000660296.1	2020-01-13T17:27:44Z	USA:MD	chicken	environmental/other	PDS000089910.224	0	2	SAMN13836556	GCA_010807305.1	aadA1=COMPLETE,blaCTX-M-65=COMPLETE,gyrA_D87Y=POINT,mdsA=COMPLETE,mdsB=COMPLETE,sul1=COMPLETE,tet(A)=COMPLETE	antigen_formula=7:r:1,5,serotype=Infantis
Salmonella enterica	19MD11CB12-S	19MD11CB12-S,"SRS5984014"	Infantis	PDT000660299.1	2020-01-13T17:27:45Z	USA:MD	chicken	environmental/other	PDS000089910.224	4	6	SAMN13836567	GCA_011442775.1	aadA1=COMPLETE,blaCTX-M-65=COMPLETE,fosA3=COMPLETE,gyrA_D87Y=POINT,mdsA=COMPLETE,mdsB=COMPLETE,sul1=COMPLETE,tet(A)=COMPLETE	antigen_formula=7:r:1,5,serotype=Infantis
Salmonella enterica	FSIS21926500	FSIS21926500,"SRS5986090"	Infantis	PDT000660537.1	2020-01-13T21:26:54Z	USA:NE	chicken carcass	environmental/other	PDS000089910.224	23	24	SAMN13836461	GCA_010404825.1	aac(3)-IV=COMPLETE,aadA1=COMPLETE,aph(4)-Ia=COMPLETE,blaCTX-M-65=COMPLETE,floR=COMPLETE,gyrA_D87Y=POINT,mdsA=COMPLETE,mdsB=COMPLETE,sul1=COMPLETE,tet(A)=COMPLETE	antigen_formula=7:r:1,5,serotype=Infantis
Salmonella enterica	PNUSAS128541	19SC12CB20-S1,"PNUSAS128541","SRS5989636"	Infantis	PDT000661854.1	2020-01-14T17:26:25Z	USA:SC	chicken	environmental/other	PDS000089910.224	21	21	SAMN13841640	GCA_010816825.1	aac(3)-IV=COMPLETE,aadA1=COMPLETE,aph(4)-Ia=COMPLETE,blaCTX-M-65=COMPLETE,dfrA14=COMPLETE,gyrA_D87Y=POINT,mdsA=COMPLETE,mdsB=COMPLETE,sul1=COMPLETE,tet(A)=COMPLETE	antigen_formula=-:r:1,5,serotype=I -:r:1,5
Salmonella enterica	PNUSAS128545	19SC12CB12-S0,"PNUSAS128545","SRS5989637"	Infantis	PDT000661855.3	2021-02-26T22:23:49Z	USA:SC	chicken	environmental/other	PDS000089910.224	1	19	SAMN13841636	GCA_010013345.3	aac(3)-IVa=PARTIAL_END_OF_CONTIG,aadA1=COMPLETE,aph(4)-Ia=COMPLETE,floR=COMPLETE,gyrA_D87Y=POINT,mdsA=COMPLETE,mdsB=COMPLETE,sul1=COMPLETE,tet(A)=COMPLETE	antigen_formula=7:r:1,5,serotype=Infantis
Salmonella enterica	PNUSAS128543	19SC12CB19-S1,"PNUSAS128543","SRS5989642"	Infantis	PDT000661860.1	2020-01-14T17:26:27Z	USA:SC	chicken	environmental/other	PDS000089910.224	18	18	SAMN13841637	GCA_010663165.1	aadA1=COMPLETE,aph(3')-Ia=COMPLETE,gyrA_D87Y=POINT,mdsA=COMPLETE,mdsB=COMPLETE,sul1=COMPLETE,tet(A)=COMPLETE	antigen_formula=7:r:1,5,serotype=Infantis
Salmonella enterica	19MD12CB14-S	19MD12CB14-S,"SRS5989909"	Infantis	PDT000661935.1	2020-01-14T17:26:46Z	USA:MD	chicken	environmental/other	PDS000089910.224	17	17	SAMN13842011	GCA_010574625.1	aadA1=COMPLETE,gyrA_D87Y=POINT,mdsA=COMPLETE,mdsB=COMPLETE,sul1=COMPLETE,tet(A)=COMPLETE	antigen_formula=7:r:1,5,serotype=Infantis
Salmonella enterica	19MD12CB05-S	19MD12CB05-S,"SRS5989910"	Infantis	PDT000661936.1	2020-01-14T17:26:46Z	USA:MD	chicken	environmental/other	PDS000089910.224	9	16	SAMN13842016	GCA_010631895.1	aadA1=COMPLETE,gyrA_D87Y=POINT,mdsA=COMPLETE,mdsB=COMPLETE,sul1=COMPLETE,tet(A)=COMPLETE	antigen_formula=7:r:1,5,serotype=Infantis
Salmonella enterica	FSIS12027817	FSIS12027817,"SRS6009008"	Infantis	PDT000664399.1	2020-01-17T01:29:39Z	USA:VA	animal-chicken-young chicken	environmental/other	PDS000089910.224	12	12	SAMN13874426	GCA_011359705.1	aac(3)-IV=COMPLETE,aadA1=COMPLETE,aph(4)-Ia=COMPLETE,blaCTX-M-65=COMPLETE,floR=COMPLETE,gyrA_D87Y=POINT,mdsA=COMPLETE,mdsB=COMPLETE,sul1=COMPLETE,tet(A)=COMPLETE	antigen_formula=7:r:1,5,serotype=Infantis
Salmonella enterica	19MD12CB09-S	19MD12CB09-S,"SRS6008132"	Infantis	PDT000664403.1	2020-01-17T04:27:11Z	USA:MD	chicken	environmental/other	PDS000089910.224	20	22	SAMN13874000	GCA_011263595.1	aac(3)-IV=COMPLETE,aph(4)-Ia=COMPLETE,blaCTX-M-65=COMPLETE,floR=COMPLETE,gyrA_D87Y=POINT,mdsA=COMPLETE,mdsB=COMPLETE	antigen_formula=7:r:1,5,serotype=Infantis
Salmonella enterica	FSIS12027956	FSIS12027956,"SRS6028420"	Infantis	PDT000668251.2	2020-01-22T10:27:12Z	USA:NY	chicken carcass	environmental/other	PDS000089910.224	6	8	SAMN13898349	GCA_011268785.1	aadA1=COMPLETE,gyrA_D87Y=POINT,mdsA=COMPLETE,mdsB=COMPLETE,sul1=COMPLETE,tet(A)=COMPLETE	antigen_formula=7:r:1,5,serotype=Infantis
Salmonella enterica	FSIS12027824	FSIS12027824,"SRS6035667"	Infantis	PDT000668268.2	2020-01-22T10:27:16Z	USA:NC	animal-chicken-young chicken	environmental/other	PDS000089910.224	16	20	SAMN13898481	GCA_011195615.1	aadA1=COMPLETE,blaCTX-M-65=COMPLETE,gyrA_D87Y=POINT,mdsA=COMPLETE,mdsB=COMPLETE,sul1=COMPLETE,tet(A)=COMPLETE	antigen_formula=7:r:1,5,serotype=Infantis
Salmonella enterica	FSIS22026835	FSIS22026835,"SRS6079709"	Infantis	PDT000672583.1	2020-01-30T16:12:57Z	USA:MO	chicken carcass	environmental/other	PDS000089910.224	10	9	SAMN13944341	GCA_011207135.1	aac(3)-IV=COMPLETE,aadA1=COMPLETE,aph(3')-Ia=COMPLETE,aph(4)-Ia=COMPLETE,blaCTX-M-65=COMPLETE,dfrA14=COMPLETE,gyrA_D87Y=POINT,mdsA=COMPLETE,mdsB=COMPLETE,sul1=COMPLETE,tet(A)=COMPLETE	antigen_formula=7:r:1,5,serotype=Infantis
Salmonella enterica	FSIS12028318	FSIS12028318,"SRS6097052"	Infantis	PDT000677387.1	2020-02-04T01:12:55Z	USA:AR	animal-chicken-young chicken	environmental/other	PDS000089910.224	16	17	SAMN13977666	GCA_011345965.1	aac(3)-IV=COMPLETE,aadA1=COMPLETE,aph(3')-Ia=COMPLETE,aph(4)-Ia=COMPLETE,blaCTX-M-65=COMPLETE,dfrA14=COMPLETE,floR=COMPLETE,gyrA_D87Y=POINT,mdsA=COMPLETE,mdsB=COMPLETE,sul1=COMPLETE,tet(A)=COMPLETE	antigen_formula=7:r:1,5,serotype=Infantis
Salmonella enterica	FSIS12028137	FSIS12028137,"SRS6097138"	Infantis	PDT000677473.1	2020-02-04T01:13:16Z	USA:AL	animal-chicken-young chicken	environmental/other	PDS000089910.224	11	12	SAMN13977512	GCA_011393855.1	aac(3)-IV=COMPLETE,aadA1=COMPLETE,aph(4)-Ia=COMPLETE,floR=COMPLETE,fosA3=COMPLETE,gyrA_D87Y=POINT,mdsA=COMPLETE,mdsB=COMPLETE,sul1=COMPLETE,tet(A)=COMPLETE	antigen_formula=7:r:1,5,serotype=Infantis
Salmonella enterica	FSIS12028041	FSIS12028041,"SRS6098637"	Infantis	PDT000677697.1	2020-02-04T17:11:28Z	USA:MD	chicken carcass	environmental/other	PDS000089910.224	7	11	SAMN13977735	GCA_011351245.1	aadA1=COMPLETE,gyrA_D87Y=POINT,mdsA=COMPLETE,mdsB=COMPLETE,sul1=COMPLETE,sul1=PARTIAL_END_OF_CONTIG,tet(A)=COMPLETE	antigen_formula=7:r:1,5,serotype=Infantis
Salmonella enterica	FSIS12028115	FSIS12028115,"SRS6098704"	Infantis	PDT000677712.1	2020-02-04T17:11:31Z	USA:GA	chicken carcass	environmental/other	PDS000089910.224	11	13	SAMN13977753	GCA_011299535.1	aac(3)-IV=COMPLETE,aadA1=COMPLETE,aph(4)-Ia=COMPLETE,floR=COMPLETE,fosA3=COMPLETE,gyrA_D87Y=POINT,mdsA=COMPLETE,mdsB=COMPLETE,sul1=COMPLETE,tet(A)=COMPLETE	antigen_formula=7:r:1,5,serotype=Infantis
Salmonella enterica	FSIS32003260	FSIS32003260,"SRS6124249"	Infantis	PDT000681911.1	2020-02-09T21:12:21Z	USA:SC	chicken carcass	environmental/other	PDS000089910.224	0	14	SAMN14073452	GCA_011247075.1	aadA1=COMPLETE,gyrA_D87Y=POINT,mdsA=COMPLETE,mdsB=COMPLETE,sul1=COMPLETE,tet(A)=COMPLETE	antigen_formula=7:r:1,5,serotype=Infantis
Salmonella enterica	FSIS12028342	FSIS12028342,"SRS6129320"	Infantis	PDT000682436.1	2020-02-11T01:11:48Z	USA:DE	chicken carcass	environmental/other	PDS000089910.224	5	12	SAMN14080994	GCA_011487605.1	aac(3)-IV=COMPLETE,aadA1=COMPLETE,aph(4)-Ia=COMPLETE,floR=COMPLETE,gyrA_D87Y=POINT,mdsA=COMPLETE,mdsB=COMPLETE,sul1=COMPLETE,tet(A)=COMPLETE	antigen_formula=7:r:1,5,serotype=Infantis
Salmonella enterica	FSIS12028453	FSIS12028453,"SRS6146214"	Infantis	PDT000683209.1	2020-02-14T01:10:58Z	USA:DE	animal-chicken-young chicken	environmental/other	PDS000089910.224	5	9	SAMN14099806	GCA_010988275.1	aac(3)-IV=COMPLETE,aadA1=COMPLETE,aph(3')-Ia=COMPLETE,aph(4)-Ia=COMPLETE,blaCTX-M-65=COMPLETE,dfrA14=COMPLETE,floR=COMPLETE,gyrA_D87Y=POINT,mdsA=COMPLETE,mdsB=COMPLETE,sul1=COMPLETE,tet(A)=COMPLETE	antigen_formula=7:r:1,5,serotype=Infantis
Salmonella enterica	FSIS22027012	FSIS22027012,"SRS6155258"	Infantis	PDT000686992.1	2020-02-17T20:09:27Z	USA:DE	chicken carcass	environmental/other	PDS000089910.224	14	16	SAMN14120603	GCA_011654735.1	aac(3)-IV=COMPLETE,aph(3')-Ia=COMPLETE,aph(4)-Ia=COMPLETE,dfrA14=COMPLETE,floR=COMPLETE,gyrA_D87Y=POINT,mdsA=COMPLETE,mdsB=COMPLETE	antigen_formula=7:r:1,5,serotype=Infantis
Salmonella enterica	FSIS12028459	FSIS12028459,"SRS6160604"	Infantis	PDT000687567.1	2020-02-19T19:06:42Z	USA:SC	animal-chicken-young chicken	environmental/other	PDS000089910.224	16	19	SAMN14126572	GCA_011003695.1	aac(3)-IV=COMPLETE,aph(4)-Ia=COMPLETE,blaCTX-M-65=COMPLETE,dfrA14=COMPLETE,floR=COMPLETE,fosA3=COMPLETE,gyrA_D87Y=POINT,mdsA=COMPLETE,mdsB=COMPLETE	antigen_formula=7:r:1,5,serotype=Infantis
Salmonella enterica	FSIS22027091	FSIS22027091,"SRS6175487"	Infantis	PDT000688037.1	2020-02-20T15:11:13Z	USA:NJ	chicken carcass	environmental/other	PDS000089910.224	4	7	SAMN14143987	GCA_011003775.1	aac(3)-IV=COMPLETE,aph(3')-Ia=COMPLETE,aph(4)-Ia=COMPLETE,blaCTX-M-65=COMPLETE,dfrA14=COMPLETE,floR=COMPLETE,gyrA_D87Y=POINT,mdsA=COMPLETE,mdsB=COMPLETE,tet(A)=COMPLETE	antigen_formula=7:r:1,5,serotype=Infantis
Salmonella enterica	FSIS32003342	FSIS32003342,"SRS6209903"	Infantis	PDT000690239.1	2020-02-25T22:17:21Z	USA:NE	chicken carcass	environmental/other	PDS000089910.224	4	2	SAMN14173784	GCA_011668645.1	aac(3)-IV=COMPLETE,aadA1=COMPLETE,aph(3')-Ia=COMPLETE,aph(4)-Ia=COMPLETE,blaCTX-M-65=COMPLETE,dfrA14=COMPLETE,floR=COMPLETE,gyrA_D87Y=POINT,mdsA=COMPLETE,mdsB=COMPLETE,sul1=COMPLETE,tet(A)=COMPLETE	antigen_formula=7:r:1,5,serotype=Infantis
Salmonella enterica	FSIS22027293	FSIS22027293,"SRS6267435"	Infantis	PDT000706170.1	2020-03-06T00:13:54Z	USA:MD	chicken carcass	environmental/other	PDS000089910.224	2	16	SAMN14308209	GCA_011324055.1	aac(3)-IV=COMPLETE,aadA1=COMPLETE,aph(4)-Ia=COMPLETE,blaCTX-M-65=COMPLETE,floR=COMPLETE,gyrA_D87Y=POINT,mdsA=COMPLETE,mdsB=COMPLETE,sul1=COMPLETE,tet(A)=COMPLETE	antigen_formula=7:r:1,5,serotype=Infantis
Salmonella enterica	FSIS12028607	FSIS12028607,"SRS6294162"	Infantis	PDT000707908.1	2020-03-09T23:12:25Z	USA:WV	animal-chicken-young chicken	environmental/other	PDS000089910.224	19	20	SAMN14341254	GCA_011464235.1	aadA1=COMPLETE,gyrA_D87Y=POINT,mdsA=COMPLETE,mdsB=COMPLETE,sul1=COMPLETE,tet(A)=COMPLETE	antigen_formula=7:r:1,5,serotype=Infantis
Salmonella enterica	FSIS12029203	FSIS12029203,"SRS6299282"	Infantis	PDT000708176.1	2020-03-10T21:15:23Z	USA:WA	chicken carcass	environmental/other	PDS000089910.224	4	2	SAMN14349565	GCA_011490905.1	aac(3)-IV=COMPLETE,aadA1=COMPLETE,aph(3')-Ia=COMPLETE,aph(4)-Ia=COMPLETE,blaCTX-M-65=COMPLETE,dfrA14=COMPLETE,floR=COMPLETE,gyrA_D87Y=POINT,mdsA=COMPLETE,mdsB=COMPLETE,sul1=COMPLETE,tet(A)=COMPLETE	antigen_formula=7:r:1,5,serotype=Infantis
Salmonella enterica	FSIS12029030	FSIS12029030,"SRS6327658"	Infantis	PDT000709773.1	2020-03-17T02:16:29Z	USA:MO	animal-chicken-young chicken	environmental/other	PDS000089910.224	14	17	SAMN14385857	GCA_011713355.1	aac(3)-IV=COMPLETE,aadA1=COMPLETE,aph(3')-Ia=COMPLETE,aph(4)-Ia=COMPLETE,dfrA14=COMPLETE,gyrA_D87Y=POINT,mdsA=COMPLETE,mdsB=COMPLETE,sul1=COMPLETE,tet(A)=COMPLETE	antigen_formula=7:r:1,5,serotype=Infantis
Salmonella enterica	FSIS12029238	FSIS12029238,"SRS6327764"	Infantis	PDT000709821.1	2020-03-17T03:13:32Z	USA:TX	chicken carcass	environmental/other	PDS000089910.224	5	6	SAMN14385922	GCA_011712375.1	aac(3)-IV=COMPLETE,aadA1=COMPLETE,aph(3')-Ia=COMPLETE,aph(4)-Ia=COMPLETE,floR=COMPLETE,gyrA_D87Y=POINT,mdsA=COMPLETE,mdsB=COMPLETE,sul1=COMPLETE,tet(A)=COMPLETE	antigen_formula=7:r:1,5,serotype=Infantis
Salmonella enterica	FSIS12029156	FSIS12029156,"SRS6327662"	Infantis	PDT000709833.1	2020-03-17T06:11:41Z	USA:AR	animal-chicken-young chicken	environmental/other	PDS000089910.224	3	15	SAMN14385862	GCA_011715175.1	aadA1=COMPLETE,blaCTX-M-65=COMPLETE,fosA3=COMPLETE,gyrA_D87Y=POINT,mdsA=COMPLETE,mdsB=COMPLETE,sul1=COMPLETE,tet(A)=COMPLETE	antigen_formula=7:r:1,5,serotype=Infantis
Salmonella enterica	FSIS12029159	FSIS12029159,"SRS6336726"	Infantis	PDT000710480.1	2020-03-19T13:52:23Z	USA:NC	animal-chicken-young chicken	environmental/other	PDS000089910.224	16	27	SAMN14398669	GCA_011716675.1	aadA1=COMPLETE,blaCTX-M-65=COMPLETE,gyrA_D87Y=POINT,mdsA=COMPLETE,mdsB=COMPLETE,sul1=COMPLETE,tet(A)=COMPLETE	antigen_formula=-:r:1,5,serotype=I -:r:1,5
Salmonella enterica	FSIS12029496	FSIS12029496,"SRS6359620"	Infantis	PDT000712568.1	2020-03-23T22:17:00Z	USA:MO	animal-chicken-young chicken	environmental/other	PDS000089910.224	11	17	SAMN14430580	GCA_011739495.1	aadA1=COMPLETE,gyrA_D87Y=POINT,mdsA=COMPLETE,mdsB=COMPLETE,sul1=COMPLETE,tet(A)=COMPLETE	antigen_formula=-:r:1,5,serotype=I -:r:1,5
Salmonella enterica	FSIS12029486	FSIS12029486,"SRS6359633"	Infantis	PDT000712591.1	2020-03-23T22:17:05Z	USA:AR	animal-chicken-young chicken	environmental/other	PDS000089910.224	16	22	SAMN14430571	GCA_011740395.1	aadA1=COMPLETE,aph(4)-Ia=PARTIAL,floR=COMPLETE,gyrA_D87Y=POINT,mdsA=COMPLETE,mdsB=COMPLETE,sul1=COMPLETE,tet(A)=COMPLETE	antigen_formula=7:r:1,5,serotype=Infantis
Salmonella enterica	FSIS22027501	FSIS22027501,"SRS6382371"	Infantis	PDT000714623.1	2020-03-26T23:12:23Z	USA:AR	chicken carcass	environmental/other	PDS000089910.224	18	25	SAMN14464403	GCA_011760565.1	aac(3)-IV=COMPLETE,aadA1=COMPLETE,aph(3')-Ia=COMPLETE,aph(4)-Ia=COMPLETE,dfrA14=COMPLETE,floR=COMPLETE,gyrA_D87Y=POINT,mdsA=COMPLETE,mdsB=COMPLETE,mdsB=PARTIAL_END_OF_CONTIG,sul1=COMPLETE,tet(A)=COMPLETE	antigen_formula=7:r:1,5,serotype=Infantis
Salmonella enterica	FSIS22027599	FSIS22027599,"SRS6402656"	Infantis	PDT000717423.1	2020-04-02T03:12:11Z	USA:VA	chicken carcass	environmental/other	PDS000089910.224	8	7	SAMN14486168	GCA_012000785.1	aadA1=COMPLETE,blaCTX-M-65=COMPLETE,fosA3=COMPLETE,gyrA_D87Y=POINT,mdsA=COMPLETE,mdsB=COMPLETE,sul1=COMPLETE,tet(A)=COMPLETE	antigen_formula=7:r:1,5,serotype=Infantis
Salmonella enterica	FSIS12029622	FSIS12029622,"SRS6419850"	Infantis	PDT000718428.1	2020-04-02T21:10:46Z	USA:NC	animal-chicken-young chicken	environmental/other	PDS000089910.224	10	30	SAMN14527974	GCA_011978305.1	aac(3)-IVa=COMPLETE,aadA1=COMPLETE,aph(3')-Ia=COMPLETE,aph(4)-Ia=COMPLETE,dfrA14=COMPLETE,floR=COMPLETE,gyrA_D87Y=POINT,mdsA=COMPLETE,mdsB=COMPLETE,sul1=COMPLETE,tet(A)=COMPLETE	antigen_formula=7:r:1,5,serotype=Infantis
Salmonella enterica	FSIS12029630	FSIS12029630,"SRS6419858"	Infantis	PDT000718431.1	2020-04-02T21:10:48Z	USA:TX	animal-chicken-young chicken	environmental/other	PDS000089910.224	13	13	SAMN14527980	GCA_011978185.1	aadA1=COMPLETE,aph(3')-Ia=COMPLETE,dfrA14=PARTIAL,dfrA14=PARTIAL_END_OF_CONTIG,gyrA_D87Y=POINT,mdsA=COMPLETE,mdsB=COMPLETE,sul1=COMPLETE,tet(A)=COMPLETE	antigen_formula=7:r:1,5,serotype=Infantis
Salmonella enterica	FSIS22027673	FSIS22027673,"SRS6424916"	Infantis	PDT000718615.1	2020-04-04T08:13:23Z	USA:MD	chicken carcass	environmental/other	PDS000089910.224	2	9	SAMN14537333	GCA_012041935.1	aadA1=COMPLETE,gyrA_D87Y=POINT,mdsA=COMPLETE,mdsB=COMPLETE,sul1=COMPLETE,tet(A)=COMPLETE	antigen_formula=7:r:1,5,serotype=Infantis
Salmonella enterica	FSIS12029548	FSIS12029548,"SRS6431177"	Infantis	PDT000719842.1	2020-04-06T18:21:25Z	USA:AL	chicken carcass	environmental/other	PDS000089910.224	4	4	SAMN14543932	GCA_012107835.1	aac(3)-IVa=COMPLETE,aadA1=COMPLETE,aph(3')-Ia=COMPLETE,aph(4)-Ia=COMPLETE,blaCTX-M-65=COMPLETE,floR=COMPLETE,gyrA_D87Y=POINT,mdsA=COMPLETE,mdsB=COMPLETE,sul1=COMPLETE,tet(A)=COMPLETE	antigen_formula=7:r:1,5,serotype=Infantis
Salmonella enterica	FSIS22027702	FSIS22027702,"SRS6459757"	Infantis	PDT000721125.1	2020-04-10T10:15:20Z	USA:SC	chicken carcass	environmental/other	PDS000089910.224	0	14	SAMN14568378	GCA_012285645.1	aadA1=COMPLETE,gyrA_D87Y=POINT,mdsA=COMPLETE,mdsB=COMPLETE,sul1=COMPLETE,tet(A)=COMPLETE	antigen_formula=7:r:1,5,serotype=Infantis
Salmonella enterica	FSIS12029656	FSIS12029656,"SRS6459837"	Infantis	PDT000721177.1	2020-04-10T10:15:40Z	USA:NC	chicken carcass	environmental/other	PDS000089910.224	8	7	SAMN14570292	GCA_012284885.1	aadA1=COMPLETE,blaCTX-M-65=COMPLETE,gyrA_D87Y=POINT,mdsA=COMPLETE,mdsB=COMPLETE,mdsB=PARTIAL_END_OF_CONTIG,sul1=COMPLETE,tet(A)=COMPLETE	antigen_formula=7:r:1,5,serotype=Infantis
Salmonella enterica	FSIS22027735	FSIS22027735,"SRS6479530"	Infantis	PDT000722107.1	2020-04-14T21:13:25Z	USA:NC	chicken carcass	environmental/other	PDS000089910.224	19	19	SAMN14590866	GCA_012317805.1	aadA1=COMPLETE,aph(3')-Ia=PARTIAL,aph(3')-Ia=PARTIAL_END_OF_CONTIG,gyrA_D87Y=POINT,mdsA=COMPLETE,mdsB=COMPLETE,sul1=COMPLETE,tet(A)=COMPLETE	antigen_formula=7:r:1,5,serotype=Infantis
Salmonella enterica	FSIS12029795	FSIS12029795,"SRS6479687"	Infantis	PDT000722230.1	2020-04-14T21:14:04Z	USA:NC	animal-chicken-young chicken	environmental/other	PDS000089910.224	16	16	SAMN14592693	GCA_012310975.1	aadA1=COMPLETE,aph(3')-Ia=COMPLETE,dfrA14=COMPLETE,gyrA_D87Y=POINT,mdsA=COMPLETE,mdsB=COMPLETE,sul1=COMPLETE,tet(A)=COMPLETE	antigen_formula=7:r:1,5,serotype=Infantis
Salmonella enterica	FSIS22027764	FSIS22027764,"SRS6491760"	Infantis	PDT000724156.1	2020-04-20T20:17:06Z	USA:CA	chicken carcass	environmental/other	PDS000089910.224	5	8	SAMN14608924	GCA_014582715.1	aac(3)-IVa=COMPLETE,aadA1=COMPLETE,aph(3')-Ia=COMPLETE,aph(4)-Ia=COMPLETE,blaCTX-M-65=COMPLETE,floR=COMPLETE,gyrA_D87Y=POINT,mdsA=COMPLETE,mdsB=COMPLETE,sul1=COMPLETE,tet(A)=COMPLETE	antigen_formula=7:r:1,5,serotype=Infantis
Salmonella enterica	FSIS12030052	FSIS12030052,"SRS6505776"	Infantis	PDT000724372.1	2020-04-20T20:18:03Z	USA:NC	chicken carcass	environmental/other	PDS000089910.224	2	7	SAMN14645670	GCA_014582455.1	aac(3)-IVa=COMPLETE,aadA1=COMPLETE,aph(3')-Ia=COMPLETE,aph(4)-Ia=COMPLETE,blaCTX-M-65=COMPLETE,dfrA14=COMPLETE,floR=COMPLETE,gyrA_D87Y=POINT,mdsA=COMPLETE,mdsB=COMPLETE,sul1=COMPLETE,tet(A)=COMPLETE	antigen_formula=7:r:1,5,serotype=Infantis
Salmonella enterica	FSIS12030055	FSIS12030055,"SRS6505842"	Infantis	PDT000724399.1	2020-04-20T20:18:10Z	USA:NC	chicken carcass	environmental/other	PDS000089910.224	9	15	SAMN14645673	GCA_012822255.1	aac(3)-IVa=COMPLETE,aadA1=COMPLETE,aph(4)-Ia=COMPLETE,dfrA14=COMPLETE,gyrA_D87Y=POINT,mdsA=COMPLETE,mdsB=COMPLETE,sul1=COMPLETE,tet(A)=COMPLETE	antigen_formula=7:r:1,5,serotype=Infantis
Salmonella enterica	FSIS12030006	FSIS12030006,"SRS6515019"	Infantis	PDT000724921.1	2020-04-22T02:12:28Z	USA:NY	chicken carcass	environmental/other	PDS000089910.224	2	1	SAMN14656738	GCA_014581075.1	aac(3)-IVa=COMPLETE,aph(4)-Ia=COMPLETE,dfrA14=COMPLETE,floR=COMPLETE,gyrA_D87Y=POINT,mdsA=COMPLETE,mdsB=COMPLETE	antigen_formula=7:r:1,5,serotype=Infantis
Salmonella enterica	FSIS12030005	FSIS12030005,"SRS6515026"	Infantis	PDT000724929.1	2020-04-22T02:12:30Z	USA:SC	chicken carcass	environmental/other	PDS000089910.224	1	15	SAMN14656737	GCA_014581235.1	aadA1=COMPLETE,gyrA_D87Y=POINT,mdsA=COMPLETE,mdsB=COMPLETE,sul1=COMPLETE,sul1=PARTIAL_END_OF_CONTIG,tet(A)=COMPLETE	antigen_formula=7:r:1,5,serotype=Infantis
Salmonella enterica	FSIS22027861	FSIS22027861,"SRS6528286"	Infantis	PDT000725403.1	2020-04-23T21:13:13Z	USA:NE	chicken carcass	environmental/other	PDS000089910.224	8	11	SAMN14681139	GCA_014581495.1	aadA1=COMPLETE,dfrA14=COMPLETE,gyrA_D87Y=POINT,mdsA=COMPLETE,mdsB=COMPLETE,sul1=COMPLETE,tet(A)=COMPLETE	antigen_formula=7:r:1,5,serotype=Infantis
Salmonella enterica	FSIS12029631	FSIS12029631,"SRS6528442"	Infantis	PDT000725498.1	2020-04-23T22:20:14Z	USA:PA	animal-chicken-young chicken	environmental/other	PDS000089910.224	9	12	SAMN14681030	GCA_014581395.1	aac(3)-IVa=COMPLETE,aadA1=COMPLETE,aph(4)-Ia=COMPLETE,floR=COMPLETE,gyrA_D87Y=POINT,mdsA=COMPLETE,mdsB=COMPLETE,sul1=COMPLETE,tet(A)=COMPLETE	antigen_formula=7:r:1,5,serotype=Infantis
Salmonella enterica	FSIS12029967	FSIS12029967,"SRS6528960"	Infantis	PDT000725582.1	2020-04-23T23:11:38Z	USA:NC	animal-chicken-young chicken	environmental/other	PDS000089910.224	9	9	SAMN14681084	GCA_014581255.1	aadA1=COMPLETE,gyrA_D87Y=POINT,mdsA=COMPLETE,mdsB=COMPLETE,sul1=COMPLETE,tet(A)=COMPLETE	antigen_formula=7:r:1,5,serotype=Infantis
Salmonella enterica	FSIS22027954	FSIS22027954,"SRS6602285"	Infantis	PDT000731974.1	2020-05-06T19:16:59Z	USA:NY	chicken carcass	environmental/other	PDS000089910.224	1	2	SAMN14841243	GCA_013133455.1	aac(3)-IVa=COMPLETE,aph(3')-Ia=COMPLETE,aph(4)-Ia=COMPLETE,dfrA14=COMPLETE,floR=COMPLETE,gyrA_D87Y=POINT,mdsA=COMPLETE,mdsB=COMPLETE,mdsB=PARTIAL_END_OF_CONTIG,tet(A)=COMPLETE	antigen_formula=7:r:1,5,serotype=Infantis
Salmonella enterica	FSIS12030763	FSIS12030763,"SRS6697757"	Infantis	PDT000744516.1	2020-05-22T23:23:15Z	USA:MD	chicken carcass	environmental/other	PDS000089910.224	1	3	SAMN14999390	GCA_013157305.1	aac(3)-IVa=COMPLETE,aph(3')-Ia=COMPLETE,aph(4)-Ia=COMPLETE,dfrA14=COMPLETE,floR=COMPLETE,gyrA_D87Y=POINT,mdsA=COMPLETE,mdsB=COMPLETE,tet(A)=COMPLETE	antigen_formula=7:r:1,5,serotype=Infantis
Salmonella enterica	FSIS22028175	FSIS22028175,"SRS6749464"	Infantis	PDT000753777.1	2020-06-01T15:19:07Z	USA:VA	chicken carcass	environmental/other	PDS000089910.224	4	5	SAMN15071383	GCA_013776665.1	aadA1=COMPLETE,blaCTX-M-65=COMPLETE,fosA3=COMPLETE,gyrA_D87Y=POINT,mdsA=COMPLETE,mdsB=COMPLETE,sul1=COMPLETE,tet(A)=COMPLETE	antigen_formula=7:r:1,5,serotype=Infantis
Salmonella enterica	FSIS22028199	FSIS22028199,"SRS6773961"	Infantis	PDT000760205.1	2020-06-04T23:14:44Z	USA:KY	chicken carcass	environmental/other	PDS000089910.224	10	15	SAMN15103939	GCA_013760085.1	aac(3)-IVa=COMPLETE,aph(4)-Ia=COMPLETE,blaCTX-M-65=COMPLETE,floR=COMPLETE,gyrA_D87Y=POINT,mdsA=COMPLETE,mdsB=COMPLETE	antigen_formula=7:r:1,5,serotype=Infantis
Salmonella enterica	FSIS12031043	FSIS12031043,"SRS6774359"	Infantis	PDT000760238.1	2020-06-05T00:15:04Z	USA:GA	chicken carcass	environmental/other	PDS000089910.224	14	13	SAMN15104114	GCA_013759985.1	aadA1=COMPLETE,blaCTX-M-65=COMPLETE,gyrA_D87Y=POINT,mdsA=COMPLETE,mdsB=COMPLETE,sul1=COMPLETE,tet(A)=COMPLETE	antigen_formula=7:r:1,5,serotype=Infantis
Salmonella enterica	FSIS12031110	FSIS12031110,"SRS6816484"	Infantis	PDT000762695.1	2020-06-10T19:13:49Z	USA:MO	chicken carcass	environmental/other	PDS000089910.224	6	9	SAMN15187451	GCA_013736185.1	aadA1=COMPLETE,gyrA_D87Y=POINT,mdsA=COMPLETE,mdsB=COMPLETE,mdsB=PARTIAL_END_OF_CONTIG,sul1=COMPLETE,tet(A)=COMPLETE	antigen_formula=7:r:1,5,serotype=Infantis
Salmonella enterica	FSIS12031121	FSIS12031121,"SRS6820763"	Infantis	PDT000762865.1	2020-06-11T00:14:30Z	USA:DE	chicken carcass	environmental/other	PDS000089910.224	12	18	SAMN15200805	GCA_013732495.1	aadA1=COMPLETE,blaCTX-M-65=COMPLETE,fosA3=COMPLETE,gyrA_D87Y=POINT,mdsA=COMPLETE,mdsB=COMPLETE,sul1=COMPLETE,tet(A)=COMPLETE	antigen_formula=7:r:1,5,serotype=Infantis
Salmonella enterica	FSIS12031223	FSIS12031223,"SRS6820928"	Infantis	PDT000762944.1	2020-06-11T00:14:52Z	USA:AR	chicken carcass	environmental/other	PDS000089910.224	12	11	SAMN15203342	GCA_013730555.1	aac(3)-IVa=COMPLETE,aadA1=COMPLETE,aph(3')-Ia=COMPLETE,aph(4)-Ia=COMPLETE,blaCTX-M-65=COMPLETE,dfrA14=COMPLETE,floR=COMPLETE,gyrA_D87Y=POINT,mdsA=COMPLETE,mdsB=COMPLETE,sul1=COMPLETE,tet(A)=COMPLETE	antigen_formula=7:r:1,5,serotype=Infantis
Salmonella enterica	FSIS12031255	FSIS12031255,"SRS6832860"	Infantis	PDT000764570.1	2020-06-12T18:14:31Z	USA:SC	chicken carcass	environmental/other	PDS000089910.224	2	16	SAMN15223730	GCA_013720855.1	aadA1=COMPLETE,gyrA_D87Y=POINT,mdsA=COMPLETE,mdsB=COMPLETE,sul1=COMPLETE,tet(A)=COMPLETE	antigen_formula=7:r:1,5,serotype=Infantis
Salmonella enterica	FSIS22028317	FSIS22028317,"SRS6833406"	Infantis	PDT000764607.1	2020-06-12T20:15:00Z	USA:NY	chicken carcass	environmental/other	PDS000089910.224	7	2	SAMN15224360	GCA_013719625.1	aac(3)-IVa=COMPLETE,aph(4)-Ia=COMPLETE,dfrA14=COMPLETE,floR=COMPLETE,gyrA_D87Y=POINT,mdsA=COMPLETE,mdsB=COMPLETE	antigen_formula=7:r:1,5,serotype=Infantis
Salmonella enterica	FSIS22028321	FSIS22028321,"SRS6833419"	Infantis	PDT000764617.1	2020-06-12T20:15:04Z	USA:CA	chicken carcass	environmental/other	PDS000089910.224	7	10	SAMN15224364	GCA_013719465.1	aac(3)-IVa=COMPLETE,aadA1=COMPLETE,aph(3')-Ia=COMPLETE,aph(4)-Ia=COMPLETE,blaCTX-M-65=COMPLETE,dfrA14=COMPLETE,floR=COMPLETE,gyrA_D87Y=POINT,mdsA=COMPLETE,mdsB=COMPLETE,sul1=COMPLETE,tet(A)=COMPLETE	antigen_formula=-:r:1,5,serotype=I -:r:1,5
Salmonella enterica	FSIS12031323	FSIS12031323,"SRS6867772"	Infantis	PDT000768930.1	2020-06-19T00:14:48Z	USA:AR	chicken carcass	environmental/other	PDS000089910.224	8	10	SAMN15317624	GCA_013679775.1	aadA1=COMPLETE,dfrA14=COMPLETE,gyrA_D87Y=POINT,mdsA=COMPLETE,mdsB=COMPLETE,sul1=COMPLETE,tet(A)=COMPLETE	antigen_formula=7:r:1,5,serotype=Infantis
Salmonella enterica	FSIS12031319	FSIS12031319,"SRS6867782"	Infantis	PDT000768939.1	2020-06-19T00:14:52Z	USA:SC	chicken carcass	environmental/other	PDS000089910.224	2	16	SAMN15317620	GCA_013680755.1	aadA1=COMPLETE,gyrA_D87Y=POINT,mdsA=COMPLETE,mdsB=COMPLETE,sul1=COMPLETE,tet(A)=COMPLETE	antigen_formula=7:r:1,5,serotype=Infantis
Salmonella enterica	FSIS12031495	FSIS12031495,"SRS6889831"	Infantis	PDT000770541.1	2020-06-23T00:15:50Z	USA:MD	chicken carcass	environmental/other	PDS000089910.224	3	3	SAMN15344465	GCA_013669515.1	aac(3)-IVa=COMPLETE,aadA1=COMPLETE,aph(3')-Ia=COMPLETE,aph(4)-Ia=COMPLETE,blaCTX-M-65=COMPLETE,dfrA14=COMPLETE,floR=COMPLETE,gyrA_D87Y=POINT,mdsA=COMPLETE,mdsB=COMPLETE,sul1=COMPLETE,tet(A)=COMPLETE	antigen_formula=-:r:1,5,serotype=I -:r:1,5
Salmonella enterica	FSIS12030981	FSIS12030981,"SRS6898937"	Infantis	PDT000771183.1	2020-06-24T17:14:45Z	USA:NJ	chicken carcass	environmental/other	PDS000089910.224	7	6	SAMN15147500	GCA_013661635.1	aac(3)-IVa=COMPLETE,aph(3')-Ia=COMPLETE,aph(4)-Ia=COMPLETE,dfrA14=COMPLETE,floR=COMPLETE,gyrA_D87Y=POINT,mdsA=COMPLETE,mdsB=COMPLETE	antigen_formula=7:r:1,5,serotype=Infantis
Salmonella enterica	FSIS22028522	FSIS22028522,"SRS6916498"	Infantis	PDT000773592.1	2020-06-29T03:13:32Z	USA:TX	chicken carcass	environmental/other	PDS000089910.224	1	5	SAMN15395504	GCA_013633695.1	aadA1=COMPLETE,dfrA14=PARTIAL,dfrA14=PARTIAL_END_OF_CONTIG,gyrA_D87Y=POINT,mdsA=COMPLETE,mdsB=COMPLETE,sul1=COMPLETE,tet(A)=COMPLETE	antigen_formula=7:r:1,5,serotype=Infantis
Salmonella enterica	FSIS22028258	FSIS22028258,"SRS6920778"	Infantis	PDT000773947.1	2020-06-29T20:16:58Z	USA:MD	chicken carcass	environmental/other	PDS000089910.224	1	1	SAMN15399802	GCA_013628225.1	aac(3)-IVa=COMPLETE,aadA1=COMPLETE,aph(3')-Ia=COMPLETE,aph(4)-Ia=COMPLETE,blaCTX-M-65=COMPLETE,floR=COMPLETE,fosA3=COMPLETE,gyrA_D87Y=POINT,mdsA=COMPLETE,mdsB=COMPLETE,sul1=COMPLETE,tet(A)=COMPLETE	antigen_formula=7:r:1,5,serotype=Infantis
Salmonella enterica	19SC09CB30-S1	19SC09CB30-S1,"SRS6933682"	Infantis	PDT000774781.1	2020-07-02T04:15:27Z	USA:SC	chicken	environmental/other	PDS000089910.224	18	23	SAMN15418664	GCA_013573475.1	aadA1=COMPLETE,gyrA_D87Y=POINT,mdsA=COMPLETE,mdsB=COMPLETE,sul1=COMPLETE,tet(A)=COMPLETE	antigen_formula=7:r:1,5,serotype=Infantis
Salmonella enterica	19SC11CB26-S1	19SC11CB26-S1,"SRS6933685"	Infantis	PDT000774784.3	2020-10-29T16:28:23Z	USA:SC	chicken	environmental/other	PDS000089910.224	0	0	SAMN15418724	GCA_013573225.2	aac(3)-IVa=COMPLETE,aadA1=COMPLETE,aph(4)-Ia=COMPLETE,blaCTX-M-65=COMPLETE,floR=COMPLETE,gyrA_D87Y=POINT,mdsA=COMPLETE,mdsB=COMPLETE,sul1=COMPLETE,tet(A)=COMPLETE	antigen_formula=7:r:1,5,serotype=Infantis
Salmonella enterica	19SC11CB25-S1	19SC11CB25-S1,"SRS6933686"	Infantis	PDT000774785.3	2020-10-29T16:28:23Z	USA:SC	chicken	environmental/other	PDS000089910.224	0	0	SAMN15418726	GCA_013573555.2	aac(3)-IVa=COMPLETE,aadA1=COMPLETE,aph(4)-Ia=COMPLETE,blaCTX-M-65=COMPLETE,floR=COMPLETE,gyrA_D87Y=POINT,mdsA=COMPLETE,mdsB=COMPLETE,sul1=COMPLETE,sul1=MISTRANSLATION,tet(A)=COMPLETE	antigen_formula=7:r:1,5,serotype=Infantis
Salmonella enterica	19SC11CB31-S1	19SC11CB31-S1,"SRS6933687"	Infantis	PDT000774786.3	2020-10-29T16:28:22Z	USA:SC	chicken	environmental/other	PDS000089910.224	0	0	SAMN15418721	GCA_013573515.2	aac(3)-IVa=COMPLETE,aadA1=COMPLETE,aph(4)-Ia=COMPLETE,blaCTX-M-65=COMPLETE,floR=COMPLETE,gyrA_D87Y=POINT,mdsA=COMPLETE,mdsB=COMPLETE,sul1=COMPLETE,sul1=PARTIAL_END_OF_CONTIG,tet(A)=COMPLETE	antigen_formula=7:r:1,5,serotype=Infantis
Salmonella enterica	FSIS22028542	FSIS22028542,"SRS6939461"	Infantis	PDT000781233.1	2020-07-03T05:17:06Z	USA:NY	chicken carcass	environmental/other	PDS000089910.224	7	7	SAMN15429683	GCA_013572715.1	aac(3)-IVa=COMPLETE,aph(3')-Ia=COMPLETE,aph(4)-Ia=COMPLETE,blaCTX-M-65=COMPLETE,dfrA14=COMPLETE,floR=COMPLETE,gyrA_D87Y=POINT,mdsA=COMPLETE,mdsB=COMPLETE,tet(A)=COMPLETE	antigen_formula=7:r:1,5,serotype=Infantis
Salmonella enterica	FSIS22028551	FSIS22028551,"SRS6963031"	Infantis	PDT000784222.1	2020-07-08T04:14:11Z	USA:SC	chicken carcass	environmental/other	PDS000089910.224	6	18	SAMN15468487	GCA_013508275.1	gyrA_D87Y=POINT,mdsA=COMPLETE,mdsB=COMPLETE	antigen_formula=7:r:1,5,serotype=Infantis
Salmonella enterica	FSIS12031719	FSIS12031719,"SRS6980223"	Infantis	PDT000785115.1	2020-07-10T00:14:53Z	USA:GA	chicken carcass	environmental/other	PDS000089910.224	2	15	SAMN15497644	GCA_013502195.1	aac(3)-IVa=COMPLETE,aadA1=COMPLETE,aph(3')-Ia=COMPLETE,aph(4)-Ia=COMPLETE,blaCTX-M-65=COMPLETE,dfrA14=COMPLETE,gyrA_D87Y=POINT,mdsA=COMPLETE,mdsB=COMPLETE,sul1=COMPLETE,tet(A)=COMPLETE	antigen_formula=7:r:1,5,serotype=Infantis
Salmonella enterica	FSIS22028614	FSIS22028614,"SRS6980673"	Infantis	PDT000785264.1	2020-07-10T09:23:59Z	USA:NC	chicken carcass	environmental/other	PDS000089910.224	1	20	SAMN15497662	GCA_013499735.1	aac(3)-IVa=PARTIAL_END_OF_CONTIG,aadA1=COMPLETE,aph(4)-Ia=COMPLETE,floR=COMPLETE,gyrA_D87Y=POINT,mdsA=COMPLETE,mdsB=COMPLETE,mdsB=PARTIAL_END_OF_CONTIG,sul1=COMPLETE,tet(A)=COMPLETE	antigen_formula=7:r:1,5,serotype=Infantis
Salmonella enterica	FSIS12031728	FSIS12031728,"SRS6983809"	Infantis	PDT000785453.1	2020-07-10T18:16:22Z	USA:SC	chicken carcass	environmental/other	PDS000089910.224	3	17	SAMN15502876	GCA_013504435.1	aadA1=COMPLETE,gyrA_D87Y=POINT,mdsA=COMPLETE,mdsB=COMPLETE,sul1=COMPLETE,tet(A)=COMPLETE	antigen_formula=7:r:1,5,serotype=Infantis
Salmonella enterica	FSIS32003606	FSIS32003606,"SRS7001557"	Infantis	PDT000788099.1	2020-07-14T19:14:51Z	USA:PA	chicken carcass	environmental/other	PDS000089910.224	1	2	SAMN15529956	GCA_014370865.1	aac(3)-IVa=COMPLETE,aph(4)-Ia=COMPLETE,dfrA14=COMPLETE,floR=COMPLETE,gyrA_D87Y=POINT,mdsA=COMPLETE,mdsB=COMPLETE	antigen_formula=7:r:1,5,serotype=Infantis
Salmonella enterica	FSIS12031814	FSIS12031814,"SRS7010400"	Infantis	PDT000788915.1	2020-07-15T19:14:21Z	USA:NE	chicken carcass	environmental/other	PDS000089910.224	3	20	SAMN15544570	GCA_013576555.1	aac(3)-IVa=COMPLETE,aadA1=COMPLETE,aph(4)-Ia=COMPLETE,floR=COMPLETE,gyrA_D87Y=POINT,mdsA=COMPLETE,mdsB=COMPLETE,sul1=COMPLETE,tet(A)=COMPLETE	antigen_formula=7:r:1,5,serotype=Infantis
Salmonella enterica	FSIS12031920	FSIS12031920,"SRS7069752"	Infantis	PDT000794906.1	2020-07-23T00:15:21Z	USA:GA	animal-chicken-young chicken	environmental/other	PDS000089910.224	5	20	SAMN15609926	GCA_013555095.1	aac(3)-IVa=COMPLETE,aadA1=COMPLETE,aph(4)-Ia=COMPLETE,blaCTX-M=PARTIAL_END_OF_CONTIG,floR=COMPLETE,gyrA_D87Y=POINT,mdsA=COMPLETE,mdsB=COMPLETE,sul1=COMPLETE,tet(A)=COMPLETE	antigen_formula=7:r:1,5,serotype=Infantis
Salmonella enterica	FSIS12031925	FSIS12031925,"SRS7123577"	Infantis	PDT000800147.1	2020-07-31T21:19:43Z	USA:VA	animal-chicken-young chicken	environmental/other	PDS000089910.224	11	8	SAMN15690302	GCA_014045005.1	aac(3)-IVa=COMPLETE,aadA1=COMPLETE,aph(4)-Ia=COMPLETE,blaCTX-M-65=COMPLETE,gyrA_D87Y=POINT,mdsA=COMPLETE,mdsB=COMPLETE,sul1=COMPLETE,tet(A)=COMPLETE	antigen_formula=7:r:1,5,serotype=Infantis
Salmonella enterica	FSIS12032267	FSIS12032267,"SRS7176797"	Infantis	PDT000806698.1	2020-08-10T21:16:09Z	USA:DE	chicken carcass	environmental/other	PDS000089910.224	13	18	SAMN15776153	GCA_014150645.1	aadA1=COMPLETE,blaCTX-M-65=COMPLETE,gyrA_D87Y=POINT,mdsA=COMPLETE,mdsB=COMPLETE,sul1=COMPLETE,tet(A)=COMPLETE	antigen_formula=7:r:1,5,serotype=Infantis
Salmonella enterica	FSIS12032456	FSIS12032456,"SRS7205260"	Infantis	PDT000810207.1	2020-08-15T01:14:45Z	USA:NC	animal-chicken-young chicken	environmental/other	PDS000089910.224	12	17	SAMN15824423	GCA_014341635.1	aac(3)-IVa=COMPLETE,aadA1=COMPLETE,aph(4)-Ia=COMPLETE,dfrA14=COMPLETE,gyrA_D87Y=POINT,mdsA=COMPLETE,mdsB=COMPLETE,sul1=COMPLETE,tet(A)=COMPLETE	antigen_formula=7:r:1,5,serotype=Infantis
Salmonella enterica	FSIS12032464	FSIS12032464,"SRS7205289"	Infantis	PDT000810211.1	2020-08-15T01:14:46Z	USA:MO	animal-chicken-young chicken	environmental/other	PDS000089910.224	12	17	SAMN15824430	GCA_014214195.1	aadA1=COMPLETE,gyrA_D87Y=POINT,mdsA=COMPLETE,mdsB=COMPLETE,sul1=COMPLETE,tet(A)=COMPLETE	antigen_formula=7:r:1,5,serotype=Infantis
Salmonella enterica	FSIS12032628	FSIS12032628,"SRS7238623"	Infantis	PDT000817598.1	2020-08-21T22:16:00Z	USA:AR	chicken carcass	environmental/other	PDS000089910.224	6	9	SAMN15878474	GCA_014276485.1	aadA1=COMPLETE,gyrA_D87Y=POINT,mdsA=COMPLETE,mdsB=COMPLETE,sul1=COMPLETE,tet(A)=COMPLETE	antigen_formula=7:r:1,5,serotype=Infantis
Salmonella enterica	FSIS12033013	FSIS12033013,"SRS7351302"	Infantis	PDT000834668.1	2020-09-11T19:19:09Z	USA:DE	animal-chicken-young chicken	environmental/other	PDS000089910.224	23	24	SAMN16111957	GCA_014550555.1	aadA1=COMPLETE,gyrA_D87Y=POINT,mdsA=COMPLETE,mdsB=COMPLETE,mdsB=PARTIAL_END_OF_CONTIG,sul1=COMPLETE,tet(A)=COMPLETE	antigen_formula=7:r:1,5,serotype=Infantis
Salmonella enterica	FSIS12033037	FSIS12033037,"SRS7351320"	Infantis	PDT000834686.1	2020-09-11T19:19:14Z	USA:GA	chicken carcass	environmental/other	PDS000089910.224	5	11	SAMN16111972	GCA_014550355.1	aac(3)-IVa=COMPLETE,aadA1=COMPLETE,aph(4)-Ia=COMPLETE,floR=COMPLETE,fosA3=COMPLETE,gyrA_D87Y=POINT,mdsA=COMPLETE,mdsB=COMPLETE,sul1=COMPLETE,tet(A)=COMPLETE	antigen_formula=7:r:1,5,serotype=Infantis
Salmonella enterica	FSIS12033007	FSIS12033007,"SRS7369999"	Infantis	PDT000836895.1	2020-09-15T23:27:19Z	USA:DE	animal-chicken-young chicken	environmental/other	PDS000089910.224	2	2	SAMN16171009	GCA_014600175.1	aac(3)-IVa=COMPLETE,aadA1=COMPLETE,aph(3')-Ia=COMPLETE,aph(4)-Ia=COMPLETE,blaCTX-M-65=COMPLETE,gyrA_D87Y=POINT,mdsA=COMPLETE,mdsB=COMPLETE,mdsB=PARTIAL_END_OF_CONTIG,sul1=COMPLETE,tet(A)=COMPLETE,tet(A)=PARTIAL_END_OF_CONTIG	antigen_formula=7:r:1,5,serotype=Infantis
Salmonella enterica	FSIS12033245	FSIS12033245,"SRS7370028"	Infantis	PDT000836922.1	2020-09-15T23:27:25Z	USA:MO	animal-chicken-young chicken	environmental/other	PDS000089910.224	13	15	SAMN16171033	GCA_014599635.1	aac(3)-IVa=COMPLETE,aadA1=COMPLETE,aph(3')-Ia=COMPLETE,aph(4)-Ia=COMPLETE,dfrA14=COMPLETE,floR=COMPLETE,gyrA_D87Y=POINT,mdsA=COMPLETE,mdsB=COMPLETE,sul1=COMPLETE,tet(A)=COMPLETE	antigen_formula=7:r:1,5,serotype=Infantis
Salmonella enterica	FSIS12033512	FSIS12033512,"SRS7370235"	Infantis	PDT000836948.1	2020-09-15T23:27:31Z	USA:GA	animal-chicken-young chicken	environmental/other	PDS000089910.224	2	15	SAMN16171054	GCA_014599955.1	aac(3)-IVa=COMPLETE,aadA1=COMPLETE,aph(3')-Ia=COMPLETE,aph(4)-Ia=COMPLETE,blaCTX-M-65=COMPLETE,dfrA14=COMPLETE,gyrA_D87Y=POINT,mdsA=COMPLETE,mdsB=COMPLETE,sul1=COMPLETE,tet(A)=COMPLETE	antigen_formula=7:r:1,5,serotype=Infantis
Salmonella enterica	FSIS12033802	FSIS12033802,"SRS7416431"	Infantis	PDT000843621.1	2020-09-23T22:20:11Z	USA:GA	animal-chicken-young chicken	environmental/other	PDS000089910.224	6	6	SAMN16249210	GCA_014718985.1	aac(3)-IVa=COMPLETE,aadA1=COMPLETE,aph(4)-Ia=COMPLETE,floR=COMPLETE,gyrA_D87Y=POINT,mdsA=COMPLETE,mdsB=COMPLETE,sul1=COMPLETE,tet(A)=COMPLETE	antigen_formula=7:r:1,5,serotype=Infantis
Salmonella enterica	FSIS12033760	FSIS12033760,"SRS7428510"	Infantis	PDT000847595.1	2020-09-27T06:27:38Z	USA:WV	animal-chicken-young chicken	environmental/other	PDS000089910.224	5	6	SAMN16265438	GCA_014768535.1	aac(3)-IVa=COMPLETE,aadA1=COMPLETE,aph(3')-Ia=COMPLETE,aph(4)-Ia=COMPLETE,blaCTX-M-65=COMPLETE,floR=COMPLETE,gyrA_D87Y=POINT,mdsA=COMPLETE,mdsB=COMPLETE,sul1=COMPLETE,tet(A)=COMPLETE	antigen_formula=7:r:1,5,serotype=Infantis
Salmonella enterica	FSIS12034072	FSIS12034072,"SRS7455145"	Infantis	PDT000851381.1	2020-09-30T21:29:14Z	USA:DE	animal-chicken-young chicken	environmental/other	PDS000089910.224	18	21	SAMN16320249	GCA_015201365.1	aadA1=COMPLETE,gyrA_D87Y=POINT,mdsA=COMPLETE,mdsB=COMPLETE,sul1=COMPLETE,tet(A)=COMPLETE	antigen_formula=-:r:1,5,serotype=I -:r:1,5
Salmonella enterica	FSIS12034077	FSIS12034077,"SRS7455146"	Infantis	PDT000851382.1	2020-09-30T21:29:14Z	USA:VA	animal-chicken-young chicken	environmental/other	PDS000089910.224	18	18	SAMN16320254	GCA_015201285.1	aph(3')-Ia=COMPLETE,gyrA_D87Y=POINT,mdsA=COMPLETE,mdsB=COMPLETE	antigen_formula=7:r:1,5,serotype=Infantis
Salmonella enterica	FSIS12034612	FSIS12034612,"SRS7620145"	Infantis	PDT000872748.1	2020-10-30T06:26:48Z	USA:AL	animal-chicken-young chicken	environmental/other	PDS000089910.224	15	23	SAMN16597392	GCA_015170655.1	aadA1=COMPLETE,gyrA_D87Y=POINT,mdsA=COMPLETE,mdsB=COMPLETE,sul1=COMPLETE,tet(A)=COMPLETE	antigen_formula=7:r:1,5,serotype=Infantis
Salmonella enterica	FSIS12034649	FSIS12034649,"SRS7620312"	Infantis	PDT000872776.1	2020-10-30T06:26:59Z	USA:AL	chicken carcass	environmental/other	PDS000089910.224	15	17	SAMN16597416	GCA_015134975.1	aadA1=COMPLETE,gyrA_D87Y=POINT,mdsA=COMPLETE,mdsB=COMPLETE,sul1=COMPLETE,tet(A)=COMPLETE	antigen_formula=7:r:1,5,serotype=Infantis
Salmonella enterica	FSIS12034855	FSIS12034855,"SRS7620445"	Infantis	PDT000872808.1	2020-10-30T06:27:08Z	USA:NC	animal-chicken-young chicken	environmental/other	PDS000089910.224	20	35	SAMN16597451	GCA_015165015.1	aadA1=COMPLETE,aph(3')-Ia=COMPLETE,dfrA14=COMPLETE,floR=PARTIAL,floR=PARTIAL_END_OF_CONTIG,gyrA_D87Y=POINT,mdsA=COMPLETE,mdsB=COMPLETE,sul1=COMPLETE,tet(A)=COMPLETE	antigen_formula=7:r:1,5,serotype=Infantis
Salmonella enterica	FSIS12035108	FSIS12035108,"SRS7624875"	Infantis	PDT000873686.1	2020-10-30T21:27:48Z	USA:GA	animal-chicken-young chicken	environmental/other	PDS000089910.224	12	12	SAMN16611440	GCA_015176905.1	aac(3)-IVa=COMPLETE,aadA1=COMPLETE,aph(4)-Ia=COMPLETE,gyrA_D87Y=POINT,mdsA=COMPLETE,mdsB=COMPLETE,sul1=COMPLETE,tet(A)=COMPLETE	antigen_formula=7:r:1,5,serotype=Infantis
Salmonella enterica	FSIS12035109	FSIS12035109,"SRS7624888"	Infantis	PDT000873699.1	2020-10-30T21:27:53Z	USA:TX	animal-chicken-young chicken	environmental/other	PDS000089910.224	11	13	SAMN16611441	GCA_015176685.1	aadA1=COMPLETE,dfrA14=PARTIAL,dfrA14=PARTIAL_END_OF_CONTIG,gyrA_D87Y=POINT,mdsA=COMPLETE,mdsB=COMPLETE,sul1=COMPLETE,tet(A)=COMPLETE	antigen_formula=7:r:1,5,serotype=Infantis
Salmonella enterica	FSIS12035118	FSIS12035118,"SRS7624915"	Infantis	PDT000873726.1	2020-10-30T21:28:02Z	USA:NJ	animal-chicken-young chicken	environmental/other	PDS000089910.224	1	12	SAMN16611450	GCA_015176205.1	aac(3)-IVa=COMPLETE,aph(3')-Ia=COMPLETE,aph(4)-Ia=COMPLETE,blaCTX-M-65=COMPLETE,dfrA14=COMPLETE,floR=COMPLETE,gyrA_D87Y=POINT,mdsA=COMPLETE,mdsB=COMPLETE,tet(A)=COMPLETE	antigen_formula=7:r:1,5,serotype=Infantis
Salmonella enterica	FSIS12035356	FSIS12035356,"SRS7657328"	Infantis	PDT000879868.1	2020-11-05T16:26:23Z	USA:MO	animal-chicken-young chicken	environmental/other	PDS000089910.224	11	30	SAMN16675262	GCA_015253555.1	aac(3)-IVa=COMPLETE,aph(3')-Ia=COMPLETE,aph(4)-Ia=COMPLETE,dfrA14=COMPLETE,floR=COMPLETE,gyrA_D87Y=POINT,mdsA=COMPLETE,mdsB=COMPLETE	antigen_formula=7:r:1,5,serotype=Infantis
Salmonella enterica	FSIS12035355	FSIS12035355,"SRS7657334"	Infantis	PDT000879874.1	2020-11-05T16:26:25Z	USA:AR	animal-chicken-young chicken	environmental/other	PDS000089910.224	8	12	SAMN16675261	GCA_015245845.1	aadA1=COMPLETE,dfrA14=COMPLETE,gyrA_D87Y=POINT,mdsA=COMPLETE,mdsB=COMPLETE,sul1=COMPLETE,tet(A)=COMPLETE	antigen_formula=7:r:1,5,serotype=Infantis
Salmonella enterica	FSIS12035523	FSIS12035523,"SRS7679960"	Infantis	PDT000885217.1	2020-11-10T19:24:30Z	USA:NC	animal-chicken-young chicken	environmental/other	PDS000089910.224	10	14	SAMN16722618	GCA_015376085.1	aadA1=COMPLETE,gyrA_D87Y=POINT,mdsA=COMPLETE,mdsB=COMPLETE,sul1=COMPLETE,tet(A)=COMPLETE	antigen_formula=7:r:1,5,serotype=Infantis
Salmonella enterica	FSIS12035501	FSIS12035501,"SRS7723767"	Infantis	PDT000891426.1	2020-11-16T22:24:41Z	USA:NY	chicken carcass	environmental/other	PDS000089910.224	13	11	SAMN16811300	GCA_015530625.1	aac(3)-IVa=COMPLETE,aadA1=COMPLETE,aph(4)-Ia=COMPLETE,floR=COMPLETE,gyrA_D87Y=POINT,mdsA=COMPLETE,mdsB=COMPLETE,sul1=COMPLETE,tet(A)=COMPLETE	antigen_formula=7:r:1,5,serotype=Infantis
Salmonella enterica	FSIS12035845	FSIS12035845,"SRS7758004"	Infantis	PDT000897232.1	2020-11-25T02:20:19Z	USA:WA	chicken carcass	environmental/other	PDS000089910.224	9	4	SAMN16873995	GCA_015688415.1	aac(3)-IVa=COMPLETE,aadA1=COMPLETE,aph(3')-Ia=COMPLETE,aph(4)-Ia=COMPLETE,blaCTX-M-65=COMPLETE,dfrA14=COMPLETE,floR=COMPLETE,gyrA_D87Y=POINT,mdsA=COMPLETE,mdsB=COMPLETE,sul1=COMPLETE,tet(A)=COMPLETE	antigen_formula=7:r:1,5,serotype=Infantis
Salmonella enterica	FSIS12035987	FSIS12035987,"SRS7829095"	Infantis	PDT000902993.1	2020-12-03T21:17:05Z	USA:KY	chicken carcass	environmental/other	PDS000089910.224	6	8	SAMN16989329	GCA_015822565.1	gyrA_D87Y=POINT,mdsA=COMPLETE,mdsB=COMPLETE	antigen_formula=7:r:1,5,serotype=Infantis
Salmonella enterica	FSIS32004243	FSIS32004243,"SRS7850848"	Infantis	PDT000906115.1	2020-12-08T19:21:12Z	USA:NC	chicken carcass	environmental/other	PDS000089910.224	9	9	SAMN17028002	GCA_015863745.1	aadA1=COMPLETE,gyrA_D87Y=POINT,mdsA=COMPLETE,mdsB=COMPLETE,sul1=COMPLETE,sul1=PARTIAL,tet(A)=COMPLETE	antigen_formula=7:r:1,5,serotype=Infantis
Salmonella enterica	FSIS12036132	FSIS12036132,"SRS7850853"	Infantis	PDT000906118.1	2020-12-08T19:21:13Z	USA:AR	chicken carcass	environmental/other	PDS000089910.224	5	12	SAMN17027972	GCA_015869625.1	aadA1=COMPLETE,blaCTX-M-65=COMPLETE,gyrA_D87Y=POINT,mdsA=COMPLETE,mdsB=COMPLETE,sul1=COMPLETE,tet(A)=COMPLETE	antigen_formula=7:r:1,5,serotype=Infantis
Salmonella enterica	FSIS12036134	FSIS12036134,"SRS7850872"	Infantis	PDT000906131.1	2020-12-08T19:21:16Z	USA:NY	chicken carcass	environmental/other	PDS000089910.224	8	17	SAMN17027974	GCA_015863785.1	aadA1=COMPLETE,gyrA_D87Y=POINT,mdsA=COMPLETE,mdsB=COMPLETE,sul1=COMPLETE,tet(A)=COMPLETE	antigen_formula=7:r:1,5,serotype=Infantis
Salmonella enterica	FSIS32004269	FSIS32004269,"SRS7860412"	Infantis	PDT000908086.1	2020-12-09T19:30:25Z	USA:NC	chicken carcass	environmental/other	PDS000089910.224	15	15	SAMN17041261	GCA_015902785.1	aac(3)-IVa=COMPLETE,aadA1=COMPLETE,aph(3')-Ia=COMPLETE,aph(4)-Ia=COMPLETE,dfrA14=COMPLETE,floR=COMPLETE,gyrA_D87Y=POINT,mdsA=COMPLETE,mdsB=COMPLETE,sul1=COMPLETE,tet(A)=COMPLETE	antigen_formula=7:r:1,5,serotype=Infantis
Salmonella enterica	FSIS12036121	FSIS12036121,"SRS7874941"	Infantis	PDT000913423.1	2020-12-15T01:20:35Z	USA:OK	Animal-Chicken-Young Chicken (cecal)	environmental/other	PDS000089910.224	19	22	SAMN17079961	GCA_016058695.1	aadA1=COMPLETE,blaCTX-M-65=COMPLETE,gyrA_D87Y=POINT,mdsA=COMPLETE,mdsB=COMPLETE,sul1=COMPLETE,tet(A)=COMPLETE	antigen_formula=7:r:1,5,serotype=Infantis
Salmonella enterica	FSIS12036238	FSIS12036238,"SRS7874944"	Infantis	PDT000913426.1	2020-12-15T01:20:36Z	USA:GA	Animal-Chicken-Young Chicken (cecal)	environmental/other	PDS000089910.224	12	13	SAMN17079964	GCA_016058595.1	aac(3)-IVa=COMPLETE,aadA1=COMPLETE,aph(4)-Ia=COMPLETE,gyrA_D87Y=POINT,mdsA=COMPLETE,mdsB=COMPLETE,sul1=COMPLETE,tet(A)=COMPLETE	antigen_formula=7:r:1,5,serotype=Infantis
Salmonella enterica	FSIS12036246	FSIS12036246,"SRS7874952"	Infantis	PDT000913434.1	2020-12-15T01:20:38Z	USA:AR	Animal-Chicken-Young Chicken (cecal)	environmental/other	PDS000089910.224	14	22	SAMN17079971	GCA_016057725.1	aadA1=COMPLETE,aph(3')-Ia=COMPLETE,dfrA14=COMPLETE,gyrA_D87Y=POINT,mdsA=COMPLETE,mdsB=COMPLETE,sul1=COMPLETE,tet(A)=COMPLETE	antigen_formula=7:r:1,5,serotype=Infantis
Salmonella enterica	FSIS12036256	FSIS12036256,"SRS7874964"	Infantis	PDT000913446.1	2020-12-15T01:20:41Z	USA:MD	Animal-Chicken-Young Chicken (cecal)	environmental/other	PDS000089910.224	12	9	SAMN17079981	GCA_016058255.1	aac(3)-IVa=COMPLETE,aadA1=COMPLETE,aph(4)-Ia=COMPLETE,floR=COMPLETE,gyrA_D87Y=POINT,mdsA=COMPLETE,mdsB=COMPLETE,sul1=COMPLETE,tet(A)=COMPLETE	antigen_formula=7:r:1,5,serotype=Infantis
Salmonella enterica	FSIS12036317	FSIS12036317,"SRS7874965"	Infantis	PDT000913447.1	2020-12-15T01:20:41Z	USA:DE	Animal-Chicken-Young Chicken (cecal)	environmental/other	PDS000089910.224	22	24	SAMN17079991	GCA_016058235.1	aac(3)-IVa=COMPLETE,aadA1=COMPLETE,aph(4)-Ia=COMPLETE,blaCTX-M-65=COMPLETE,floR=COMPLETE,gyrA_D87Y=POINT,mdsA=COMPLETE,mdsB=COMPLETE,sul1=COMPLETE,tet(A)=COMPLETE	antigen_formula=7:r:1,5,serotype=Infantis
Salmonella enterica	FSIS12036604	FSIS12036604,"SRS7917781"	Infantis	PDT000922559.1	2020-12-23T20:25:28Z	USA:NY	Animal-Chicken-Young Chicken (cecal)	environmental/other	PDS000089910.224	8	10	SAMN17147205	GCA_016349885.1	aac(3)-IVa=COMPLETE,aph(3')-Ia=COMPLETE,aph(4)-Ia=COMPLETE,dfrA14=COMPLETE,floR=COMPLETE,gyrA_D87Y=POINT,mdsA=COMPLETE,mdsB=COMPLETE	antigen_formula=7:r:1,5,serotype=Infantis
Salmonella enterica	SENASICA_Sa_ AZ58	AZ58,"SENASICA_Sa_ AZ58","SRS7153633"	Infantis	PDT000803069.1	2020-08-05T22:14:32Z	Mexico	avian caeca	environmental/other	PDS000089910.224	10	24	SAMN15738193		aac(3)-IVa=COMPLETE,aadA1=COMPLETE,aph(3')-Ia=COMPLETE,aph(4)-Ia=COMPLETE,blaCTX-M-65=COMPLETE,floR=COMPLETE,fosA3=COMPLETE,gyrA_D87Y=POINT,mdsA=COMPLETE,mdsB=COMPLETE,sul1=COMPLETE,tet(A)=COMPLETE	antigen_formula=7:r:1,5,serotype=Infantis
Salmonella enterica	SENASICA_Sa_ AZ54	AZ54,"SENASICA_Sa_ AZ54","SRS7153630"	Infantis	PDT000803072.1	2020-08-05T22:14:33Z	Mexico	avian caeca	environmental/other	PDS000089910.224	18	21	SAMN15738190		aac(3)-IVa=COMPLETE,aac(3)-IVa=PARTIAL_END_OF_CONTIG,aadA1=COMPLETE,aph(4)-Ia=COMPLETE,dfrA14=COMPLETE,floR=COMPLETE,gyrA_D87Y=POINT,mdsA=COMPLETE,mdsB=COMPLETE,sul1=COMPLETE,tet(A)=COMPLETE	antigen_formula=7:r:1,5,serotype=Infantis
Salmonella enterica	SENASICA_Sa_ AZ51	AZ51,"SENASICA_Sa_ AZ51","SRS7153627"	Infantis	PDT000803075.1	2020-08-05T22:14:34Z	Mexico	avian caeca	environmental/other	PDS000089910.224	15	22	SAMN15738187		aac(3)-IVa=COMPLETE,aadA1=COMPLETE,aph(4)-Ia=COMPLETE,blaCTX-M-65=COMPLETE,dfrA14=COMPLETE,floR=COMPLETE,fosA3=COMPLETE,gyrA_D87Y=POINT,mdsA=COMPLETE,mdsB=COMPLETE,sul1=COMPLETE,tet(A)=COMPLETE	antigen_formula=7:r:1,5,serotype=Infantis
Salmonella enterica	FSIS12036632	FSIS12036632,"SRS7917986"	Infantis	PDT000922613.1	2020-12-23T20:25:44Z	USA:OK	Animal-Chicken-Young Chicken (cecal)	environmental/other	PDS000089910.224	18	17	SAMN17147232	GCA_016349285.1	fosA3=COMPLETE,gyrA_D87Y=POINT,mdsA=COMPLETE,mdsB=COMPLETE,tet(A)=COMPLETE	antigen_formula=7:r:1,5,serotype=Infantis
Salmonella enterica	FSIS12036648	FSIS12036648,"SRS7927352"	Infantis	PDT000925704.1	2020-12-29T23:23:07Z	USA:OK	chicken carcass	environmental/other	PDS000089910.224	4	17	SAMN17175533	GCA_016435105.1	aadA1=COMPLETE,aph(3')-Ia=COMPLETE,gyrA_D87Y=POINT,mdsA=COMPLETE,mdsB=COMPLETE,sul1=COMPLETE,tet(A)=COMPLETE	antigen_formula=7:r:1,5,serotype=Infantis
Salmonella enterica	FSIS12036646	FSIS12036646,"SRS7927355"	Infantis	PDT000925708.1	2020-12-29T23:23:08Z	USA:NY	chicken carcass	environmental/other	PDS000089910.224	4	6	SAMN17175531	GCA_016434885.1	aac(3)-IVa=COMPLETE,aph(3')-Ia=COMPLETE,aph(4)-Ia=COMPLETE,dfrA14=COMPLETE,floR=COMPLETE,gyrA_D87Y=POINT,mdsA=COMPLETE,mdsB=COMPLETE,tet(A)=COMPLETE	antigen_formula=-:r:1,5,serotype=I -:r:1,5
Salmonella enterica	FSIS12036793	FSIS12036793,"SRS7952613"	Infantis	PDT000926370.1	2020-12-31T21:22:08Z	USA:AR	Animal-Chicken-Young Chicken (cecal)	environmental/other	PDS000089910.224	14	19	SAMN17191739	GCA_016460045.1	aac(3)-IVa=COMPLETE,aadA1=COMPLETE,aph(3')-Ia=COMPLETE,aph(4)-Ia=COMPLETE,blaCTX-M-65=COMPLETE,dfrA14=COMPLETE,floR=COMPLETE,gyrA_D87Y=POINT,mdsA=COMPLETE,mdsB=COMPLETE,sul1=COMPLETE,tet(A)=COMPLETE	antigen_formula=7:r:1,5,serotype=Infantis
Salmonella enterica	FSIS12036800	FSIS12036800,"SRS7952652"	Infantis	PDT000926378.1	2020-12-31T21:22:10Z	USA:MD	Animal-Chicken-Young Chicken (cecal)	environmental/other	PDS000089910.224	15	9	SAMN17191746	GCA_016459765.1	gyrA_D87Y=POINT,mdsA=COMPLETE,mdsB=COMPLETE	antigen_formula=7:r:1,5,serotype=Infantis
Salmonella enterica	FSIS12036824	FSIS12036824,"SRS7952659"	Infantis	PDT000926385.1	2020-12-31T21:22:12Z	USA:SC	chicken carcass	environmental/other	PDS000089910.224	1	15	SAMN17191751	GCA_016459665.1	aadA1=COMPLETE,gyrA_D87Y=POINT,mdsA=COMPLETE,mdsB=COMPLETE,sul1=COMPLETE,tet(A)=COMPLETE	antigen_formula=7:r:1,5,serotype=Infantis
Salmonella enterica	FSIS12036831	FSIS12036831,"SRS7953042"	Infantis	PDT000926388.1	2020-12-31T22:20:55Z	USA:KY	chicken carcass	environmental/other	PDS000089910.224	20	21	SAMN17191758	GCA_016459605.1	aac(3)-IVa=COMPLETE,aadA1=COMPLETE,aph(3')-Ia=COMPLETE,aph(4)-Ia=COMPLETE,blaCTX-M-65=COMPLETE,gyrA_D87Y=POINT,mdsA=COMPLETE,mdsB=COMPLETE,sul1=COMPLETE,tet(A)=COMPLETE	antigen_formula=7:r:1,5,serotype=Infantis
Salmonella enterica	FSIS12036803	FSIS12036803,"SRS8018083"	Infantis	PDT000931618.1	2021-01-12T22:29:46Z	USA:GA	Animal-Chicken-Young Chicken (cecal)	environmental/other	PDS000089910.224	5	14	SAMN17298190	GCA_016626985.1	aac(3)-IVa=COMPLETE,aadA1=COMPLETE,aph(4)-Ia=COMPLETE,floR=COMPLETE,fosA3=COMPLETE,gyrA_D87Y=POINT,mdsA=COMPLETE,mdsB=COMPLETE,sul1=COMPLETE,tet(A)=COMPLETE	antigen_formula=7:r:1,5,serotype=Infantis
Salmonella enterica	FSIS12036808	FSIS12036808,"SRS8018084"	Infantis	PDT000931619.1	2021-01-12T22:29:47Z	USA:MO	Animal-Chicken-Young Chicken (cecal)	environmental/other	PDS000089910.224	5	10	SAMN17298195	GCA_016626965.1	aac(3)-IVa=COMPLETE,aadA1=COMPLETE,aph(4)-Ia=COMPLETE,blaCTX-M-65=COMPLETE,floR=COMPLETE,fosA3=COMPLETE,gyrA_D87Y=POINT,mdsA=COMPLETE,mdsB=COMPLETE,sul1=COMPLETE,tet(A)=COMPLETE	antigen_formula=7:r:1,5,serotype=Infantis
Salmonella enterica	FSIS12036817	FSIS12036817,"SRS8018098"	Infantis	PDT000931632.1	2021-01-12T22:29:50Z	USA:NE	Animal-Chicken-Young Chicken (cecal)	environmental/other	PDS000089910.224	22	22	SAMN17298204	GCA_016626605.1	aadA1=COMPLETE,gyrA_D87Y=POINT,mdsA=COMPLETE,mdsB=COMPLETE,sul1=COMPLETE,tet(A)=COMPLETE	antigen_formula=-:r:1,5,serotype=I -:r:1,5
Salmonella enterica	FSIS12036816	FSIS12036816,"SRS8018100"	Infantis	PDT000931634.1	2021-01-12T22:29:50Z	USA:NC	Animal-Chicken-Young Chicken (cecal)	environmental/other	PDS000089910.224	4	34	SAMN17298203	GCA_016626525.1	aac(3)-IVa=COMPLETE,aph(4)-Ia=COMPLETE,gyrA_D87Y=POINT,mdsA=COMPLETE,mdsB=COMPLETE	antigen_formula=7:r:1,5,serotype=Infantis
Salmonella enterica	FSIS12137403	FSIS12137403,"SRS8143664"	Infantis	PDT000943153.1	2021-01-28T20:20:04Z	USA:NJ	chicken carcass	environmental/other	PDS000089910.224	5	12	SAMN17616256	GCA_017193755.1	aac(3)-IVa=COMPLETE,aadA1=COMPLETE,aph(4)-Ia=COMPLETE,blaCTX-M-65=COMPLETE,floR=COMPLETE,gyrA_D87Y=POINT,mdsA=COMPLETE,mdsB=COMPLETE,sul1=COMPLETE,tet(A)=COMPLETE	antigen_formula=7:r:1,5,serotype=Infantis
Salmonella enterica	FSIS12137404	FSIS12137404,"SRS8143668"	Infantis	PDT000943157.1	2021-01-28T20:20:05Z	USA:CA	chicken carcass	environmental/other	PDS000089910.224	5	11	SAMN17616257	GCA_017193675.1	aac(3)-IVa=COMPLETE,aadA1=COMPLETE,aph(4)-Ia=COMPLETE,blaCTX-M-65=COMPLETE,floR=COMPLETE,gyrA_D87Y=POINT,mdsA=COMPLETE,mdsB=COMPLETE,sul1=COMPLETE,tet(A)=COMPLETE	antigen_formula=7:r:1,5,serotype=Infantis
Salmonella enterica	FSIS12137354	FSIS12137354,"SRS8169850"	Infantis	PDT000946149.1	2021-02-01T23:26:51Z	USA:NC	chicken carcass	environmental/other	PDS000089910.224	19	25	SAMN17730266	GCA_017173855.1	aadA1=COMPLETE,blaCTX-M-65=COMPLETE,blaCTX-M=COMPLETE,fosA3=COMPLETE,gyrA_D87Y=POINT,mdsA=COMPLETE,mdsB=COMPLETE,sul1=COMPLETE,tet(A)=COMPLETE	antigen_formula=7:r:1,5,serotype=Infantis
Salmonella enterica	FSIS12137563	FSIS12137563,"SRS8238174"	Infantis	PDT000954269.1	2021-02-11T21:24:16Z	USA:AL	Animal-Chicken-Young Chicken (cecal)	environmental/other	PDS000089910.224	15	23	SAMN17868382	GCA_017037155.1	aadA1=COMPLETE,gyrA_D87Y=POINT,mdsA=COMPLETE,mdsB=COMPLETE,sul1=COMPLETE,tet(A)=COMPLETE	antigen_formula=7:r:1,5,serotype=Infantis
Salmonella enterica	FSIS12137797	FSIS12137797,"SRS8276674"	Infantis	PDT000967107.1	2021-02-17T23:24:36Z	USA:SC	chicken carcass	environmental/other	PDS000089910.224	1	16	SAMN17974698	GCA_016992795.1	aadA1=COMPLETE,gyrA_D87Y=POINT,mdsA=COMPLETE,mdsB=COMPLETE,mdsB=PARTIAL_END_OF_CONTIG,sul1=COMPLETE,tet(A)=COMPLETE	antigen_formula=7:r:1,5,serotype=Infantis
Salmonella enterica	FSIS12137589	FSIS12137589,"SRS8288320"	Infantis	PDT000968607.1	2021-02-19T21:33:10Z	USA:AR	Animal-Chicken-Young Chicken (cecal)	environmental/other	PDS000089910.224	4	15	SAMN18003867	GCA_016976055.1	aadA1=COMPLETE,gyrA_D87Y=POINT,mdsA=COMPLETE,mdsB=COMPLETE,sul1=COMPLETE,tet(A)=COMPLETE	antigen_formula=7:r:1,5,serotype=Infantis
Salmonella enterica	FSIS12137880	FSIS12137880,"SRS8324634"	Infantis	PDT000973599.1	2021-02-26T16:26:33Z	USA:MO	Animal-Chicken-Young Chicken (cecal)	environmental/other	PDS000089910.224	15	16	SAMN18052937	GCA_017110465.1	aac(3)-IVa=COMPLETE,aadA1=COMPLETE,aph(3')-Ia=COMPLETE,aph(4)-Ia=COMPLETE,blaCTX-M-65=COMPLETE,dfrA14=COMPLETE,floR=COMPLETE,gyrA_D87Y=POINT,mdsA=COMPLETE,mdsB=COMPLETE,sul1=COMPLETE,tet(A)=COMPLETE	antigen_formula=7:r:1,5,serotype=Infantis
Salmonella enterica	FSIS12137878	FSIS12137878,"SRS8324717"	Infantis	PDT000973608.1	2021-02-26T16:26:35Z	USA:AR	Animal-Chicken-Young Chicken (cecal)	environmental/other	PDS000089910.224	2	17	SAMN18052935	GCA_017110185.1	aadA1=COMPLETE,gyrA_D87Y=POINT,mdsA=COMPLETE,mdsB=COMPLETE,sul1=COMPLETE,tet(A)=COMPLETE	antigen_formula=7:r:1,5,serotype=Infantis
Salmonella enterica	FSIS12137881	FSIS12137881,"SRS8324947"	Infantis	PDT000973671.1	2021-02-26T17:26:16Z	USA:AR	Animal-Chicken-Young Chicken (cecal)	environmental/other	PDS000089910.224	11	13	SAMN18052938	GCA_017107965.1	aac(3)-IVa=COMPLETE,aadA1=COMPLETE,aph(3')-Ia=COMPLETE,aph(4)-Ia=COMPLETE,blaCTX-M-65=COMPLETE,dfrA14=COMPLETE,gyrA_D87Y=POINT,mdsA=COMPLETE,mdsB=COMPLETE,sul1=COMPLETE,tet(A)=COMPLETE	antigen_formula=7:r:1,5,serotype=Infantis
Salmonella enterica	FSIS12138078	FSIS12138078,"SRS8363661"	Infantis	PDT000977014.1	2021-03-03T16:23:03Z	USA:MD	chicken carcass	environmental/other	PDS000089910.224	3	13	SAMN18106659	GCA_017283415.1	aadA1=COMPLETE,gyrA_D87Y=POINT,mdsA=COMPLETE,mdsB=COMPLETE,sul1=COMPLETE,tet(A)=COMPLETE	antigen_formula=7:r:1,5,serotype=Infantis
Salmonella enterica	FSIS12138283	FSIS12138283,"SRS8427580"	Infantis	PDT000983456.1	2021-03-11T21:28:18Z	USA:AR	Animal-Chicken-Young Chicken (cecal)	environmental/other	PDS000089910.224	17	20	SAMN18243670	GCA_017337285.1	aac(3)-IVa=COMPLETE,aadA1=COMPLETE,aph(3')-Ia=COMPLETE,aph(4)-Ia=COMPLETE,floR=COMPLETE,gyrA_D87Y=POINT,mdsA=COMPLETE,mdsB=COMPLETE,sul1=COMPLETE,tet(A)=COMPLETE	antigen_formula=7:r:1,5,serotype=Infantis
Salmonella enterica	FSIS12138290	FSIS12138290,"SRS8427879"	Infantis	PDT000983464.1	2021-03-11T21:28:26Z	USA:DE	Animal-Chicken-Young Chicken (cecal)	environmental/other	PDS000089910.224	22	21	SAMN18243677	GCA_017337105.1	aadA1=COMPLETE,gyrA_D87Y=POINT,mdsA=COMPLETE,mdsB=COMPLETE,sul1=COMPLETE,tet(A)=COMPLETE	antigen_formula=7:r:1,5,serotype=Infantis
Salmonella enterica	FSIS12138435	FSIS12138435,"SRS8490221"	Infantis	PDT000986493.1	2021-03-18T22:27:24Z	USA:DE	Animal-Chicken-Young Chicken (cecal)	environmental/other	PDS000089910.224	20	23	SAMN18350645	GCA_017496985.1	aac(3)-IVa=COMPLETE,aadA1=COMPLETE,aph(4)-Ia=COMPLETE,dfrA14=COMPLETE,gyrA_D87Y=POINT,mdsA=COMPLETE,mdsB=COMPLETE,sul1=COMPLETE,tet(A)=COMPLETE	antigen_formula=7:r:1,5,serotype=Infantis
Salmonella enterica	FSIS12138518	FSIS12138518,"SRS8490259"	Infantis	PDT000986527.1	2021-03-18T22:27:37Z	USA:SC	chicken carcass	environmental/other	PDS000089910.224	5	21	SAMN18350676	GCA_017493965.1	aadA1=COMPLETE,gyrA_D87Y=POINT,mdsA=COMPLETE,mdsB=COMPLETE,sul1=COMPLETE,tet(A)=COMPLETE	antigen_formula=7:r:1,5,serotype=Infantis
Salmonella enterica	FSIS12138524	FSIS12138524,"SRS8490265"	Infantis	PDT000986533.1	2021-03-18T22:27:39Z	USA:ME	chicken carcass	environmental/other	PDS000089910.224	3	23	SAMN18350682	GCA_017493835.1	aac(3)-IVa=COMPLETE,aph(3')-Ia=COMPLETE,aph(4)-Ia=COMPLETE,blaCTX-M-65=COMPLETE,dfrA14=COMPLETE,floR=COMPLETE,gyrA_D87Y=POINT,mdsA=COMPLETE,mdsB=COMPLETE,tet(A)=COMPLETE	antigen_formula=7:r:1,5,serotype=Infantis
Salmonella enterica	FSIS12138446	FSIS12138446,"SRS8555944"	Infantis	PDT000989855.1	2021-03-23T23:21:58Z	USA:MO	Animal-Chicken-Young Chicken (cecal)	environmental/other	PDS000089910.224	11	31	SAMN18445846	GCA_017576505.1	aac(3)-IVa=COMPLETE,aadA1=COMPLETE,aph(3')-Ia=COMPLETE,aph(4)-Ia=COMPLETE,dfrA14=COMPLETE,floR=COMPLETE,gyrA_D87Y=POINT,mdsA=COMPLETE,mdsB=COMPLETE,sul1=COMPLETE,tet(A)=COMPLETE	antigen_formula=7:r:1,5,serotype=Infantis
Salmonella enterica	FSIS12138555	FSIS12138555,"SRS8557859"	Infantis	PDT000989864.1	2021-03-23T23:22:01Z	USA:NC	chicken carcass	environmental/other	PDS000089910.224	16	17	SAMN18445857	GCA_017576365.1	aadA1=COMPLETE,gyrA_D87Y=POINT,mdsA=COMPLETE,mdsB=COMPLETE,sul1=COMPLETE,tet(A)=COMPLETE	antigen_formula=7:r:1,5,serotype=Infantis
Salmonella enterica	FSIS12138896	FSIS12138896,"SRS8625693"	Infantis	PDT000997200.1	2021-04-02T00:27:49Z	USA:DE	Animal-Chicken-Young Chicken (cecal)	environmental/other	PDS000089910.224	5	8	SAMN18589550	GCA_017689515.1	aac(3)-IVa=COMPLETE,aadA1=COMPLETE,aph(3')-Ia=COMPLETE,aph(4)-Ia=COMPLETE,blaCTX-M-65=COMPLETE,floR=COMPLETE,fosA3=COMPLETE,gyrA_D87Y=POINT,mdsA=COMPLETE,mdsB=COMPLETE,sul1=COMPLETE,tet(A)=COMPLETE	antigen_formula=7:r:1,5,serotype=Infantis
Salmonella enterica	FSIS12138901	FSIS12138901,"SRS8625734"	Infantis	PDT000997204.1	2021-04-02T00:27:51Z	USA:AL	Animal-Chicken-Young Chicken (cecal)	environmental/other	PDS000089910.224	15	26	SAMN18589555	GCA_017689395.1	aadA1=COMPLETE,gyrA_D87Y=POINT,mdsA=COMPLETE,mdsB=COMPLETE,sul1=COMPLETE,tet(A)=COMPLETE	antigen_formula=7:r:1,5,serotype=Infantis
Salmonella enterica	FSIS12139172	FSIS12139172,"SRS8740175"	Infantis	PDT001009517.1	2021-04-20T17:22:23Z	USA:WA	chicken carcass	environmental/other	PDS000089910.224	4	5	SAMN18810919	GCA_018111345.1	gyrA_D87Y=POINT,mdsA=COMPLETE,mdsB=COMPLETE	antigen_formula=-:r:1,5,serotype=I -:r:1,5
Salmonella enterica	FSIS12139301	FSIS12139301,"SRS8780747"	Infantis	PDT001015240.1	2021-04-27T20:24:02Z	USA:MO	chicken carcass	environmental/other	PDS000089910.224	19	20	SAMN18880449	GCA_018192655.1	aadA1=COMPLETE,gyrA_D87Y=POINT,mdsA=COMPLETE,mdsB=COMPLETE,sul1=COMPLETE,tet(A)=COMPLETE	antigen_formula=7:r:1,5,serotype=Infantis
Salmonella enterica	FSIS12139412	FSIS12139412,"SRS8813420"	Infantis	PDT001016617.1	2021-04-30T19:28:40Z	USA:VA	chicken carcass	environmental/other	PDS000089910.224	11	16	SAMN18938133	GCA_018229605.1	aac(3)-IVa=COMPLETE,aadA1=COMPLETE,aph(4)-Ia=COMPLETE,blaCTX-M-65=COMPLETE,floR=COMPLETE,gyrA_D87Y=POINT,mdsA=COMPLETE,mdsB=COMPLETE,sul1=COMPLETE,tet(A)=COMPLETE	antigen_formula=7:r:1,5,serotype=Infantis
Salmonella enterica	FSIS12139935	FSIS12139935,"SRS9110490"	Infantis	PDT001057077.1	2021-06-01T23:25:13Z	USA:AR	chicken carcass	environmental/other	PDS000089910.224	7	7	SAMN19488207	GCA_018634795.1	aac(3)-IVa=COMPLETE,aadA1=COMPLETE,aph(4)-Ia=COMPLETE,gyrA_D87Y=POINT,mdsA=COMPLETE,mdsB=COMPLETE,sul1=COMPLETE,tet(A)=COMPLETE	antigen_formula=7:r:1,5,serotype=Infantis
Salmonella enterica	FSIS22206890	FSIS22206890,"SRS12179831"	Infantis	PDT001258399.1	2022-03-04T18:34:19Z	USA:NY	chicken carcass	environmental/other	PDS000089910.224	2	6	SAMN25884610	GCA_022480825.1	aac(3)-IVa=COMPLETE,aph(4)-Ia=COMPLETE,dfrA14=COMPLETE,floR=COMPLETE,gyrA_D87Y=POINT,mdsA=COMPLETE,mdsB=COMPLETE	antigen_formula=7:r:1,5,serotype=Infantis
Salmonella enterica	FSIS1609108	FSIS1609108,"SRS1871163"	Infantis	PDT000173513.2	2016-12-19T20:29:24Z	USA:AL	animal-chicken-young chicken	environmental/other	PDS000032395.358	1	2	SAMN06163823	GCA_009075625.1	mdsA=COMPLETE,mdsB=COMPLETE	antigen_formula=7:r:1,5,serotype=Infantis
Salmonella enterica	FSIS1709938	FSIS1709938,"SRS1957970"	Infantis	PDT000184977.2	2017-02-04T23:32:44Z	USA:IL	chicken carcass	environmental/other	PDS000032395.358	1	2	SAMN06297981	GCA_009078855.1	mdsA=COMPLETE,mdsB=COMPLETE	antigen_formula=7:r:1,5,serotype=Infantis
Salmonella enterica	FSIS21820934	FSIS21820934,"SRS2853921"	Infantis	PDT000281150.2	2018-01-24T17:56:39Z	USA:CA	chicken carcass	environmental/other	PDS000032395.358	1	5	SAMN08367421	GCA_011126175.1	mdsA=COMPLETE,mdsB=COMPLETE	antigen_formula=7:r:1,5,serotype=Infantis
Salmonella enterica	FSIS11812415	FSIS11812415,"SRS3626406"	Infantis	PDT000357458.1	2018-08-03T23:04:42Z	USA:IA	animal-chicken-young chicken	environmental/other	PDS000032395.358	1	1	SAMN09764452	GCA_008555455.1	mdsA=COMPLETE,mdsB=COMPLETE	antigen_formula=7:r:1,5,serotype=Infantis
Salmonella enterica	FSIS11814098	FSIS11814098,"SRS3815776"	Infantis	PDT000384250.2	2018-09-25T02:13:13Z	USA:GA	animal-chicken-young chicken	environmental/other	PDS000032395.358	6	3	SAMN10118329	GCA_006834385.1	mdsA=COMPLETE,mdsB=COMPLETE	antigen_formula=7:r:1,5,serotype=Infantis
Salmonella enterica	CFSAN086200	AG_KRS_17,"CFSAN086200","SRS7634839"	Infantis	PDT000876893.1	2020-11-02T21:28:47Z	USA:FL	chicken litter	environmental/other	PDS000032395.358	0	5	SAMN16628079	GCA_015217665.1	mdsA=COMPLETE,mdsB=COMPLETE	antigen_formula=7:r:1,5,serotype=Infantis
Salmonella enterica	FSIS31902627	FSIS31902627,"SRS5395842"	Infantis	PDT000587542.1	2019-09-17T14:31:50Z	USA:TX	chicken carcass	environmental/other	PDS000108885.13	3	1	SAMN12771458	GCA_008593225.1	mdsA=COMPLETE,mdsB=COMPLETE	antigen_formula=7:r:1,5,serotype=Infantis
Salmonella enterica	FSIS11706293	FSIS11706293,"SRS2852138"	Infantis	PDT000280998.2	2018-01-24T17:56:06Z	USA:GA	animal-chicken-young chicken	environmental/other	PDS000032397.191	6	12	SAMN08289324	GCA_011596025.1	mdsA=COMPLETE,mdsB=COMPLETE	antigen_formula=7:r:1,5,serotype=Infantis
Salmonella enterica	FSIS11922889	FSIS11922889,"SRS5194898"	Infantis	PDT000553388.1	2019-08-01T16:31:50Z	USA:MD	animal-chicken-young chicken	environmental/other	PDS000079497.1	16		SAMN12421777	GCA_007886005.1	aac(3)-IV=COMPLETE,aadA1=COMPLETE,aph(3')-Ia=COMPLETE,aph(4)-Ia=COMPLETE,blaCTX-M-65=COMPLETE,dfrA14=COMPLETE,floR=COMPLETE,fosA3=COMPLETE,gyrA_D87Y=POINT,mdsA=COMPLETE,mdsB=COMPLETE,sul1=COMPLETE,tet(A)=COMPLETE	antigen_formula=7:r:1,5,serotype=Infantis
Salmonella enterica	FSIS11924523	FSIS11924523,"SRS5393281"	Infantis	PDT000587219.1	2019-09-16T22:28:43Z	USA:NC	animal-chicken-young chicken	environmental/other	PDS000095625.1	19		SAMN12768400	GCA_008564995.1	aac(3)-IV=COMPLETE,aph(4)-Ia=COMPLETE,blaCTX-M-65=COMPLETE,dfrA14=COMPLETE,floR=COMPLETE,fosA3=COMPLETE,gyrA_D87Y=POINT,mdsA=COMPLETE,mdsB=COMPLETE	antigen_formula=7:r:1,5,serotype=Infantis
Salmonella enterica	FSIS1607205	FSIS1607205,"SRS1597969"	Infantis	PDT000142869.2	2016-08-03T03:14:50Z	USA:MS	animal-chicken-young chicken	environmental/other	PDS000032456.101	1	23	SAMN05505562	GCA_008937335.1	mdsA=COMPLETE,mdsB=COMPLETE	antigen_formula=-:-:-,serotype=I -:-:-
Salmonella enterica	FSIS11705516	FSIS11705516,"SRS2725994"	Infantis	PDT000268062.2	2017-12-01T03:47:47Z	USA:GA	animal-chicken-young chicken	environmental/other	PDS000032456.101	2	14	SAMN08114323	GCA_009523295.1	mdsA=COMPLETE,mdsB=COMPLETE	antigen_formula=7:r:1,5,serotype=Infantis
Salmonella enterica	FSIS11705342	FSIS11705342,"SRS2727521"	Infantis	PDT000268289.2	2017-12-01T23:43:32Z	USA:GA	animal-chicken-young chicken	environmental/other	PDS000032456.101	5	17	SAMN08115116	GCA_009521715.1	mdsA=COMPLETE,mdsB=COMPLETE	antigen_formula=7:r:1,5,serotype=Infantis
Salmonella enterica	FSIS11918281	FSIS11918281,"SRS4888572"	Infantis	PDT000518510.1	2019-06-06T20:52:15Z	USA:GA	animal-chicken-young chicken	environmental/other	PDS000032456.101	1	6	SAMN11972746	GCA_006397295.1	mdsA=COMPLETE,mdsB=COMPLETE	antigen_formula=7:r:1,5,serotype=Infantis
Salmonella enterica	FSIS31902706	FSIS31902706,"SRS5517687"	Infantis	PDT000608695.1	2019-10-15T23:29:39Z	USA:CA	chicken carcass	environmental/other	PDS000032417.103	0	0	SAMN13032353	GCA_009152075.1	mdsA=COMPLETE,mdsB=COMPLETE	antigen_formula=7:r:1,5,serotype=Infantis
Salmonella enterica	FSIS1700219	FSIS1700219,"SRS2148097"	Infantis	PDT000205117.2	2017-04-25T15:40:23Z	USA:NC	animal-chicken-young chicken	environmental/other	PDS000032396.138	5	5	SAMN06829509	GCA_009207105.1	mdsA=COMPLETE,mdsB=COMPLETE	antigen_formula=7:r:1,5,serotype=Infantis
Salmonella enterica	FSIS11706814	FSIS11706814,"SRS2853407"	Infantis	PDT000281067.2	2018-01-24T17:56:20Z	USA:IL	chicken carcass	environmental/other	PDS000032396.138	0	0	SAMN08362330	GCA_011606785.1	mdsA=COMPLETE,mdsB=COMPLETE	antigen_formula=7:r:1,5,serotype=Infantis
Salmonella enterica	FSIS21821079	FSIS21821079,"SRS2980150"	Infantis	PDT000288013.2	2018-02-20T16:53:40Z	USA:VT	chicken carcass	environmental/other	PDS000032396.138	0	0	SAMN08566097	GCA_011557475.1	mdsA=COMPLETE,mdsB=COMPLETE	antigen_formula=7:r:1,5,serotype=Infantis
Salmonella enterica	FSIS11814199	FSIS11814199,"SRS3827620"	Infantis	PDT000386236.1	2018-09-28T01:18:09Z	USA:NY	chicken carcass	environmental/other	PDS000032396.138	1	1	SAMN10139939	GCA_003898035.1	mdsA=COMPLETE,mdsB=COMPLETE	antigen_formula=7:r:1,5,serotype=Infantis
Salmonella enterica	FSIS31801248	FSIS31801248,"SRS4045991"	Infantis	PDT000407599.2	2018-11-15T18:45:14Z	USA:AR	chicken carcass	environmental/other	PDS000032396.138	0	0	SAMN10431718	GCA_006803645.1	mdsA=COMPLETE,mdsB=COMPLETE	antigen_formula=7:r:1,5,serotype=Infantis
Salmonella enterica	FSIS11815758	FSIS11815758,"SRS4058853"	Infantis	PDT000409148.1	2018-11-20T01:28:17Z	USA:CA	chicken carcass	environmental/other	PDS000032396.138	3	3	SAMN10441567	GCA_004230225.1	mdsA=COMPLETE,mdsB=COMPLETE	antigen_formula=7:r:1,5,serotype=Infantis
Salmonella enterica	FSIS21925121	FSIS21925121,"SRS5281360"	Infantis	PDT000566804.1	2019-08-17T00:32:14Z	USA:AR	chicken carcass	environmental/other	PDS000032396.138	0	0	SAMN12590991	GCA_011529585.1	mdsA=COMPLETE,mdsB=COMPLETE	antigen_formula=7:r:1,5,serotype=Infantis
Salmonella enterica	FSIS11924719	FSIS11924719,"SRS5393216"	Infantis	PDT000587174.1	2019-09-16T21:28:48Z	USA:TX	chicken carcass	environmental/other	PDS000032396.138	3	3	SAMN12768438	GCA_008563995.1	mdsA=COMPLETE,mdsB=COMPLETE	antigen_formula=7:r:1,5,serotype=Infantis
Salmonella enterica	FSIS21925790	FSIS21925790,"SRS5582140"	Infantis	PDT000619232.1	2019-10-28T19:37:20Z	USA:TX	chicken carcass	environmental/other	PDS000032396.138	4	4	SAMN13141255	GCA_009409065.1	mdsA=COMPLETE,mdsB=COMPLETE	antigen_formula=7:r:1,5,serotype=Infantis
Salmonella enterica	FSIS11705863	FSIS11705863,"SRS2727500"	Infantis	PDT000268276.2	2017-12-01T23:43:30Z	USA:GA	animal-chicken-young chicken	environmental/other	PDS000032400.65	10	28	SAMN08115130	GCA_009578875.1	mdsA=COMPLETE,mdsB=COMPLETE	antigen_formula=7:r:1,5,serotype=Infantis
Salmonella enterica	FSIS11808807	FSIS11808807,"SRS3206791"	Infantis	PDT000307942.2	2018-04-20T22:42:38Z	USA:NC	animal-chicken-young chicken	environmental/other	PDS000032400.65	10	8	SAMN08965091	GCA_011543355.1	mdsA=COMPLETE,mdsB=COMPLETE	antigen_formula=7:r:1,5,serotype=Infantis
Salmonella enterica	SENASICA_Sa_ AX76	AX76,"SENASICA_Sa_ AX76","SRS7227786"	Infantis	PDT000816398.1	2020-08-19T22:18:10Z	Mexico	avian caeca	environmental/other	PDS000019373.87	7	3	SAMN15858831		blaCMY-2=COMPLETE,mdsA=COMPLETE,mdsB=COMPLETE	antigen_formula=-:-:-,serotype=I -:-:-

## Sheet: Table S2
Supplementary Table S2 Showing download report from GenBank
HistoryId: MCID_6488651fe7394610e20c7fef
QueryKey: 1
ReleaseType: GenBank
FileType: GENOME_GFF
Flat: true
Query title: Select 694 document(s)
Search results count: 694
Entries to download: 694
Warning: File is not found: GCA_009855645.1_CRJJGF_00170_v1.0_genomic.gff.gz
Warning: File is not found: GCA_009853625.1_CRJJGF_00060_v1.0_genomic.gff.gz
GENOME_GFF files in archive: 692
Total size (bytes): 231308016
Total time: 43.7 seconds
