# Supplementary material for: In silico design of a multiepitope subunit vaccine targeting Salmonella enterica serovar Infantis: an immunoinformatics and reverse vaccinology approach
Source: Front Immunol. 2026 Feb 6;17:1717278. doi: 10.3389/fimmu.2026.1717278 (PMC12920593; doi:10.3389/fimmu.2026.1717278)
Supplement: Supplementary File 3 — shows Vaxijen antigenic Scores, Subcellular localization by TMHMM & psortb 3.0, Functional annotation by SignalP, and essentially scores by Geptop 2.0 of all seven initial candidate protein coding genes selected. [file DataSheet3.xlsx]

## Sheet: Sheet1
Supplemntary Table S3 shows Vaxijen antigenic Scores, Subcellular localization by TMHMM & psortb 3.0, Functional annotation by SignalP, and essentially scores by Geptop 2.0 of all seven initial candidate protein coding genes selected.
S.NO	Protein coding Genes	Vaxijen score	Subcellular location by TMHMM	Subcellular location by Psortb 3	Psortb score (out of 10, indicates confidence of prediction)	Signal P	Geptop 2.0	Geptop2.0 class [1= essential; 0=non-essential)
1	curlin major subunit (CsgA)	1.0694	outside	extracellular	9.65	SP	1	1
2	Acid shock protein (ASP)	1.0564	outside	periplasmic	9.84	SP	0.1999	0
3	YceK/YidQ family lipoprotein	0.9588	outside	unknown		LIPO	0.1	0
4	flagellar protein (FlhE)	0.9361	outside	unknown		SP	0.3	1
5	outer membrane lipoprotein (SlyB)	0.9263	outside	Outer membrane	9.92	LIPO	0	0
6	porin (OmpS1)	0.9057		Outer membrane	10	SP	0.6998	1
7	peptidoglycan-associated lipoprotein (Pal)	0.8968	outside	Outer membrane	10	LIPO	0.5999	1
