# Supplementary material for: In silico design of a multiepitope subunit vaccine targeting Salmonella enterica serovar Infantis: an immunoinformatics and reverse vaccinology approach
Source: Front Immunol. 2026 Feb 6;17:1717278. doi: 10.3389/fimmu.2026.1717278 (PMC12920593; doi:10.3389/fimmu.2026.1717278)
Supplement: Supplementary File 4 — Multi-fasta file of the CsgA protein sequences across all genomes analyzed in this project. [file DataSheet4.fasta]

GCA_003750925.1_PDT000398858.1_protein.fasta:>MEO98001.1 major curlin subunit CsgA [Salmonella enterica]
GCA_003750925.1_PDT000398858.1_protein.fasta-MKLLKVAAFAAIVVSGSALAGVVPQWGGGGNHNGGGNSSGPDSTLSIYQYGSANAALALQSDARKSETTITQSGYGNGADVGQGADNSTIELTQNGFRNNATIDQWNAKNSDITVGQYGGNNAALVNQTASDSSVMVRQVGFGNNATANQY
--
GCA_003759465.1_PDT000399591.1_protein.fasta:>MES45105.1 major curlin subunit CsgA [Salmonella enterica]
GCA_003759465.1_PDT000399591.1_protein.fasta-MKLLKVAAFAAIVVSGSALAGVVPQWGGGGNHNGGGNSSGPDSTLSIYQYGSANAALALQSDARKSETTITQSGYGNGADVGQGADNSTIELTQNGFRNNATIDQWNAKNSDITVGQYGGNNAALVNQTASDSSVMVRQVGFGNNATANQY
--
GCA_003763385.1_PDT000399438.1_protein.fasta:>MFM38399.1 major curlin subunit CsgA [Salmonella enterica]
GCA_003763385.1_PDT000399438.1_protein.fasta-MKLLKVAAFAAIVVSGSALAGVVPQWGGGGNHNGGGNSSGPDSTLSIYQYGSANAALALQSDARKSETTITQSGYGNGADVGQGADNSTIELTQNGFRNNATIDQWNAKNSDITVGQYGGNNAALVNQTASDSSVMVRQVGFGNNATANQY
--
GCA_003765745.1_PDT000399429.1_protein.fasta:>MFT12456.1 major curlin subunit CsgA [Salmonella enterica]
GCA_003765745.1_PDT000399429.1_protein.fasta-MKLLKVAAFAAIVVSGSALAGVVPQWGGGGNHNGGGNSSGPDSTLSIYQYGSANAALALQSDARKSETTITQSGYGNGADVGQGADNSTIELTQNGFRNNATIDQWNAKNSDITVGQYGGNNAALVNQTASDSSVMVRQVGFGNNATANQY
--
GCA_003766905.1_PDT000399588.1_protein.fasta:>MFT08828.1 major curlin subunit CsgA [Salmonella enterica]
GCA_003766905.1_PDT000399588.1_protein.fasta-MKLLKVAAFAAIVVSGSALAGVVPQWGGGGNHNGGGNSSGPDSTLSIYQYGSANAALALQSDARKSETTITQSGYGNGADVGQGADNSTIELTQNGFRNNATIDQWNAKNSDITVGQYGGNNAALVNQTASDSSVMVRQVGFGNNATANQY
--
GCA_003780525.1_PDT000395566.1_protein.fasta:>MGT71473.1 major curlin subunit CsgA [Salmonella enterica]
GCA_003780525.1_PDT000395566.1_protein.fasta-MKLLKVAAFAAIVVSGSALAGVVPQWGGGGNHNGGGNSSGPDSTLSIYQYGSANAALALQSDARKSETTITQSGYGNGADVGQGADNSTIELTQNGFRNNATIDQWNAKNSDITVGQYGGNNAALVNQTASDSSVMVRQVGFGNNATANQY
--
GCA_003790575.1_PDT000399253.1_protein.fasta:>MFM00952.1 major curlin subunit CsgA [Salmonella enterica]
GCA_003790575.1_PDT000399253.1_protein.fasta-MKLLKVAAFAAIVVSGSALAGVVPQWGGGGNHNGGGNSSGPDSTLSIYQYGSANAALALQSDARKSETTITQSGYGNGADVGQGADNSTIELTQNGFRNNATIDQWNAKNSDITVGQYGGNNAALVNQTASDSSVMVRQVGFGNNATANQY
--
GCA_003791265.1_PDT000395545.1_protein.fasta:>MHU71039.1 major curlin subunit CsgA [Salmonella enterica]
GCA_003791265.1_PDT000395545.1_protein.fasta-MKLLKVAAFAAIVVSGSALAGVVPQWGGGGNHNGGGNSSGPDSTLSIYQYGSANAALALQSDARKSETTITQSGYGNGADVGQGADNSTIELTQNGFRNNATIDQWNAKNSDITVGQYGGNNAALVNQTASDSSVMVRQVGFGNNATANQY
--
GCA_003792675.1_PDT000395563.1_protein.fasta:>MHZ30874.1 major curlin subunit CsgA [Salmonella enterica]
GCA_003792675.1_PDT000395563.1_protein.fasta-MKLLKVAAFAAIVVSGSALAGVVPQWGGGGNHNGGGNSSGPDSTLSIYQYGSANAALALQSDARKSETTITQSGYGNGADVGQGADNSTIELTQNGFRNNATIDQWNAKNSDITVGQYGGNNAALVNQTASDSSVMVRQVGFGNNATANQY
--
GCA_003792735.1_PDT000395552.1_protein.fasta:>MHZ36086.1 major curlin subunit CsgA [Salmonella enterica]
GCA_003792735.1_PDT000395552.1_protein.fasta-MKLLKVAAFAAIVVSGSALAGVVPQWGGGGNHNGGGNSSGPDSTLSIYQYGSANAALALQSDARKSETTITQSGYGNGADVGQGADNSTIELTQNGFRNNATIDQWNAKNSDITVGQYGGNNAALVNQTASDSSVMVRQVGFGNNATANQY
--
GCA_003792955.1_PDT000395562.1_protein.fasta:>MHT75525.1 major curlin subunit CsgA [Salmonella enterica]
GCA_003792955.1_PDT000395562.1_protein.fasta-MKLLKVAAFAAIVVSGSALAGVVPQWGGGGNHNGGGNSSGPDSTLSIYQYGSANAALALQSDARKSETTITQSGYGNGADVGQGADNSTIELTQNGFRNNATIDQWNAKNSDITVGQYGGNNAALVNQTASDSSVMVRQVGFGNNATANQY
--
GCA_003898035.1_PDT000386236.1_protein.fasta:>MKP82554.1 major curlin subunit CsgA [Salmonella enterica]
GCA_003898035.1_PDT000386236.1_protein.fasta-MKLLKVAAFAAIVVSGSALAGVVPQWGGGGNHNGGGNSSGPDSTLSIYQYGSANAALALQSDARKSETTITQSGYGNGADVGQGADNSTIELTQNGFRNNATIDQWNAKNSDITVGQYGGNNAALVNQTASDSSVMVRQVGFGNNATANQY
--
GCA_003924255.1_PDT000403791.1_protein.fasta:>MMW68845.1 major curlin subunit CsgA [Salmonella enterica]
GCA_003924255.1_PDT000403791.1_protein.fasta-MKLLKVAAFAAIVVSGSALAGVVPQWGGGGNHNGGGNSSGPDSTLSIYQYGSANAALALQSDARKSETTITQSGYGNGADVGQGADNSTIELTQNGFRNNATIDQWNAKNSDITVGQYGGNNAALVNQTASDSSVMVRQVGFGNNATANQY
--
GCA_004191025.1_PDT000044837.3_protein.fasta:>EAA7400318.1 major curlin subunit CsgA [Salmonella enterica subsp. enterica]
GCA_004191025.1_PDT000044837.3_protein.fasta-MKLLKVAAFAAIVVSGSALAGVVPQWGGGGNHNGGGNSSGPDSTLSIYQYGSANAALALQSDARKSETTITQSGYGNGADVGQGADNSTIELTQNGFRNNATIDQWNAKNSDITVGQYGGNNAALVNQTASDSSVMVRQVGFGNNATANQY
--
GCA_004229495.1_PDT000412486.1_protein.fasta:>EAB0034842.1 major curlin subunit CsgA [Salmonella enterica]
GCA_004229495.1_PDT000412486.1_protein.fasta-MKLLKVAAFAAIVVSGSALAGVVPQWGGGGNHNGGGNSSGPDSTLSIYQYGSANAALALQSDARKSETTITQSGYGNGADVGQGADNSTIELTQNGFRNNATIDQWNAKNSDITVGQYGGNNAALVNQTASDSSVMVRQVGFGNNATANQY
--
GCA_004230005.1_PDT000387473.1_protein.fasta:>EAB0345133.1 major curlin subunit CsgA [Salmonella enterica]
GCA_004230005.1_PDT000387473.1_protein.fasta-MKLLKVAAFAAIVVSGSALAGVVPQWGGGGNHNGGGNSSGPDSTLSIYQYGSANAALALQSDARKSETTITQSGYGNGADVGQGADNSTIELTQNGFRNNATIDQWNAKNSDITVGQYGGNNAALVNQTASDSSVMVRQVGFGNNATANQY
--
GCA_004230225.1_PDT000409148.1_protein.fasta:>EAB0284981.1 major curlin subunit CsgA [Salmonella enterica]
GCA_004230225.1_PDT000409148.1_protein.fasta-MKLLKVAAFAAIVVSGSALAGVVPQWGGGGNHNGGGNSSGPDSTLSIYQYGSANAALALQSDARKSETTITQSGYGNGADVGQGADNSTIELTQNGFRNNATIDQWNAKNSDITVGQYGGNNAALVNQTASDSSVMVRQVGFGNNATANQY
--
GCA_004277595.1_PDT000403789.1_protein.fasta:>EAC1639843.1 major curlin subunit CsgA [Salmonella enterica]
GCA_004277595.1_PDT000403789.1_protein.fasta-MKLLKVAAFAAIVVSGSALAGVVPQWGGGGNHNGGGNSSGPDSTLSIYQYGSANAALALQSDARKSETTITQSGYGNGADVGQGADNSTIELTQNGFRNNATIDQWNAKNSDITVGQYGGNNAALVNQTASDSSVMVRQVGFGNNATANQY
--
GCA_004279295.1_PDT000390547.1_protein.fasta:>EAC1942220.1 major curlin subunit CsgA [Salmonella enterica]
GCA_004279295.1_PDT000390547.1_protein.fasta-MKLLKVAAFAAIVVSGSALAGVVPQWGGGGNHNGGGNSSGPDSTLSIYQYGSANAALALQSDARKSETTITQSGYGNGADVGQGADNSTIELTQNGFRNNATIDQWNAKNSDITVGQYGGNNAALVNQTASDSSVMVRQVGFGNNATANQY
--
GCA_004281555.1_PDT000392815.1_protein.fasta:>EAC1571180.1 major curlin subunit CsgA [Salmonella enterica]
GCA_004281555.1_PDT000392815.1_protein.fasta-MKLLKVAAFAAIVVSGSALAGVVPQWGGGGNHNGGGNSSGPDSTLSIYQYGSANAALALQSDARKSETTITQSGYGNGADVGQGADNSTIELTQNGFRNNATIDQWNAKNSDITVGQYGGNNAALVNQTASDSSVMVRQVGFGNNATANQY
--
GCA_006083135.1_PDT000510908.1_protein.fasta:>EBA1473358.1 major curlin subunit CsgA [Salmonella enterica]
GCA_006083135.1_PDT000510908.1_protein.fasta-MKLLKVAAFAAIVVSGSALAGVVPQWGGGGNHNGGGNSSGPDSTLSIYQYGSANAALALQSDARKSETTITQSGYGNGADVGQGADNSTIELTQNGFRNNATIDQWNAKNSDITVGQYGGNNAALVNQTASDSSVMVRQVGFGNNATANQY
--
GCA_006146915.1_PDT000510910.1_protein.fasta:>EBB5751728.1 major curlin subunit CsgA [Salmonella enterica]
GCA_006146915.1_PDT000510910.1_protein.fasta-MKLLKVAAFAAIVVSGSALAGVVPQWGGGGNHNGGGNSSGPDSTLSIYQYGSANAALALQSDARKSETTITQSGYGNGADVGQGADNSTIELTQNGFRNNATIDQWNAKNSDITVGQYGGNNAALVNQTASDSSVMVRQVGFGNNATANQY
--
GCA_006343325.1_PDT000518567.1_protein.fasta:>EBF4524287.1 major curlin subunit CsgA [Salmonella enterica]
GCA_006343325.1_PDT000518567.1_protein.fasta-MKLLKVAAFAAIVVSGSALAGVVPQWGGGGNHNGGGNSSGPDSTLSIYQYGSANAALALQSDARKSETTITQSGYGNGADVGQGADNSTIELTQNGFRNNATIDQWNAKNSDITVGQYGGNNAALVNQTASDSSVMVRQVGFGNNATANQY
--
GCA_006397295.1_PDT000518510.1_protein.fasta:>EBF8760799.1 major curlin subunit CsgA [Salmonella enterica]
GCA_006397295.1_PDT000518510.1_protein.fasta-MKLLKVAAFAAIVVSGSALAGVVPQWGGGGNHNGGGNSSGPDSTLSIYQYGSANAALALQSDARKSETTITQSGYGNGADVGQGADNSTIELTQNGFRNNATIDQWNAKNSDITVGQYGGNNAALVNQTASDSSVMVRQVGFGNNATANQY
--
GCA_006410045.1_PDT000519966.1_protein.fasta:>EBG1003852.1 major curlin subunit CsgA [Salmonella enterica]
GCA_006410045.1_PDT000519966.1_protein.fasta-MKLLKVAAFAAIVVSGSALAGVVPQWGGGGNHNGGGNSSGPDSTLSIYQYGSANAALALQSDARKSETTITQSGYGNGADVGQGADNSTIELTQNGFRNNATIDQWNAKNSDITVGQYGGNNAALVNQTASDSSVMVRQVGFGNNATANQY
--
GCA_006410145.1_PDT000519964.1_protein.fasta:>EBG0978756.1 major curlin subunit CsgA [Salmonella enterica]
GCA_006410145.1_PDT000519964.1_protein.fasta-MKLLKVAAFAAIVVSGSALAGVVPQWGGGGNHNGGGNSSGPDSTLSIYQYGSANAALALQSDARKSETTITQSGYGNGADVGQGADNSTIELTQNGFRNNATIDQWNAKNSDITVGQYGGNNAALVNQTASDSSVMVRQVGFGNNATANQY
--
GCA_006421395.1_PDT000520625.1_protein.fasta:>EBG3230738.1 major curlin subunit CsgA [Salmonella enterica]
GCA_006421395.1_PDT000520625.1_protein.fasta-MKLLKVAAFAAIVVSGSALAGVVPQWGGGGNHNGGGNSSGPDSTLSIYQYGSANAALALQSDARKSETTITQSGYGNGADVGQGADNSTIELTQNGFRNNATIDQWNAKNSDITVGQYGGNNAALVNQTASDSSVMVRQVGFGNNATANQY
--
GCA_006421655.1_PDT000520627.1_protein.fasta:>EBG3238343.1 major curlin subunit CsgA [Salmonella enterica]
GCA_006421655.1_PDT000520627.1_protein.fasta-MKLLKVAAFAAIVVSGSALAGVVPQWGGGGNHNGGGNSSGPDSTLSIYQYGSANAALALQSDARKSETTITQSGYGNGADVGQGADNSTIELTQNGFRNNATIDQWNAKNSDITVGQYGGNNAALVNQTASDSSVMVRQVGFGNNATANQY
--
GCA_006428895.1_PDT000521920.1_protein.fasta:>EBG4793401.1 major curlin subunit CsgA [Salmonella enterica]
GCA_006428895.1_PDT000521920.1_protein.fasta-MKLLKVAAFAAIVVSGSALAGVVPQWGGGGNHNGGGNSSGPDSTLSIYQYGSANAALALQSDARKSETTITQSGYGNGADVGQGADNSTIELTQNGFRNNATIDQWNAKNSDITVGQYGGNNAALVNQTASDSSVMVRQVGFGNNATANQY
--
GCA_006458345.1_PDT000523087.1_protein.fasta:>EBG7164888.1 major curlin subunit CsgA [Salmonella enterica]
GCA_006458345.1_PDT000523087.1_protein.fasta-MKLLKVAAFAAIVVSGSALAGVVPQWGGGGNHNGGGNSSGPDSTLSIYQYGSANAALALQSDARKSETTITQSGYGNGADVGQGADNSTIELTQNGFRNNATIDQWNAKNSDITVGQYGGNNAALVNQTASDSSVMVRQVGFGNNATANQY
--
GCA_006471545.1_PDT000525219.1_protein.fasta:>EBG9972642.1 major curlin subunit CsgA [Salmonella enterica]
GCA_006471545.1_PDT000525219.1_protein.fasta-MKLLKVAAFAAIVVSGSALAGVVPQWGGGGNHNGGGNSSGPDSTLSIYQYGSANAALALQSDARKSETTITQSGYGNGADVGQGADNSTIELTQNGFRNNATIDQWNAKNSDITVGQYGGNNAALVNQTASDSSVMVRQVGFGNNATANQY
--
GCA_006681305.1_PDT000387405.2_protein.fasta:>EBL3052648.1 major curlin subunit CsgA [Salmonella enterica subsp. enterica serovar Infantis]
GCA_006681305.1_PDT000387405.2_protein.fasta-MKLLKVAAFAAIVVSGSALAGVVPQWGGGGNHNGGGNSSGPDSTLSIYQYGSANAALALQSDARKSETTITQSGYGNGADVGQGADNSTIELTQNGFRNNATIDQWNAKNSDITVGQYGGNNAALVNQTASDSSVMVRQVGFGNNATANQY
--
GCA_006682625.1_PDT000470993.2_protein.fasta:>EBL3550674.1 major curlin subunit CsgA [Salmonella enterica subsp. enterica serovar Infantis]
GCA_006682625.1_PDT000470993.2_protein.fasta-MKLLKVAAFAAIVVSGSALAGVVPQWGGGGNHNGGGNSSGPDSTLSIYQYGSANAALALQSDARKSETTITQSGYGNGADVGQGADNSTIELTQNGFRNNATIDQWNAKNSDITVGQYGGNNAALVNQTASDSSVMVRQVGFGNNATANQY
--
GCA_006683165.1_PDT000467199.2_protein.fasta:>EBL3526902.1 major curlin subunit CsgA [Salmonella enterica subsp. enterica serovar Infantis]
GCA_006683165.1_PDT000467199.2_protein.fasta-MKLLKVAAFAAIVVSGSALAGVVPQWGGGGNHNGGGNSSGPDSTLSIYQYGSANAALALQSDARKSETTITQSGYGNGADVGQGADNSTIELTQNGFRNNATIDQWNAKNSDITVGQYGGNNAALVNQTASDSSVMVRQVGFGNNATANQY
--
GCA_006684065.1_PDT000485815.2_protein.fasta:>EBL4185391.1 major curlin subunit CsgA [Salmonella enterica subsp. enterica serovar Infantis]
GCA_006684065.1_PDT000485815.2_protein.fasta-MKLLKVAAFAAIVVSGSALAGVVPQWGGGGNHNGGGNSSGPDSTLSIYQYGSANAALALQSDARKSETTITQSGYGNGADVGQGADNSTIELTQNGFRNNATIDQWNAKNSDITVGQYGGNNAALVNQTASDSSVMVRQVGFGNNATANQY
--
GCA_006684195.1_PDT000492533.2_protein.fasta:>EBL4363764.1 major curlin subunit CsgA [Salmonella enterica subsp. enterica serovar Infantis]
GCA_006684195.1_PDT000492533.2_protein.fasta-MKLLKVAAFAAIVVSGSALAGVVPQWGGGGNHNGGGNSSGPDSTLSIYQYGSANAALALQSDARKSETTITQSGYGNGADVGQGADNSTIELTQNGFRNNATIDQWNAKNSDITVGQYGGNNAALVNQTASDSSVMVRQVGFGNNATANQY
--
GCA_006684505.1_PDT000479761.2_protein.fasta:>EBL3907044.1 major curlin subunit CsgA [Salmonella enterica subsp. enterica serovar Infantis]
GCA_006684505.1_PDT000479761.2_protein.fasta-MKLLKVAAFAAIVVSGSALAGVVPQWGGGGNHNGGGNSSGPDSTLSIYQYGSANAALALQSDARKSETTITQSGYGNGADVGQGADNSTIELTQNGFRNNATIDQWNAKNSDITVGQYGGNNAALVNQTASDSSVMVRQVGFGNNATANQY
--
GCA_006684685.1_PDT000491478.2_protein.fasta:>EBL4387618.1 major curlin subunit CsgA [Salmonella enterica subsp. enterica serovar Infantis]
GCA_006684685.1_PDT000491478.2_protein.fasta-MKLLKVAAFAAIVVSGSALAGVVPQWGGGGNHNGGGNSSGPDSTLSIYQYGSANAALALQSDARKSETTITQSGYGNGADVGQGADNSTIELTQNGFRNNATIDQWNAKNSDITVGQYGGNNAALVNQTASDSSVMVRQVGFGNNATANQY
--
GCA_006685165.1_PDT000483449.2_protein.fasta:>EBL4104312.1 major curlin subunit CsgA [Salmonella enterica subsp. enterica serovar Infantis]
GCA_006685165.1_PDT000483449.2_protein.fasta-MKLLKVAAFAAIVVSGSALAGVVPQWGGGGNHNGGGNSSGPDSTLSIYQYGSANAALALQSDARKSETTITQSGYGNGADVGQGADNSTIELTQNGFRNNATIDQWNAKNSDITVGQYGGNNAALVNQTASDSSVMVRQVGFGNNATANQY
--
GCA_006685265.1_PDT000482041.2_protein.fasta:>EBL4122634.1 major curlin subunit CsgA [Salmonella enterica subsp. enterica serovar Infantis]
GCA_006685265.1_PDT000482041.2_protein.fasta-MKLLKVAAFAAIVVSGSALAGVVPQWGGGGNHNGGGNSSGPDSTLSIYQYGSANAALALQSDARKSETTITQSGYGNGADVGQGADNSTIELTQNGFRNNATIDQWNAKNSDITVGQYGGNNAALVNQTASDSSVMVRQVGFGNNATANQY
--
GCA_006685785.1_PDT000487863.2_protein.fasta:>EBL4292318.1 major curlin subunit CsgA [Salmonella enterica subsp. enterica serovar Infantis]
GCA_006685785.1_PDT000487863.2_protein.fasta-MKLLKVAAFAAIVVSGSALAGVVPQWGGGGNHNGGGNSSGPDSTLSIYQYGSANAALALQSDARKSETTITQSGYGNGADVGQGADNSTIELTQNGFRNNATIDQWNAKNSDITVGQYGGNNAALVNQTASDSSVMVRQVGFGNNATANQY
--
GCA_006686065.1_PDT000490447.2_protein.fasta:>EBL4302462.1 major curlin subunit CsgA [Salmonella enterica subsp. enterica serovar Infantis]
GCA_006686065.1_PDT000490447.2_protein.fasta-MKLLKVAAFAAIVVSGSALAGVVPQWGGGGNHNGGGNSSGPDSTLSIYQYGSANAALALQSDARKSETTITQSGYGNGADVGQGADNSTIELTQNGFRNNATIDQWNAKNSDITVGQYGGNNAALVNQTASDSSVMVRQVGFGNNATANQY
--
GCA_006686565.1_PDT000491996.2_protein.fasta:>EBL4605306.1 major curlin subunit CsgA [Salmonella enterica subsp. enterica serovar Infantis]
GCA_006686565.1_PDT000491996.2_protein.fasta-MKLLKVAAFAAIVVSGSALAGVVPQWGGGGNHNGGGNSSGPDSTLSIYQYGSANAALALQSDARKSETTITQSGYGNGADVGQGADNSTIELTQNGFRNNATIDQWNAKNSDITVGQYGGNNAALVNQTASDSSVMVRQVGFGNNATANQY
--
GCA_006686985.1_PDT000494395.2_protein.fasta:>EBL4495369.1 major curlin subunit CsgA [Salmonella enterica subsp. enterica serovar Infantis]
GCA_006686985.1_PDT000494395.2_protein.fasta-MKLLKVAAFAAIVVSGSALAGVVPQWGGGGNHNGGGNSSGPDSTLSIYQYGSANAALALQSDARKSETTITQSGYGNGADVGQGADNSTIELTQNGFRNNATIDQWNAKNSDITVGQYGGNNAALVNQTASDSSVMVRQVGFGNNATANQY
--
GCA_006687305.1_PDT000496976.2_protein.fasta:>EBL4592686.1 major curlin subunit CsgA [Salmonella enterica subsp. enterica serovar Infantis]
GCA_006687305.1_PDT000496976.2_protein.fasta-MKLLKVAAFAAIVVSGSALAGVVPQWGGGGNHNGGGNSSGPDSTLSIYQYGSANAALALQSDARKSETTITQSGYGNGADVGQGADNSTIELTQNGFRNNATIDQWNAKNSDITVGQYGGNNAALVNQTASDSSVMVRQVGFGNNATANQY
--
GCA_006687505.1_PDT000497157.2_protein.fasta:>EBL4729858.1 major curlin subunit CsgA [Salmonella enterica subsp. enterica serovar Infantis]
GCA_006687505.1_PDT000497157.2_protein.fasta-MKLLKVAAFAAIVVSGSALAGVVPQWGGGGNHNGGGNSSGPDSTLSIYQYGSANAALALQSDARKSETTITQSGYGNGADVGQGADNSTIELTQNGFRNNATIDQWNAKNSDITVGQYGGNNAALVNQTASDSSVMVRQVGFGNNATANQY
--
GCA_006687735.1_PDT000509424.2_protein.fasta:>EBL4933279.1 major curlin subunit CsgA [Salmonella enterica subsp. enterica serovar Infantis]
GCA_006687735.1_PDT000509424.2_protein.fasta-MKLLKVAAFAAIVVSGSALAGVVPQWGGGGNHNGGGNSSGPDSTLSIYQYGSANAALALQSDARKSETTITQSGYGNGADVGQGADNSTIELTQNGFRNNATIDQWNAKNSDITVGQYGGNNAALVNQTASDSSVMVRQVGFGNNATANQY
--
GCA_006688245.1_PDT000497152.2_protein.fasta:>EBL4689674.1 major curlin subunit CsgA [Salmonella enterica subsp. enterica serovar Infantis]
GCA_006688245.1_PDT000497152.2_protein.fasta-MKLLKVAAFAAIVVSGSALAGVVPQWGGGGNHNGGGNSSGPDSTLSIYQYGSANAALALQSDARKSETTITQSGYGNGADVGQGADNSTIELTQNGFRNNATIDQWNAKNSDITVGQYGGNNAALVNQTASDSSVMVRQVGFGNNATANQY
--
GCA_006688505.1_PDT000500511.2_protein.fasta:>EBL4871154.1 major curlin subunit CsgA [Salmonella enterica subsp. enterica serovar Infantis]
GCA_006688505.1_PDT000500511.2_protein.fasta-MKLLKVAAFAAIVVSGSALAGVVPQWGGGGNHNGGGNSSGPDSTLSIYQYGSANAALALQSDARKSETTITQSGYGNGADVGQGADNSTIELTQNGFRNNATIDQWNAKNSDITVGQYGGNNAALVNQTASDSSVMVRQVGFGNNATANQY
--
GCA_006688685.1_PDT000500501.2_protein.fasta:>EBL4857669.1 major curlin subunit CsgA [Salmonella enterica subsp. enterica serovar Infantis]
GCA_006688685.1_PDT000500501.2_protein.fasta-MKLLKVAAFAAIVVSGSALAGVVPQWGGGGNHNGGGNSSGPDSTLSIYQYGSANAALALQSDARKSETTITQSGYGNGADVGQGADNSTIELTQNGFRNNATIDQWNAKNSDITVGQYGGNNAALVNQTASDSSVMVRQVGFGNNATANQY
--
GCA_006745565.1_PDT000384253.2_protein.fasta:>EBM7836386.1 major curlin subunit CsgA [Salmonella enterica subsp. enterica serovar Infantis]
GCA_006745565.1_PDT000384253.2_protein.fasta-MKLLKVAAFAAIVVSGSALAGVVPQWGGGGNHNGGGNSSGPDSTLSIYQYGSANAALALQSDARKSETTITQSGYGNGADVGQGADNSTIELTQNGFRNNATIDQWNAKNSDITVGQYGGNNAALVNQTASDSSVMVRQVGFGNNATANQY
--
GCA_006745945.1_PDT000409146.2_protein.fasta:>EBM7587516.1 major curlin subunit CsgA [Salmonella enterica subsp. enterica serovar Infantis]
GCA_006745945.1_PDT000409146.2_protein.fasta-MKLLKVAAFAAIVVSGSALAGVVPQWGGGGNHNGGGNSSGPDSTLSIYQYGSANAALALQSDARKSETTITQSGYGNGADVGQGADNSTIELTQNGFRNNATIDQWNAKNSDITVGQYGGNNAALVNQTASDSSVMVRQVGFGNNATANQY
--
GCA_006746325.1_PDT000417407.2_protein.fasta:>EBM7769806.1 major curlin subunit CsgA [Salmonella enterica subsp. enterica serovar Infantis]
GCA_006746325.1_PDT000417407.2_protein.fasta-MKLLKVAAFAAIVVSGSALAGVVPQWGGGGNHNGGGNSSGPDSTLSIYQYGSANAALALQSDARKSETTITQSGYGNGADVGQGADNSTIELTQNGFRNNATIDQWNAKNSDITVGQYGGNNAALVNQTASDSSVMVRQVGFGNNATANQY
--
GCA_006746505.1_PDT000417975.2_protein.fasta:>EBM7575888.1 major curlin subunit CsgA [Salmonella enterica subsp. enterica serovar Infantis]
GCA_006746505.1_PDT000417975.2_protein.fasta-MKLLKVAAFAAIVVSGSALAGVVPQWGGGGNHNGGGNSSGPDSTLSIYQYGSANAALALQSDARKSETTITQSGYGNGADVGQGADNSTIELTQNGFRNNATIDQWNAKNSDITVGQYGGNNAALVNQTASDSSVMVRQVGFGNNATANQY
--
GCA_006746585.1_PDT000468350.2_protein.fasta:>EBM8064242.1 major curlin subunit CsgA [Salmonella enterica subsp. enterica serovar Infantis]
GCA_006746585.1_PDT000468350.2_protein.fasta-MKLLKVAAFAAIVVSGSALAGVVPQWGGGGNHNGGGNSSGPDSTLSIYQYGSANAALALQSDARKSETTITQSGYGNGADVGQGADNSTIELTQNGFRNNATIDQWNAKNSDITVGQYGGNNAALVNQTASDSSVMVRQVGFGNNATANQY
--
GCA_006746885.1_PDT000464153.2_protein.fasta:>EBM7945412.1 major curlin subunit CsgA [Salmonella enterica subsp. enterica serovar Infantis]
GCA_006746885.1_PDT000464153.2_protein.fasta-MKLLKVAAFAAIVVSGSALAGVVPQWGGGGNHNGGGNSSGPDSTLSIYQYGSANAALALQSDARKSETTITQSGYGNGADVGQGADNSTIELTQNGFRNNATIDQWNAKNSDITVGQYGGNNAALVNQTASDSSVMVRQVGFGNNATANQY
--
GCA_006747005.1_PDT000482509.2_protein.fasta:>EBM8474606.1 major curlin subunit CsgA [Salmonella enterica subsp. enterica serovar Infantis]
GCA_006747005.1_PDT000482509.2_protein.fasta-MKLLKVAAFAAIVVSGSALAGVVPQWGGGGNHNGGGNSSGPDSTLSIYQYGSANAALALQSDARKSETTITQSGYGNGADVGQGADNSTIELTQNGFRNNATIDQWNAKNSDITVGQYGGNNAALVNQTASDSSVMVRQVGFGNNATANQY
--
GCA_006747085.1_PDT000475509.2_protein.fasta:>EBM7997962.1 major curlin subunit CsgA [Salmonella enterica subsp. enterica serovar Infantis]
GCA_006747085.1_PDT000475509.2_protein.fasta-MKLLKVAAFAAIVVSGSALAGVVPQWGGGGNHNGGGNSSGPDSTLSIYQYGSANAALALQSDARKSETTITQSGYGNGADVGQGADNSTIELTQNGFRNNATIDQWNAKNSDITVGQYGGNNAALVNQTASDSSVMVRQVGFGNNATANQY
--
GCA_006747305.1_PDT000477058.2_protein.fasta:>EBM8014238.1 major curlin subunit CsgA [Salmonella enterica subsp. enterica serovar Infantis]
GCA_006747305.1_PDT000477058.2_protein.fasta-MKLLKVAAFAAIVVSGSALAGVVPQWGGGGNHNGGGNSSGPDSTLSIYQYGSANAALALQSDARKSETTITQSGYGNGADVGQGADNSTIELTQNGFRNNATIDQWNAKNSDITVGQYGGNNAALVNQTASDSSVMVRQVGFGNNATANQY
--
GCA_006747505.1_PDT000476526.2_protein.fasta:>EBM8263717.1 major curlin subunit CsgA [Salmonella enterica subsp. enterica serovar Infantis]
GCA_006747505.1_PDT000476526.2_protein.fasta-MKLLKVAAFAAIVVSGSALAGVVPQWGGGGNHNGGGNSSGPDSTLSIYQYGSANAALALQSDARKSETTITQSGYGNGADVGQGADNSTIELTQNGFRNNATIDQWNAKNSDITVGQYGGNNAALVNQTASDSSVMVRQVGFGNNATANQY
--
GCA_006747695.1_PDT000477062.2_protein.fasta:>EBM8171050.1 major curlin subunit CsgA [Salmonella enterica subsp. enterica serovar Infantis]
GCA_006747695.1_PDT000477062.2_protein.fasta-MKLLKVAAFAAIVVSGSALAGVVPQWGGGGNHNGGGNSSGPDSTLSIYQYGSANAALALQSDARKSETTITQSGYGNGADVGQGADNSTIELTQNGFRNNATIDQWNAKNSDITVGQYGGNNAALVNQTASDSSVMVRQVGFGNNATANQY
--
GCA_006747965.1_PDT000464330.2_protein.fasta:>EBM7973228.1 major curlin subunit CsgA [Salmonella enterica subsp. enterica serovar Infantis]
GCA_006747965.1_PDT000464330.2_protein.fasta-MKLLKVAAFAAIVVSGSALAGVVPQWGGGGNHNGGGNSSGPDSTLSIYQYGSANAALALQSDARKSETTITQSGYGNGADVGQGADNSTIELTQNGFRNNATIDQWNAKNSDITVGQYGGNNAALVNQTASDSSVMVRQVGFGNNATANQY
--
GCA_006748405.1_PDT000479826.2_protein.fasta:>EBM8275903.1 major curlin subunit CsgA [Salmonella enterica subsp. enterica serovar Infantis]
GCA_006748405.1_PDT000479826.2_protein.fasta-MKLLKVAAFAAIVVSGSALAGVVPQWGGGGNHNGGGNSSGPDSTLSIYQYGSANAALALQSDARKSETTITQSGYGNGADVGQGADNSTIELTQNGFRNNATIDQWNAKNSDITVGQYGGNNAALVNQTASDSSVMVRQVGFGNNATANQY
--
GCA_006748585.1_PDT000481197.2_protein.fasta:>EBM8303828.1 major curlin subunit CsgA [Salmonella enterica subsp. enterica serovar Infantis]
GCA_006748585.1_PDT000481197.2_protein.fasta-MKLLKVAAFAAIVVSGSALAGVVPQWGGGGNHNGGGNSSGPDSTLSIYQYGSANAALALQSDARKSETTITQSGYGNGADVGQGADNSTIELTQNGFRNNATIDQWNAKNSDITVGQYGGNNAALVNQTASDSSVMVRQVGFGNNATANQY
--
GCA_006749425.1_PDT000487001.2_protein.fasta:>EBM8681825.1 major curlin subunit CsgA [Salmonella enterica subsp. enterica serovar Infantis]
GCA_006749425.1_PDT000487001.2_protein.fasta-MKLLKVAAFAAIVVSGSALAGVVPQWGGGGNHNGGGNSSGPDSTLSIYQYGSANAALALQSDARKSETTITQSGYGNGADVGQGADNSTIELTQNGFRNNATIDQWNAKNSDITVGQYGGNNAALVNQTASDSSVMVRQVGFGNNATANQY
--
GCA_006749505.1_PDT000487559.2_protein.fasta:>EBM9028826.1 major curlin subunit CsgA [Salmonella enterica subsp. enterica serovar Infantis]
GCA_006749505.1_PDT000487559.2_protein.fasta-MKLLKVAAFAAIVVSGSALAGVVPQWGGGGNHNGGGNSSGPDSTLSIYQYGSANAALALQSDARKSETTITQSGYGNGADVGQGADNSTIELTQNGFRNNATIDQWNAKNSDITVGQYGGNNAALVNQTASDSSVMVRQVGFGNNATANQY
--
GCA_006750605.1_PDT000488868.2_protein.fasta:>EBM8771901.1 major curlin subunit CsgA [Salmonella enterica subsp. enterica serovar Infantis]
GCA_006750605.1_PDT000488868.2_protein.fasta-MKLLKVAAFAAIVVSGSALAGVVPQWGGGGNHNGGGNSSGPDSTLSIYQYGSANAALALQSDARKSETTITQSGYGNGADVGQGADNSTIELTQNGFRNNATIDQWNAKNSDITVGQYGGNNAALVNQTASDSSVMVRQVGFGNNATANQY
--
GCA_006751245.1_PDT000491853.2_protein.fasta:>EBM9051789.1 major curlin subunit CsgA [Salmonella enterica subsp. enterica serovar Infantis]
GCA_006751245.1_PDT000491853.2_protein.fasta-MKLLKVAAFAAIVVSGSALAGVVPQWGGGGNHNGGGNSSGPDSTLSIYQYGSANAALALQSDARKSETTITQSGYGNGADVGQGADNSTIELTQNGFRNNATIDQWNAKNSDITVGQYGGNNAALVNQTASDSSVMVRQVGFGNNATANQY
--
GCA_006751685.1_PDT000495545.2_protein.fasta:>EBM8962110.1 major curlin subunit CsgA [Salmonella enterica subsp. enterica serovar Infantis]
GCA_006751685.1_PDT000495545.2_protein.fasta-MKLLKVAAFAAIVVSGSALAGVVPQWGGGGNHNGGGNSSGPDSTLSIYQYGSANAALALQSDARKSETTITQSGYGNGADVGQGADNSTIELTQNGFRNNATIDQWNAKNSDITVGQYGGNNAALVNQTASDSSVMVRQVGFGNNATANQY
--
GCA_006751845.1_PDT000496953.2_protein.fasta:>EBM8818660.1 major curlin subunit CsgA [Salmonella enterica subsp. enterica serovar Infantis]
GCA_006751845.1_PDT000496953.2_protein.fasta-MKLLKVAAFAAIVVSGSALAGVVPQWGGGGNHNGGGNSSGPDSTLSIYQYGSANAALALQSDARKSETTITQSGYGNGADVGQGADNSTIELTQNGFRNNATIDQWNAKNSDITVGQYGGNNAALVNQTASDSSVMVRQVGFGNNATANQY
--
GCA_006753225.1_PDT000500512.2_protein.fasta:>EBM9207548.1 major curlin subunit CsgA [Salmonella enterica subsp. enterica serovar Infantis]
GCA_006753225.1_PDT000500512.2_protein.fasta-MKLLKVAAFAAIVVSGSALAGVVPQWGGGGNHNGGGNSSGPDSTLSIYQYGSANAALALQSDARKSETTITQSGYGNGADVGQGADNSTIELTQNGFRNNATIDQWNAKNSDITVGQYGGNNAALVNQTASDSSVMVRQVGFGNNATANQY
--
GCA_006803645.1_PDT000407599.2_protein.fasta:>EBO1470287.1 major curlin subunit CsgA [Salmonella enterica subsp. enterica serovar Infantis]
GCA_006803645.1_PDT000407599.2_protein.fasta-MKLLKVAAFAAIVVSGSALAGVVPQWGGGGNHNGGGNSSGPDSTLSIYQYGSANAALALQSDARKSETTITQSGYGNGADVGQGADNSTIELTQNGFRNNATIDQWNAKNSDITVGQYGGNNAALVNQTASDSSVMVRQVGFGNNATANQY
--
GCA_006805765.1_PDT000479756.2_protein.fasta:>EBO2016782.1 major curlin subunit CsgA [Salmonella enterica subsp. enterica serovar Infantis]
GCA_006805765.1_PDT000479756.2_protein.fasta-MKLLKVAAFAAIVVSGSALAGVVPQWGGGGNHNGGGNSSGPDSTLSIYQYGSANAALALQSDARKSETTITQSGYGNGADVGQGADNSTIELTQNGFRNNATIDQWNAKNSDITVGQYGGNNAALVNQTASDSSVMVRQVGFGNNATANQY
--
GCA_006806485.1_PDT000478478.2_protein.fasta:>EBO1828150.1 major curlin subunit CsgA [Salmonella enterica subsp. enterica serovar Infantis]
GCA_006806485.1_PDT000478478.2_protein.fasta-MKLLKVAAFAAIVVSGSALAGVVPQWGGGGNHNGGGNSSGPDSTLSIYQYGSANAALALQSDARKSETTITQSGYGNGADVGQGADNSTIELTQNGFRNNATIDQWNAKNSDITVGQYGGNNAALVNQTASDSSVMVRQVGFGNNATANQY
--
GCA_006806525.1_PDT000479710.2_protein.fasta:>EBO1853980.1 major curlin subunit CsgA [Salmonella enterica subsp. enterica serovar Infantis]
GCA_006806525.1_PDT000479710.2_protein.fasta-MKLLKVAAFAAIVVSGSALAGVVPQWGGGGNHNGGGNSSGPDSTLSIYQYGSANAALALQSDARKSETTITQSGYGNGADVGQGADNSTIELTQNGFRNNATIDQWNAKNSDITVGQYGGNNAALVNQTASDSSVMVRQVGFGNNATANQY
--
GCA_006807965.1_PDT000440541.2_protein.fasta:>EBO1671296.1 major curlin subunit CsgA [Salmonella enterica subsp. enterica serovar Infantis]
GCA_006807965.1_PDT000440541.2_protein.fasta-MKLLKVAAFAAIVVSGSALAGVVPQWGGGGNHNGGGNSSGPDSTLSIYQYGSANAALALQSDARKSETTITQSGYGNGADVGQGADNSTIELTQNGFRNNATIDQWNAKNSDITVGQYGGNNAALVNQTASDSSVMVRQVGFGNNATANQY
--
GCA_006808085.1_PDT000408589.2_protein.fasta:>EBO1639627.1 major curlin subunit CsgA [Salmonella enterica subsp. enterica serovar Infantis]
GCA_006808085.1_PDT000408589.2_protein.fasta-MKLLKVAAFAAIVVSGSALAGVVPQWGGGGNHNGGGNSSGPDSTLSIYQYGSANAALALQSDARKSETTITQSGYGNGADVGQGADNSTIELTQNGFRNNATIDQWNAKNSDITVGQYGGNNAALVNQTASDSSVMVRQVGFGNNATANQY
--
GCA_006808345.1_PDT000483394.2_protein.fasta:>EBO2156159.1 major curlin subunit CsgA [Salmonella enterica subsp. enterica serovar Infantis]
GCA_006808345.1_PDT000483394.2_protein.fasta-MKLLKVAAFAAIVVSGSALAGVVPQWGGGGNHNGGGNSSGPDSTLSIYQYGSANAALALQSDARKSETTITQSGYGNGADVGQGADNSTIELTQNGFRNNATIDQWNAKNSDITVGQYGGNNAALVNQTASDSSVMVRQVGFGNNATANQY
--
GCA_006808485.1_PDT000487560.2_protein.fasta:>EBO2209514.1 major curlin subunit CsgA [Salmonella enterica subsp. enterica serovar Infantis]
GCA_006808485.1_PDT000487560.2_protein.fasta-MKLLKVAAFAAIVVSGSALAGVVPQWGGGGNHNGGGNSSGPDSTLSIYQYGSANAALALQSDARKSETTITQSGYGNGADVGQGADNSTIELTQNGFRNNATIDQWNAKNSDITVGQYGGNNAALVNQTASDSSVMVRQVGFGNNATANQY
--
GCA_006808885.1_PDT000485683.2_protein.fasta:>EBO2308067.1 major curlin subunit CsgA [Salmonella enterica subsp. enterica serovar Infantis]
GCA_006808885.1_PDT000485683.2_protein.fasta-MKLLKVAAFAAIVVSGSALAGVVPQWGGGGNHNGGGNSSGPDSTLSIYQYGSANAALALQSDARKSETTITQSGYGNGADVGQGADNSTIELTQNGFRNNATIDQWNAKNSDITVGQYGGNNAALVNQTASDSSVMVRQVGFGNNATANQY
--
GCA_006809105.1_PDT000486383.2_protein.fasta:>EBO2342293.1 major curlin subunit CsgA [Salmonella enterica subsp. enterica serovar Infantis]
GCA_006809105.1_PDT000486383.2_protein.fasta-MKLLKVAAFAAIVVSGSALAGVVPQWGGGGNHNGGGNSSGPDSTLSIYQYGSANAALALQSDARKSETTITQSGYGNGADVGQGADNSTIELTQNGFRNNATIDQWNAKNSDITVGQYGGNNAALVNQTASDSSVMVRQVGFGNNATANQY
--
GCA_006809385.1_PDT000487517.2_protein.fasta:>EBO2375555.1 major curlin subunit CsgA [Salmonella enterica subsp. enterica serovar Infantis]
GCA_006809385.1_PDT000487517.2_protein.fasta-MKLLKVAAFAAIVVSGSALAGVVPQWGGGGNHNGGGNSSGPDSTLSIYQYGSANAALALQSDARKSETTITQSGYGNGADVGQGADNSTIELTQNGFRNNATIDQWNAKNSDITVGQYGGNNAALVNQTASDSSVMVRQVGFGNNATANQY
--
GCA_006809465.1_PDT000487556.2_protein.fasta:>EBO2353977.1 major curlin subunit CsgA [Salmonella enterica subsp. enterica serovar Infantis]
GCA_006809465.1_PDT000487556.2_protein.fasta-MKLLKVAAFAAIVVSGSALAGVVPQWGGGGNHNGGGNSSGPDSTLSIYQYGSANAALALQSDARKSETTITQSGYGNGADVGQGADNSTIELTQNGFRNNATIDQWNAKNSDITVGQYGGNNAALVNQTASDSSVMVRQVGFGNNATANQY
--
GCA_006809565.1_PDT000487528.2_protein.fasta:>EBO2343263.1 major curlin subunit CsgA [Salmonella enterica subsp. enterica serovar Infantis]
GCA_006809565.1_PDT000487528.2_protein.fasta-MKLLKVAAFAAIVVSGSALAGVVPQWGGGGNHNGGGNSSGPDSTLSIYQYGSANAALALQSDARKSETTITQSGYGNGADVGQGADNSTIELTQNGFRNNATIDQWNAKNSDITVGQYGGNNAALVNQTASDSSVMVRQVGFGNNATANQY
--
GCA_006810185.1_PDT000491848.2_protein.fasta:>EBO2580220.1 major curlin subunit CsgA [Salmonella enterica subsp. enterica serovar Infantis]
GCA_006810185.1_PDT000491848.2_protein.fasta-MKLLKVAAFAAIVVSGSALAGVVPQWGGGGNHNGGGNSSGPDSTLSIYQYGSANAALALQSDARKSETTITQSGYGNGADVGQGADNSTIELTQNGFRNNATIDQWNAKNSDITVGQYGGNNAALVNQTASDSSVMVRQVGFGNNATANQY
--
GCA_006810415.1_PDT000496107.2_protein.fasta:>EBO2607275.1 major curlin subunit CsgA [Salmonella enterica subsp. enterica serovar Infantis]
GCA_006810415.1_PDT000496107.2_protein.fasta-MKLLKVAAFAAIVVSGSALAGVVPQWGGGGNHNGGGNSSGPDSTLSIYQYGSANAALALQSDARKSETTITQSGYGNGADVGQGADNSTIELTQNGFRNNATIDQWNAKNSDITVGQYGGNNAALVNQTASDSSVMVRQVGFGNNATANQY
--
GCA_006834385.1_PDT000384250.2_protein.fasta:>EBO8370354.1 major curlin subunit CsgA [Salmonella enterica subsp. enterica serovar Infantis]
GCA_006834385.1_PDT000384250.2_protein.fasta-MKLLKVAAFAAIVVSGSALAGVVPQWGGGGNHNGGGNSSGPDSTLSIYQYGSANAALALQSDARKSETTITQSGYGNGADVGQGADNSTIELTQNGFRNNATIDQWNAKNSDITVGQYGGNNAALVNQTASDSSVMVRQVGFGNNATANQY
--
GCA_006835865.1_PDT000421269.2_protein.fasta:>EBO8617044.1 major curlin subunit CsgA [Salmonella enterica subsp. enterica serovar Infantis]
GCA_006835865.1_PDT000421269.2_protein.fasta-MKLLKVAAFAAIVVSGSALAGVVPQWGGGGNHNGGGNSSGPDSTLSIYQYGSANAALALQSDARKSETTITQSGYGNGADVGQGADNSTIELTQNGFRNNATIDQWNAKNSDITVGQYGGNNAALVNQTASDSSVMVRQVGFGNNATANQY
--
GCA_006836575.1_PDT000428444.2_protein.fasta:>EBO8407421.1 major curlin subunit CsgA [Salmonella enterica subsp. enterica serovar Infantis]
GCA_006836575.1_PDT000428444.2_protein.fasta-MKLLKVAAFAAIVVSGSALAGVVPQWGGGGNHNGGGNSSGPDSTLSIYQYGSANAALALQSDARKSETTITQSGYGNGADVGQGADNSTIELTQNGFRNNATIDQWNAKNSDITVGQYGGNNAALVNQTASDSSVMVRQVGFGNNATANQY
--
GCA_006836905.1_PDT000491077.2_protein.fasta:>EBO8837502.1 major curlin subunit CsgA [Salmonella enterica subsp. enterica serovar Infantis]
GCA_006836905.1_PDT000491077.2_protein.fasta-MKLLKVAAFAAIVVSGSALAGVVPQWGGGGNHNGGGNSSGPDSTLSIYQYGSANAALALQSDARKSETTITQSGYGNGADVGQGADNSTIELTQNGFRNNATIDQWNAKNSDITVGQYGGNNAALVNQTASDSSVMVRQVGFGNNATANQY
--
GCA_006837225.1_PDT000483417.2_protein.fasta:>EBO8902985.1 major curlin subunit CsgA [Salmonella enterica subsp. enterica serovar Infantis]
GCA_006837225.1_PDT000483417.2_protein.fasta-MKLLKVAAFAAIVVSGSALAGVVPQWGGGGNHNGGGNSSGPDSTLSIYQYGSANAALALQSDARKSETTITQSGYGNGADVGQGADNSTIELTQNGFRNNATIDQWNAKNSDITVGQYGGNNAALVNQTASDSSVMVRQVGFGNNATANQY
--
GCA_006837285.1_PDT000491328.2_protein.fasta:>EBO8897405.1 major curlin subunit CsgA [Salmonella enterica subsp. enterica serovar Infantis]
GCA_006837285.1_PDT000491328.2_protein.fasta-MKLLKVAAFAAIVVSGSALAGVVPQWGGGGNHNGGGNSSGPDSTLSIYQYGSANAALALQSDARKSETTITQSGYGNGADVGQGADNSTIELTQNGFRNNATIDQWNAKNSDITVGQYGGNNAALVNQTASDSSVMVRQVGFGNNATANQY
--
GCA_006837565.1_PDT000486962.2_protein.fasta:>EBO8914299.1 major curlin subunit CsgA [Salmonella enterica subsp. enterica serovar Infantis]
GCA_006837565.1_PDT000486962.2_protein.fasta-MKLLKVAAFAAIVVSGSALAGVVPQWGGGGNHNGGGNSSGPDSTLSIYQYGSANAALALQSDARKSETTITQSGYGNGADVGQGADNSTIELTQNGFRNNATIDQWNAKNSDITVGQYGGNNAALVNQTASDSSVMVRQVGFGNNATANQY
--
GCA_006837645.1_PDT000485685.2_protein.fasta:>EBO8989196.1 major curlin subunit CsgA [Salmonella enterica subsp. enterica serovar Infantis]
GCA_006837645.1_PDT000485685.2_protein.fasta-MKLLKVAAFAAIVVSGSALAGVVPQWGGGGNHNGGGNSSGPDSTLSIYQYGSANAALALQSDARKSETTITQSGYGNGADVGQGADNSTIELTQNGFRNNATIDQWNAKNSDITVGQYGGNNAALVNQTASDSSVMVRQVGFGNNATANQY
--
GCA_006837685.1_PDT000485423.2_protein.fasta:>EBO8967898.1 major curlin subunit CsgA [Salmonella enterica subsp. enterica serovar Infantis]
GCA_006837685.1_PDT000485423.2_protein.fasta-MKLLKVAAFAAIVVSGSALAGVVPQWGGGGNHNGGGNSSGPDSTLSIYQYGSANAALALQSDARKSETTITQSGYGNGADVGQGADNSTIELTQNGFRNNATIDQWNAKNSDITVGQYGGNNAALVNQTASDSSVMVRQVGFGNNATANQY
--
GCA_006837885.1_PDT000495846.2_protein.fasta:>EBO9110756.1 major curlin subunit CsgA [Salmonella enterica subsp. enterica serovar Infantis]
GCA_006837885.1_PDT000495846.2_protein.fasta-MKLLKVAAFAAIVVSGSALAGVVPQWGGGGNHNGGGNSSGPDSTLSIYQYGSANAALALQSDARKSETTITQSGYGNGADVGQGADNSTIELTQNGFRNNATIDQWNAKNSDITVGQYGGNNAALVNQTASDSSVMVRQVGFGNNATANQY
--
GCA_006838205.1_PDT000494380.2_protein.fasta:>EBO9088049.1 major curlin subunit CsgA [Salmonella enterica subsp. enterica serovar Infantis]
GCA_006838205.1_PDT000494380.2_protein.fasta-MKLLKVAAFAAIVVSGSALAGVVPQWGGGGNHNGGGNSSGPDSTLSIYQYGSANAALALQSDARKSETTITQSGYGNGADVGQGADNSTIELTQNGFRNNATIDQWNAKNSDITVGQYGGNNAALVNQTASDSSVMVRQVGFGNNATANQY
--
GCA_006840005.1_PDT000499206.2_protein.fasta:>EBO9216200.1 major curlin subunit CsgA [Salmonella enterica subsp. enterica serovar Infantis]
GCA_006840005.1_PDT000499206.2_protein.fasta-MKLLKVAAFAAIVVSGSALAGVVPQWGGGGNHNGGGNSSGPDSTLSIYQYGSANAALALQSDARKSETTITQSGYGNGADVGQGADNSTIELTQNGFRNNATIDQWNAKNSDITVGQYGGNNAALVNQTASDSSVMVRQVGFGNNATANQY
--
GCA_007302695.1_PDT000381367.1_protein.fasta:>EBY6720971.1 major curlin subunit CsgA [Salmonella enterica subsp. enterica serovar Infantis]
GCA_007302695.1_PDT000381367.1_protein.fasta-MKLLKVAAFAAIVVSGSALAGVVPQWGGGGNHNGGGNSSGPDSTLSIYQYGSANAALALQSDARKSETTITQSGYGNGADVGQGADNSTIELTQNGFRNNATIDQWNAKNSDITVGQYGGNNAALVNQTASDSSVMVRQVGFGNNATANQY
--
GCA_007310305.1_PDT000384254.1_protein.fasta:>EBY9197304.1 major curlin subunit CsgA [Salmonella enterica subsp. enterica serovar Infantis]
GCA_007310305.1_PDT000384254.1_protein.fasta-MKLLKVAAFAAIVVSGSALAGVVPQWGGGGNHNGGGNSSGPDSTLSIYQYGSANAALALQSDARKSETTITQSGYGNGADVGQGADNSTIELTQNGFRNNATIDQWNAKNSDITVGQYGGNNAALVNQTASDSSVMVRQVGFGNNATANQY
--
GCA_007312655.1_PDT000384271.1_protein.fasta:>EBY9083540.1 major curlin subunit CsgA [Salmonella enterica subsp. enterica serovar Infantis]
GCA_007312655.1_PDT000384271.1_protein.fasta-MKLLKVAAFAAIVVSGSALAGVVPQWGGGGNHNGGGNSSGPDSTLSIYQYGSANAALALQSDARKSETTITQSGYGNGADVGQGADNSTIELTQNGFRNNATIDQWNAKNSDITVGQYGGNNAALVNQTASDSSVMVRQVGFGNNATANQY
--
GCA_007313025.1_PDT000384266.1_protein.fasta:>EBY9230982.1 major curlin subunit CsgA [Salmonella enterica subsp. enterica serovar Infantis]
GCA_007313025.1_PDT000384266.1_protein.fasta-MKLLKVAAFAAIVVSGSALAGVVPQWGGGGNHNGGGNSSGPDSTLSIYQYGSANAALALQSDARKSETTITQSGYGNGADVGQGADNSTIELTQNGFRNNATIDQWNAKNSDITVGQYGGNNAALVNQTASDSSVMVRQVGFGNNATANQY
--
GCA_007320975.1_PDT000387489.1_protein.fasta:>EBZ1357175.1 major curlin subunit CsgA [Salmonella enterica subsp. enterica serovar Infantis]
GCA_007320975.1_PDT000387489.1_protein.fasta-MKLLKVAAFAAIVVSGSALAGVVPQWGGGGNHNGGGNSSGPDSTLSIYQYGSANAALALQSDARKSETTITQSGYGNGADVGQGADNSTIELTQNGFRNNATIDQWNAKNSDITVGQYGGNNAALVNQTASDSSVMVRQVGFGNNATANQY
--
GCA_007323275.1_PDT000387514.1_protein.fasta:>EBZ1644093.1 major curlin subunit CsgA [Salmonella enterica subsp. enterica serovar Infantis]
GCA_007323275.1_PDT000387514.1_protein.fasta-MKLLKVAAFAAIVVSGSALAGVVPQWGGGGNHNGGGNSSGPDSTLSIYQYGSANAALALQSDARKSETTITQSGYGNGADVGQGADNSTIELTQNGFRNNATIDQWNAKNSDITVGQYGGNNAALVNQTASDSSVMVRQVGFGNNATANQY
--
GCA_007330355.1_PDT000390600.1_protein.fasta:>EBZ3354417.1 major curlin subunit CsgA [Salmonella enterica subsp. enterica serovar Infantis]
GCA_007330355.1_PDT000390600.1_protein.fasta-MKLLKVAAFAAIVVSGSALAGVVPQWGGGGNHNGGGNSSGPDSTLSIYQYGSANAALALQSDARKSETTITQSGYGNGADVGQGADNSTIELTQNGFRNNATIDQWNAKNSDITVGQYGGNNAALVNQTASDSSVMVRQVGFGNNATANQY
--
GCA_007330795.1_PDT000391462.1_protein.fasta:>EBZ3410417.1 major curlin subunit CsgA [Salmonella enterica subsp. enterica serovar Infantis]
GCA_007330795.1_PDT000391462.1_protein.fasta-MKLLKVAAFAAIVVSGSALAGVVPQWGGGGNHNGGGNSSGPDSTLSIYQYGSANAALALQSDARKSETTITQSGYGNGADVGQGADNSTIELTQNGFRNNATIDQWNAKNSDITVGQYGGNNAALVNQTASDSSVMVRQVGFGNNATANQY
--
GCA_007331915.1_PDT000390540.1_protein.fasta:>EBZ3263023.1 major curlin subunit CsgA [Salmonella enterica subsp. enterica serovar Infantis]
GCA_007331915.1_PDT000390540.1_protein.fasta-MKLLKVAAFAAIVVSGSALAGVVPQWGGGGNHNGGGNSSGPDSTLSIYQYGSANAALALQSDARKSETTITQSGYGNGADVGQGADNSTIELTQNGFRNNATIDQWNAKNSDITVGQYGGNNAALVNQTASDSSVMVRQVGFGNNATANQY
--
GCA_007332755.1_PDT000393124.1_protein.fasta:>EBZ3879021.1 major curlin subunit CsgA [Salmonella enterica subsp. enterica serovar Infantis]
GCA_007332755.1_PDT000393124.1_protein.fasta-MKLLKVAAFAAIVVSGSALAGVVPQWGGGGNHNGGGNSSGPDSTLSIYQYGSANAALALQSDARKSETTITQSGYGNGADVGQGADNSTIELTQNGFRNNATIDQWNAKNSDITVGQYGGNNAALVNQTASDSSVMVRQVGFGNNATANQY
--
GCA_007347815.1_PDT000403799.1_protein.fasta:>EBZ7386878.1 major curlin subunit CsgA [Salmonella enterica subsp. enterica serovar Infantis]
GCA_007347815.1_PDT000403799.1_protein.fasta-MKLLKVAAFAAIVVSGSALAGVVPQWGGGGNHNGGGNSSGPDSTLSIYQYGSANAALALQSDARKSETTITQSGYGNGADVGQGADNSTIELTQNGFRNNATIDQWNAKNSDITVGQYGGNNAALVNQTASDSSVMVRQVGFGNNATANQY
--
GCA_007354215.1_PDT000408772.1_protein.fasta:>EBZ8570519.1 major curlin subunit CsgA [Salmonella enterica subsp. enterica serovar Infantis]
GCA_007354215.1_PDT000408772.1_protein.fasta-MKLLKVAAFAAIVVSGSALAGVVPQWGGGGNHNGGGNSSGPDSTLSIYQYGSANAALALQSDARKSETTITQSGYGNGADVGQGADNSTIELTQNGFRNNATIDQWNAKNSDITVGQYGGNNAALVNQTASDSSVMVRQVGFGNNATANQY
--
GCA_007355155.1_PDT000408953.1_protein.fasta:>EBZ9084777.1 major curlin subunit CsgA [Salmonella enterica subsp. enterica serovar Infantis]
GCA_007355155.1_PDT000408953.1_protein.fasta-MKLLKVAAFAAIVVSGSALAGVVPQWGGGGNHNGGGNSSGPDSTLSIYQYGSANAALALQSDARKSETTITQSGYGNGADVGQGADNSTIELTQNGFRNNATIDQWNAKNSDITVGQYGGNNAALVNQTASDSSVMVRQVGFGNNATANQY
--
GCA_007357255.1_PDT000409191.1_protein.fasta:>EBZ9220760.1 major curlin subunit CsgA [Salmonella enterica subsp. enterica serovar Infantis]
GCA_007357255.1_PDT000409191.1_protein.fasta-MKLLKVAAFAAIVVSGSALAGVVPQWGGGGNHNGGGNSSGPDSTLSIYQYGSANAALALQSDARKSETTITQSGYGNGADVGQGADNSTIELTQNGFRNNATIDQWNAKNSDITVGQYGGNNAALVNQTASDSSVMVRQVGFGNNATANQY
--
GCA_007360475.1_PDT000411093.1_protein.fasta:>ECA0098234.1 major curlin subunit CsgA [Salmonella enterica subsp. enterica serovar Infantis]
GCA_007360475.1_PDT000411093.1_protein.fasta-MKLLKVAAFAAIVVSGSALAGVVPQWGGGGNHNGGGNSSGPDSTLSIYQYGSANAALALQSDARKSETTITQSGYGNGADVGQGADNSTIELTQNGFRNNATIDQWNAKNSDITVGQYGGNNAALVNQTASDSSVMVRQVGFGNNATANQY
--
GCA_007362995.1_PDT000412441.1_protein.fasta:>ECA0521481.1 major curlin subunit CsgA [Salmonella enterica subsp. enterica serovar Infantis]
GCA_007362995.1_PDT000412441.1_protein.fasta-MKLLKVAAFAAIVVSGSALAGVVPQWGGGGNHNGGGNSSGPDSTLSIYQYGSANAALALQSDARKSETTITQSGYGNGADVGQGADNSTIELTQNGFRNNATIDQWNAKNSDITVGQYGGNNAALVNQTASDSSVMVRQVGFGNNATANQY
--
GCA_007363515.1_PDT000412459.1_protein.fasta:>ECA0754190.1 major curlin subunit CsgA [Salmonella enterica subsp. enterica serovar Infantis]
GCA_007363515.1_PDT000412459.1_protein.fasta-MKLLKVAAFAAIVVSGSALAGVVPQWGGGGNHNGGGNSSGPDSTLSIYQYGSANAALALQSDARKSETTITQSGYGNGADVGQGADNSTIELTQNGFRNNATIDQWNAKNSDITVGQYGGNNAALVNQTASDSSVMVRQVGFGNNATANQY
--
GCA_007374505.1_PDT000417377.1_protein.fasta:>ECA3133501.1 major curlin subunit CsgA [Salmonella enterica subsp. enterica serovar Infantis]
GCA_007374505.1_PDT000417377.1_protein.fasta-MKLLKVAAFAAIVVSGSALAGVVPQWGGGGNHNGGGNSSGPDSTLSIYQYGSANAALALQSDARKSETTITQSGYGNGADVGQGADNSTIELTQNGFRNNATIDQWNAKNSDITVGQYGGNNAALVNQTASDSSVMVRQVGFGNNATANQY
--
GCA_007374585.1_PDT000417384.1_protein.fasta:>ECA3195251.1 major curlin subunit CsgA [Salmonella enterica subsp. enterica serovar Infantis]
GCA_007374585.1_PDT000417384.1_protein.fasta-MKLLKVAAFAAIVVSGSALAGVVPQWGGGGNHNGGGNSSGPDSTLSIYQYGSANAALALQSDARKSETTITQSGYGNGADVGQGADNSTIELTQNGFRNNATIDQWNAKNSDITVGQYGGNNAALVNQTASDSSVMVRQVGFGNNATANQY
--
GCA_007374665.1_PDT000417388.1_protein.fasta:>ECA3225741.1 major curlin subunit CsgA [Salmonella enterica subsp. enterica serovar Infantis]
GCA_007374665.1_PDT000417388.1_protein.fasta-MKLLKVAAFAAIVVSGSALAGVVPQWGGGGNHNGGGNSSGPDSTLSIYQYGSANAALALQSDARKSETTITQSGYGNGADVGQGADNSTIELTQNGFRNNATIDQWNAKNSDITVGQYGGNNAALVNQTASDSSVMVRQVGFGNNATANQY
--
GCA_007377965.1_PDT000417973.1_protein.fasta:>ECA3533370.1 major curlin subunit CsgA [Salmonella enterica subsp. enterica serovar Infantis]
GCA_007377965.1_PDT000417973.1_protein.fasta-MKLLKVAAFAAIVVSGSALAGVVPQWGGGGNHNGGGNSSGPDSTLSIYQYGSANAALALQSDARKSETTITQSGYGNGADVGQGADNSTIELTQNGFRNNATIDQWNAKNSDITVGQYGGNNAALVNQTASDSSVMVRQVGFGNNATANQY
--
GCA_007395755.1_PDT000434204.1_protein.fasta:>ECA7707289.1 major curlin subunit CsgA [Salmonella enterica subsp. enterica serovar Infantis]
GCA_007395755.1_PDT000434204.1_protein.fasta-MKLLKVAAFAAIVVSGSALAGVVPQWGGGGNHNGGGNSSGPDSTLSIYQYGSANAALALQSDARKSETTITQSGYGNGADVGQGADNSTIELTQNGFRNNATIDQWNAKNSDITVGQYGGNNAALVNQTASDSSVMVRQVGFGNNATANQY
--
GCA_007396555.1_PDT000439588.1_protein.fasta:>ECA8237494.1 major curlin subunit CsgA [Salmonella enterica subsp. enterica serovar Infantis]
GCA_007396555.1_PDT000439588.1_protein.fasta-MKLLKVAAFAAIVVSGSALAGVVPQWGGGGNHNGGGNSSGPDSTLSIYQYGSANAALALQSDARKSETTITQSGYGNGADVGQGADNSTIELTQNGFRNNATIDQWNAKNSDITVGQYGGNNAALVNQTASDSSVMVRQVGFGNNATANQY
--
GCA_007397675.1_PDT000435586.1_protein.fasta:>ECA8056572.1 major curlin subunit CsgA [Salmonella enterica subsp. enterica serovar Infantis]
GCA_007397675.1_PDT000435586.1_protein.fasta-MKLLKVAAFAAIVVSGSALAGVVPQWGGGGNHNGGGNSSGPDSTLSIYQYGSANAALALQSDARKSETTITQSGYGNGADVGQGADNSTIELTQNGFRNNATIDQWNAKNSDITVGQYGGNNAALVNQTASDSSVMVRQVGFGNNATANQY
--
GCA_007404205.1_PDT000452769.1_protein.fasta:>ECA9562358.1 major curlin subunit CsgA [Salmonella enterica subsp. enterica serovar Infantis]
GCA_007404205.1_PDT000452769.1_protein.fasta-MKLLKVAAFAAIVVSGSALAGVVPQWGGGGNHNGGGNSSGPDSTLSIYQYGSANAALALQSDARKSETTITQSGYGNGADVGQGADNSTIELTQNGFRNNATIDQWNAKNSDITVGQYGGNNAALVNQTASDSSVMVRQVGFGNNATANQY
--
GCA_007423505.1_PDT000464326.1_protein.fasta:>ECB3978063.1 major curlin subunit CsgA [Salmonella enterica subsp. enterica serovar Infantis]
GCA_007423505.1_PDT000464326.1_protein.fasta-MKLLKVAAFAAIVVSGSALAGVVPQWGGGGNHNGGGNSSGPDSTLSIYQYGSANAALALQSDARKSETTITQSGYGNGADVGQGADNSTIELTQNGFRNNATIDQWNAKNSDITVGQYGGNNAALVNQTASDSSVMVRQVGFGNNATANQY
--
GCA_007425385.1_PDT000464537.1_protein.fasta:>ECB4161669.1 major curlin subunit CsgA [Salmonella enterica subsp. enterica serovar Infantis]
GCA_007425385.1_PDT000464537.1_protein.fasta-MKLLKVAAFAAIVVSGSALAGVVPQWGGGGNHNGGGNSSGPDSTLSIYQYGSANAALALQSDARKSETTITQSGYGNGADVGQGADNSTIELTQNGFRNNATIDQWNAKNSDITVGQYGGNNAALVNQTASDSSVMVRQVGFGNNATANQY
--
GCA_007425485.1_PDT000464538.1_protein.fasta:>ECB4166512.1 major curlin subunit CsgA [Salmonella enterica subsp. enterica serovar Infantis]
GCA_007425485.1_PDT000464538.1_protein.fasta-MKLLKVAAFAAIVVSGSALAGVVPQWGGGGNHNGGGNSSGPDSTLSIYQYGSANAALALQSDARKSETTITQSGYGNGADVGQGADNSTIELTQNGFRNNATIDQWNAKNSDITVGQYGGNNAALVNQTASDSSVMVRQVGFGNNATANQY
--
GCA_007427045.1_PDT000466105.1_protein.fasta:>ECB4854314.1 major curlin subunit CsgA [Salmonella enterica subsp. enterica serovar Infantis]
GCA_007427045.1_PDT000466105.1_protein.fasta-MKLLKVAAFAAIVVSGSALAGVVPQWGGGGNHNGGGNSSGPDSTLSIYQYGSANAALALQSDARKSETTITQSGYGNGADVGQGADNSTIELTQNGFRNNATIDQWNAKNSDITVGQYGGNNAALVNQTASDSSVMVRQVGFGNNATANQY
--
GCA_007428325.1_PDT000467124.1_protein.fasta:>ECB5095989.1 major curlin subunit CsgA [Salmonella enterica subsp. enterica serovar Infantis]
GCA_007428325.1_PDT000467124.1_protein.fasta-MKLLKVAAFAAIVVSGSALAGVVPQWGGGGNHNGGGNSSGPDSTLSIYQYGSANAALALQSDARKSETTITQSGYGNGADVGQGADNSTIELTQNGFRNNATIDQWNAKNSDITVGQYGGNNAALVNQTASDSSVMVRQVGFGNNATANQY
--
GCA_007428425.1_PDT000467110.1_protein.fasta:>ECB5210510.1 major curlin subunit CsgA [Salmonella enterica subsp. enterica serovar Infantis]
GCA_007428425.1_PDT000467110.1_protein.fasta-MKLLKVAAFAAIVVSGSALAGVVPQWGGGGNHNGGGNSSGPDSTLSIYQYGSANAALALQSDARKSETTITQSGYGNGADVGQGADNSTIELTQNGFRNNATIDQWNAKNSDITVGQYGGNNAALVNQTASDSSVMVRQVGFGNNATANQY
--
GCA_007428545.1_PDT000467097.1_protein.fasta:>ECB5229723.1 major curlin subunit CsgA [Salmonella enterica subsp. enterica serovar Infantis]
GCA_007428545.1_PDT000467097.1_protein.fasta-MKLLKVAAFAAIVVSGSALAGVVPQWGGGGNHNGGGNSSGPDSTLSIYQYGSANAALALQSDARKSETTITQSGYGNGADVGQGADNSTIELTQNGFRNNATIDQWNAKNSDITVGQYGGNNAALVNQTASDSSVMVRQVGFGNNATANQY
--
GCA_007429345.1_PDT000467209.1_protein.fasta:>ECB5338249.1 major curlin subunit CsgA [Salmonella enterica subsp. enterica serovar Infantis]
GCA_007429345.1_PDT000467209.1_protein.fasta-MKLLKVAAFAAIVVSGSALAGVVPQWGGGGNHNGGGNSSGPDSTLSIYQYGSANAALALQSDARKSETTITQSGYGNGADVGQGADNSTIELTQNGFRNNATIDQWNAKNSDITVGQYGGNNAALVNQTASDSSVMVRQVGFGNNATANQY
--
GCA_007429365.1_PDT000468041.1_protein.fasta:>ECB5394559.1 major curlin subunit CsgA [Salmonella enterica subsp. enterica serovar Infantis]
GCA_007429365.1_PDT000468041.1_protein.fasta-MKLLKVAAFAAIVVSGSALAGVVPQWGGGGNHNGGGNSSGPDSTLSIYQYGSANAALALQSDARKSETTITQSGYGNGADVGQGADNSTIELTQNGFRNNATIDQWNAKNSDITVGQYGGNNAALVNQTASDSSVMVRQVGFGNNATANQY
--
GCA_007429415.1_PDT000467221.1_protein.fasta:>ECB5384089.1 major curlin subunit CsgA [Salmonella enterica subsp. enterica serovar Infantis]
GCA_007429415.1_PDT000467221.1_protein.fasta-MKLLKVAAFAAIVVSGSALAGVVPQWGGGGNHNGGGNSSGPDSTLSIYQYGSANAALALQSDARKSETTITQSGYGNGADVGQGADNSTIELTQNGFRNNATIDQWNAKNSDITVGQYGGNNAALVNQTASDSSVMVRQVGFGNNATANQY
--
GCA_007429545.1_PDT000468021.1_protein.fasta:>ECB5443978.1 major curlin subunit CsgA [Salmonella enterica subsp. enterica serovar Infantis]
GCA_007429545.1_PDT000468021.1_protein.fasta-MKLLKVAAFAAIVVSGSALAGVVPQWGGGGNHNGGGNSSGPDSTLSIYQYGSANAALALQSDARKSETTITQSGYGNGADVGQGADNSTIELTQNGFRNNATIDQWNAKNSDITVGQYGGNNAALVNQTASDSSVMVRQVGFGNNATANQY
--
GCA_007430745.1_PDT000468033.1_protein.fasta:>ECB5600888.1 major curlin subunit CsgA [Salmonella enterica subsp. enterica serovar Infantis]
GCA_007430745.1_PDT000468033.1_protein.fasta-MKLLKVAAFAAIVVSGSALAGVVPQWGGGGNHNGGGNSSGPDSTLSIYQYGSANAALALQSDARKSETTITQSGYGNGADVGQGADNSTIELTQNGFRNNATIDQWNAKNSDITVGQYGGNNAALVNQTASDSSVMVRQVGFGNNATANQY
--
GCA_007431035.1_PDT000468389.1_protein.fasta:>ECB5637533.1 major curlin subunit CsgA [Salmonella enterica subsp. enterica serovar Infantis]
GCA_007431035.1_PDT000468389.1_protein.fasta-MKLLKVAAFAAIVVSGSALAGVVPQWGGGGNHNGGGNSSGPDSTLSIYQYGSANAALALQSDARKSETTITQSGYGNGADVGQGADNSTIELTQNGFRNNATIDQWNAKNSDITVGQYGGNNAALVNQTASDSSVMVRQVGFGNNATANQY
--
GCA_007433125.1_PDT000471057.1_protein.fasta:>ECB6215608.1 major curlin subunit CsgA [Salmonella enterica subsp. enterica serovar Infantis]
GCA_007433125.1_PDT000471057.1_protein.fasta-MKLLKVAAFAAIVVSGSALAGVVPQWGGGGNHNGGGNSSGPDSTLSIYQYGSANAALALQSDARKSETTITQSGYGNGADVGQGADNSTIELTQNGFRNNATIDQWNAKNSDITVGQYGGNNAALVNQTASDSSVMVRQVGFGNNATANQY
--
GCA_007440005.1_PDT000475467.1_protein.fasta:>ECB7790218.1 major curlin subunit CsgA [Salmonella enterica subsp. enterica serovar Infantis]
GCA_007440005.1_PDT000475467.1_protein.fasta-MKLLKVAAFAAIVVSGSALAGVVPQWGGGGNHNGGGNSSGPDSTLSIYQYGSANAALALQSDARKSETTITQSGYGNGADVGQGADNSTIELTQNGFRNNATIDQWNAKNSDITVGQYGGNNAALVNQTASDSSVMVRQVGFGNNATANQY
--
GCA_007441865.1_PDT000476524.1_protein.fasta:>ECB8221052.1 major curlin subunit CsgA [Salmonella enterica subsp. enterica serovar Infantis]
GCA_007441865.1_PDT000476524.1_protein.fasta-MKLLKVAAFAAIVVSGSALAGVVPQWGGGGNHNGGGNSSGPDSTLSIYQYGSANAALALQSDARKSETTITQSGYGNGADVGQGADNSTIELTQNGFRNNATIDQWNAKNSDITVGQYGGNNAALVNQTASDSSVMVRQVGFGNNATANQY
--
GCA_007458695.1_PDT000540194.1_protein.fasta:>ECC1151632.1 major curlin subunit CsgA [Salmonella enterica]
GCA_007458695.1_PDT000540194.1_protein.fasta-MKLLKVAAFAAIVVSGSALAGVVPQWGGGGNHNGGGNSSGPDSTLSIYQYGSANAALALQSDARKSETTITQSGYGNGADVGQGADNSTIELTQNGFRNNATIDQWNAKNSDITVGQYGGNNAALVNQTASDSSVMVRQVGFGNNATANQY
--
GCA_007466955.1_PDT000544468.1_protein.fasta:>ECC2167944.1 major curlin subunit CsgA [Salmonella enterica]
GCA_007466955.1_PDT000544468.1_protein.fasta-MKLLKVAAFAAIVVSGSALAGVVPQWGGGGNHNGGGNSSGPDSTLSIYQYGSANAALALQSDARKSETTITQSGYGNGADVGQGADNSTIELTQNGFRNNATIDQWNAKNSDITVGQYGGNNAALVNQTASDSSVMVRQVGFGNNATANQY
--
GCA_007614215.1_PDT000533164.1_protein.fasta:>ECF4814078.1 major curlin subunit CsgA [Salmonella enterica]
GCA_007614215.1_PDT000533164.1_protein.fasta-MKLLKVAAFAAIVVSGSALAGVVPQWGGGGNHNGGGNSSGPDSTLSIYQYGSANAALALQSDARKSETTITQSGYGNGADVGQGADNSTIELTQNGFRNNATIDQWNAKNSDITVGQYGGNNAALVNQTASDSSVMVRQVGFGNNATANQY
--
GCA_007619695.1_PDT000542550.1_protein.fasta:>ECF6009625.1 major curlin subunit CsgA [Salmonella enterica]
GCA_007619695.1_PDT000542550.1_protein.fasta-MKLLKVAAFAAIVVSGSALAGVVPQWGGGGNHNGGGNSSGPDSTLSIYQYGSANAALALQSDARKSETTITQSGYGNGADVGQGADNSTIELTQNGFRNNATIDQWNAKNSDITVGQYGGNNAALVNQTASDSSVMVRQVGFGNNATANQY
--
GCA_007620175.1_PDT000539847.1_protein.fasta:>ECF5648230.1 major curlin subunit CsgA [Salmonella enterica]
GCA_007620175.1_PDT000539847.1_protein.fasta-MKLLKVAAFAAIVVSGSALAGVVPQWGGGGNHNGGGNSSGPDSTLSIYQYGSANAALALQSDARKSETTITQSGYGNGADVGQGADNSTIELTQNGFRNNATIDQWNAKNSDITVGQYGGNNAALVNQTASDSSVMVRQVGFGNNATANQY
--
GCA_007696545.1_PDT000542242.1_protein.fasta:>ECG8621911.1 major curlin subunit CsgA [Salmonella enterica]
GCA_007696545.1_PDT000542242.1_protein.fasta-MKLLKVAAFAAIVVSGSALAGVVPQWGGGGNHNGGGNSSGPDSTLSIYQYGSANAALALQSDARKSETTITQSGYGNGADVGQGADNSTIELTQNGFRNNATIDQWNAKNSDITVGQYGGNNAALVNQTASDSSVMVRQVGFGNNATANQY
--
GCA_007701885.1_PDT000546003.1_protein.fasta:>ECG9876255.1 major curlin subunit CsgA [Salmonella enterica]
GCA_007701885.1_PDT000546003.1_protein.fasta-MKLLKVAAFAAIVVSGSALAGVVPQWGGGGNHNGGGNSSGPDSTLSIYQYGSANAALALQSDARKSETTITQSGYGNGADVGQGADNSTIELTQNGFRNNATIDQWNAKNSDITVGQYGGNNAALVNQTASDSSVMVRQVGFGNNATANQY
--
GCA_007702225.1_PDT000546044.1_protein.fasta:>ECG9934841.1 major curlin subunit CsgA [Salmonella enterica]
GCA_007702225.1_PDT000546044.1_protein.fasta-MKLLKVAAFAAIVVSGSALAGVVPQWGGGGNHNGGGNSSGPDSTLSIYQYGSANAALALQSDARKSETTITQSGYGNGADVGQGADNSTIELTQNGFRNNATIDQWNAKNSDITVGQYGGNNAALVNQTASDSSVMVRQVGFGNNATANQY
--
GCA_007702965.1_PDT000546049.1_protein.fasta:>ECH0099689.1 major curlin subunit CsgA [Salmonella enterica]
GCA_007702965.1_PDT000546049.1_protein.fasta-MKLLKVAAFAAIVVSGSALAGVVPQWGGGGNHNGGGNSSGPDSTLSIYQYGSANAALALQSDARKSETTITQSGYGNGADVGQGADNSTIELTQNGFRNNATIDQWNAKNSDITVGQYGGNNAALVNQTASDSSVMVRQVGFGNNATANQY
--
GCA_007734105.1_PDT000548647.1_protein.fasta:>ECH5979885.1 major curlin subunit CsgA [Salmonella enterica]
GCA_007734105.1_PDT000548647.1_protein.fasta-MKLLKVAAFAAIVVSGSALAGVVPQWGGGGNHNGGGNSSGPDSTLSIYQYGSANAALALQSDARKSETTITQSGYGNGADVGQGADNSTIELTQNGFRNNATIDQWNAKNSDITVGQYGGNNAALVNQTASDSSVMVRQVGFGNNATANQY
--
GCA_007736935.1_PDT000548900.1_protein.fasta:>ECH6521969.1 major curlin subunit CsgA [Salmonella enterica]
GCA_007736935.1_PDT000548900.1_protein.fasta-MKLLKVAAFAAIVVSGSALAGVVPQWGGGGNHNGGGNSSGPDSTLSIYQYGSANAALALQSDARKSETTITQSGYGNGADVGQGADNSTIELTQNGFRNNATIDQWNAKNSDITVGQYGGNNAALVNQTASDSSVMVRQVGFGNNATANQY
--
GCA_007736995.1_PDT000548902.1_protein.fasta:>ECH6654828.1 major curlin subunit CsgA [Salmonella enterica]
GCA_007736995.1_PDT000548902.1_protein.fasta-MKLLKVAAFAAIVVSGSALAGVVPQWGGGGNHNGGGNSSGPDSTLSIYQYGSANAALALQSDARKSETTITQSGYGNGADVGQGADNSTIELTQNGFRNNATIDQWNAKNSDITVGQYGGNNAALVNQTASDSSVMVRQVGFGNNATANQY
--
GCA_007737335.1_PDT000548916.1_protein.fasta:>ECH6569049.1 major curlin subunit CsgA [Salmonella enterica]
GCA_007737335.1_PDT000548916.1_protein.fasta-MKLLKVAAFAAIVVSGSALAGVVPQWGGGGNHNGGGNSSGPDSTLSIYQYGSANAALALQSDARKSETTITQSGYGNGADVGQGADNSTIELTQNGFRNNATIDQWNAKNSDITVGQYGGNNAALVNQTASDSSVMVRQVGFGNNATANQY
--
GCA_007791855.1_PDT000503417.2_protein.fasta:>ECI8567694.1 major curlin subunit CsgA [Salmonella enterica subsp. enterica serovar Infantis]
GCA_007791855.1_PDT000503417.2_protein.fasta-MKLLKVAAFAAIVVSGSALAGVVPQWGGGGNHNGGGNSSGPDSTLSIYQYGSANAALALQSDARKSETTITQSGYGNGADVGQGADNSTIELTQNGFRNNATIDQWNAKNSDITVGQYGGNNAALVNQTASDSSVMVRQVGFGNNATANQY
--
GCA_007792295.1_PDT000500510.2_protein.fasta:>ECI8457696.1 major curlin subunit CsgA [Salmonella enterica subsp. enterica serovar Infantis]
GCA_007792295.1_PDT000500510.2_protein.fasta-MKLLKVAAFAAIVVSGSALAGVVPQWGGGGNHNGGGNSSGPDSTLSIYQYGSANAALALQSDARKSETTITQSGYGNGADVGQGADNSTIELTQNGFRNNATIDQWNAKNSDITVGQYGGNNAALVNQTASDSSVMVRQVGFGNNATANQY
--
GCA_007792575.1_PDT000500590.2_protein.fasta:>ECI8572404.1 major curlin subunit CsgA [Salmonella enterica subsp. enterica serovar Infantis]
GCA_007792575.1_PDT000500590.2_protein.fasta-MKLLKVAAFAAIVVSGSALAGVVPQWGGGGNHNGGGNSSGPDSTLSIYQYGSANAALALQSDARKSETTITQSGYGNGADVGQGADNSTIELTQNGFRNNATIDQWNAKNSDITVGQYGGNNAALVNQTASDSSVMVRQVGFGNNATANQY
--
GCA_007792975.1_PDT000505476.2_protein.fasta:>ECI8494597.1 major curlin subunit CsgA [Salmonella enterica subsp. enterica serovar Infantis]
GCA_007792975.1_PDT000505476.2_protein.fasta-MKLLKVAAFAAIVVSGSALAGVVPQWGGGGNHNGGGNSSGPDSTLSIYQYGSANAALALQSDARKSETTITQSGYGNGADVGQGADNSTIELTQNGFRNNATIDQWNAKNSDITVGQYGGNNAALVNQTASDSSVMVRQVGFGNNATANQY
--
GCA_007793095.1_PDT000505238.2_protein.fasta:>ECI8347788.1 major curlin subunit CsgA [Salmonella enterica subsp. enterica serovar Infantis]
GCA_007793095.1_PDT000505238.2_protein.fasta-MKLLKVAAFAAIVVSGSALAGVVPQWGGGGNHNGGGNSSGPDSTLSIYQYGSANAALALQSDARKSETTITQSGYGNGADVGQGADNSTIELTQNGFRNNATIDQWNAKNSDITVGQYGGNNAALVNQTASDSSVMVRQVGFGNNATANQY
--
GCA_007793155.1_PDT000505485.2_protein.fasta:>ECI8384834.1 major curlin subunit CsgA [Salmonella enterica subsp. enterica serovar Infantis]
GCA_007793155.1_PDT000505485.2_protein.fasta-MKLLKVAAFAAIVVSGSALAGVVPQWGGGGNHNGGGNSSGPDSTLSIYQYGSANAALALQSDARKSETTITQSGYGNGADVGQGADNSTIELTQNGFRNNATIDQWNAKNSDITVGQYGGNNAALVNQTASDSSVMVRQVGFGNNATANQY
--
GCA_007793955.1_PDT000505538.2_protein.fasta:>ECI8800701.1 major curlin subunit CsgA [Salmonella enterica subsp. enterica serovar Infantis]
GCA_007793955.1_PDT000505538.2_protein.fasta-MKLLKVAAFAAIVVSGSALAGVVPQWGGGGNHNGGGNSSGPDSTLSIYQYGSANAALALQSDARKSETTITQSGYGNGADVGQGADNSTIELTQNGFRNNATIDQWNAKNSDITVGQYGGNNAALVNQTASDSSVMVRQVGFGNNATANQY
--
GCA_007794315.1_PDT000510879.2_protein.fasta:>ECI8925605.1 major curlin subunit CsgA [Salmonella enterica subsp. enterica serovar Infantis]
GCA_007794315.1_PDT000510879.2_protein.fasta-MKLLKVAAFAAIVVSGSALAGVVPQWGGGGNHNGGGNSSGPDSTLSIYQYGSANAALALQSDARKSETTITQSGYGNGADVGQGADNSTIELTQNGFRNNATIDQWNAKNSDITVGQYGGNNAALVNQTASDSSVMVRQVGFGNNATANQY
--
GCA_007794975.1_PDT000509400.2_protein.fasta:>ECI9018021.1 major curlin subunit CsgA [Salmonella enterica subsp. enterica serovar Infantis]
GCA_007794975.1_PDT000509400.2_protein.fasta-MKLLKVAAFAAIVVSGSALAGVVPQWGGGGNHNGGGNSSGPDSTLSIYQYGSANAALALQSDARKSETTITQSGYGNGADVGQGADNSTIELTQNGFRNNATIDQWNAKNSDITVGQYGGNNAALVNQTASDSSVMVRQVGFGNNATANQY
--
GCA_007795135.1_PDT000509398.2_protein.fasta:>ECI9004524.1 major curlin subunit CsgA [Salmonella enterica subsp. enterica serovar Infantis]
GCA_007795135.1_PDT000509398.2_protein.fasta-MKLLKVAAFAAIVVSGSALAGVVPQWGGGGNHNGGGNSSGPDSTLSIYQYGSANAALALQSDARKSETTITQSGYGNGADVGQGADNSTIELTQNGFRNNATIDQWNAKNSDITVGQYGGNNAALVNQTASDSSVMVRQVGFGNNATANQY
--
GCA_007795615.1_PDT000533251.1_protein.fasta:>ECI9177236.1 major curlin subunit CsgA [Salmonella enterica]
GCA_007795615.1_PDT000533251.1_protein.fasta-MKLLKVAAFAAIVVSGSALAGVVPQWGGGGNHNGGGNSSGPDSTLSIYQYGSANAALALQSDARKSETTITQSGYGNGADVGQGADNSTIELTQNGFRNNATIDQWNAKNSDITVGQYGGNNAALVNQTASDSSVMVRQVGFGNNATANQY
--
GCA_007801115.1_PDT000538820.1_protein.fasta:>ECJ0535544.1 major curlin subunit CsgA [Salmonella enterica]
GCA_007801115.1_PDT000538820.1_protein.fasta-MKLLKVAAFAAIVVSGSALAGVVPQWGGGGNHNGGGNSSGPDSTLSIYQYGSANAALALQSDARKSETTITQSGYGNGADVGQGADNSTIELTQNGFRNNATIDQWNAKNSDITVGQYGGNNAALVNQTASDSSVMVRQVGFGNNATANQY
--
GCA_007801475.1_PDT000538749.1_protein.fasta:>ECJ0510184.1 major curlin subunit CsgA [Salmonella enterica]
GCA_007801475.1_PDT000538749.1_protein.fasta-MKLLKVAAFAAIVVSGSALAGVVPQWGGGGNHNGGGNSSGPDSTLSIYQYGSANAALALQSDARKSETTITQSGYGNGADVGQGADNSTIELTQNGFRNNATIDQWNAKNSDITVGQYGGNNAALVNQTASDSSVMVRQVGFGNNATANQY
--
GCA_007805455.1_PDT000540195.1_protein.fasta:>ECJ1418077.1 major curlin subunit CsgA [Salmonella enterica]
GCA_007805455.1_PDT000540195.1_protein.fasta-MKLLKVAAFAAIVVSGSALAGVVPQWGGGGNHNGGGNSSGPDSTLSIYQYGSANAALALQSDARKSETTITQSGYGNGADVGQGADNSTIELTQNGFRNNATIDQWNAKNSDITVGQYGGNNAALVNQTASDSSVMVRQVGFGNNATANQY
--
GCA_007811615.1_PDT000542554.1_protein.fasta:>ECJ2797813.1 major curlin subunit CsgA [Salmonella enterica]
GCA_007811615.1_PDT000542554.1_protein.fasta-MKLLKVAAFAAIVVSGSALAGVVPQWGGGGNHNGGGNSSGPDSTLSIYQYGSANAALALQSDARKSETTITQSGYGNGADVGQGADNSTIELTQNGFRNNATIDQWNAKNSDITVGQYGGNNAALVNQTASDSSVMVRQVGFGNNATANQY
--
GCA_007811775.1_PDT000542548.1_protein.fasta:>ECJ2610763.1 major curlin subunit CsgA [Salmonella enterica]
GCA_007811775.1_PDT000542548.1_protein.fasta-MKLLKVAAFAAIVVSGSALAGVVPQWGGGGNHNGGGNSSGPDSTLSIYQYGSANAALALQSDARKSETTITQSGYGNGADVGQGADNSTIELTQNGFRNNATIDQWNAKNSDITVGQYGGNNAALVNQTASDSSVMVRQVGFGNNATANQY
--
GCA_007823125.1_PDT000500503.2_protein.fasta:>ECJ5144904.1 major curlin subunit CsgA [Salmonella enterica subsp. enterica serovar Infantis]
GCA_007823125.1_PDT000500503.2_protein.fasta-MKLLKVAAFAAIVVSGSALAGVVPQWGGGGNHNGGGNSSGPDSTLSIYQYGSANAALALQSDARKSETTITQSGYGNGADVGQGADNSTIELTQNGFRNNATIDQWNAKNSDITVGQYGGNNAALVNQTASDSSVMVRQVGFGNNATANQY
--
GCA_007823605.1_PDT000500871.2_protein.fasta:>ECJ5266086.1 major curlin subunit CsgA [Salmonella enterica subsp. enterica serovar Infantis]
GCA_007823605.1_PDT000500871.2_protein.fasta-MKLLKVAAFAAIVVSGSALAGVVPQWGGGGNHNGGGNSSGPDSTLSIYQYGSANAALALQSDARKSETTITQSGYGNGADVGQGADNSTIELTQNGFRNNATIDQWNAKNSDITVGQYGGNNAALVNQTASDSSVMVRQVGFGNNATANQY
--
GCA_007823845.1_PDT000509396.2_protein.fasta:>ECJ5349448.1 major curlin subunit CsgA [Salmonella enterica subsp. enterica serovar Infantis]
GCA_007823845.1_PDT000509396.2_protein.fasta-MKLLKVAAFAAIVVSGSALAGVVPQWGGGGNHNGGGNSSGPDSTLSIYQYGSANAALALQSDARKSETTITQSGYGNGADVGQGADNSTIELTQNGFRNNATIDQWNAKNSDITVGQYGGNNAALVNQTASDSSVMVRQVGFGNNATANQY
--
GCA_007824425.1_PDT000538815.1_protein.fasta:>ECJ5497059.1 major curlin subunit CsgA [Salmonella enterica]
GCA_007824425.1_PDT000538815.1_protein.fasta-MKLLKVAAFAAIVVSGSALAGVVPQWGGGGNHNGGGNSSGPDSTLSIYQYGSANAALALQSDARKSETTITQSGYGNGADVGQGADNSTIELTQNGFRNNATIDQWNAKNSDITVGQYGGNNAALVNQTASDSSVMVRQVGFGNNATANQY
--
GCA_007871305.1_PDT000551041.1_protein.fasta:>ECK2871299.1 major curlin subunit CsgA [Salmonella enterica]
GCA_007871305.1_PDT000551041.1_protein.fasta-MKLLKVAAFAAIVVSGSALAGVVPQWGGGGNHNGGGNSSGPDSTLSIYQYGSANAALALQSDARKSETTITQSGYGNGADVGQGADNSTIELTQNGFRNNATIDQWNAKNSDITVGQYGGNNAALVNQTASDSSVMVRQVGFGNNATANQY
--
GCA_007876805.1_PDT000551510.1_protein.fasta:>ECK4235398.1 major curlin subunit CsgA [Salmonella enterica]
GCA_007876805.1_PDT000551510.1_protein.fasta-MKLLKVAAFAAIVVSGSALAGVVPQWGGGGNHNGGGNSSGPDSTLSIYQYGSANAALALQSDARKSETTITQSGYGNGADVGQGADNSTIELTQNGFRNNATIDQWNAKNSDITVGQYGGNNAALVNQTASDSSVMVRQVGFGNNATANQY
--
GCA_007883915.1_PDT000551907.1_protein.fasta:>ECK5410120.1 major curlin subunit CsgA [Salmonella enterica]
GCA_007883915.1_PDT000551907.1_protein.fasta-MKLLKVAAFAAIVVSGSALAGVVPQWGGGGNHNGGGNSSGPDSTLSIYQYGSANAALALQSDARKSETTITQSGYGNGADVGQGADNSTIELTQNGFRNNATIDQWNAKNSDITVGQYGGNNAALVNQTASDSSVMVRQVGFGNNATANQY
--
GCA_007883985.1_PDT000551930.1_protein.fasta:>ECK5460646.1 major curlin subunit CsgA [Salmonella enterica]
GCA_007883985.1_PDT000551930.1_protein.fasta-MKLLKVAAFAAIVVSGSALAGVVPQWGGGGNHNGGGNSSGPDSTLSIYQYGSANAALALQSDARKSETTITQSGYGNGADVGQGADNSTIELTQNGFRNNATIDQWNAKNSDITVGQYGGNNAALVNQTASDSSVMVRQVGFGNNATANQY
--
GCA_007884125.1_PDT000551931.1_protein.fasta:>ECK5478724.1 major curlin subunit CsgA [Salmonella enterica]
GCA_007884125.1_PDT000551931.1_protein.fasta-MKLLKVAAFAAIVVSGSALAGVVPQWGGGGNHNGGGNSSGPDSTLSIYQYGSANAALALQSDARKSETTITQSGYGNGADVGQGADNSTIELTQNGFRNNATIDQWNAKNSDITVGQYGGNNAALVNQTASDSSVMVRQVGFGNNATANQY
--
GCA_007885785.1_PDT000553365.1_protein.fasta:>ECK5867049.1 major curlin subunit CsgA [Salmonella enterica]
GCA_007885785.1_PDT000553365.1_protein.fasta-MKLLKVAAFAAIVVSGSALAGVVPQWGGGGNHNGGGNSSGPDSTLSIYQYGSANAALALQSDARKSETTITQSGYGNGADVGQGADNSTIELTQNGFRNNATIDQWNAKNSDITVGQYGGNNAALVNQTASDSSVMVRQVGFGNNATANQY
--
GCA_007885885.1_PDT000553370.1_protein.fasta:>ECK5878530.1 major curlin subunit CsgA [Salmonella enterica]
GCA_007885885.1_PDT000553370.1_protein.fasta-MKLLKVAAFAAIVVSGSALAGVVPQWGGGGNHNGGGNSSGPDSTLSIYQYGSANAALALQSDARKSETTITQSGYGNGADVGQGADNSTIELTQNGFRNNATIDQWNAKNSDITVGQYGGNNAALVNQTASDSSVMVRQVGFGNNATANQY
--
GCA_007886005.1_PDT000553388.1_protein.fasta:>ECK5962178.1 major curlin subunit CsgA [Salmonella enterica]
GCA_007886005.1_PDT000553388.1_protein.fasta-MKLLKVAAFAAIVVSGSALAGVVPQWGGGGNHNGGGNSSGPDSTLSIYQYGSANAALALQSDARKSETTITQSGYGNGADVGQGADNSTIELTQNGFRNNATIDQWNAKNSDITVGQYGGNNAALVNQTASDSSVMVRQVGFGNNATANQY
--
GCA_007886145.1_PDT000553386.1_protein.fasta:>ECK5952856.1 major curlin subunit CsgA [Salmonella enterica]
GCA_007886145.1_PDT000553386.1_protein.fasta-MKLLKVAAFAAIVVSGSALAGVVPQWGGGGNHNGGGNSSGPDSTLSIYQYGSANAALALQSDARKSETTITQSGYGNGADVGQGADNSTIELTQNGFRNNATIDQWNAKNSDITVGQYGGNNAALVNQTASDSSVMVRQVGFGNNATANQY
--
GCA_007892065.1_PDT000554190.1_protein.fasta:>ECK6957019.1 major curlin subunit CsgA [Salmonella enterica]
GCA_007892065.1_PDT000554190.1_protein.fasta-MKLLKVAAFAAIVVSGSALAGVVPQWGGGGNHNGGGNSSGPDSTLSIYQYGSANAALALQSDARKSETTITQSGYGNGADVGQGADNSTIELTQNGFRNNATIDQWNAKNSDITVGQYGGNNAALVNQTASDSSVMVRQVGFGNNATANQY
--
GCA_007892425.1_PDT000554208.1_protein.fasta:>ECK7068572.1 major curlin subunit CsgA [Salmonella enterica]
GCA_007892425.1_PDT000554208.1_protein.fasta-MKLLKVAAFAAIVVSGSALAGVVPQWGGGGNHNGGGNSSGPDSTLSIYQYGSANAALALQSDARKSETTITQSGYGNGADVGQGADNSTIELTQNGFRNNATIDQWNAKNSDITVGQYGGNNAALVNQTASDSSVMVRQVGFGNNATANQY
--
GCA_007909385.1_PDT000499339.2_protein.fasta:>ECK9181185.1 major curlin subunit CsgA [Salmonella enterica subsp. enterica serovar Infantis]
GCA_007909385.1_PDT000499339.2_protein.fasta-MKLLKVAAFAAIVVSGSALAGVVPQWGGGGNHNGGGNSSGPDSTLSIYQYGSANAALALQSDARKSETTITQSGYGNGADVGQGADNSTIELTQNGFRNNATIDQWNAKNSDITVGQYGGNNAALVNQTASDSSVMVRQVGFGNNATANQY
--
GCA_007910645.1_PDT000501483.2_protein.fasta:>ECK9455492.1 major curlin subunit CsgA [Salmonella enterica subsp. enterica serovar Infantis]
GCA_007910645.1_PDT000501483.2_protein.fasta-MKLLKVAAFAAIVVSGSALAGVVPQWGGGGNHNGGGNSSGPDSTLSIYQYGSANAALALQSDARKSETTITQSGYGNGADVGQGADNSTIELTQNGFRNNATIDQWNAKNSDITVGQYGGNNAALVNQTASDSSVMVRQVGFGNNATANQY
--
GCA_007918635.1_PDT000539773.1_protein.fasta:>ECL0595688.1 major curlin subunit CsgA [Salmonella enterica]
GCA_007918635.1_PDT000539773.1_protein.fasta-MKLLKVAAFAAIVVSGSALAGVVPQWGGGGNHNGGGNSSGPDSTLSIYQYGSANAALALQSDARKSETTITQSGYGNGADVGQGADNSTIELTQNGFRNNATIDQWNAKNSDITVGQYGGNNAALVNQTASDSSVMVRQVGFGNNATANQY
--
GCA_007967325.1_PDT000556221.1_protein.fasta:>ECL6494800.1 major curlin subunit CsgA [Salmonella enterica]
GCA_007967325.1_PDT000556221.1_protein.fasta-MKLLKVAAFAAIVVSGSALAGVVPQWGGGGNHNGGGNSSGPDSTLSIYQYGSANAALALQSDARKSETTITQSGYGNGADVGQGADNSTIELTQNGFRNNATIDQWNAKNSDITVGQYGGNNAALVNQTASDSSVMVRQVGFGNNATANQY
--
GCA_008023295.1_PDT000042225.3_protein.fasta:>ECM3581916.1 major curlin subunit CsgA [Salmonella enterica subsp. enterica serovar Infantis]
GCA_008023295.1_PDT000042225.3_protein.fasta-MKLLKVAAFAAIVVSGSALAGVVPQWGGGGNHNGGGNSSGPDSTLSIYQYGSANAALALQSDARKSETTITQSGYGNGADVGQGADNSTIELTQNGFRNNATIDQWNAKNSDITVGQYGGNNAALVNQTASDSSVMVRQVGFGNNATANQY
--
GCA_008023395.1_PDT000042231.3_protein.fasta:>ECM3633385.1 major curlin subunit CsgA [Salmonella enterica subsp. enterica serovar Infantis]
GCA_008023395.1_PDT000042231.3_protein.fasta-MKLLKVAAFAAIVVSGSALAGVVPQWGGGGNHNGGGNSSGPDSTLSIYQYGSANAALALQSDARKSETTITQSGYGNGADVGQGADNSTIELTQNGFRNNATIDQWNAKNSDITVGQYGGNNAALVNQTASDSSVMVRQVGFGNNATANQY
--
GCA_008024555.1_PDT000044206.3_protein.fasta:>ECM3862157.1 major curlin subunit CsgA [Salmonella enterica subsp. enterica serovar Infantis]
GCA_008024555.1_PDT000044206.3_protein.fasta-MKLLKVAAFAAIVVSGSALAGVVPQWGGGGNHNGGGNSSGPDSTLSIYQYGSANAALALQSDARKSETTITQSGYGNGADVGQGADNSTIELTQNGFRNNATIDQWNAKNSDITVGQYGGNNAALVNQTASDSSVMVRQVGFGNNATANQY
--
GCA_008025635.1_PDT000044828.3_protein.fasta:>ECM4087531.1 major curlin subunit CsgA [Salmonella enterica subsp. enterica serovar Infantis]
GCA_008025635.1_PDT000044828.3_protein.fasta-MKLLKVAAFAAIVVSGSALAGVVPQWGGGGNHNGGGNSSGPDSTLSIYQYGSANAALALQSDARKSETTITQSGYGNGADVGQGADNSTIELTQNGFRNNATIDQWNAKNSDITVGQYGGNNAALVNQTASDSSVMVRQVGFGNNATANQY
--
GCA_008025835.1_PDT000044840.3_protein.fasta:>ECM4110237.1 major curlin subunit CsgA [Salmonella enterica subsp. enterica serovar Infantis]
GCA_008025835.1_PDT000044840.3_protein.fasta-MKLLKVAAFAAIVVSGSALAGVVPQWGGGGNHNGGGNSSGPDSTLSIYQYGSANAALALQSDARKSETTITQSGYGNGADVGQGADNSTIELTQNGFRNNATIDQWNAKNSDITVGQYGGNNAALVNQTASDSSVMVRQVGFGNNATANQY
--
GCA_008026935.1_PDT000045880.3_protein.fasta:>ECM4409038.1 major curlin subunit CsgA [Salmonella enterica subsp. enterica serovar Infantis]
GCA_008026935.1_PDT000045880.3_protein.fasta-MKLLKVAAFAAIVVSGSALAGVVPQWGGGGNHNGGGNSSGPDSTLSIYQYGSANAALALQSDARKSETTITQSGYGNGADVGQGADNSTIELTQNGFRNNATIDQWNAKNSDITVGQYGGNNAALVNQTASDSSVMVRQVGFGNNATANQY
--
GCA_008170165.1_PDT000569997.1_protein.fasta:>ECO8703905.1 major curlin subunit CsgA [Salmonella enterica]
GCA_008170165.1_PDT000569997.1_protein.fasta-MKLLKVAAFAAIVVSGSALAGVVPQWGGGGNHNGGGNSSGPDSTLSIYQYGSANAALALQSDARKSETTITQSGYGNGADVGQGADNSTIELTQNGFRNNATIDQWNAKNSDITVGQYGGNNAALVNQTASDSSVMVRQVGFGNNATANQY
--
GCA_008171205.1_PDT000570068.1_protein.fasta:>ECO8791955.1 major curlin subunit CsgA [Salmonella enterica]
GCA_008171205.1_PDT000570068.1_protein.fasta-MKLLKVAAFAAIVVSGSALAGVVPQWGGGGNHNGGGNSSGPDSTLSIYQYGSANAALALQSDARKSETTITQSGYGNGADVGQGADNSTIELTQNGFRNNATIDQWNAKNSDITVGQYGGNNAALVNQTASDSSVMVRQVGFGNNATANQY
--
GCA_008171505.1_PDT000570032.1_protein.fasta:>ECO8860672.1 major curlin subunit CsgA [Salmonella enterica]
GCA_008171505.1_PDT000570032.1_protein.fasta-MKLLKVAAFAAIVVSGSALAGVVPQWGGGGNHNGGGNSSGPDSTLSIYQYGSANAALALQSDARKSETTITQSGYGNGADVGQGADNSTIELTQNGFRNNATIDQWNAKNSDITVGQYGGNNAALVNQTASDSSVMVRQVGFGNNATANQY
--
GCA_008172665.1_PDT000570064.1_protein.fasta:>ECO9303364.1 major curlin subunit CsgA [Salmonella enterica]
GCA_008172665.1_PDT000570064.1_protein.fasta-MKLLKVAAFAAIVVSGSALAGVVPQWGGGGNHNGGGNSSGPDSTLSIYQYGSANAALALQSDARKSETTITQSGYGNGADVGQGADNSTIELTQNGFRNNATIDQWNAKNSDITVGQYGGNNAALVNQTASDSSVMVRQVGFGNNATANQY
--
GCA_008222005.1_PDT000559635.1_protein.fasta:>ECP7555558.1 major curlin subunit CsgA [Salmonella enterica]
GCA_008222005.1_PDT000559635.1_protein.fasta-MKLLKVAAFAAIVVSGSALAGVVPQWGGGGNHNGGGNSSGPDSTLSIYQYGSANAALALQSDARKSETTITQSGYGNGADVGQGADNSTIELTQNGFRNNATIDQWNAKNSDITVGQYGGNNAALVNQTASDSSVMVRQVGFGNNATANQY
--
GCA_008223485.1_PDT000559736.1_protein.fasta:>ECP7763763.1 major curlin subunit CsgA [Salmonella enterica]
GCA_008223485.1_PDT000559736.1_protein.fasta-MKLLKVAAFAAIVVSGSALAGVVPQWGGGGNHNGGGNSSGPDSTLSIYQYGSANAALALQSDARKSETTITQSGYGNGADVGQGADNSTIELTQNGFRNNATIDQWNAKNSDITVGQYGGNNAALVNQTASDSSVMVRQVGFGNNATANQY
--
GCA_008223805.1_PDT000559747.1_protein.fasta:>ECP7695058.1 major curlin subunit CsgA [Salmonella enterica]
GCA_008223805.1_PDT000559747.1_protein.fasta-MKLLKVAAFAAIVVSGSALAGVVPQWGGGGNHNGGGNSSGPDSTLSIYQYGSANAALALQSDARKSETTITQSGYGNGADVGQGADNSTIELTQNGFRNNATIDQWNAKNSDITVGQYGGNNAALVNQTASDSSVMVRQVGFGNNATANQY
--
GCA_008265445.1_PDT000576936.1_protein.fasta:>ECQ4237270.1 major curlin subunit CsgA [Salmonella enterica]
GCA_008265445.1_PDT000576936.1_protein.fasta-MKLLKVAAFAAIVVSGSALAGVVPQWGGGGNHNGGGNSSGPDSTLSIYQYGSANAALALQSDARKSETTITQSGYGNGADVGQGADNSTIELTQNGFRNNATIDQWNAKNSDITVGQYGGNNAALVNQTASDSSVMVRQVGFGNNATANQY
--
GCA_008299585.1_PDT000579133.1_protein.fasta:>ECQ7513478.1 major curlin subunit CsgA [Salmonella enterica]
GCA_008299585.1_PDT000579133.1_protein.fasta-MKLLKVAAFAAIVVSGSALAGVVPQWGGGGNHNGGGNSSGPDSTLSIYQYGSANAALALQSDARKSETTITQSGYGNGADVGQGADNSTIELTQNGFRNNATIDQWNAKNSDITVGQYGGNNAALVNQTASDSSVMVRQVGFGNNATANQY
--
GCA_008299765.1_PDT000579136.1_protein.fasta:>ECQ7553425.1 major curlin subunit CsgA [Salmonella enterica]
GCA_008299765.1_PDT000579136.1_protein.fasta-MKLLKVAAFAAIVVSGSALAGVVPQWGGGGNHNGGGNSSGPDSTLSIYQYGSANAALALQSDARKSETTITQSGYGNGADVGQGADNSTIELTQNGFRNNATIDQWNAKNSDITVGQYGGNNAALVNQTASDSSVMVRQVGFGNNATANQY
--
GCA_008300885.1_PDT000579342.1_protein.fasta:>ECQ8192989.1 major curlin subunit CsgA [Salmonella enterica]
GCA_008300885.1_PDT000579342.1_protein.fasta-MKLLKVAAFAAIVVSGSALAGVVPQWGGGGNHNGGGNSSGPDSTLSIYQYGSANAALALQSDARKSETTITQSGYGNGADVGQGADNSTIELTQNGFRNNATIDQWNAKNSDITVGQYGGNNAALVNQTASDSSVMVRQVGFGNNATANQY
--
GCA_008301405.1_PDT000579230.1_protein.fasta:>ECQ7934380.1 major curlin subunit CsgA [Salmonella enterica]
GCA_008301405.1_PDT000579230.1_protein.fasta-MKLLKVAAFAAIVVSGSALAGVVPQWGGGGNHNGGGNSSGPDSTLSIYQYGSANAALALQSDARKSETTITQSGYGNGADVGQGADNSTIELTQNGFRNNATIDQWNAKNSDITVGQYGGNNAALVNQTASDSSVMVRQVGFGNNATANQY
--
GCA_008323825.1_PDT000579134.1_protein.fasta:>ECR1347809.1 major curlin subunit CsgA [Salmonella enterica]
GCA_008323825.1_PDT000579134.1_protein.fasta-MKLLKVAAFAAIVVSGSALAGVVPQWGGGGNHNGGGNSSGPDSTLSIYQYGSANAALALQSDARKSETTITQSGYGNGADVGQGADNSTIELTQNGFRNNATIDQWNAKNSDITVGQYGGNNAALVNQTASDSSVMVRQVGFGNNATANQY
--
GCA_008354385.1_PDT000581155.1_protein.fasta:>ECR4309286.1 major curlin subunit CsgA [Salmonella enterica]
GCA_008354385.1_PDT000581155.1_protein.fasta-MKLLKVAAFAAIVVSGSALAGVVPQWGGGGNHNGGGNSSGPDSTLSIYQYGSANAALALQSDARKSETTITQSGYGNGADVGQGADNSTIELTQNGFRNNATIDQWNAKNSDITVGQYGGNNAALVNQTASDSSVMVRQVGFGNNATANQY
--
GCA_008355565.1_PDT000581293.1_protein.fasta:>ECR4720991.1 major curlin subunit CsgA [Salmonella enterica]
GCA_008355565.1_PDT000581293.1_protein.fasta-MKLLKVAAFAAIVVSGSALAGVVPQWGGGGNHNGGGNSSGPDSTLSIYQYGSANAALALQSDARKSETTITQSGYGNGADVGQGADNSTIELTQNGFRNNATIDQWNAKNSDITVGQYGGNNAALVNQTASDSSVMVRQVGFGNNATANQY
--
GCA_008357765.1_PDT000581297.1_protein.fasta:>ECR4718815.1 major curlin subunit CsgA [Salmonella enterica]
GCA_008357765.1_PDT000581297.1_protein.fasta-MKLLKVAAFAAIVVSGSALAGVVPQWGGGGNHNGGGNSSGPDSTLSIYQYGSANAALALQSDARKSETTITQSGYGNGADVGQGADNSTIELTQNGFRNNATIDQWNAKNSDITVGQYGGNNAALVNQTASDSSVMVRQVGFGNNATANQY
--
GCA_008358505.1_PDT000582458.1_protein.fasta:>ECR5415200.1 major curlin subunit CsgA [Salmonella enterica]
GCA_008358505.1_PDT000582458.1_protein.fasta-MKLLKVAAFAAIVVSGSALAGVVPQWGGGGNHNGGGNSSGPDSTLSIYQYGSANAALALQSDARKSETTITQSGYGNGADVGQGADNSTIELTQNGFRNNATIDQWNAKNSDITVGQYGGNNAALVNQTASDSSVMVRQVGFGNNATANQY
--
GCA_008407605.1_PDT000108296.2_protein.fasta:>ECS2593435.1 major curlin subunit CsgA [Salmonella enterica subsp. enterica serovar Infantis]
GCA_008407605.1_PDT000108296.2_protein.fasta-MKLLKVAAFAAIVVSGSALAGVVPQWGGGGNHNGGGNSSGPDSTLSIYQYGSANAALALQSDARKSETTITQSGYGNGADVGQGADNSTIELTQNGFRNNATIDQWNAKNSDITVGQYGGNNAALVNQTASDSSVMVRQVGFGNNATANQY
--
GCA_008427105.1_PDT000138083.2_protein.fasta:>ECS5358843.1 major curlin subunit CsgA [Salmonella enterica subsp. enterica serovar Infantis]
GCA_008427105.1_PDT000138083.2_protein.fasta-MKLLKVAAFAAIVVSGSALAGVVPQWGGGGNHNGGGNSSGPDSTLSIYQYGSANAALALQSDARKSETTITQSGYGNGADVGQGADNSTIELTQNGFRNNATIDQWNAKNSDITVGQYGGNNAALVNQTASDSSVMVRQVGFGNNATANQY
--
GCA_008443665.1_PDT000317520.1_protein.fasta:>ECS9124373.1 major curlin subunit CsgA [Salmonella enterica subsp. enterica serovar Infantis]
GCA_008443665.1_PDT000317520.1_protein.fasta-MKLLKVAAFAAIVVSGSALAGVVPQWGGGGNHNGGGNSSGPDSTLSIYQYGSANAALALQSDARKSETTITQSGYGNGADVGQGADNSTIELTQNGFRNNATIDQWNAKNSDITVGQYGGNNAALVNQTASDSSVMVRQVGFGNNATANQY
--
GCA_008446685.1_PDT000329584.1_protein.fasta:>ECT0012933.1 major curlin subunit CsgA [Salmonella enterica subsp. enterica serovar Infantis]
GCA_008446685.1_PDT000329584.1_protein.fasta-MKLLKVAAFAAIVVSGSALAGVVPQWGGGGNHNGGGNSSGPDSTLSIYQYGSANAALALQSDARKSETTITQSGYGNGADVGQGADNSTIELTQNGFRNNATIDQWNAKNSDITVGQYGGNNAALVNQTASDSSVMVRQVGFGNNATANQY
--
GCA_008447065.1_PDT000330372.1_protein.fasta:>ECT0038690.1 major curlin subunit CsgA [Salmonella enterica subsp. enterica serovar Infantis]
GCA_008447065.1_PDT000330372.1_protein.fasta-MKLLKVAAFAAIVVSGSALAGVVPQWGGGGNHNGGGNSSGPDSTLSIYQYGSANAALALQSDARKSETTITQSGYGNGADVGQGADNSTIELTQNGFRNNATIDQWNAKNSDITVGQYGGNNAALVNQTASDSSVMVRQVGFGNNATANQY
--
GCA_008449885.1_PDT000338382.1_protein.fasta:>ECT0699740.1 major curlin subunit CsgA [Salmonella enterica subsp. enterica serovar Infantis]
GCA_008449885.1_PDT000338382.1_protein.fasta-MKLLKVAAFAAIVVSGSALAGVVPQWGGGGNHNGGGNSSGPDSTLSIYQYGSANAALALQSDARKSETTITQSGYGNGADVGQGADNSTIELTQNGFRNNATIDQWNAKNSDITVGQYGGNNAALVNQTASDSSVMVRQVGFGNNATANQY
--
GCA_008451365.1_PDT000343929.1_protein.fasta:>ECT1102204.1 major curlin subunit CsgA [Salmonella enterica subsp. enterica serovar Infantis]
GCA_008451365.1_PDT000343929.1_protein.fasta-MKLLKVAAFAAIVVSGSALAGVVPQWGGGGNHNGGGNSSGPDSTLSIYQYGSANAALALQSDARKSETTITQSGYGNGADVGQGADNSTIELTQNGFRNNATIDQWNAKNSDITVGQYGGNNAALVNQTASDSSVMVRQVGFGNNATANQY
--
GCA_008452565.1_PDT000350432.1_protein.fasta:>ECT1397211.1 major curlin subunit CsgA [Salmonella enterica subsp. enterica serovar Infantis]
GCA_008452565.1_PDT000350432.1_protein.fasta-MKLLKVAAFAAIVVSGSALAGVVPQWGGGGNHNGGGNSSGPDSTLSIYQYGSANAALALQSDARKSETTITQSGYGNGADVGQGADNSTIELTQNGFRNNATIDQWNAKNSDITVGQYGGNNAALVNQTASDSSVMVRQVGFGNNATANQY
--
GCA_008452605.1_PDT000350431.1_protein.fasta:>ECT1416032.1 major curlin subunit CsgA [Salmonella enterica subsp. enterica serovar Infantis]
GCA_008452605.1_PDT000350431.1_protein.fasta-MKLLKVAAFAAIVVSGSALAGVVPQWGGGGNHNGGGNSSGPDSTLSIYQYGSANAALALQSDARKSETTITQSGYGNGADVGQGADNSTIELTQNGFRNNATIDQWNAKNSDITVGQYGGNNAALVNQTASDSSVMVRQVGFGNNATANQY
--
GCA_008452625.1_PDT000350419.1_protein.fasta:>ECT1410885.1 major curlin subunit CsgA [Salmonella enterica subsp. enterica serovar Infantis]
GCA_008452625.1_PDT000350419.1_protein.fasta-MKLLKVAAFAAIVVSGSALAGVVPQWGGGGNHNGGGNSSGPDSTLSIYQYGSANAALALQSDARKSETTITQSGYGNGADVGQGADNSTIELTQNGFRNNATIDQWNAKNSDITVGQYGGNNAALVNQTASDSSVMVRQVGFGNNATANQY
--
GCA_008453155.1_PDT000350527.1_protein.fasta:>ECT1526888.1 major curlin subunit CsgA [Salmonella enterica subsp. enterica serovar Infantis]
GCA_008453155.1_PDT000350527.1_protein.fasta-MKLLKVAAFAAIVVSGSALAGVVPQWGGGGNHNGGGNSSGPDSTLSIYQYGSANAALALQSDARKSETTITQSGYGNGADVGQGADNSTIELTQNGFRNNATIDQWNAKNSDITVGQYGGNNAALVNQTASDSSVMVRQVGFGNNATANQY
--
GCA_008454315.1_PDT000353107.1_protein.fasta:>ECT1751529.1 major curlin subunit CsgA [Salmonella enterica subsp. enterica serovar Infantis]
GCA_008454315.1_PDT000353107.1_protein.fasta-MKLLKVAAFAAIVVSGSALAGVVPQWGGGGNHNGGGNSSGPDSTLSIYQYGSANAALALQSDARKSETTITQSGYGNGADVGQGADNSTIELTQNGFRNNATIDQWNAKNSDITVGQYGGNNAALVNQTASDSSVMVRQVGFGNNATANQY
--
GCA_008454335.1_PDT000353324.1_protein.fasta:>ECT1745929.1 major curlin subunit CsgA [Salmonella enterica subsp. enterica serovar Infantis]
GCA_008454335.1_PDT000353324.1_protein.fasta-MKLLKVAAFAAIVVSGSALAGVVPQWGGGGNHNGGGNSSGPDSTLSIYQYGSANAALALQSDARKSETTITQSGYGNGADVGQGADNSTIELTQNGFRNNATIDQWNAKNSDITVGQYGGNNAALVNQTASDSSVMVRQVGFGNNATANQY
--
GCA_008458065.1_PDT000360776.1_protein.fasta:>ECT2661285.1 major curlin subunit CsgA [Salmonella enterica subsp. enterica serovar Infantis]
GCA_008458065.1_PDT000360776.1_protein.fasta-MKLLKVAAFAAIVVSGSALAGVVPQWGGGGNHNGGGNSSGPDSTLSIYQYGSANAALALQSDARKSETTITQSGYGNGADVGQGADNSTIELTQNGFRNNATIDQWNAKNSDITVGQYGGNNAALVNQTASDSSVMVRQVGFGNNATANQY
--
GCA_008459425.1_PDT000365680.1_protein.fasta:>ECT3109248.1 major curlin subunit CsgA [Salmonella enterica subsp. enterica serovar Infantis]
GCA_008459425.1_PDT000365680.1_protein.fasta-MKLLKVAAFAAIVVSGSALAGVVPQWGGGGNHNGGGNSSGPDSTLSIYQYGSANAALALQSDARKSETTITQSGYGNGADVGQGADNSTIELTQNGFRNNATIDQWNAKNSDITVGQYGGNNAALVNQTASDSSVMVRQVGFGNNATANQY
--
GCA_008460025.1_PDT000365587.1_protein.fasta:>ECT3123853.1 major curlin subunit CsgA [Salmonella enterica subsp. enterica serovar Infantis]
GCA_008460025.1_PDT000365587.1_protein.fasta-MKLLKVAAFAAIVVSGSALAGVVPQWGGGGNHNGGGNSSGPDSTLSIYQYGSANAALALQSDARKSETTITQSGYGNGADVGQGADNSTIELTQNGFRNNATIDQWNAKNSDITVGQYGGNNAALVNQTASDSSVMVRQVGFGNNATANQY
--
GCA_008460765.1_PDT000367515.1_protein.fasta:>ECT3212753.1 major curlin subunit CsgA [Salmonella enterica subsp. enterica serovar Infantis]
GCA_008460765.1_PDT000367515.1_protein.fasta-MKLLKVAAFAAIVVSGSALAGVVPQWGGGGNHNGGGNSSGPDSTLSIYQYGSANAALALQSDARKSETTITQSGYGNGADVGQGADNSTIELTQNGFRNNATIDQWNAKNSDITVGQYGGNNAALVNQTASDSSVMVRQVGFGNNATANQY
--
GCA_008461165.1_PDT000372209.1_protein.fasta:>ECT3518619.1 major curlin subunit CsgA [Salmonella enterica subsp. enterica serovar Infantis]
GCA_008461165.1_PDT000372209.1_protein.fasta-MKLLKVAAFAAIVVSGSALAGVVPQWGGGGNHNGGGNSSGPDSTLSIYQYGSANAALALQSDARKSETTITQSGYGNGADVGQGADNSTIELTQNGFRNNATIDQWNAKNSDITVGQYGGNNAALVNQTASDSSVMVRQVGFGNNATANQY
--
GCA_008461385.1_PDT000375894.1_protein.fasta:>ECT3814434.1 major curlin subunit CsgA [Salmonella enterica subsp. enterica serovar Infantis]
GCA_008461385.1_PDT000375894.1_protein.fasta-MKLLKVAAFAAIVVSGSALAGVVPQWGGGGNHNGGGNSSGPDSTLSIYQYGSANAALALQSDARKSETTITQSGYGNGADVGQGADNSTIELTQNGFRNNATIDQWNAKNSDITVGQYGGNNAALVNQTASDSSVMVRQVGFGNNATANQY
--
GCA_008461765.1_PDT000376968.1_protein.fasta:>ECT3919605.1 major curlin subunit CsgA [Salmonella enterica subsp. enterica serovar Infantis]
GCA_008461765.1_PDT000376968.1_protein.fasta-MKLLKVAAFAAIVVSGSALAGVVPQWGGGGNHNGGGNSSGPDSTLSIYQYGSANAALALQSDARKSETTITQSGYGNGADVGQGADNSTIELTQNGFRNNATIDQWNAKNSDITVGQYGGNNAALVNQTASDSSVMVRQVGFGNNATANQY
--
GCA_008462885.1_PDT000372348.1_protein.fasta:>ECT3620457.1 major curlin subunit CsgA [Salmonella enterica subsp. enterica serovar Infantis]
GCA_008462885.1_PDT000372348.1_protein.fasta-MKLLKVAAFAAIVVSGSALAGVVPQWGGGGNHNGGGNSSGPDSTLSIYQYGSANAALALQSDARKSETTITQSGYGNGADVGQGADNSTIELTQNGFRNNATIDQWNAKNSDITVGQYGGNNAALVNQTASDSSVMVRQVGFGNNATANQY
--
GCA_008483345.1_PDT000168376.2_protein.fasta:>ECT8403003.1 major curlin subunit CsgA [Salmonella enterica subsp. enterica serovar Infantis]
GCA_008483345.1_PDT000168376.2_protein.fasta-MKLLKVAAFAAIVVSGSALAGVVPQWGGGGNHNGGGNSSGPDSTLSIYQYGSANAALALQSDARKSETTITQSGYGNGADVGQGADNSTIELTQNGFRNNATIDQWNAKNSDITVGQYGGNNAALVNQTASDSSVMVRQVGFGNNATANQY
--
GCA_008493355.1_PDT000323493.1_protein.fasta:>ECU0980610.1 major curlin subunit CsgA [Salmonella enterica subsp. enterica serovar Infantis]
GCA_008493355.1_PDT000323493.1_protein.fasta-MKLLKVAAFAAIVVSGSALAGVVPQWGGGGNHNGGGNSSGPDSTLSIYQYGSANAALALQSDARKSETTITQSGYGNGADVGQGADNSTIELTQNGFRNNATIDQWNAKNSDITVGQYGGNNAALVNQTASDSSVMVRQVGFGNNATANQY
--
GCA_008495205.1_PDT000323938.1_protein.fasta:>ECU1076502.1 major curlin subunit CsgA [Salmonella enterica subsp. enterica serovar Infantis]
GCA_008495205.1_PDT000323938.1_protein.fasta-MKLLKVAAFAAIVVSGSALAGVVPQWGGGGNHNGGGNSSGPDSTLSIYQYGSANAALALQSDARKSETTITQSGYGNGADVGQGADNSTIELTQNGFRNNATIDQWNAKNSDITVGQYGGNNAALVNQTASDSSVMVRQVGFGNNATANQY
--
GCA_008495765.1_PDT000327838.1_protein.fasta:>ECU1460103.1 major curlin subunit CsgA [Salmonella enterica subsp. enterica serovar Infantis]
GCA_008495765.1_PDT000327838.1_protein.fasta-MKLLKVAAFAAIVVSGSALAGVVPQWGGGGNHNGGGNSSGPDSTLSIYQYGSANAALALQSDARKSETTITQSGYGNGADVGQGADNSTIELTQNGFRNNATIDQWNAKNSDITVGQYGGNNAALVNQTASDSSVMVRQVGFGNNATANQY
--
GCA_008495985.1_PDT000330375.1_protein.fasta:>ECU1502141.1 major curlin subunit CsgA [Salmonella enterica subsp. enterica serovar Infantis]
GCA_008495985.1_PDT000330375.1_protein.fasta-MKLLKVAAFAAIVVSGSALAGVVPQWGGGGNHNGGGNSSGPDSTLSIYQYGSANAALALQSDARKSETTITQSGYGNGADVGQGADNSTIELTQNGFRNNATIDQWNAKNSDITVGQYGGNNAALVNQTASDSSVMVRQVGFGNNATANQY
--
GCA_008498185.1_PDT000333102.1_protein.fasta:>ECU1751394.1 major curlin subunit CsgA [Salmonella enterica subsp. enterica serovar Infantis]
GCA_008498185.1_PDT000333102.1_protein.fasta-MKLLKVAAFAAIVVSGSALAGVVPQWGGGGNHNGGGNSSGPDSTLSIYQYGSANAALALQSDARKSETTITQSGYGNGADVGQGADNSTIELTQNGFRNNATIDQWNAKNSDITVGQYGGNNAALVNQTASDSSVMVRQVGFGNNATANQY
--
GCA_008498225.1_PDT000333681.1_protein.fasta:>ECU1748814.1 major curlin subunit CsgA [Salmonella enterica subsp. enterica serovar Infantis]
GCA_008498225.1_PDT000333681.1_protein.fasta-MKLLKVAAFAAIVVSGSALAGVVPQWGGGGNHNGGGNSSGPDSTLSIYQYGSANAALALQSDARKSETTITQSGYGNGADVGQGADNSTIELTQNGFRNNATIDQWNAKNSDITVGQYGGNNAALVNQTASDSSVMVRQVGFGNNATANQY
--
GCA_008498685.1_PDT000342656.1_protein.fasta:>ECU2162619.1 major curlin subunit CsgA [Salmonella enterica subsp. enterica serovar Infantis]
GCA_008498685.1_PDT000342656.1_protein.fasta-MKLLKVAAFAAIVVSGSALAGVVPQWGGGGNHNGGGNSSGPDSTLSIYQYGSANAALALQSDARKSETTITQSGYGNGADVGQGADNSTIELTQNGFRNNATIDQWNAKNSDITVGQYGGNNAALVNQTASDSSVMVRQVGFGNNATANQY
--
GCA_008500745.1_PDT000343931.1_protein.fasta:>ECU2398976.1 major curlin subunit CsgA [Salmonella enterica subsp. enterica serovar Infantis]
GCA_008500745.1_PDT000343931.1_protein.fasta-MKLLKVAAFAAIVVSGSALAGVVPQWGGGGNHNGGGNSSGPDSTLSIYQYGSANAALALQSDARKSETTITQSGYGNGADVGQGADNSTIELTQNGFRNNATIDQWNAKNSDITVGQYGGNNAALVNQTASDSSVMVRQVGFGNNATANQY
--
GCA_008502425.1_PDT000350502.1_protein.fasta:>ECU2684822.1 major curlin subunit CsgA [Salmonella enterica subsp. enterica serovar Infantis]
GCA_008502425.1_PDT000350502.1_protein.fasta-MKLLKVAAFAAIVVSGSALAGVVPQWGGGGNHNGGGNSSGPDSTLSIYQYGSANAALALQSDARKSETTITQSGYGNGADVGQGADNSTIELTQNGFRNNATIDQWNAKNSDITVGQYGGNNAALVNQTASDSSVMVRQVGFGNNATANQY
--
GCA_008503665.1_PDT000357474.1_protein.fasta:>ECU2935870.1 major curlin subunit CsgA [Salmonella enterica subsp. enterica serovar Infantis]
GCA_008503665.1_PDT000357474.1_protein.fasta-MKLLKVAAFAAIVVSGSALAGVVPQWGGGGNHNGGGNSSGPDSTLSIYQYGSANAALALQSDARKSETTITQSGYGNGADVGQGADNSTIELTQNGFRNNATIDQWNAKNSDITVGQYGGNNAALVNQTASDSSVMVRQVGFGNNATANQY
--
GCA_008504785.1_PDT000360024.1_protein.fasta:>ECU3681110.1 major curlin subunit CsgA [Salmonella enterica subsp. enterica serovar Infantis]
GCA_008504785.1_PDT000360024.1_protein.fasta-MKLLKVAAFAAIVVSGSALAGVVPQWGGGGNHNGGGNSSGPDSTLSIYQYGSANAALALQSDARKSETTITQSGYGNGADVGQGADNSTIELTQNGFRNNATIDQWNAKNSDITVGQYGGNNAALVNQTASDSSVMVRQVGFGNNATANQY
--
GCA_008505005.1_PDT000357484.1_protein.fasta:>ECU3126620.1 major curlin subunit CsgA [Salmonella enterica subsp. enterica serovar Infantis]
GCA_008505005.1_PDT000357484.1_protein.fasta-MKLLKVAAFAAIVVSGSALAGVVPQWGGGGNHNGGGNSSGPDSTLSIYQYGSANAALALQSDARKSETTITQSGYGNGADVGQGADNSTIELTQNGFRNNATIDQWNAKNSDITVGQYGGNNAALVNQTASDSSVMVRQVGFGNNATANQY
--
GCA_008507445.1_PDT000365475.1_protein.fasta:>ECU3806778.1 major curlin subunit CsgA [Salmonella enterica subsp. enterica serovar Infantis]
GCA_008507445.1_PDT000365475.1_protein.fasta-MKLLKVAAFAAIVVSGSALAGVVPQWGGGGNHNGGGNSSGPDSTLSIYQYGSANAALALQSDARKSETTITQSGYGNGADVGQGADNSTIELTQNGFRNNATIDQWNAKNSDITVGQYGGNNAALVNQTASDSSVMVRQVGFGNNATANQY
--
GCA_008507485.1_PDT000362846.1_protein.fasta:>ECU3750108.1 major curlin subunit CsgA [Salmonella enterica subsp. enterica serovar Infantis]
GCA_008507485.1_PDT000362846.1_protein.fasta-MKLLKVAAFAAIVVSGSALAGVVPQWGGGGNHNGGGNSSGPDSTLSIYQYGSANAALALQSDARKSETTITQSGYGNGADVGQGADNSTIELTQNGFRNNATIDQWNAKNSDITVGQYGGNNAALVNQTASDSSVMVRQVGFGNNATANQY
--
GCA_008509895.1_PDT000372299.1_protein.fasta:>ECU4241737.1 major curlin subunit CsgA [Salmonella enterica subsp. enterica serovar Infantis]
GCA_008509895.1_PDT000372299.1_protein.fasta-MKLLKVAAFAAIVVSGSALAGVVPQWGGGGNHNGGGNSSGPDSTLSIYQYGSANAALALQSDARKSETTITQSGYGNGADVGQGADNSTIELTQNGFRNNATIDQWNAKNSDITVGQYGGNNAALVNQTASDSSVMVRQVGFGNNATANQY
--
GCA_008510455.1_PDT000376971.1_protein.fasta:>ECU4592540.1 major curlin subunit CsgA [Salmonella enterica subsp. enterica serovar Infantis]
GCA_008510455.1_PDT000376971.1_protein.fasta-MKLLKVAAFAAIVVSGSALAGVVPQWGGGGNHNGGGNSSGPDSTLSIYQYGSANAALALQSDARKSETTITQSGYGNGADVGQGADNSTIELTQNGFRNNATIDQWNAKNSDITVGQYGGNNAALVNQTASDSSVMVRQVGFGNNATANQY
--
GCA_008516385.1_PDT000376969.1_protein.fasta:>ECU5987811.1 major curlin subunit CsgA [Salmonella enterica subsp. enterica serovar Infantis]
GCA_008516385.1_PDT000376969.1_protein.fasta-MKLLKVAAFAAIVVSGSALAGVVPQWGGGGNHNGGGNSSGPDSTLSIYQYGSANAALALQSDARKSETTITQSGYGNGADVGQGADNSTIELTQNGFRNNATIDQWNAKNSDITVGQYGGNNAALVNQTASDSSVMVRQVGFGNNATANQY
--
GCA_008535515.1_PDT000367332.1_protein.fasta:>ECV0521897.1 major curlin subunit CsgA [Salmonella enterica subsp. enterica serovar Infantis]
GCA_008535515.1_PDT000367332.1_protein.fasta-MKLLKVAAFAAIVVSGSALAGVVPQWGGGGNHNGGGNSSGPDSTLSIYQYGSANAALALQSDARKSETTITQSGYGNGADVGQGADNSTIELTQNGFRNNATIDQWNAKNSDITVGQYGGNNAALVNQTASDSSVMVRQVGFGNNATANQY
--
GCA_008535535.1_PDT000367310.1_protein.fasta:>ECV0823101.1 major curlin subunit CsgA [Salmonella enterica subsp. enterica serovar Infantis]
GCA_008535535.1_PDT000367310.1_protein.fasta-MKLLKVAAFAAIVVSGSALAGVVPQWGGGGNHNGGGNSSGPDSTLSIYQYGSANAALALQSDARKSETTITQSGYGNGADVGQGADNSTIELTQNGFRNNATIDQWNAKNSDITVGQYGGNNAALVNQTASDSSVMVRQVGFGNNATANQY
--
GCA_008536495.1_PDT000372349.1_protein.fasta:>ECV0482558.1 major curlin subunit CsgA [Salmonella enterica subsp. enterica serovar Infantis]
GCA_008536495.1_PDT000372349.1_protein.fasta-MKLLKVAAFAAIVVSGSALAGVVPQWGGGGNHNGGGNSSGPDSTLSIYQYGSANAALALQSDARKSETTITQSGYGNGADVGQGADNSTIELTQNGFRNNATIDQWNAKNSDITVGQYGGNNAALVNQTASDSSVMVRQVGFGNNATANQY
--
GCA_008536815.1_PDT000372675.1_protein.fasta:>ECV0180160.1 major curlin subunit CsgA [Salmonella enterica subsp. enterica serovar Infantis]
GCA_008536815.1_PDT000372675.1_protein.fasta-MKLLKVAAFAAIVVSGSALAGVVPQWGGGGNHNGGGNSSGPDSTLSIYQYGSANAALALQSDARKSETTITQSGYGNGADVGQGADNSTIELTQNGFRNNATIDQWNAKNSDITVGQYGGNNAALVNQTASDSSVMVRQVGFGNNATANQY
--
GCA_008540435.1_PDT000365488.1_protein.fasta:>ECV0881838.1 major curlin subunit CsgA [Salmonella enterica subsp. enterica serovar Infantis]
GCA_008540435.1_PDT000365488.1_protein.fasta-MKLLKVAAFAAIVVSGSALAGVVPQWGGGGNHNGGGNSSGPDSTLSIYQYGSANAALALQSDARKSETTITQSGYGNGADVGQGADNSTIELTQNGFRNNATIDQWNAKNSDITVGQYGGNNAALVNQTASDSSVMVRQVGFGNNATANQY
--
GCA_008543555.1_PDT000342400.1_protein.fasta:>ECV2610162.1 major curlin subunit CsgA [Salmonella enterica subsp. enterica serovar Infantis]
GCA_008543555.1_PDT000342400.1_protein.fasta-MKLLKVAAFAAIVVSGSALAGVVPQWGGGGNHNGGGNSSGPDSTLSIYQYGSANAALALQSDARKSETTITQSGYGNGADVGQGADNSTIELTQNGFRNNATIDQWNAKNSDITVGQYGGNNAALVNQTASDSSVMVRQVGFGNNATANQY
--
GCA_008544895.1_PDT000357486.1_protein.fasta:>ECV1910697.1 major curlin subunit CsgA [Salmonella enterica subsp. enterica serovar Infantis]
GCA_008544895.1_PDT000357486.1_protein.fasta-MKLLKVAAFAAIVVSGSALAGVVPQWGGGGNHNGGGNSSGPDSTLSIYQYGSANAALALQSDARKSETTITQSGYGNGADVGQGADNSTIELTQNGFRNNATIDQWNAKNSDITVGQYGGNNAALVNQTASDSSVMVRQVGFGNNATANQY
--
GCA_008547025.1_PDT000311898.2_protein.fasta:>ECV4244932.1 major curlin subunit CsgA [Salmonella enterica]
GCA_008547025.1_PDT000311898.2_protein.fasta-MKLLKVAAFAAIVVSGSALAGVVPQWGGGGNHNGGGNSSGPDSTLSIYQYGSANAALALQSDARKSETTITQSGYGNGADVGQGADNSTIELTQNGFRNNATIDQWNAKNSDITVGQYGGNNAALVNQTASDSSVMVRQVGFGNNATANQY
--
GCA_008547575.1_PDT000320753.1_protein.fasta:>ECV4440912.1 major curlin subunit CsgA [Salmonella enterica subsp. enterica serovar Infantis]
GCA_008547575.1_PDT000320753.1_protein.fasta-MKLLKVAAFAAIVVSGSALAGVVPQWGGGGNHNGGGNSSGPDSTLSIYQYGSANAALALQSDARKSETTITQSGYGNGADVGQGADNSTIELTQNGFRNNATIDQWNAKNSDITVGQYGGNNAALVNQTASDSSVMVRQVGFGNNATANQY
--
GCA_008549515.1_PDT000327840.1_protein.fasta:>ECV3340246.1 major curlin subunit CsgA [Salmonella enterica subsp. enterica serovar Infantis]
GCA_008549515.1_PDT000327840.1_protein.fasta-MKLLKVAAFAAIVVSGSALAGVVPQWGGGGNHNGGGNSSGPDSTLSIYQYGSANAALALQSDARKSETTITQSGYGNGADVGQGADNSTIELTQNGFRNNATIDQWNAKNSDITVGQYGGNNAALVNQTASDSSVMVRQVGFGNNATANQY
--
GCA_008550035.1_PDT000332048.1_protein.fasta:>ECV3498616.1 major curlin subunit CsgA [Salmonella enterica subsp. enterica serovar Infantis]
GCA_008550035.1_PDT000332048.1_protein.fasta-MKLLKVAAFAAIVVSGSALAGVVPQWGGGGNHNGGGNSSGPDSTLSIYQYGSANAALALQSDARKSETTITQSGYGNGADVGQGADNSTIELTQNGFRNNATIDQWNAKNSDITVGQYGGNNAALVNQTASDSSVMVRQVGFGNNATANQY
--
GCA_008550315.1_PDT000330400.1_protein.fasta:>ECV3197326.1 major curlin subunit CsgA [Salmonella enterica subsp. enterica serovar Infantis]
GCA_008550315.1_PDT000330400.1_protein.fasta-MKLLKVAAFAAIVVSGSALAGVVPQWGGGGNHNGGGNSSGPDSTLSIYQYGSANAALALQSDARKSETTITQSGYGNGADVGQGADNSTIELTQNGFRNNATIDQWNAKNSDITVGQYGGNNAALVNQTASDSSVMVRQVGFGNNATANQY
--
GCA_008555335.1_PDT000352053.1_protein.fasta:>ECV5297247.1 major curlin subunit CsgA [Salmonella enterica subsp. enterica serovar Infantis]
GCA_008555335.1_PDT000352053.1_protein.fasta-MKLLKVAAFAAIVVSGSALAGVVPQWGGGGNHNGGGNSSGPDSTLSIYQYGSANAALALQSDARKSETTITQSGYGNGADVGQGADNSTIELTQNGFRNNATIDQWNAKNSDITVGQYGGNNAALVNQTASDSSVMVRQVGFGNNATANQY
--
GCA_008555455.1_PDT000357458.1_protein.fasta:>ECV4599646.1 major curlin subunit CsgA [Salmonella enterica subsp. enterica serovar Infantis]
GCA_008555455.1_PDT000357458.1_protein.fasta-MKLLKVAAFAAIVVSGSALAGVVPQWGGGGNHNGGGNSSGPDSTLSIYQYGSANAALALQSDARKSETTITQSGYGNGADVGQGADNSTIELTQNGFRNNATIDQWNAKNSDITVGQYGGNNAALVNQTASDSSVMVRQVGFGNNATANQY
--
GCA_008556775.1_PDT000330374.1_protein.fasta:>ECV4783372.1 major curlin subunit CsgA [Salmonella enterica subsp. enterica serovar Infantis]
GCA_008556775.1_PDT000330374.1_protein.fasta-MKLLKVAAFAAIVVSGSALAGVVPQWGGGGNHNGGGNSSGPDSTLSIYQYGSANAALALQSDARKSETTITQSGYGNGADVGQGADNSTIELTQNGFRNNATIDQWNAKNSDITVGQYGGNNAALVNQTASDSSVMVRQVGFGNNATANQY
--
GCA_008559715.1_PDT000317626.1_protein.fasta:>ECV5615163.1 major curlin subunit CsgA [Salmonella enterica subsp. enterica serovar Infantis]
GCA_008559715.1_PDT000317626.1_protein.fasta-MKLLKVAAFAAIVVSGSALAGVVPQWGGGGNHNGGGNSSGPDSTLSIYQYGSANAALALQSDARKSETTITQSGYGNGADVGQGADNSTIELTQNGFRNNATIDQWNAKNSDITVGQYGGNNAALVNQTASDSSVMVRQVGFGNNATANQY
--
GCA_008560515.1_PDT000350392.1_protein.fasta:>ECV5454053.1 major curlin subunit CsgA [Salmonella enterica subsp. enterica serovar Infantis]
GCA_008560515.1_PDT000350392.1_protein.fasta-MKLLKVAAFAAIVVSGSALAGVVPQWGGGGNHNGGGNSSGPDSTLSIYQYGSANAALALQSDARKSETTITQSGYGNGADVGQGADNSTIELTQNGFRNNATIDQWNAKNSDITVGQYGGNNAALVNQTASDSSVMVRQVGFGNNATANQY
--
GCA_008560775.1_PDT000352054.1_protein.fasta:>ECV5372685.1 major curlin subunit CsgA [Salmonella enterica subsp. enterica serovar Infantis]
GCA_008560775.1_PDT000352054.1_protein.fasta-MKLLKVAAFAAIVVSGSALAGVVPQWGGGGNHNGGGNSSGPDSTLSIYQYGSANAALALQSDARKSETTITQSGYGNGADVGQGADNSTIELTQNGFRNNATIDQWNAKNSDITVGQYGGNNAALVNQTASDSSVMVRQVGFGNNATANQY
--
GCA_008562655.1_PDT000587014.1_protein.fasta:>ECV6554828.1 major curlin subunit CsgA [Salmonella enterica]
GCA_008562655.1_PDT000587014.1_protein.fasta-MKLLKVAAFAAIVVSGSALAGVVPQWGGGGNHNGGGNSSGPDSTLSIYQYGSANAALALQSDARKSETTITQSGYGNGADVGQGADNSTIELTQNGFRNNATIDQWNAKNSDITVGQYGGNNAALVNQTASDSSVMVRQVGFGNNATANQY
--
GCA_008563995.1_PDT000587174.1_protein.fasta:>ECV6817699.1 major curlin subunit CsgA [Salmonella enterica]
GCA_008563995.1_PDT000587174.1_protein.fasta-MKLLKVAAFAAIVVSGSALAGVVPQWGGGGNHNGGGNSSGPDSTLSIYQYGSANAALALQSDARKSETTITQSGYGNGADVGQGADNSTIELTQNGFRNNATIDQWNAKNSDITVGQYGGNNAALVNQTASDSSVMVRQVGFGNNATANQY
--
GCA_008564995.1_PDT000587219.1_protein.fasta:>ECV6926645.1 major curlin subunit CsgA [Salmonella enterica]
GCA_008564995.1_PDT000587219.1_protein.fasta-MKLLKVAAFAAIVVSGSALAGVVPQWGGGGNHNGGGNSSGPDSTLSIYQYGSANAALALQSDARKSETTITQSGYGNGADVGQGADNSTIELTQNGFRNNATIDQWNAKNSDITVGQYGGNNAALVNQTASDSSVMVRQVGFGNNATANQY
--
GCA_008593225.1_PDT000587542.1_protein.fasta:>ECW1243548.1 major curlin subunit CsgA [Salmonella enterica]
GCA_008593225.1_PDT000587542.1_protein.fasta-MKLLKVAAFAAIVVSGSALAGVVPQWGGGGNHNGGGNSSGPDSTLSIYQYGSANAALALQSDARKSETTITQSGYGNGADVGQGADNSTIELTQNGFRNNATIDQWNAKNSDITVGQYGGNNAALVNQTASDSSVMVRQVGFGNNATANQY
--
GCA_008665075.1_PDT000590141.1_protein.fasta:>ECX4382710.1 major curlin subunit CsgA [Salmonella enterica]
GCA_008665075.1_PDT000590141.1_protein.fasta-MKLLKVAAFAAIVVSGSALAGVVPQWGGGGNHNGGGNSSGPDSTLSIYQYGSANAALALQSDARKSETTITQSGYGNGADVGQGADNSTIELTQNGFRNNATIDQWNAKNSDITVGQYGGNNAALVNQTASDSSVMVRQVGFGNNATANQY
--
GCA_008665575.1_PDT000590125.1_protein.fasta:>ECX4544986.1 major curlin subunit CsgA [Salmonella enterica]
GCA_008665575.1_PDT000590125.1_protein.fasta-MKLLKVAAFAAIVVSGSALAGVVPQWGGGGNHNGGGNSSGPDSTLSIYQYGSANAALALQSDARKSETTITQSGYGNGADVGQGADNSTIELTQNGFRNNATIDQWNAKNSDITVGQYGGNNAALVNQTASDSSVMVRQVGFGNNATANQY
--
GCA_008666235.1_PDT000590189.1_protein.fasta:>ECX5084147.1 major curlin subunit CsgA [Salmonella enterica]
GCA_008666235.1_PDT000590189.1_protein.fasta-MKLLKVAAFAAIVVSGSALAGVVPQWGGGGNHNGGGNSSGPDSTLSIYQYGSANAALALQSDARKSETTITQSGYGNGADVGQGADNSTIELTQNGFRNNATIDQWNAKNSDITVGQYGGNNAALVNQTASDSSVMVRQVGFGNNATANQY
--
GCA_008706275.1_PDT000591336.1_protein.fasta:>ECX9247577.1 major curlin subunit CsgA [Salmonella enterica]
GCA_008706275.1_PDT000591336.1_protein.fasta-MKLLKVAAFAAIVVSGSALAGVVPQWGGGGNHNGGGNSSGPDSTLSIYQYGSANAALALQSDARKSETTITQSGYGNGADVGQGADNSTIELTQNGFRNNATIDQWNAKNSDITVGQYGGNNAALVNQTASDSSVMVRQVGFGNNATANQY
--
GCA_008707255.1_PDT000591711.1_protein.fasta:>ECX9482280.1 major curlin subunit CsgA [Salmonella enterica]
GCA_008707255.1_PDT000591711.1_protein.fasta-MKLLKVAAFAAIVVSGSALAGVVPQWGGGGNHNGGGNSSGPDSTLSIYQYGSANAALALQSDARKSETTITQSGYGNGADVGQGADNSTIELTQNGFRNNATIDQWNAKNSDITVGQYGGNNAALVNQTASDSSVMVRQVGFGNNATANQY
--
GCA_008712295.1_PDT000591882.1_protein.fasta:>ECY0285638.1 major curlin subunit CsgA [Salmonella enterica]
GCA_008712295.1_PDT000591882.1_protein.fasta-MKLLKVAAFAAIVVSGSALAGVVPQWGGGGNHNGGGNSSGPDSTLSIYQYGSANAALALQSDARKSETTITQSGYGNGADVGQGADNSTIELTQNGFRNNATIDQWNAKNSDITVGQYGGNNAALVNQTASDSSVMVRQVGFGNNATANQY
--
GCA_008712375.1_PDT000591880.1_protein.fasta:>ECY0306784.1 major curlin subunit CsgA [Salmonella enterica]
GCA_008712375.1_PDT000591880.1_protein.fasta-MKLLKVAAFAAIVVSGSALAGVVPQWGGGGNHNGGGNSSGPDSTLSIYQYGSANAALALQSDARKSETTITQSGYGNGADVGQGADNSTIELTQNGFRNNATIDQWNAKNSDITVGQYGGNNAALVNQTASDSSVMVRQVGFGNNATANQY
--
GCA_008712475.1_PDT000591877.1_protein.fasta:>ECY0280928.1 major curlin subunit CsgA [Salmonella enterica]
GCA_008712475.1_PDT000591877.1_protein.fasta-MKLLKVAAFAAIVVSGSALAGVVPQWGGGGNHNGGGNSSGPDSTLSIYQYGSANAALALQSDARKSETTITQSGYGNGADVGQGADNSTIELTQNGFRNNATIDQWNAKNSDITVGQYGGNNAALVNQTASDSSVMVRQVGFGNNATANQY
--
GCA_008713035.1_PDT000591894.1_protein.fasta:>ECY0091611.1 major curlin subunit CsgA [Salmonella enterica]
GCA_008713035.1_PDT000591894.1_protein.fasta-MKLLKVAAFAAIVVSGSALAGVVPQWGGGGNHNGGGNSSGPDSTLSIYQYGSANAALALQSDARKSETTITQSGYGNGADVGQGADNSTIELTQNGFRNNATIDQWNAKNSDITVGQYGGNNAALVNQTASDSSVMVRQVGFGNNATANQY
--
GCA_008713055.1_PDT000591897.1_protein.fasta:>ECY0095613.1 major curlin subunit CsgA [Salmonella enterica]
GCA_008713055.1_PDT000591897.1_protein.fasta-MKLLKVAAFAAIVVSGSALAGVVPQWGGGGNHNGGGNSSGPDSTLSIYQYGSANAALALQSDARKSETTITQSGYGNGADVGQGADNSTIELTQNGFRNNATIDQWNAKNSDITVGQYGGNNAALVNQTASDSSVMVRQVGFGNNATANQY
--
GCA_008713115.1_PDT000591876.1_protein.fasta:>ECY0299548.1 major curlin subunit CsgA [Salmonella enterica]
GCA_008713115.1_PDT000591876.1_protein.fasta-MKLLKVAAFAAIVVSGSALAGVVPQWGGGGNHNGGGNSSGPDSTLSIYQYGSANAALALQSDARKSETTITQSGYGNGADVGQGADNSTIELTQNGFRNNATIDQWNAKNSDITVGQYGGNNAALVNQTASDSSVMVRQVGFGNNATANQY
--
GCA_008713215.1_PDT000591993.1_protein.fasta:>ECY0544559.1 major curlin subunit CsgA [Salmonella enterica]
GCA_008713215.1_PDT000591993.1_protein.fasta-MKLLKVAAFAAIVVSGSALAGVVPQWGGGGNHNGGGNSSGPDSTLSIYQYGSANAALALQSDARKSETTITQSGYGNGADVGQGADNSTIELTQNGFRNNATIDQWNAKNSDITVGQYGGNNAALVNQTASDSSVMVRQVGFGNNATANQY
--
GCA_008713535.1_PDT000591911.1_protein.fasta:>ECY0118932.1 major curlin subunit CsgA [Salmonella enterica]
GCA_008713535.1_PDT000591911.1_protein.fasta-MKLLKVAAFAAIVVSGSALAGVVPQWGGGGNHNGGGNSSGPDSTLSIYQYGSANAALALQSDARKSETTITQSGYGNGADVGQGADNSTIELTQNGFRNNATIDQWNAKNSDITVGQYGGNNAALVNQTASDSSVMVRQVGFGNNATANQY
--
GCA_008713855.1_PDT000591920.1_protein.fasta:>ECY0334501.1 major curlin subunit CsgA [Salmonella enterica]
GCA_008713855.1_PDT000591920.1_protein.fasta-MKLLKVAAFAAIVVSGSALAGVVPQWGGGGNHNGGGNSSGPDSTLSIYQYGSANAALALQSDARKSETTITQSGYGNGADVGQGADNSTIELTQNGFRNNATIDQWNAKNSDITVGQYGGNNAALVNQTASDSSVMVRQVGFGNNATANQY
--
GCA_008714215.1_PDT000591972.1_protein.fasta:>ECY0446787.1 major curlin subunit CsgA [Salmonella enterica]
GCA_008714215.1_PDT000591972.1_protein.fasta-MKLLKVAAFAAIVVSGSALAGVVPQWGGGGNHNGGGNSSGPDSTLSIYQYGSANAALALQSDARKSETTITQSGYGNGADVGQGADNSTIELTQNGFRNNATIDQWNAKNSDITVGQYGGNNAALVNQTASDSSVMVRQVGFGNNATANQY
--
GCA_008714455.1_PDT000591996.1_protein.fasta:>ECY0549871.1 major curlin subunit CsgA [Salmonella enterica]
GCA_008714455.1_PDT000591996.1_protein.fasta-MKLLKVAAFAAIVVSGSALAGVVPQWGGGGNHNGGGNSSGPDSTLSIYQYGSANAALALQSDARKSETTITQSGYGNGADVGQGADNSTIELTQNGFRNNATIDQWNAKNSDITVGQYGGNNAALVNQTASDSSVMVRQVGFGNNATANQY
--
GCA_008714695.1_PDT000592009.1_protein.fasta:>ECY0621503.1 major curlin subunit CsgA [Salmonella enterica]
GCA_008714695.1_PDT000592009.1_protein.fasta-MKLLKVAAFAAIVVSGSALAGVVPQWGGGGNHNGGGNSSGPDSTLSIYQYGSANAALALQSDARKSETTITQSGYGNGADVGQGADNSTIELTQNGFRNNATIDQWNAKNSDITVGQYGGNNAALVNQTASDSSVMVRQVGFGNNATANQY
--
GCA_008714875.1_PDT000592022.1_protein.fasta:>ECY0637546.1 major curlin subunit CsgA [Salmonella enterica]
GCA_008714875.1_PDT000592022.1_protein.fasta-MKLLKVAAFAAIVVSGSALAGVVPQWGGGGNHNGGGNSSGPDSTLSIYQYGSANAALALQSDARKSETTITQSGYGNGADVGQGADNSTIELTQNGFRNNATIDQWNAKNSDITVGQYGGNNAALVNQTASDSSVMVRQVGFGNNATANQY
--
GCA_008714895.1_PDT000592024.1_protein.fasta:>ECY0630442.1 major curlin subunit CsgA [Salmonella enterica]
GCA_008714895.1_PDT000592024.1_protein.fasta-MKLLKVAAFAAIVVSGSALAGVVPQWGGGGNHNGGGNSSGPDSTLSIYQYGSANAALALQSDARKSETTITQSGYGNGADVGQGADNSTIELTQNGFRNNATIDQWNAKNSDITVGQYGGNNAALVNQTASDSSVMVRQVGFGNNATANQY
--
GCA_008715535.1_PDT000591925.1_protein.fasta:>ECY0317671.1 major curlin subunit CsgA [Salmonella enterica]
GCA_008715535.1_PDT000591925.1_protein.fasta-MKLLKVAAFAAIVVSGSALAGVVPQWGGGGNHNGGGNSSGPDSTLSIYQYGSANAALALQSDARKSETTITQSGYGNGADVGQGADNSTIELTQNGFRNNATIDQWNAKNSDITVGQYGGNNAALVNQTASDSSVMVRQVGFGNNATANQY
--
GCA_008725285.1_PDT000593650.1_protein.fasta:>ECY2886325.1 major curlin subunit CsgA [Salmonella enterica]
GCA_008725285.1_PDT000593650.1_protein.fasta-MKLLKVAAFAAIVVSGSALAGVVPQWGGGGNHNGGGNSSGPDSTLSIYQYGSANAALALQSDARKSETTITQSGYGNGADVGQGADNSTIELTQNGFRNNATIDQWNAKNSDITVGQYGGNNAALVNQTASDSSVMVRQVGFGNNATANQY
--
GCA_008745395.1_PDT000593647.1_protein.fasta:>ECY6538330.1 major curlin subunit CsgA [Salmonella enterica]
GCA_008745395.1_PDT000593647.1_protein.fasta-MKLLKVAAFAAIVVSGSALAGVVPQWGGGGNHNGGGNSSGPDSTLSIYQYGSANAALALQSDARKSETTITQSGYGNGADVGQGADNSTIELTQNGFRNNATIDQWNAKNSDITVGQYGGNNAALVNQTASDSSVMVRQVGFGNNATANQY
--
GCA_008746295.1_PDT000593646.1_protein.fasta:>ECY6780292.1 major curlin subunit CsgA [Salmonella enterica]
GCA_008746295.1_PDT000593646.1_protein.fasta-MKLLKVAAFAAIVVSGSALAGVVPQWGGGGNHNGGGNSSGPDSTLSIYQYGSANAALALQSDARKSETTITQSGYGNGADVGQGADNSTIELTQNGFRNNATIDQWNAKNSDITVGQYGGNNAALVNQTASDSSVMVRQVGFGNNATANQY
--
GCA_008765535.1_PDT000595997.1_protein.fasta:>ECZ0211879.1 major curlin subunit CsgA [Salmonella enterica]
GCA_008765535.1_PDT000595997.1_protein.fasta-MKLLKVAAFAAIVVSGSALAGVVPQWGGGGNHNGGGNSSGPDSTLSIYQYGSANAALALQSDARKSETTITQSGYGNGADVGQGADNSTIELTQNGFRNNATIDQWNAKNSDITVGQYGGNNAALVNQTASDSSVMVRQVGFGNNATANQY
--
GCA_008769955.1_PDT000101263.2_protein.fasta:>ECY9299628.1 major curlin subunit CsgA [Salmonella enterica subsp. enterica serovar Infantis]
GCA_008769955.1_PDT000101263.2_protein.fasta-MKLLKVAAFAAIVVSGSALAGVVPQWGGGGNHNGGGNSSGPDSTLSIYQYGSANAALALQSDARKSETTITQSGYGNGADVGQGADNSTIELTQNGFRNNATIDQWNAKNSDITVGQYGGNNAALVNQTASDSSVMVRQVGFGNNATANQY
--
GCA_008770075.1_PDT000101236.2_protein.fasta:>ECY9276474.1 major curlin subunit CsgA [Salmonella enterica subsp. enterica serovar Infantis]
GCA_008770075.1_PDT000101236.2_protein.fasta-MKLLKVAAFAAIVVSGSALAGVVPQWGGGGNHNGGGNSSGPDSTLSIYQYGSANAALALQSDARKSETTITQSGYGNGADVGQGADNSTIELTQNGFRNNATIDQWNAKNSDITVGQYGGNNAALVNQTASDSSVMVRQVGFGNNATANQY
--
GCA_008778275.1_PDT000594479.1_protein.fasta:>ECZ2247040.1 major curlin subunit CsgA [Salmonella enterica]
GCA_008778275.1_PDT000594479.1_protein.fasta-MKLLKVAAFAAIVVSGSALAGVVPQWGGGGNHNGGGNSSGPDSTLSIYQYGSANAALALQSDARKSETTITQSGYGNGADVGQGADNSTIELTQNGFRNNATIDQWNAKNSDITVGQYGGNNAALVNQTASDSSVMVRQVGFGNNATANQY
--
GCA_008778705.1_PDT000594495.1_protein.fasta:>ECZ2326420.1 major curlin subunit CsgA [Salmonella enterica]
GCA_008778705.1_PDT000594495.1_protein.fasta-MKLLKVAAFAAIVVSGSALAGVVPQWGGGGNHNGGGNSSGPDSTLSIYQYGSANAALALQSDARKSETTITQSGYGNGADVGQGADNSTIELTQNGFRNNATIDQWNAKNSDITVGQYGGNNAALVNQTASDSSVMVRQVGFGNNATANQY
--
GCA_008778775.1_PDT000594496.1_protein.fasta:>ECZ2279121.1 major curlin subunit CsgA [Salmonella enterica]
GCA_008778775.1_PDT000594496.1_protein.fasta-MKLLKVAAFAAIVVSGSALAGVVPQWGGGGNHNGGGNSSGPDSTLSIYQYGSANAALALQSDARKSETTITQSGYGNGADVGQGADNSTIELTQNGFRNNATIDQWNAKNSDITVGQYGGNNAALVNQTASDSSVMVRQVGFGNNATANQY
--
GCA_008803755.1_PDT000597521.1_protein.fasta:>ECZ4953792.1 major curlin subunit CsgA [Salmonella enterica]
GCA_008803755.1_PDT000597521.1_protein.fasta-MKLLKVAAFAAIVVSGSALAGVVPQWGGGGNHNGGGNSSGPDSTLSIYQYGSANAALALQSDARKSETTITQSGYGNGADVGQGADNSTIELTQNGFRNNATIDQWNAKNSDITVGQYGGNNAALVNQTASDSSVMVRQVGFGNNATANQY
--
GCA_008803955.1_PDT000597522.1_protein.fasta:>ECZ4963096.1 major curlin subunit CsgA [Salmonella enterica]
GCA_008803955.1_PDT000597522.1_protein.fasta-MKLLKVAAFAAIVVSGSALAGVVPQWGGGGNHNGGGNSSGPDSTLSIYQYGSANAALALQSDARKSETTITQSGYGNGADVGQGADNSTIELTQNGFRNNATIDQWNAKNSDITVGQYGGNNAALVNQTASDSSVMVRQVGFGNNATANQY
--
GCA_008804865.1_PDT000597586.1_protein.fasta:>ECZ5167878.1 major curlin subunit CsgA [Salmonella enterica]
GCA_008804865.1_PDT000597586.1_protein.fasta-MKLLKVAAFAAIVVSGSALAGVVPQWGGGGNHNGGGNSSGPDSTLSIYQYGSANAALALQSDARKSETTITQSGYGNGADVGQGADNSTIELTQNGFRNNATIDQWNAKNSDITVGQYGGNNAALVNQTASDSSVMVRQVGFGNNATANQY
--
GCA_008813075.1_PDT000598011.1_protein.fasta:>ECZ6157661.1 major curlin subunit CsgA [Salmonella enterica]
GCA_008813075.1_PDT000598011.1_protein.fasta-MKLLKVAAFAAIVVSGSALAGVVPQWGGGGNHNGGGNSSGPDSTLSIYQYGSANAALALQSDARKSETTITQSGYGNGADVGQGADNSTIELTQNGFRNNATIDQWNAKNSDITVGQYGGNNAALVNQTASDSSVMVRQVGFGNNATANQY
--
GCA_008831785.1_PDT000107810.2_protein.fasta:>ECZ8875611.1 major curlin subunit CsgA [Salmonella enterica subsp. enterica serovar Infantis]
GCA_008831785.1_PDT000107810.2_protein.fasta-MKLLKVAAFAAIVVSGSALAGVVPQWGGGGNHNGGGNSSGPDSTLSIYQYGSANAALALQSDARKSETTITQSGYGNGADVGQGADNSTIELTQNGFRNNATIDQWNAKNSDITVGQYGGNNAALVNQTASDSSVMVRQVGFGNNATANQY
--
GCA_008937335.1_PDT000142869.2_protein.fasta:>EDB9479711.1 major curlin subunit CsgA [Salmonella enterica subsp. enterica serovar Infantis]
GCA_008937335.1_PDT000142869.2_protein.fasta-MKLLKVAAFAAIVVSGSALAGVVPQWGGGGNHNGGGNSSGPDSTLSIYQYGSANAALALQSDARKSETTITQSGYGNGADVGQGADNSTIELTQNGFRNNATIDQWNAKNSDITVGQYGGNNAALVNQTASDSSVMVRQVGFGNNATANQY
--
GCA_008941465.1_PDT000144652.2_protein.fasta:>EDC0183640.1 major curlin subunit CsgA [Salmonella enterica subsp. enterica serovar Infantis]
GCA_008941465.1_PDT000144652.2_protein.fasta-MKLLKVAAFAAIVVSGSALAGVVPQWGGGGNHNGGGNSSGPDSTLSIYQYGSANAALALQSDARKSETTITQSGYGNGADVGQGADNSTIELTQNGFRNNATIDQWNAKNSDITVGQYGGNNAALVNQTASDSSVMVRQVGFGNNATANQY
--
GCA_008965995.1_PDT000603448.1_protein.fasta:>EDC5091799.1 major curlin subunit CsgA [Salmonella enterica]
GCA_008965995.1_PDT000603448.1_protein.fasta-MKLLKVAAFAAIVVSGSALAGVVPQWGGGGNHNGGGNSSGPDSTLSIYQYGSANAALALQSDARKSETTITQSGYGNGADVGQGADNSTIELTQNGFRNNATIDQWNAKNSDITVGQYGGNNAALVNQTASDSSVMVRQVGFGNNATANQY
--
GCA_008983345.1_PDT000152162.2_protein.fasta:>EDC8012760.1 major curlin subunit CsgA [Salmonella enterica subsp. enterica serovar Infantis]
GCA_008983345.1_PDT000152162.2_protein.fasta-MKLLKVAAFAAIVVSGSALAGVVPQWGGGGNHNGGGNSSGPDSTLSIYQYGSANAALALQSDARKSETTITQSGYGNGADVGQGADNSTIELTQNGFRNNATIDQWNAKNSDITVGQYGGNNAALVNQTASDSSVMVRQVGFGNNATANQY
--
GCA_008986785.1_PDT000153144.2_protein.fasta:>EDC8442120.1 major curlin subunit CsgA [Salmonella enterica subsp. enterica serovar Infantis]
GCA_008986785.1_PDT000153144.2_protein.fasta-MKLLKVAAFAAIVVSGSALAGVVPQWGGGGNHNGGGNSSGPDSTLSIYQYGSANAALALQSDARKSETTITQSGYGNGADVGQGADNSTIELTQNGFRNNATIDQWNAKNSDITVGQYGGNNAALVNQTASDSSVMVRQVGFGNNATANQY
--
GCA_008989965.1_PDT000156353.2_protein.fasta:>EDC9084689.1 major curlin subunit CsgA [Salmonella enterica subsp. enterica serovar Infantis]
GCA_008989965.1_PDT000156353.2_protein.fasta-MKLLKVAAFAAIVVSGSALAGVVPQWGGGGNHNGGGNSSGPDSTLSIYQYGSANAALALQSDARKSETTITQSGYGNGADVGQGADNSTIELTQNGFRNNATIDQWNAKNSDITVGQYGGNNAALVNQTASDSSVMVRQVGFGNNATANQY
--
GCA_008990835.1_PDT000157456.2_protein.fasta:>EDC9516242.1 major curlin subunit CsgA [Salmonella enterica subsp. enterica serovar Infantis]
GCA_008990835.1_PDT000157456.2_protein.fasta-MKLLKVAAFAAIVVSGSALAGVVPQWGGGGNHNGGGNSSGPDSTLSIYQYGSANAALALQSDARKSETTITQSGYGNGADVGQGADNSTIELTQNGFRNNATIDQWNAKNSDITVGQYGGNNAALVNQTASDSSVMVRQVGFGNNATANQY
--
GCA_008993685.1_PDT000157654.2_protein.fasta:>EDC9766400.1 major curlin subunit CsgA [Salmonella enterica subsp. enterica serovar Infantis]
GCA_008993685.1_PDT000157654.2_protein.fasta-MKLLKVAAFAAIVVSGSALAGVVPQWGGGGNHNGGGNSSGPDSTLSIYQYGSANAALALQSDARKSETTITQSGYGNGADVGQGADNSTIELTQNGFRNNATIDQWNAKNSDITVGQYGGNNAALVNQTASDSSVMVRQVGFGNNATANQY
--
GCA_008998355.1_PDT000603788.1_protein.fasta:>EDD0612990.1 major curlin subunit CsgA [Salmonella enterica]
GCA_008998355.1_PDT000603788.1_protein.fasta-MKLLKVAAFAAIVVSGSALAGVVPQWGGGGNHNGGGNSSGPDSTLSIYQYGSANAALALQSDARKSETTITQSGYGNGADVGQGADNSTIELTQNGFRNNATIDQWNAKNSDITVGQYGGNNAALVNQTASDSSVMVRQVGFGNNATANQY
--
GCA_008998415.1_PDT000603787.1_protein.fasta:>EDD0578939.1 major curlin subunit CsgA [Salmonella enterica]
GCA_008998415.1_PDT000603787.1_protein.fasta-MKLLKVAAFAAIVVSGSALAGVVPQWGGGGNHNGGGNSSGPDSTLSIYQYGSANAALALQSDARKSETTITQSGYGNGADVGQGADNSTIELTQNGFRNNATIDQWNAKNSDITVGQYGGNNAALVNQTASDSSVMVRQVGFGNNATANQY
--
GCA_008998475.1_PDT000603791.1_protein.fasta:>EDD0644560.1 major curlin subunit CsgA [Salmonella enterica]
GCA_008998475.1_PDT000603791.1_protein.fasta-MKLLKVAAFAAIVVSGSALAGVVPQWGGGGNHNGGGNSSGPDSTLSIYQYGSANAALALQSDARKSETTITQSGYGNGADVGQGADNSTIELTQNGFRNNATIDQWNAKNSDITVGQYGGNNAALVNQTASDSSVMVRQVGFGNNATANQY
--
GCA_009001865.1_PDT000604049.1_protein.fasta:>EDD1199763.1 major curlin subunit CsgA [Salmonella enterica]
GCA_009001865.1_PDT000604049.1_protein.fasta-MKLLKVAAFAAIVVSGSALAGVVPQWGGGGNHNGGGNSSGPDSTLSIYQYGSANAALALQSDARKSETTITQSGYGNGADVGQGADNSTIELTQNGFRNNATIDQWNAKNSDITVGQYGGNNAALVNQTASDSSVMVRQVGFGNNATANQY
--
GCA_009011925.1_PDT000604625.1_protein.fasta:>EDD2691176.1 major curlin subunit CsgA [Salmonella enterica]
GCA_009011925.1_PDT000604625.1_protein.fasta-MKLLKVAAFAAIVVSGSALAGVVPQWGGGGNHNGGGNSSGPDSTLSIYQYGSANAALALQSDARKSETTITQSGYGNGADVGQGADNSTIELTQNGFRNNATIDQWNAKNSDITVGQYGGNNAALVNQTASDSSVMVRQVGFGNNATANQY
--
GCA_009026405.1_PDT000158977.2_protein.fasta:>EDD2934029.1 major curlin subunit CsgA [Salmonella enterica subsp. enterica serovar Infantis]
GCA_009026405.1_PDT000158977.2_protein.fasta-MKLLKVAAFAAIVVSGSALAGVVPQWGGGGNHNGGGNSSGPDSTLSIYQYGSANAALALQSDARKSETTITQSGYGNGADVGQGADNSTIELTQNGFRNNATIDQWNAKNSDITVGQYGGNNAALVNQTASDSSVMVRQVGFGNNATANQY
--
GCA_009030925.1_PDT000167489.2_protein.fasta:>EDD3730090.1 major curlin subunit CsgA [Salmonella enterica subsp. enterica serovar Infantis]
GCA_009030925.1_PDT000167489.2_protein.fasta-MKLLKVAAFAAIVVSGSALAGVVPQWGGGGNHNGGGNSSGPDSTLSIYQYGSANAALALQSDARKSETTITQSGYGNGADVGQGADNSTIELTQNGFRNNATIDQWNAKNSDITVGQYGGNNAALVNQTASDSSVMVRQVGFGNNATANQY
--
GCA_009033545.1_PDT000181053.2_protein.fasta:>EDD9063399.1 major curlin subunit CsgA [Salmonella enterica subsp. enterica serovar Infantis]
GCA_009033545.1_PDT000181053.2_protein.fasta-MKLLKVAAFAAIVVSGSALAGVVPQWGGGGNHNGGGNSSGPDSTLSIYQYGSANAALALQSDARKSETTITQSGYGNGADVGQGADNSTIELTQNGFRNNATIDQWNAKNSDITVGQYGGNNAALVNQTASDSSVMVRQVGFGNNATANQY
--
GCA_009033965.1_PDT000181168.2_protein.fasta:>EDD9165777.1 major curlin subunit CsgA [Salmonella enterica subsp. enterica serovar Infantis]
GCA_009033965.1_PDT000181168.2_protein.fasta-MKLLKVAAFAAIVVSGSALAGVVPQWGGGGNHNGGGNSSGPDSTLSIYQYGSANAALALQSDARKSETTITQSGYGNGADVGQGADNSTIELTQNGFRNNATIDQWNAKNSDITVGQYGGNNAALVNQTASDSSVMVRQVGFGNNATANQY
--
GCA_009036145.1_PDT000162378.2_protein.fasta:>EDE2946308.1 major curlin subunit CsgA [Salmonella enterica subsp. enterica serovar Infantis]
GCA_009036145.1_PDT000162378.2_protein.fasta-MKLLKVAAFAAIVVSGSALAGVVPQWGGGGNHNGGGNSSGPDSTLSIYQYGSANAALALQSDARKSETTITQSGYGNGADVGQGADNSTIELTQNGFRNNATIDQWNAKNSDITVGQYGGNNAALVNQTASDSSVMVRQVGFGNNATANQY
--
GCA_009036565.1_PDT000162691.2_protein.fasta:>EDE3037033.1 major curlin subunit CsgA [Salmonella enterica subsp. enterica serovar Infantis]
GCA_009036565.1_PDT000162691.2_protein.fasta-MKLLKVAAFAAIVVSGSALAGVVPQWGGGGNHNGGGNSSGPDSTLSIYQYGSANAALALQSDARKSETTITQSGYGNGADVGQGADNSTIELTQNGFRNNATIDQWNAKNSDITVGQYGGNNAALVNQTASDSSVMVRQVGFGNNATANQY
--
GCA_009046505.1_PDT000181416.2_protein.fasta:>EDD9467121.1 major curlin subunit CsgA [Salmonella enterica subsp. enterica serovar Infantis]
GCA_009046505.1_PDT000181416.2_protein.fasta-MKLLKVAAFAAIVVSGSALAGVVPQWGGGGNHNGGGNSSGPDSTLSIYQYGSANAALALQSDARKSETTITQSGYGNGADVGQGADNSTIELTQNGFRNNATIDQWNAKNSDITVGQYGGNNAALVNQTASDSSVMVRQVGFGNNATANQY
--
GCA_009073665.1_PDT000174434.2_protein.fasta:>EDD4913129.1 major curlin subunit CsgA [Salmonella enterica subsp. enterica serovar Infantis]
GCA_009073665.1_PDT000174434.2_protein.fasta-MKLLKVAAFAAIVVSGSALAGVVPQWGGGGNHNGGGNSSGPDSTLSIYQYGSANAALALQSDARKSETTITQSGYGNGADVGQGADNSTIELTQNGFRNNATIDQWNAKNSDITVGQYGGNNAALVNQTASDSSVMVRQVGFGNNATANQY
--
GCA_009075625.1_PDT000173513.2_protein.fasta:>EDE4097154.1 major curlin subunit CsgA [Salmonella enterica subsp. enterica serovar Infantis]
GCA_009075625.1_PDT000173513.2_protein.fasta-MKLLKVAAFAAIVVSGSALAGVVPQWGGGGNHNGGGNSSGPDSTLSIYQYGSANAALALQSDARKSETTITQSGYGNGADVGQGADNSTIELTQNGFRNNATIDQWNAKNSDITVGQYGGNNAALVNQTASDSSVMVRQVGFGNNATANQY
--
GCA_009078855.1_PDT000184977.2_protein.fasta:>EDF5701856.1 major curlin subunit CsgA [Salmonella enterica subsp. enterica serovar Infantis]
GCA_009078855.1_PDT000184977.2_protein.fasta-MKLLKVAAFAAIVVSGSALAGVVPQWGGGGNHNGGGNSSGPDSTLSIYQYGSANAALALQSDARKSETTITQSGYGNGADVGQGADNSTIELTQNGFRNNATIDQWNAKNSDITVGQYGGNNAALVNQTASDSSVMVRQVGFGNNATANQY
--
GCA_009123725.1_PDT000188427.2_protein.fasta:>EDF7176848.1 major curlin subunit CsgA [Salmonella enterica subsp. enterica serovar Infantis]
GCA_009123725.1_PDT000188427.2_protein.fasta-MKLLKVAAFAAIVVSGSALAGVVPQWGGGGNHNGGGNSSGPDSTLSIYQYGSANAALALQSDARKSETTITQSGYGNGADVGQGADNSTIELTQNGFRNNATIDQWNAKNSDITVGQYGGNNAALVNQTASDSSVMVRQVGFGNNATANQY
--
GCA_009124805.1_PDT000184329.2_protein.fasta:>EDF3771284.1 major curlin subunit CsgA [Salmonella enterica subsp. enterica serovar Infantis]
GCA_009124805.1_PDT000184329.2_protein.fasta-MKLLKVAAFAAIVVSGSALAGVVPQWGGGGNHNGGGNSSGPDSTLSIYQYGSANAALALQSDARKSETTITQSGYGNGADVGQGADNSTIELTQNGFRNNATIDQWNAKNSDITVGQYGGNNAALVNQTASDSSVMVRQVGFGNNATANQY
--
GCA_009124985.1_PDT000184605.2_protein.fasta:>EDF3807573.1 major curlin subunit CsgA [Salmonella enterica subsp. enterica serovar Infantis]
GCA_009124985.1_PDT000184605.2_protein.fasta-MKLLKVAAFAAIVVSGSALAGVVPQWGGGGNHNGGGNSSGPDSTLSIYQYGSANAALALQSDARKSETTITQSGYGNGADVGQGADNSTIELTQNGFRNNATIDQWNAKNSDITVGQYGGNNAALVNQTASDSSVMVRQVGFGNNATANQY
--
GCA_009131505.1_PDT000190601.2_protein.fasta:>EDF7689452.1 major curlin subunit CsgA [Salmonella enterica subsp. enterica serovar Infantis]
GCA_009131505.1_PDT000190601.2_protein.fasta-MKLLKVAAFAAIVVSGSALAGVVPQWGGGGNHNGGGNSSGPDSTLSIYQYGSANAALALQSDARKSETTITQSGYGNGADVGQGADNSTIELTQNGFRNNATIDQWNAKNSDITVGQYGGNNAALVNQTASDSSVMVRQVGFGNNATANQY
--
GCA_009147705.1_PDT000608109.1_protein.fasta:>EDF8996186.1 major curlin subunit CsgA [Salmonella enterica]
GCA_009147705.1_PDT000608109.1_protein.fasta-MKLLKVAAFAAIVVSGSALAGVVPQWGGGGNHNGGGNSSGPDSTLSIYQYGSANAALALQSDARKSETTITQSGYGNGADVGQGADNSTIELTQNGFRNNATIDQWNAKNSDITVGQYGGNNAALVNQTASDSSVMVRQVGFGNNATANQY
--
GCA_009152075.1_PDT000608695.1_protein.fasta:>EDF9461147.1 major curlin subunit CsgA [Salmonella enterica]
GCA_009152075.1_PDT000608695.1_protein.fasta-MKLLKVAAFAAIVVSGSALAGVVPQWGGGGNHNGGGNSSGPDSTLSIYQYGSANAALALQSDARKSETTITQSGYGNGADVGQGADNSTIELTQNGFRNNATIDQWNAKNSDITVGQYGGNNAALVNQTASDSSVMVRQVGFGNNATANQY
--
GCA_009162965.1_PDT000191639.2_protein.fasta:>EDF9806649.1 major curlin subunit CsgA [Salmonella enterica subsp. enterica serovar Infantis]
GCA_009162965.1_PDT000191639.2_protein.fasta-MKLLKVAAFAAIVVSGSALAGVVPQWGGGGNHNGGGNSSGPDSTLSIYQYGSANAALALQSDARKSETTITQSGYGNGADVGQGADNSTIELTQNGFRNNATIDQWNAKNSDITVGQYGGNNAALVNQTASDSSVMVRQVGFGNNATANQY
--
GCA_009164925.1_PDT000195788.2_protein.fasta:>EDG0858853.1 major curlin subunit CsgA [Salmonella enterica subsp. enterica serovar Infantis]
GCA_009164925.1_PDT000195788.2_protein.fasta-MKLLKVAAFAAIVVSGSALAGVVPQWGGGGNHNGGGNSSGPDSTLSIYQYGSANAALALQSDARKSETTITQSGYGNGADVGQGADNSTIELTQNGFRNNATIDQWNAKNSDITVGQYGGNNAALVNQTASDSSVMVRQVGFGNNATANQY
--
GCA_009167145.1_PDT000195804.2_protein.fasta:>EDG1082525.1 major curlin subunit CsgA [Salmonella enterica subsp. enterica serovar Infantis]
GCA_009167145.1_PDT000195804.2_protein.fasta-MKLLKVAAFAAIVVSGSALAGVVPQWGGGGNHNGGGNSSGPDSTLSIYQYGSANAALALQSDARKSETTITQSGYGNGADVGQGADNSTIELTQNGFRNNATIDQWNAKNSDITVGQYGGNNAALVNQTASDSSVMVRQVGFGNNATANQY
--
GCA_009167845.1_PDT000197557.2_protein.fasta:>EDG1266699.1 major curlin subunit CsgA [Salmonella enterica subsp. enterica serovar Infantis]
GCA_009167845.1_PDT000197557.2_protein.fasta-MKLLKVAAFAAIVVSGSALAGVVPQWGGGGNHNGGGNSSGPDSTLSIYQYGSANAALALQSDARKSETTITQSGYGNGADVGQGADNSTIELTQNGFRNNATIDQWNAKNSDITVGQYGGNNAALVNQTASDSSVMVRQVGFGNNATANQY
--
GCA_009170345.1_PDT000608878.1_protein.fasta:>EDG1825764.1 major curlin subunit CsgA [Salmonella enterica]
GCA_009170345.1_PDT000608878.1_protein.fasta-MKLLKVAAFAAIVVSGSALAGVVPQWGGGGNHNGGGNSSGPDSTLSIYQYGSANAALALQSDARKSETTITQSGYGNGADVGQGADNSTIELTQNGFRNNATIDQWNAKNSDITVGQYGGNNAALVNQTASDSSVMVRQVGFGNNATANQY
--
GCA_009201025.1_PDT000201712.2_protein.fasta:>EDG6136715.1 major curlin subunit CsgA [Salmonella enterica subsp. enterica serovar Infantis]
GCA_009201025.1_PDT000201712.2_protein.fasta-MKLLKVAAFAAIVVSGSALAGVVPQWGGGGNHNGGGNSSGPDSTLSIYQYGSANAALALQSDARKSETTITQSGYGNGADVGQGADNSTIELTQNGFRNNATIDQWNAKNSDITVGQYGGNNAALVNQTASDSSVMVRQVGFGNNATANQY
--
GCA_009206385.1_PDT000205242.2_protein.fasta:>EDG7488411.1 major curlin subunit CsgA [Salmonella enterica subsp. enterica serovar Infantis]
GCA_009206385.1_PDT000205242.2_protein.fasta-MKLLKVAAFAAIVVSGSALAGVVPQWGGGGNHNGGGNSSGPDSTLSIYQYGSANAALALQSDARKSETTITQSGYGNGADVGQGADNSTIELTQNGFRNNATIDQWNAKNSDITVGQYGGNNAALVNQTASDSSVMVRQVGFGNNATANQY
--
GCA_009207105.1_PDT000205117.2_protein.fasta:>EDG7424467.1 major curlin subunit CsgA [Salmonella enterica subsp. enterica serovar Infantis]
GCA_009207105.1_PDT000205117.2_protein.fasta-MKLLKVAAFAAIVVSGSALAGVVPQWGGGGNHNGGGNSSGPDSTLSIYQYGSANAALALQSDARKSETTITQSGYGNGADVGQGADNSTIELTQNGFRNNATIDQWNAKNSDITVGQYGGNNAALVNQTASDSSVMVRQVGFGNNATANQY
--
GCA_009207225.1_PDT000205122.2_protein.fasta:>EDG7456852.1 major curlin subunit CsgA [Salmonella enterica subsp. enterica serovar Infantis]
GCA_009207225.1_PDT000205122.2_protein.fasta-MKLLKVAAFAAIVVSGSALAGVVPQWGGGGNHNGGGNSSGPDSTLSIYQYGSANAALALQSDARKSETTITQSGYGNGADVGQGADNSTIELTQNGFRNNATIDQWNAKNSDITVGQYGGNNAALVNQTASDSSVMVRQVGFGNNATANQY
--
GCA_009217935.1_PDT000207529.2_protein.fasta:>EDG9688195.1 major curlin subunit CsgA [Salmonella enterica subsp. enterica serovar Infantis]
GCA_009217935.1_PDT000207529.2_protein.fasta-MKLLKVAAFAAIVVSGSALAGVVPQWGGGGNHNGGGNSSGPDSTLSIYQYGSANAALALQSDARKSETTITQSGYGNGADVGQGADNSTIELTQNGFRNNATIDQWNAKNSDITVGQYGGNNAALVNQTASDSSVMVRQVGFGNNATANQY
--
GCA_009317375.1_PDT000215173.2_protein.fasta:>EDI2745841.1 major curlin subunit CsgA [Salmonella enterica subsp. enterica serovar Infantis]
GCA_009317375.1_PDT000215173.2_protein.fasta-MKLLKVAAFAAIVVSGSALAGVVPQWGGGGNHNGGGNSSGPDSTLSIYQYGSANAALALQSDARKSETTITQSGYGNGADVGQGADNSTIELTQNGFRNNATIDQWNAKNSDITVGQYGGNNAALVNQTASDSSVMVRQVGFGNNATANQY
--
GCA_009317555.1_PDT000215777.2_protein.fasta:>EDI2792063.1 major curlin subunit CsgA [Salmonella enterica subsp. enterica serovar Infantis]
GCA_009317555.1_PDT000215777.2_protein.fasta-MKLLKVAAFAAIVVSGSALAGVVPQWGGGGNHNGGGNSSGPDSTLSIYQYGSANAALALQSDARKSETTITQSGYGNGADVGQGADNSTIELTQNGFRNNATIDQWNAKNSDITVGQYGGNNAALVNQTASDSSVMVRQVGFGNNATANQY
--
GCA_009318515.1_PDT000215903.2_protein.fasta:>EDI2974493.1 major curlin subunit CsgA [Salmonella enterica subsp. enterica serovar Infantis]
GCA_009318515.1_PDT000215903.2_protein.fasta-MKLLKVAAFAAIVVSGSALAGVVPQWGGGGNHNGGGNSSGPDSTLSIYQYGSANAALALQSDARKSETTITQSGYGNGADVGQGADNSTIELTQNGFRNNATIDQWNAKNSDITVGQYGGNNAALVNQTASDSSVMVRQVGFGNNATANQY
--
GCA_009322385.1_PDT000218547.2_protein.fasta:>EDI3704086.1 major curlin subunit CsgA [Salmonella enterica subsp. enterica serovar Infantis]
GCA_009322385.1_PDT000218547.2_protein.fasta-MKLLKVAAFAAIVVSGSALAGVVPQWGGGGNHNGGGNSSGPDSTLSIYQYGSANAALALQSDARKSETTITQSGYGNGADVGQGADNSTIELTQNGFRNNATIDQWNAKNSDITVGQYGGNNAALVNQTASDSSVMVRQVGFGNNATANQY
--
GCA_009334995.1_PDT000221649.2_protein.fasta:>EDI6547909.1 major curlin subunit CsgA [Salmonella enterica subsp. enterica serovar Infantis]
GCA_009334995.1_PDT000221649.2_protein.fasta-MKLLKVAAFAAIVVSGSALAGVVPQWGGGGNHNGGGNSSGPDSTLSIYQYGSANAALALQSDARKSETTITQSGYGNGADVGQGADNSTIELTQNGFRNNATIDQWNAKNSDITVGQYGGNNAALVNQTASDSSVMVRQVGFGNNATANQY
--
GCA_009342185.1_PDT000222998.2_protein.fasta:>EDI8186359.1 major curlin subunit CsgA [Salmonella enterica subsp. enterica serovar Infantis]
GCA_009342185.1_PDT000222998.2_protein.fasta-MKLLKVAAFAAIVVSGSALAGVVPQWGGGGNHNGGGNSSGPDSTLSIYQYGSANAALALQSDARKSETTITQSGYGNGADVGQGADNSTIELTQNGFRNNATIDQWNAKNSDITVGQYGGNNAALVNQTASDSSVMVRQVGFGNNATANQY
--
GCA_009353275.1_PDT000616951.1_protein.fasta:>EDJ0259417.1 major curlin subunit CsgA [Salmonella enterica]
GCA_009353275.1_PDT000616951.1_protein.fasta-MKLLKVAAFAAIVVSGSALAGVVPQWGGGGNHNGGGNSSGPDSTLSIYQYGSANAALALQSDARKSETTITQSGYGNGADVGQGADNSTIELTQNGFRNNATIDQWNAKNSDITVGQYGGNNAALVNQTASDSSVMVRQVGFGNNATANQY
--
GCA_009365255.1_PDT000224377.2_protein.fasta:>EDJ2475033.1 major curlin subunit CsgA [Salmonella enterica subsp. enterica serovar Infantis]
GCA_009365255.1_PDT000224377.2_protein.fasta-MKLLKVAAFAAIVVSGSALAGVVPQWGGGGNHNGGGNSSGPDSTLSIYQYGSANAALALQSDARKSETTITQSGYGNGADVGQGADNSTIELTQNGFRNNATIDQWNAKNSDITVGQYGGNNAALVNQTASDSSVMVRQVGFGNNATANQY
--
GCA_009373195.1_PDT000225925.2_protein.fasta:>EDJ4118109.1 major curlin subunit CsgA [Salmonella enterica subsp. enterica serovar Infantis]
GCA_009373195.1_PDT000225925.2_protein.fasta-MKLLKVAAFAAIVVSGSALAGVVPQWGGGGNHNGGGNSSGPDSTLSIYQYGSANAALALQSDARKSETTITQSGYGNGADVGQGADNSTIELTQNGFRNNATIDQWNAKNSDITVGQYGGNNAALVNQTASDSSVMVRQVGFGNNATANQY
--
GCA_009373395.1_PDT000226165.2_protein.fasta:>EDJ4189446.1 major curlin subunit CsgA [Salmonella enterica subsp. enterica serovar Infantis]
GCA_009373395.1_PDT000226165.2_protein.fasta-MKLLKVAAFAAIVVSGSALAGVVPQWGGGGNHNGGGNSSGPDSTLSIYQYGSANAALALQSDARKSETTITQSGYGNGADVGQGADNSTIELTQNGFRNNATIDQWNAKNSDITVGQYGGNNAALVNQTASDSSVMVRQVGFGNNATANQY
--
GCA_009374155.1_PDT000227072.2_protein.fasta:>EDJ4343647.1 major curlin subunit CsgA [Salmonella enterica subsp. enterica serovar Infantis]
GCA_009374155.1_PDT000227072.2_protein.fasta-MKLLKVAAFAAIVVSGSALAGVVPQWGGGGNHNGGGNSSGPDSTLSIYQYGSANAALALQSDARKSETTITQSGYGNGADVGQGADNSTIELTQNGFRNNATIDQWNAKNSDITVGQYGGNNAALVNQTASDSSVMVRQVGFGNNATANQY
--
GCA_009395195.1_PDT000226158.2_protein.fasta:>EDJ6576549.1 major curlin subunit CsgA [Salmonella enterica subsp. enterica serovar Infantis]
GCA_009395195.1_PDT000226158.2_protein.fasta-MKLLKVAAFAAIVVSGSALAGVVPQWGGGGNHNGGGNSSGPDSTLSIYQYGSANAALALQSDARKSETTITQSGYGNGADVGQGADNSTIELTQNGFRNNATIDQWNAKNSDITVGQYGGNNAALVNQTASDSSVMVRQVGFGNNATANQY
--
GCA_009396885.1_PDT000227163.2_protein.fasta:>EDJ7213088.1 major curlin subunit CsgA [Salmonella enterica subsp. enterica serovar Infantis]
GCA_009396885.1_PDT000227163.2_protein.fasta-MKLLKVAAFAAIVVSGSALAGVVPQWGGGGNHNGGGNSSGPDSTLSIYQYGSANAALALQSDARKSETTITQSGYGNGADVGQGADNSTIELTQNGFRNNATIDQWNAKNSDITVGQYGGNNAALVNQTASDSSVMVRQVGFGNNATANQY
--
GCA_009401245.1_PDT000228430.2_protein.fasta:>EDJ8018317.1 major curlin subunit CsgA [Salmonella enterica subsp. enterica serovar Infantis]
GCA_009401245.1_PDT000228430.2_protein.fasta-MKLLKVAAFAAIVVSGSALAGVVPQWGGGGNHNGGGNSSGPDSTLSIYQYGSANAALALQSDARKSETTITQSGYGNGADVGQGADNSTIELTQNGFRNNATIDQWNAKNSDITVGQYGGNNAALVNQTASDSSVMVRQVGFGNNATANQY
--
GCA_009401885.1_PDT000228434.2_protein.fasta:>EDJ7964599.1 major curlin subunit CsgA [Salmonella enterica subsp. enterica serovar Infantis]
GCA_009401885.1_PDT000228434.2_protein.fasta-MKLLKVAAFAAIVVSGSALAGVVPQWGGGGNHNGGGNSSGPDSTLSIYQYGSANAALALQSDARKSETTITQSGYGNGADVGQGADNSTIELTQNGFRNNATIDQWNAKNSDITVGQYGGNNAALVNQTASDSSVMVRQVGFGNNATANQY
--
GCA_009409065.1_PDT000619232.1_protein.fasta:>EDJ9519308.1 major curlin subunit CsgA [Salmonella enterica]
GCA_009409065.1_PDT000619232.1_protein.fasta-MKLLKVAAFAAIVVSGSALAGVVPQWGGGGNHNGGGNSSGPDSTLSIYQYGSANAALALQSDARKSETTITQSGYGNGADVGQGADNSTIELTQNGFRNNATIDQWNAKNSDITVGQYGGNNAALVNQTASDSSVMVRQVGFGNNATANQY
--
GCA_009409255.1_PDT000619257.1_protein.fasta:>EDJ9615045.1 major curlin subunit CsgA [Salmonella enterica]
GCA_009409255.1_PDT000619257.1_protein.fasta-MKLLKVAAFAAIVVSGSALAGVVPQWGGGGNHNGGGNSSGPDSTLSIYQYGSANAALALQSDARKSETTITQSGYGNGADVGQGADNSTIELTQNGFRNNATIDQWNAKNSDITVGQYGGNNAALVNQTASDSSVMVRQVGFGNNATANQY
--
GCA_009410435.1_PDT000619303.1_protein.fasta:>EDJ9747385.1 major curlin subunit CsgA [Salmonella enterica]
GCA_009410435.1_PDT000619303.1_protein.fasta-MKLLKVAAFAAIVVSGSALAGVVPQWGGGGNHNGGGNSSGPDSTLSIYQYGSANAALALQSDARKSETTITQSGYGNGADVGQGADNSTIELTQNGFRNNATIDQWNAKNSDITVGQYGGNNAALVNQTASDSSVMVRQVGFGNNATANQY
--
GCA_009416385.1_PDT000620228.1_protein.fasta:>EDK0960532.1 major curlin subunit CsgA [Salmonella enterica]
GCA_009416385.1_PDT000620228.1_protein.fasta-MKLLKVAAFAAIVVSGSALAGVVPQWGGGGNHNGGGNSSGPDSTLSIYQYGSANAALALQSDARKSETTITQSGYGNGADVGQGADNSTIELTQNGFRNNATIDQWNAKNSDITVGQYGGNNAALVNQTASDSSVMVRQVGFGNNATANQY
--
GCA_009429455.1_PDT000230095.2_protein.fasta:>EDK1693855.1 major curlin subunit CsgA [Salmonella enterica subsp. enterica serovar Infantis]
GCA_009429455.1_PDT000230095.2_protein.fasta-MKLLKVAAFAAIVVSGSALAGVVPQWGGGGNHNGGGNSSGPDSTLSIYQYGSANAALALQSDARKSETTITQSGYGNGADVGQGADNSTIELTQNGFRNNATIDQWNAKNSDITVGQYGGNNAALVNQTASDSSVMVRQVGFGNNATANQY
--
GCA_009441375.1_PDT000620467.1_protein.fasta:>EDK4289228.1 major curlin subunit CsgA [Salmonella enterica]
GCA_009441375.1_PDT000620467.1_protein.fasta-MKLLKVAAFAAIVVSGSALAGVVPQWGGGGNHNGGGNSSGPDSTLSIYQYGSANAALALQSDARKSETTITQSGYGNGADVGQGADNSTIELTQNGFRNNATIDQWNAKNSDITVGQYGGNNAALVNQTASDSSVMVRQVGFGNNATANQY
--
GCA_009465445.1_PDT000232991.2_protein.fasta:>EDK5483612.1 major curlin subunit CsgA [Salmonella enterica subsp. enterica serovar Infantis]
GCA_009465445.1_PDT000232991.2_protein.fasta-MKLLKVAAFAAIVVSGSALAGVVPQWGGGGNHNGGGNSSGPDSTLSIYQYGSANAALALQSDARKSETTITQSGYGNGADVGQGADNSTIELTQNGFRNNATIDQWNAKNSDITVGQYGGNNAALVNQTASDSSVMVRQVGFGNNATANQY
--
GCA_009474185.1_PDT000235615.2_protein.fasta:>EDK7204976.1 major curlin subunit CsgA [Salmonella enterica subsp. enterica serovar Infantis]
GCA_009474185.1_PDT000235615.2_protein.fasta-MKLLKVAAFAAIVVSGSALAGVVPQWGGGGNHNGGGNSSGPDSTLSIYQYGSANAALALQSDARKSETTITQSGYGNGADVGQGADNSTIELTQNGFRNNATIDQWNAKNSDITVGQYGGNNAALVNQTASDSSVMVRQVGFGNNATANQY
--
GCA_009476285.1_PDT000236523.2_protein.fasta:>EDK7722864.1 major curlin subunit CsgA [Salmonella enterica subsp. enterica serovar Infantis]
GCA_009476285.1_PDT000236523.2_protein.fasta-MKLLKVAAFAAIVVSGSALAGVVPQWGGGGNHNGGGNSSGPDSTLSIYQYGSANAALALQSDARKSETTITQSGYGNGADVGQGADNSTIELTQNGFRNNATIDQWNAKNSDITVGQYGGNNAALVNQTASDSSVMVRQVGFGNNATANQY
--
GCA_009478645.1_PDT000620731.1_protein.fasta:>EDK8202747.1 major curlin subunit CsgA [Salmonella enterica]
GCA_009478645.1_PDT000620731.1_protein.fasta-MKLLKVAAFAAIVVSGSALAGVVPQWGGGGNHNGGGNSSGPDSTLSIYQYGSANAALALQSDARKSETTITQSGYGNGADVGQGADNSTIELTQNGFRNNATIDQWNAKNSDITVGQYGGNNAALVNQTASDSSVMVRQVGFGNNATANQY
--
GCA_009478805.1_PDT000620732.1_protein.fasta:>EDK8174328.1 major curlin subunit CsgA [Salmonella enterica]
GCA_009478805.1_PDT000620732.1_protein.fasta-MKLLKVAAFAAIVVSGSALAGVVPQWGGGGNHNGGGNSSGPDSTLSIYQYGSANAALALQSDARKSETTITQSGYGNGADVGQGADNSTIELTQNGFRNNATIDQWNAKNSDITVGQYGGNNAALVNQTASDSSVMVRQVGFGNNATANQY
--
GCA_009482625.1_PDT000621076.1_protein.fasta:>EDK8879872.1 major curlin subunit CsgA [Salmonella enterica]
GCA_009482625.1_PDT000621076.1_protein.fasta-MKLLKVAAFAAIVVSGSALAGVVPQWGGGGNHNGGGNSSGPDSTLSIYQYGSANAALALQSDARKSETTITQSGYGNGADVGQGADNSTIELTQNGFRNNATIDQWNAKNSDITVGQYGGNNAALVNQTASDSSVMVRQVGFGNNATANQY
--
GCA_009482685.1_PDT000621102.1_protein.fasta:>EDK9170489.1 major curlin subunit CsgA [Salmonella enterica]
GCA_009482685.1_PDT000621102.1_protein.fasta-MKLLKVAAFAAIVVSGSALAGVVPQWGGGGNHNGGGNSSGPDSTLSIYQYGSANAALALQSDARKSETTITQSGYGNGADVGQGADNSTIELTQNGFRNNATIDQWNAKNSDITVGQYGGNNAALVNQTASDSSVMVRQVGFGNNATANQY
--
GCA_009500755.1_PDT000239105.2_protein.fasta:>EDL0156399.1 major curlin subunit CsgA [Salmonella enterica subsp. enterica serovar Infantis]
GCA_009500755.1_PDT000239105.2_protein.fasta-MKLLKVAAFAAIVVSGSALAGVVPQWGGGGNHNGGGNSSGPDSTLSIYQYGSANAALALQSDARKSETTITQSGYGNGADVGQGADNSTIELTQNGFRNNATIDQWNAKNSDITVGQYGGNNAALVNQTASDSSVMVRQVGFGNNATANQY
--
GCA_009503715.1_PDT000241128.2_protein.fasta:>EDL0691199.1 major curlin subunit CsgA [Salmonella enterica subsp. enterica serovar Infantis]
GCA_009503715.1_PDT000241128.2_protein.fasta-MKLLKVAAFAAIVVSGSALAGVVPQWGGGGNHNGGGNSSGPDSTLSIYQYGSANAALALQSDARKSETTITQSGYGNGADVGQGADNSTIELTQNGFRNNATIDQWNAKNSDITVGQYGGNNAALVNQTASDSSVMVRQVGFGNNATANQY
--
GCA_009503755.1_PDT000240796.2_protein.fasta:>EDL0674469.1 major curlin subunit CsgA [Salmonella enterica subsp. enterica serovar Infantis]
GCA_009503755.1_PDT000240796.2_protein.fasta-MKLLKVAAFAAIVVSGSALAGVVPQWGGGGNHNGGGNSSGPDSTLSIYQYGSANAALALQSDARKSETTITQSGYGNGADVGQGADNSTIELTQNGFRNNATIDQWNAKNSDITVGQYGGNNAALVNQTASDSSVMVRQVGFGNNATANQY
--
GCA_009508275.1_PDT000245670.2_protein.fasta:>EDL1751101.1 major curlin subunit CsgA [Salmonella enterica subsp. enterica serovar Infantis]
GCA_009508275.1_PDT000245670.2_protein.fasta-MKLLKVAAFAAIVVSGSALAGVVPQWGGGGNHNGGGNSSGPDSTLSIYQYGSANAALALQSDARKSETTITQSGYGNGADVGQGADNSTIELTQNGFRNNATIDQWNAKNSDITVGQYGGNNAALVNQTASDSSVMVRQVGFGNNATANQY
--
GCA_009516795.1_PDT000253369.2_protein.fasta:>EDL3700560.1 major curlin subunit CsgA [Salmonella enterica subsp. enterica serovar Infantis]
GCA_009516795.1_PDT000253369.2_protein.fasta-MKLLKVAAFAAIVVSGSALAGVVPQWGGGGNHNGGGNSSGPDSTLSIYQYGSANAALALQSDARKSETTITQSGYGNGADVGQGADNSTIELTQNGFRNNATIDQWNAKNSDITVGQYGGNNAALVNQTASDSSVMVRQVGFGNNATANQY
--
GCA_009520555.1_PDT000268022.2_protein.fasta:>EDL4884737.1 major curlin subunit CsgA [Salmonella enterica subsp. enterica serovar Infantis]
GCA_009520555.1_PDT000268022.2_protein.fasta-MKLLKVAAFAAIVVSGSALAGVVPQWGGGGNHNGGGNSSGPDSTLSIYQYGSANAALALQSDARKSETTITQSGYGNGADVGQGADNSTIELTQNGFRNNATIDQWNAKNSDITVGQYGGNNAALVNQTASDSSVMVRQVGFGNNATANQY
--
GCA_009521095.1_PDT000268088.2_protein.fasta:>EDL4714433.1 major curlin subunit CsgA [Salmonella enterica subsp. enterica serovar Infantis]
GCA_009521095.1_PDT000268088.2_protein.fasta-MKLLKVAAFAAIVVSGSALAGVVPQWGGGGNHNGGGNSSGPDSTLSIYQYGSANAALALQSDARKSETTITQSGYGNGADVGQGADNSTIELTQNGFRNNATIDQWNAKNSDITVGQYGGNNAALVNQTASDSSVMVRQVGFGNNATANQY
--
GCA_009521195.1_PDT000268101.2_protein.fasta:>EDL4732623.1 major curlin subunit CsgA [Salmonella enterica subsp. enterica serovar Infantis]
GCA_009521195.1_PDT000268101.2_protein.fasta-MKLLKVAAFAAIVVSGSALAGVVPQWGGGGNHNGGGNSSGPDSTLSIYQYGSANAALALQSDARKSETTITQSGYGNGADVGQGADNSTIELTQNGFRNNATIDQWNAKNSDITVGQYGGNNAALVNQTASDSSVMVRQVGFGNNATANQY
--
GCA_009521375.1_PDT000268161.2_protein.fasta:>EDL4788487.1 major curlin subunit CsgA [Salmonella enterica subsp. enterica serovar Infantis]
GCA_009521375.1_PDT000268161.2_protein.fasta-MKLLKVAAFAAIVVSGSALAGVVPQWGGGGNHNGGGNSSGPDSTLSIYQYGSANAALALQSDARKSETTITQSGYGNGADVGQGADNSTIELTQNGFRNNATIDQWNAKNSDITVGQYGGNNAALVNQTASDSSVMVRQVGFGNNATANQY
--
GCA_009521715.1_PDT000268289.2_protein.fasta:>EDL4680420.1 major curlin subunit CsgA [Salmonella enterica subsp. enterica serovar Infantis]
GCA_009521715.1_PDT000268289.2_protein.fasta-MKLLKVAAFAAIVVSGSALAGVVPQWGGGGNHNGGGNSSGPDSTLSIYQYGSANAALALQSDARKSETTITQSGYGNGADVGQGADNSTIELTQNGFRNNATIDQWNAKNSDITVGQYGGNNAALVNQTASDSSVMVRQVGFGNNATANQY
--
GCA_009523295.1_PDT000268062.2_protein.fasta:>EDL4909404.1 major curlin subunit CsgA [Salmonella enterica subsp. enterica serovar Infantis]
GCA_009523295.1_PDT000268062.2_protein.fasta-MKLLKVAAFAAIVVSGSALAGVVPQWGGGGNHNGGGNSSGPDSTLSIYQYGSANAALALQSDARKSETTITQSGYGNGADVGQGADNSTIELTQNGFRNNATIDQWNAKNSDITVGQYGGNNAALVNQTASDSSVMVRQVGFGNNATANQY
--
GCA_009523315.1_PDT000268068.2_protein.fasta:>EDL4953768.1 major curlin subunit CsgA [Salmonella enterica subsp. enterica serovar Infantis]
GCA_009523315.1_PDT000268068.2_protein.fasta-MKLLKVAAFAAIVVSGSALAGVVPQWGGGGNHNGGGNSSGPDSTLSIYQYGSANAALALQSDARKSETTITQSGYGNGADVGQGADNSTIELTQNGFRNNATIDQWNAKNSDITVGQYGGNNAALVNQTASDSSVMVRQVGFGNNATANQY
--
GCA_009523365.1_PDT000268081.2_protein.fasta:>EDL4940325.1 major curlin subunit CsgA [Salmonella enterica subsp. enterica serovar Infantis]
GCA_009523365.1_PDT000268081.2_protein.fasta-MKLLKVAAFAAIVVSGSALAGVVPQWGGGGNHNGGGNSSGPDSTLSIYQYGSANAALALQSDARKSETTITQSGYGNGADVGQGADNSTIELTQNGFRNNATIDQWNAKNSDITVGQYGGNNAALVNQTASDSSVMVRQVGFGNNATANQY
--
GCA_009531475.1_PDT000267200.2_protein.fasta:>EDL6793744.1 major curlin subunit CsgA [Salmonella enterica subsp. enterica serovar Infantis]
GCA_009531475.1_PDT000267200.2_protein.fasta-MKLLKVAAFAAIVVSGSALAGVVPQWGGGGNHNGGGNSSGPDSTLSIYQYGSANAALALQSDARKSETTITQSGYGNGADVGQGADNSTIELTQNGFRNNATIDQWNAKNSDITVGQYGGNNAALVNQTASDSSVMVRQVGFGNNATANQY
--
GCA_009533455.1_PDT000264636.2_protein.fasta:>EDL7855989.1 major curlin subunit CsgA [Salmonella enterica subsp. enterica serovar Infantis]
GCA_009533455.1_PDT000264636.2_protein.fasta-MKLLKVAAFAAIVVSGSALAGVVPQWGGGGNHNGGGNSSGPDSTLSIYQYGSANAALALQSDARKSETTITQSGYGNGADVGQGADNSTIELTQNGFRNNATIDQWNAKNSDITVGQYGGNNAALVNQTASDSSVMVRQVGFGNNATANQY
--
GCA_009534255.1_PDT000265126.2_protein.fasta:>EDL7550803.1 major curlin subunit CsgA [Salmonella enterica subsp. enterica serovar Infantis]
GCA_009534255.1_PDT000265126.2_protein.fasta-MKLLKVAAFAAIVVSGSALAGVVPQWGGGGNHNGGGNSSGPDSTLSIYQYGSANAALALQSDARKSETTITQSGYGNGADVGQGADNSTIELTQNGFRNNATIDQWNAKNSDITVGQYGGNNAALVNQTASDSSVMVRQVGFGNNATANQY
--
GCA_009534465.1_PDT000265440.2_protein.fasta:>EDL7352782.1 major curlin subunit CsgA [Salmonella enterica subsp. enterica serovar Infantis]
GCA_009534465.1_PDT000265440.2_protein.fasta-MKLLKVAAFAAIVVSGSALAGVVPQWGGGGNHNGGGNSSGPDSTLSIYQYGSANAALALQSDARKSETTITQSGYGNGADVGQGADNSTIELTQNGFRNNATIDQWNAKNSDITVGQYGGNNAALVNQTASDSSVMVRQVGFGNNATANQY
--
GCA_009536415.1_PDT000260965.2_protein.fasta:>EDL8178172.1 major curlin subunit CsgA [Salmonella enterica subsp. enterica serovar Infantis]
GCA_009536415.1_PDT000260965.2_protein.fasta-MKLLKVAAFAAIVVSGSALAGVVPQWGGGGNHNGGGNSSGPDSTLSIYQYGSANAALALQSDARKSETTITQSGYGNGADVGQGADNSTIELTQNGFRNNATIDQWNAKNSDITVGQYGGNNAALVNQTASDSSVMVRQVGFGNNATANQY
--
GCA_009536495.1_PDT000260953.2_protein.fasta:>EDL8173771.1 major curlin subunit CsgA [Salmonella enterica subsp. enterica serovar Infantis]
GCA_009536495.1_PDT000260953.2_protein.fasta-MKLLKVAAFAAIVVSGSALAGVVPQWGGGGNHNGGGNSSGPDSTLSIYQYGSANAALALQSDARKSETTITQSGYGNGADVGQGADNSTIELTQNGFRNNATIDQWNAKNSDITVGQYGGNNAALVNQTASDSSVMVRQVGFGNNATANQY
--
GCA_009536685.1_PDT000260827.2_protein.fasta:>EDL8143753.1 major curlin subunit CsgA [Salmonella enterica subsp. enterica serovar Infantis]
GCA_009536685.1_PDT000260827.2_protein.fasta-MKLLKVAAFAAIVVSGSALAGVVPQWGGGGNHNGGGNSSGPDSTLSIYQYGSANAALALQSDARKSETTITQSGYGNGADVGQGADNSTIELTQNGFRNNATIDQWNAKNSDITVGQYGGNNAALVNQTASDSSVMVRQVGFGNNATANQY
--
GCA_009537115.1_PDT000261016.2_protein.fasta:>EDL8262161.1 major curlin subunit CsgA [Salmonella enterica subsp. enterica serovar Infantis]
GCA_009537115.1_PDT000261016.2_protein.fasta-MKLLKVAAFAAIVVSGSALAGVVPQWGGGGNHNGGGNSSGPDSTLSIYQYGSANAALALQSDARKSETTITQSGYGNGADVGQGADNSTIELTQNGFRNNATIDQWNAKNSDITVGQYGGNNAALVNQTASDSSVMVRQVGFGNNATANQY
--
GCA_009540555.1_PDT000260547.2_protein.fasta:>EDL8537670.1 major curlin subunit CsgA [Salmonella enterica subsp. enterica serovar Infantis]
GCA_009540555.1_PDT000260547.2_protein.fasta-MKLLKVAAFAAIVVSGSALAGVVPQWGGGGNHNGGGNSSGPDSTLSIYQYGSANAALALQSDARKSETTITQSGYGNGADVGQGADNSTIELTQNGFRNNATIDQWNAKNSDITVGQYGGNNAALVNQTASDSSVMVRQVGFGNNATANQY
--
GCA_009544295.1_PDT000254445.2_protein.fasta:>EDM0230085.1 major curlin subunit CsgA [Salmonella enterica subsp. enterica serovar Infantis]
GCA_009544295.1_PDT000254445.2_protein.fasta-MKLLKVAAFAAIVVSGSALAGVVPQWGGGGNHNGGGNSSGPDSTLSIYQYGSANAALALQSDARKSETTITQSGYGNGADVGQGADNSTIELTQNGFRNNATIDQWNAKNSDITVGQYGGNNAALVNQTASDSSVMVRQVGFGNNATANQY
--
GCA_009549795.1_PDT000240244.2_protein.fasta:>EDM1105635.1 major curlin subunit CsgA [Salmonella enterica subsp. enterica serovar Infantis]
GCA_009549795.1_PDT000240244.2_protein.fasta-MKLLKVAAFAAIVVSGSALAGVVPQWGGGGNHNGGGNSSGPDSTLSIYQYGSANAALALQSDARKSETTITQSGYGNGADVGQGADNSTIELTQNGFRNNATIDQWNAKNSDITVGQYGGNNAALVNQTASDSSVMVRQVGFGNNATANQY
--
GCA_009549935.1_PDT000240243.2_protein.fasta:>EDM1093837.1 major curlin subunit CsgA [Salmonella enterica subsp. enterica serovar Infantis]
GCA_009549935.1_PDT000240243.2_protein.fasta-MKLLKVAAFAAIVVSGSALAGVVPQWGGGGNHNGGGNSSGPDSTLSIYQYGSANAALALQSDARKSETTITQSGYGNGADVGQGADNSTIELTQNGFRNNATIDQWNAKNSDITVGQYGGNNAALVNQTASDSSVMVRQVGFGNNATANQY
--
GCA_009555935.1_PDT000246510.2_protein.fasta:>EDM2722026.1 major curlin subunit CsgA [Salmonella enterica subsp. enterica serovar Infantis]
GCA_009555935.1_PDT000246510.2_protein.fasta-MKLLKVAAFAAIVVSGSALAGVVPQWGGGGNHNGGGNSSGPDSTLSIYQYGSANAALALQSDARKSETTITQSGYGNGADVGQGADNSTIELTQNGFRNNATIDQWNAKNSDITVGQYGGNNAALVNQTASDSSVMVRQVGFGNNATANQY
--
GCA_009558175.1_PDT000248196.2_protein.fasta:>EDM3123137.1 major curlin subunit CsgA [Salmonella enterica subsp. enterica serovar Infantis]
GCA_009558175.1_PDT000248196.2_protein.fasta-MKLLKVAAFAAIVVSGSALAGVVPQWGGGGNHNGGGNSSGPDSTLSIYQYGSANAALALQSDARKSETTITQSGYGNGADVGQGADNSTIELTQNGFRNNATIDQWNAKNSDITVGQYGGNNAALVNQTASDSSVMVRQVGFGNNATANQY
--
GCA_009570425.1_PDT000260534.2_protein.fasta:>EDM5845579.1 major curlin subunit CsgA [Salmonella enterica subsp. enterica serovar Infantis]
GCA_009570425.1_PDT000260534.2_protein.fasta-MKLLKVAAFAAIVVSGSALAGVVPQWGGGGNHNGGGNSSGPDSTLSIYQYGSANAALALQSDARKSETTITQSGYGNGADVGQGADNSTIELTQNGFRNNATIDQWNAKNSDITVGQYGGNNAALVNQTASDSSVMVRQVGFGNNATANQY
--
GCA_009571205.1_PDT000260978.2_protein.fasta:>EDM6136587.1 major curlin subunit CsgA [Salmonella enterica subsp. enterica serovar Infantis]
GCA_009571205.1_PDT000260978.2_protein.fasta-MKLLKVAAFAAIVVSGSALAGVVPQWGGGGNHNGGGNSSGPDSTLSIYQYGSANAALALQSDARKSETTITQSGYGNGADVGQGADNSTIELTQNGFRNNATIDQWNAKNSDITVGQYGGNNAALVNQTASDSSVMVRQVGFGNNATANQY
--
GCA_009573125.1_PDT000264862.2_protein.fasta:>EDM6572586.1 major curlin subunit CsgA [Salmonella enterica subsp. enterica serovar Infantis]
GCA_009573125.1_PDT000264862.2_protein.fasta-MKLLKVAAFAAIVVSGSALAGVVPQWGGGGNHNGGGNSSGPDSTLSIYQYGSANAALALQSDARKSETTITQSGYGNGADVGQGADNSTIELTQNGFRNNATIDQWNAKNSDITVGQYGGNNAALVNQTASDSSVMVRQVGFGNNATANQY
--
GCA_009574905.1_PDT000266414.2_protein.fasta:>EDM7064031.1 major curlin subunit CsgA [Salmonella enterica subsp. enterica serovar Infantis]
GCA_009574905.1_PDT000266414.2_protein.fasta-MKLLKVAAFAAIVVSGSALAGVVPQWGGGGNHNGGGNSSGPDSTLSIYQYGSANAALALQSDARKSETTITQSGYGNGADVGQGADNSTIELTQNGFRNNATIDQWNAKNSDITVGQYGGNNAALVNQTASDSSVMVRQVGFGNNATANQY
--
GCA_009578875.1_PDT000268276.2_protein.fasta:>EDM8029876.1 major curlin subunit CsgA [Salmonella enterica subsp. enterica serovar Infantis]
GCA_009578875.1_PDT000268276.2_protein.fasta-MKLLKVAAFAAIVVSGSALAGVVPQWGGGGNHNGGGNSSGPDSTLSIYQYGSANAALALQSDARKSETTITQSGYGNGADVGQGADNSTIELTQNGFRNNATIDQWNAKNSDITVGQYGGNNAALVNQTASDSSVMVRQVGFGNNATANQY
--
GCA_009578895.1_PDT000268091.2_protein.fasta:>EDM7929448.1 major curlin subunit CsgA [Salmonella enterica subsp. enterica serovar Infantis]
GCA_009578895.1_PDT000268091.2_protein.fasta-MKLLKVAAFAAIVVSGSALAGVVPQWGGGGNHNGGGNSSGPDSTLSIYQYGSANAALALQSDARKSETTITQSGYGNGADVGQGADNSTIELTQNGFRNNATIDQWNAKNSDITVGQYGGNNAALVNQTASDSSVMVRQVGFGNNATANQY
--
GCA_009579385.1_PDT000268306.2_protein.fasta:>EDM8057726.1 major curlin subunit CsgA [Salmonella enterica subsp. enterica serovar Infantis]
GCA_009579385.1_PDT000268306.2_protein.fasta-MKLLKVAAFAAIVVSGSALAGVVPQWGGGGNHNGGGNSSGPDSTLSIYQYGSANAALALQSDARKSETTITQSGYGNGADVGQGADNSTIELTQNGFRNNATIDQWNAKNSDITVGQYGGNNAALVNQTASDSSVMVRQVGFGNNATANQY
--
GCA_009582985.1_PDT000269823.2_protein.fasta:>EDM8665406.1 major curlin subunit CsgA [Salmonella enterica subsp. enterica serovar Infantis]
GCA_009582985.1_PDT000269823.2_protein.fasta-MKLLKVAAFAAIVVSGSALAGVVPQWGGGGNHNGGGNSSGPDSTLSIYQYGSANAALALQSDARKSETTITQSGYGNGADVGQGADNSTIELTQNGFRNNATIDQWNAKNSDITVGQYGGNNAALVNQTASDSSVMVRQVGFGNNATANQY
--
GCA_009587465.1_PDT000271387.2_protein.fasta:>EDN0130559.1 major curlin subunit CsgA [Salmonella enterica subsp. enterica serovar Infantis]
GCA_009587465.1_PDT000271387.2_protein.fasta-MKLLKVAAFAAIVVSGSALAGVVPQWGGGGNHNGGGNSSGPDSTLSIYQYGSANAALALQSDARKSETTITQSGYGNGADVGQGADNSTIELTQNGFRNNATIDQWNAKNSDITVGQYGGNNAALVNQTASDSSVMVRQVGFGNNATANQY
--
GCA_009588425.1_PDT000271677.2_protein.fasta:>EDM9811311.1 major curlin subunit CsgA [Salmonella enterica subsp. enterica serovar Infantis]
GCA_009588425.1_PDT000271677.2_protein.fasta-MKLLKVAAFAAIVVSGSALAGVVPQWGGGGNHNGGGNSSGPDSTLSIYQYGSANAALALQSDARKSETTITQSGYGNGADVGQGADNSTIELTQNGFRNNATIDQWNAKNSDITVGQYGGNNAALVNQTASDSSVMVRQVGFGNNATANQY
--
GCA_009588885.1_PDT000272332.2_protein.fasta:>EDM9793512.1 major curlin subunit CsgA [Salmonella enterica subsp. enterica serovar Infantis]
GCA_009588885.1_PDT000272332.2_protein.fasta-MKLLKVAAFAAIVVSGSALAGVVPQWGGGGNHNGGGNSSGPDSTLSIYQYGSANAALALQSDARKSETTITQSGYGNGADVGQGADNSTIELTQNGFRNNATIDQWNAKNSDITVGQYGGNNAALVNQTASDSSVMVRQVGFGNNATANQY
--
GCA_009593825.1_PDT000274698.2_protein.fasta:>EDN1622179.1 major curlin subunit CsgA [Salmonella enterica subsp. enterica serovar Infantis]
GCA_009593825.1_PDT000274698.2_protein.fasta-MKLLKVAAFAAIVVSGSALAGVVPQWGGGGNHNGGGNSSGPDSTLSIYQYGSANAALALQSDARKSETTITQSGYGNGADVGQGADNSTIELTQNGFRNNATIDQWNAKNSDITVGQYGGNNAALVNQTASDSSVMVRQVGFGNNATANQY
--
GCA_009593905.1_PDT000274699.2_protein.fasta:>EDN1562036.1 major curlin subunit CsgA [Salmonella enterica subsp. enterica serovar Infantis]
GCA_009593905.1_PDT000274699.2_protein.fasta-MKLLKVAAFAAIVVSGSALAGVVPQWGGGGNHNGGGNSSGPDSTLSIYQYGSANAALALQSDARKSETTITQSGYGNGADVGQGADNSTIELTQNGFRNNATIDQWNAKNSDITVGQYGGNNAALVNQTASDSSVMVRQVGFGNNATANQY
--
GCA_009594525.1_PDT000274597.2_protein.fasta:>EDN1495638.1 major curlin subunit CsgA [Salmonella enterica subsp. enterica serovar Infantis]
GCA_009594525.1_PDT000274597.2_protein.fasta-MKLLKVAAFAAIVVSGSALAGVVPQWGGGGNHNGGGNSSGPDSTLSIYQYGSANAALALQSDARKSETTITQSGYGNGADVGQGADNSTIELTQNGFRNNATIDQWNAKNSDITVGQYGGNNAALVNQTASDSSVMVRQVGFGNNATANQY
--
GCA_009614395.1_PDT000274937.2_protein.fasta:>EDN3191371.1 major curlin subunit CsgA [Salmonella enterica subsp. enterica serovar Infantis]
GCA_009614395.1_PDT000274937.2_protein.fasta-MKLLKVAAFAAIVVSGSALAGVVPQWGGGGNHNGGGNSSGPDSTLSIYQYGSANAALALQSDARKSETTITQSGYGNGADVGQGADNSTIELTQNGFRNNATIDQWNAKNSDITVGQYGGNNAALVNQTASDSSVMVRQVGFGNNATANQY
--
GCA_009615655.1_PDT000275592.2_protein.fasta:>EDN3443659.1 major curlin subunit CsgA [Salmonella enterica subsp. enterica serovar Infantis]
GCA_009615655.1_PDT000275592.2_protein.fasta-MKLLKVAAFAAIVVSGSALAGVVPQWGGGGNHNGGGNSSGPDSTLSIYQYGSANAALALQSDARKSETTITQSGYGNGADVGQGADNSTIELTQNGFRNNATIDQWNAKNSDITVGQYGGNNAALVNQTASDSSVMVRQVGFGNNATANQY
--
GCA_010013345.3_PDT000661855.3_protein.fasta:>EHG6761136.1 major curlin subunit CsgA [Salmonella enterica]
GCA_010013345.3_PDT000661855.3_protein.fasta-MKLLKVAAFAAIVVSGSALAGVVPQWGGGGNHNGGGNSSGPDSTLSIYQYGSANAALALQSDARKSETTITQSGYGNGADVGQGADNSTIELTQNGFRNNATIDQWNAKNSDITVGQYGGNNAALVNQTASDSSVMVRQVGFGNNATANQY
--
GCA_010133215.1_PDT000274879.2_protein.fasta:>EDO3353261.1 major curlin subunit CsgA [Salmonella enterica subsp. enterica serovar Infantis]
GCA_010133215.1_PDT000274879.2_protein.fasta-MKLLKVAAFAAIVVSGSALAGVVPQWGGGGNHNGGGNSSGPDSTLSIYQYGSANAALALQSDARKSETTITQSGYGNGADVGQGADNSTIELTQNGFRNNATIDQWNAKNSDITVGQYGGNNAALVNQTASDSSVMVRQVGFGNNATANQY
--
GCA_010133415.1_PDT000274869.2_protein.fasta:>EDO3301794.1 major curlin subunit CsgA [Salmonella enterica subsp. enterica serovar Infantis]
GCA_010133415.1_PDT000274869.2_protein.fasta-MKLLKVAAFAAIVVSGSALAGVVPQWGGGGNHNGGGNSSGPDSTLSIYQYGSANAALALQSDARKSETTITQSGYGNGADVGQGADNSTIELTQNGFRNNATIDQWNAKNSDITVGQYGGNNAALVNQTASDSSVMVRQVGFGNNATANQY
--
GCA_010133815.1_PDT000274695.2_protein.fasta:>EDO3262196.1 major curlin subunit CsgA [Salmonella enterica subsp. enterica serovar Infantis]
GCA_010133815.1_PDT000274695.2_protein.fasta-MKLLKVAAFAAIVVSGSALAGVVPQWGGGGNHNGGGNSSGPDSTLSIYQYGSANAALALQSDARKSETTITQSGYGNGADVGQGADNSTIELTQNGFRNNATIDQWNAKNSDITVGQYGGNNAALVNQTASDSSVMVRQVGFGNNATANQY
--
GCA_010134355.1_PDT000274877.2_protein.fasta:>EDO3319491.1 major curlin subunit CsgA [Salmonella enterica subsp. enterica serovar Infantis]
GCA_010134355.1_PDT000274877.2_protein.fasta-MKLLKVAAFAAIVVSGSALAGVVPQWGGGGNHNGGGNSSGPDSTLSIYQYGSANAALALQSDARKSETTITQSGYGNGADVGQGADNSTIELTQNGFRNNATIDQWNAKNSDITVGQYGGNNAALVNQTASDSSVMVRQVGFGNNATANQY
--
GCA_010141235.1_PDT000275858.2_protein.fasta:>EDO3759598.1 major curlin subunit CsgA [Salmonella enterica subsp. enterica serovar Infantis]
GCA_010141235.1_PDT000275858.2_protein.fasta-MKLLKVAAFAAIVVSGSALAGVVPQWGGGGNHNGGGNSSGPDSTLSIYQYGSANAALALQSDARKSETTITQSGYGNGADVGQGADNSTIELTQNGFRNNATIDQWNAKNSDITVGQYGGNNAALVNQTASDSSVMVRQVGFGNNATANQY
--
GCA_010142075.1_PDT000275955.2_protein.fasta:>EDO3884779.1 major curlin subunit CsgA [Salmonella enterica subsp. enterica serovar Infantis]
GCA_010142075.1_PDT000275955.2_protein.fasta-MKLLKVAAFAAIVVSGSALAGVVPQWGGGGNHNGGGNSSGPDSTLSIYQYGSANAALALQSDARKSETTITQSGYGNGADVGQGADNSTIELTQNGFRNNATIDQWNAKNSDITVGQYGGNNAALVNQTASDSSVMVRQVGFGNNATANQY
--
GCA_010142435.1_PDT000276933.2_protein.fasta:>EDO4075408.1 major curlin subunit CsgA [Salmonella enterica subsp. enterica serovar Infantis]
GCA_010142435.1_PDT000276933.2_protein.fasta-MKLLKVAAFAAIVVSGSALAGVVPQWGGGGNHNGGGNSSGPDSTLSIYQYGSANAALALQSDARKSETTITQSGYGNGADVGQGADNSTIELTQNGFRNNATIDQWNAKNSDITVGQYGGNNAALVNQTASDSSVMVRQVGFGNNATANQY
--
GCA_010142695.1_PDT000276977.2_protein.fasta:>EDO4101470.1 major curlin subunit CsgA [Salmonella enterica subsp. enterica serovar Infantis]
GCA_010142695.1_PDT000276977.2_protein.fasta-MKLLKVAAFAAIVVSGSALAGVVPQWGGGGNHNGGGNSSGPDSTLSIYQYGSANAALALQSDARKSETTITQSGYGNGADVGQGADNSTIELTQNGFRNNATIDQWNAKNSDITVGQYGGNNAALVNQTASDSSVMVRQVGFGNNATANQY
--
GCA_010142775.1_PDT000277006.2_protein.fasta:>EDO4125196.1 major curlin subunit CsgA [Salmonella enterica subsp. enterica serovar Infantis]
GCA_010142775.1_PDT000277006.2_protein.fasta-MKLLKVAAFAAIVVSGSALAGVVPQWGGGGNHNGGGNSSGPDSTLSIYQYGSANAALALQSDARKSETTITQSGYGNGADVGQGADNSTIELTQNGFRNNATIDQWNAKNSDITVGQYGGNNAALVNQTASDSSVMVRQVGFGNNATANQY
--
GCA_010156895.1_PDT000277756.2_protein.fasta:>EDO4719853.1 major curlin subunit CsgA [Salmonella enterica subsp. enterica serovar Infantis]
GCA_010156895.1_PDT000277756.2_protein.fasta-MKLLKVAAFAAIVVSGSALAGVVPQWGGGGNHNGGGNSSGPDSTLSIYQYGSANAALALQSDARKSETTITQSGYGNGADVGQGADNSTIELTQNGFRNNATIDQWNAKNSDITVGQYGGNNAALVNQTASDSSVMVRQVGFGNNATANQY
--
GCA_010384585.1_PDT000642115.1_protein.fasta:>EDQ1326431.1 major curlin subunit CsgA [Salmonella enterica]
GCA_010384585.1_PDT000642115.1_protein.fasta-MKLLKVAAFAAIVVSGSALAGVVPQWGGGGNHNGGGNSSGPDSTLSIYQYGSANAALALQSDARKSETTITQSGYGNGADVGQGADNSTIELTQNGFRNNATIDQWNAKNSDITVGQYGGNNAALVNQTASDSSVMVRQVGFGNNATANQY
--
GCA_010385085.1_PDT000651499.1_protein.fasta:>EDQ1600566.1 major curlin subunit CsgA [Salmonella enterica]
GCA_010385085.1_PDT000651499.1_protein.fasta-MKLLKVAAFAAIVVSGSALAGVVPQWGGGGNHNGGGNSSGPDSTLSIYQYGSANAALALQSDARKSETTITQSGYGNGADVGQGADNSTIELTQNGFRNNATIDQWNAKNSDITVGQYGGNNAALVNQTASDSSVMVRQVGFGNNATANQY
--
GCA_010404825.1_PDT000660537.1_protein.fasta:>EDQ5806320.1 major curlin subunit CsgA [Salmonella enterica]
GCA_010404825.1_PDT000660537.1_protein.fasta-MKLLKVAAFAAIVVSGSALAGVVPQWGGGGNHNGGGNSSGPDSTLSIYQYGSANAALALQSDARKSETTITQSGYGNGADVGQGADNSTIELTQNGFRNNATIDQWNAKNSDITVGQYGGNNAALVNQTASDSSVMVRQVGFGNNATANQY
--
GCA_010421725.1_PDT000653230.1_protein.fasta:>EDQ9282571.1 major curlin subunit CsgA [Salmonella enterica]
GCA_010421725.1_PDT000653230.1_protein.fasta-MKLLKVAAFAAIVVSGSALAGVVPQWGGGGNHNGGGNSSGPDSTLSIYQYGSANAALALQSDARKSETTITQSGYGNGADVGQGADNSTIELTQNGFRNNATIDQWNAKNSDITVGQYGGNNAALVNQTASDSSVMVRQVGFGNNATANQY
--
GCA_010435475.1_PDT000639705.1_protein.fasta:>EDR2137950.1 major curlin subunit CsgA [Salmonella enterica]
GCA_010435475.1_PDT000639705.1_protein.fasta-MKLLKVAAFAAIVVSGSALAGVVPQWGGGGNHNGGGNSSGPDSTLSIYQYGSANAALALQSDARKSETTITQSGYGNGADVGQGADNSTIELTQNGFRNNATIDQWNAKNSDITVGQYGGNNAALVNQTASDSSVMVRQVGFGNNATANQY
--
GCA_010464065.1_PDT000648299.1_protein.fasta:>EDR8130471.1 major curlin subunit CsgA [Salmonella enterica]
GCA_010464065.1_PDT000648299.1_protein.fasta-MKLLKVAAFAAIVVSGSALAGVVPQWGGGGNHNGGGNSSGPDSTLSIYQYGSANAALALQSDARKSETTITQSGYGNGADVGQGADNSTIELTQNGFRNNATIDQWNAKNSDITVGQYGGNNAALVNQTASDSSVMVRQVGFGNNATANQY
--
GCA_010466165.1_PDT000644704.1_protein.fasta:>EDR8490098.1 major curlin subunit CsgA [Salmonella enterica]
GCA_010466165.1_PDT000644704.1_protein.fasta-MKLLKVAAFAAIVVSGSALAGVVPQWGGGGNHNGGGNSSGPDSTLSIYQYGSANAALALQSDARKSETTITQSGYGNGADVGQGADNSTIELTQNGFRNNATIDQWNAKNSDITVGQYGGNNAALVNQTASDSSVMVRQVGFGNNATANQY
--
GCA_010481055.1_PDT000646295.1_protein.fasta:>EDS1563239.1 major curlin subunit CsgA [Salmonella enterica]
GCA_010481055.1_PDT000646295.1_protein.fasta-MKLLKVAAFAAIVVSGSALAGVVPQWGGGGNHNGGGNSSGPDSTLSIYQYGSANAALALQSDARKSETTITQSGYGNGADVGQGADNSTIELTQNGFRNNATIDQWNAKNSDITVGQYGGNNAALVNQTASDSSVMVRQVGFGNNATANQY
--
GCA_010488715.1_PDT000643741.1_protein.fasta:>EDS3533751.1 major curlin subunit CsgA [Salmonella enterica]
GCA_010488715.1_PDT000643741.1_protein.fasta-MKLLKVAAFAAIVVSGSALAGVVPQWGGGGNHNGGGNSSGPDSTLSIYQYGSANAALALQSDARKSETTITQSGYGNGADVGQGADNSTIELTQNGFRNNATIDQWNAKNSDITVGQYGGNNAALVNQTASDSSVMVRQVGFGNNATANQY
--
GCA_010517575.1_PDT000644710.1_protein.fasta:>EDS8853925.1 major curlin subunit CsgA [Salmonella enterica]
GCA_010517575.1_PDT000644710.1_protein.fasta-MKLLKVAAFAAIVVSGSALAGVVPQWGGGGNHNGGGNSSGPDSTLSIYQYGSANAALALQSDARKSETTITQSGYGNGADVGQGADNSTIELTQNGFRNNATIDQWNAKNSDITVGQYGGNNAALVNQTASDSSVMVRQVGFGNNATANQY
--
GCA_010520615.1_PDT000646303.1_protein.fasta:>EDS9468115.1 major curlin subunit CsgA [Salmonella enterica]
GCA_010520615.1_PDT000646303.1_protein.fasta-MKLLKVAAFAAIVVSGSALAGVVPQWGGGGNHNGGGNSSGPDSTLSIYQYGSANAALALQSDARKSETTITQSGYGNGADVGQGADNSTIELTQNGFRNNATIDQWNAKNSDITVGQYGGNNAALVNQTASDSSVMVRQVGFGNNATANQY
--
GCA_010520915.1_PDT000640592.1_protein.fasta:>EDS9527358.1 major curlin subunit CsgA [Salmonella enterica]
GCA_010520915.1_PDT000640592.1_protein.fasta-MKLLKVAAFAAIVVSGSALAGVVPQWGGGGNHNGGGNSSGPDSTLSIYQYGSANAALALQSDARKSETTITQSGYGNGADVGQGADNSTIELTQNGFRNNATIDQWNAKNSDITVGQYGGNNAALVNQTASDSSVMVRQVGFGNNATANQY
--
GCA_010574625.1_PDT000661935.1_protein.fasta:>EDU0502935.1 major curlin subunit CsgA [Salmonella enterica]
GCA_010574625.1_PDT000661935.1_protein.fasta-MKLLKVAAFAAIVVSGSALAGVVPQWGGGGNHNGGGNSSGPDSTLSIYQYGSANAALALQSDARKSETTITQSGYGNGADVGQGADNSTIELTQNGFRNNATIDQWNAKNSDITVGQYGGNNAALVNQTASDSSVMVRQVGFGNNATANQY
--
GCA_010617785.1_PDT000647213.1_protein.fasta:>EDU5978904.1 major curlin subunit CsgA [Salmonella enterica]
GCA_010617785.1_PDT000647213.1_protein.fasta-MKLLKVAAFAAIVVSGSALAGVVPQWGGGGNHNGGGNSSGPDSTLSIYQYGSANAALALQSDARKSETTITQSGYGNGADVGQGADNSTIELTQNGFRNNATIDQWNAKNSDITVGQYGGNNAALVNQTASDSSVMVRQVGFGNNATANQY
--
GCA_010631895.1_PDT000661936.1_protein.fasta:>EDU8709735.1 major curlin subunit CsgA [Salmonella enterica]
GCA_010631895.1_PDT000661936.1_protein.fasta-MKLLKVAAFAAIVVSGSALAGVVPQWGGGGNHNGGGNSSGPDSTLSIYQYGSANAALALQSDARKSETTITQSGYGNGADVGQGADNSTIELTQNGFRNNATIDQWNAKNSDITVGQYGGNNAALVNQTASDSSVMVRQVGFGNNATANQY
--
GCA_010663165.1_PDT000661860.1_protein.fasta:>EDV4714787.1 major curlin subunit CsgA [Salmonella enterica]
GCA_010663165.1_PDT000661860.1_protein.fasta-MKLLKVAAFAAIVVSGSALAGVVPQWGGGGNHNGGGNSSGPDSTLSIYQYGSANAALALQSDARKSETTITQSGYGNGADVGQGADNSTIELTQNGFRNNATIDQWNAKNSDITVGQYGGNNAALVNQTASDSSVMVRQVGFGNNATANQY
--
GCA_010710095.1_PDT000659603.1_protein.fasta:>EDW3116370.1 major curlin subunit CsgA [Salmonella enterica]
GCA_010710095.1_PDT000659603.1_protein.fasta-MKLLKVAAFAAIVVSGSALAGVVPQWGGGGNHNGGGNSSGPDSTLSIYQYGSANAALALQSDARKSETTITQSGYGNGADVGQGADNSTIELTQNGFRNNATIDQWNAKNSDITVGQYGGNNAALVNQTASDSSVMVRQVGFGNNATANQY
--
GCA_010721875.1_PDT000659643.1_protein.fasta:>EDW6786876.1 major curlin subunit CsgA [Salmonella enterica]
GCA_010721875.1_PDT000659643.1_protein.fasta-MKLLKVAAFAAIVVSGSALAGVVPQWGGGGNHNGGGNSSGPDSTLSIYQYGSANAALALQSDARKSETTITQSGYGNGADVGQGADNSTIELTQNGFRNNATIDQWNAKNSDITVGQYGGNNAALVNQTASDSSVMVRQVGFGNNATANQY
--
GCA_010747075.1_PDT000653587.1_protein.fasta:>EDX1166334.1 major curlin subunit CsgA [Salmonella enterica]
GCA_010747075.1_PDT000653587.1_protein.fasta-MKLLKVAAFAAIVVSGSALAGVVPQWGGGGNHNGGGNSSGPDSTLSIYQYGSANAALALQSDARKSETTITQSGYGNGADVGQGADNSTIELTQNGFRNNATIDQWNAKNSDITVGQYGGNNAALVNQTASDSSVMVRQVGFGNNATANQY
--
GCA_010788435.1_PDT000640589.1_protein.fasta:>EDX9360954.1 major curlin subunit CsgA [Salmonella enterica]
GCA_010788435.1_PDT000640589.1_protein.fasta-MKLLKVAAFAAIVVSGSALAGVVPQWGGGGNHNGGGNSSGPDSTLSIYQYGSANAALALQSDARKSETTITQSGYGNGADVGQGADNSTIELTQNGFRNNATIDQWNAKNSDITVGQYGGNNAALVNQTASDSSVMVRQVGFGNNATANQY
--
GCA_010805445.1_PDT000659712.1_protein.fasta:>EDY2497873.1 major curlin subunit CsgA [Salmonella enterica]
GCA_010805445.1_PDT000659712.1_protein.fasta-MKLLKVAAFAAIVVSGSALAGVVPQWGGGGNHNGGGNSSGPDSTLSIYQYGSANAALALQSDARKSETTITQSGYGNGADVGQGADNSTIELTQNGFRNNATIDQWNAKNSDITVGQYGGNNAALVNQTASDSSVMVRQVGFGNNATANQY
--
GCA_010805945.1_PDT000639688.1_protein.fasta:>EDY1852961.1 major curlin subunit CsgA [Salmonella enterica]
GCA_010805945.1_PDT000639688.1_protein.fasta-MKLLKVAAFAAIVVSGSALAGVVPQWGGGGNHNGGGNSSGPDSTLSIYQYGSANAALALQSDARKSETTITQSGYGNGADVGQGADNSTIELTQNGFRNNATIDQWNAKNSDITVGQYGGNNAALVNQTASDSSVMVRQVGFGNNATANQY
--
GCA_010807305.1_PDT000660296.1_protein.fasta:>EDY3902539.1 major curlin subunit CsgA [Salmonella enterica]
GCA_010807305.1_PDT000660296.1_protein.fasta-MKLLKVAAFAAIVVSGSALAGVVPQWGGGGNHNGGGNSSGPDSTLSIYQYGSANAALALQSDARKSETTITQSGYGNGADVGQGADNSTIELTQNGFRNNATIDQWNAKNSDITVGQYGGNNAALVNQTASDSSVMVRQVGFGNNATANQY
--
GCA_010807505.1_PDT000650876.1_protein.fasta:>EDY3707578.1 major curlin subunit CsgA [Salmonella enterica]
GCA_010807505.1_PDT000650876.1_protein.fasta-MKLLKVAAFAAIVVSGSALAGVVPQWGGGGNHNGGGNSSGPDSTLSIYQYGSANAALALQSDARKSETTITQSGYGNGADVGQGADNSTIELTQNGFRNNATIDQWNAKNSDITVGQYGGNNAALVNQTASDSSVMVRQVGFGNNATANQY
--
GCA_010816825.1_PDT000661854.1_protein.fasta:>EDY5704624.1 major curlin subunit CsgA [Salmonella enterica]
GCA_010816825.1_PDT000661854.1_protein.fasta-MKLLKVAAFAAIVVSGSALAGVVPQWGGGGNHNGGGNSSGPDSTLSIYQYGSANAALALQSDARKSETTITQSGYGNGADVGQGADNSTIELTQNGFRNNATIDQWNAKNSDITVGQYGGNNAALVNQTASDSSVMVRQVGFGNNATANQY
--
GCA_010821325.1_PDT000643402.1_protein.fasta:>EDY7036131.1 major curlin subunit CsgA [Salmonella enterica]
GCA_010821325.1_PDT000643402.1_protein.fasta-MKLLKVAAFAAIVVSGSALAGVVPQWGGGGNHNGGGNSSGPDSTLSIYQYGSANAALALQSDARKSETTITQSGYGNGADVGQGADNSTIELTQNGFRNNATIDQWNAKNSDITVGQYGGNNAALVNQTASDSSVMVRQVGFGNNATANQY
--
GCA_010823925.1_PDT000639675.1_protein.fasta:>EDY6815286.1 major curlin subunit CsgA [Salmonella enterica]
GCA_010823925.1_PDT000639675.1_protein.fasta-MKLLKVAAFAAIVVSGSALAGVVPQWGGGGNHNGGGNSSGPDSTLSIYQYGSANAALALQSDARKSETTITQSGYGNGADVGQGADNSTIELTQNGFRNNATIDQWNAKNSDITVGQYGGNNAALVNQTASDSSVMVRQVGFGNNATANQY
--
GCA_010827665.1_PDT000640593.1_protein.fasta:>EDY7570878.1 major curlin subunit CsgA [Salmonella enterica]
GCA_010827665.1_PDT000640593.1_protein.fasta-MKLLKVAAFAAIVVSGSALAGVVPQWGGGGNHNGGGNSSGPDSTLSIYQYGSANAALALQSDARKSETTITQSGYGNGADVGQGADNSTIELTQNGFRNNATIDQWNAKNSDITVGQYGGNNAALVNQTASDSSVMVRQVGFGNNATANQY
--
GCA_010833965.1_PDT000639677.1_protein.fasta:>EDZ0936309.1 major curlin subunit CsgA [Salmonella enterica]
GCA_010833965.1_PDT000639677.1_protein.fasta-MKLLKVAAFAAIVVSGSALAGVVPQWGGGGNHNGGGNSSGPDSTLSIYQYGSANAALALQSDARKSETTITQSGYGNGADVGQGADNSTIELTQNGFRNNATIDQWNAKNSDITVGQYGGNNAALVNQTASDSSVMVRQVGFGNNATANQY
--
GCA_010834805.1_PDT000641234.1_protein.fasta:>EDZ0881255.1 major curlin subunit CsgA [Salmonella enterica]
GCA_010834805.1_PDT000641234.1_protein.fasta-MKLLKVAAFAAIVVSGSALAGVVPQWGGGGNHNGGGNSSGPDSTLSIYQYGSANAALALQSDARKSETTITQSGYGNGADVGQGADNSTIELTQNGFRNNATIDQWNAKNSDITVGQYGGNNAALVNQTASDSSVMVRQVGFGNNATANQY
--
GCA_010859825.1_PDT000639343.1_protein.fasta:>EDZ6448353.1 major curlin subunit CsgA [Salmonella enterica]
GCA_010859825.1_PDT000639343.1_protein.fasta-MKLLKVAAFAAIVVSGSALAGVVPQWGGGGNHNGGGNSSGPDSTLSIYQYGSANAALALQSDARKSETTITQSGYGNGADVGQGADNSTIELTQNGFRNNATIDQWNAKNSDITVGQYGGNNAALVNQTASDSSVMVRQVGFGNNATANQY
--
GCA_010864805.1_PDT000642243.1_protein.fasta:>EDZ7697573.1 major curlin subunit CsgA [Salmonella enterica]
GCA_010864805.1_PDT000642243.1_protein.fasta-MKLLKVAAFAAIVVSGSALAGVVPQWGGGGNHNGGGNSSGPDSTLSIYQYGSANAALALQSDARKSETTITQSGYGNGADVGQGADNSTIELTQNGFRNNATIDQWNAKNSDITVGQYGGNNAALVNQTASDSSVMVRQVGFGNNATANQY
--
GCA_010868565.1_PDT000646273.1_protein.fasta:>EDZ8535009.1 major curlin subunit CsgA [Salmonella enterica]
GCA_010868565.1_PDT000646273.1_protein.fasta-MKLLKVAAFAAIVVSGSALAGVVPQWGGGGNHNGGGNSSGPDSTLSIYQYGSANAALALQSDARKSETTITQSGYGNGADVGQGADNSTIELTQNGFRNNATIDQWNAKNSDITVGQYGGNNAALVNQTASDSSVMVRQVGFGNNATANQY
--
GCA_010870745.1_PDT000284866.2_protein.fasta:>EDZ9018318.1 major curlin subunit CsgA [Salmonella enterica subsp. enterica serovar Infantis]
GCA_010870745.1_PDT000284866.2_protein.fasta-MKLLKVAAFAAIVVSGSALAGVVPQWGGGGNHNGGGNSSGPDSTLSIYQYGSANAALALQSDARKSETTITQSGYGNGADVGQGADNSTIELTQNGFRNNATIDQWNAKNSDITVGQYGGNNAALVNQTASDSSVMVRQVGFGNNATANQY
--
GCA_010881645.3_PDT000624739.3_protein.fasta:>EHG6749736.1 major curlin subunit CsgA [Salmonella enterica]
GCA_010881645.3_PDT000624739.3_protein.fasta-MKLLKVAAFAAIVVSGSALAGVVPQWGGGGNHNGGGNSSGPDSTLSIYQYGSANAALALQSDARKSETTITQSGYGNGADVGQGADNSTIELTQNGFRNNATIDQWNAKNSDITVGQYGGNNAALVNQTASDSSVMVRQVGFGNNATANQY
--
GCA_010889055.1_PDT000307946.2_protein.fasta:>EEA3265089.1 major curlin subunit CsgA [Salmonella enterica subsp. enterica serovar Infantis]
GCA_010889055.1_PDT000307946.2_protein.fasta-MKLLKVAAFAAIVVSGSALAGVVPQWGGGGNHNGGGNSSGPDSTLSIYQYGSANAALALQSDARKSETTITQSGYGNGADVGQGADNSTIELTQNGFRNNATIDQWNAKNSDITVGQYGGNNAALVNQTASDSSVMVRQVGFGNNATANQY
--
GCA_010892735.1_PDT000281462.2_protein.fasta:>EEA3767920.1 major curlin subunit CsgA [Salmonella enterica subsp. enterica serovar Infantis]
GCA_010892735.1_PDT000281462.2_protein.fasta-MKLLKVAAFAAIVVSGSALAGVVPQWGGGGNHNGGGNSSGPDSTLSIYQYGSANAALALQSDARKSETTITQSGYGNGADVGQGADNSTIELTQNGFRNNATIDQWNAKNSDITVGQYGGNNAALVNQTASDSSVMVRQVGFGNNATANQY
--
GCA_010894635.1_PDT000290361.2_protein.fasta:>EEA4644090.1 major curlin subunit CsgA [Salmonella enterica subsp. enterica serovar Infantis]
GCA_010894635.1_PDT000290361.2_protein.fasta-MKLLKVAAFAAIVVSGSALAGVVPQWGGGGNHNGGGNSSGPDSTLSIYQYGSANAALALQSDARKSETTITQSGYGNGADVGQGADNSTIELTQNGFRNNATIDQWNAKNSDITVGQYGGNNAALVNQTASDSSVMVRQVGFGNNATANQY
--
GCA_010894975.1_PDT000303635.2_protein.fasta:>EEA4477448.1 major curlin subunit CsgA [Salmonella enterica subsp. enterica serovar Infantis]
GCA_010894975.1_PDT000303635.2_protein.fasta-MKLLKVAAFAAIVVSGSALAGVVPQWGGGGNHNGGGNSSGPDSTLSIYQYGSANAALALQSDARKSETTITQSGYGNGADVGQGADNSTIELTQNGFRNNATIDQWNAKNSDITVGQYGGNNAALVNQTASDSSVMVRQVGFGNNATANQY
--
GCA_010895095.1_PDT000307803.2_protein.fasta:>EEA4318067.1 major curlin subunit CsgA [Salmonella enterica subsp. enterica serovar Infantis]
GCA_010895095.1_PDT000307803.2_protein.fasta-MKLLKVAAFAAIVVSGSALAGVVPQWGGGGNHNGGGNSSGPDSTLSIYQYGSANAALALQSDARKSETTITQSGYGNGADVGQGADNSTIELTQNGFRNNATIDQWNAKNSDITVGQYGGNNAALVNQTASDSSVMVRQVGFGNNATANQY
--
GCA_010895295.1_PDT000630089.1_protein.fasta:>EEA4504884.1 major curlin subunit CsgA [Salmonella enterica]
GCA_010895295.1_PDT000630089.1_protein.fasta-MKLLKVAAFAAIVVSGSALAGVVPQWGGGGNHNGGGNSSGPDSTLSIYQYGSANAALALQSDARKSETTITQSGYGNGADVGQGADNSTIELTQNGFRNNATIDQWNAKNSDITVGQYGGNNAALVNQTASDSSVMVRQVGFGNNATANQY
--
GCA_010895395.1_PDT000312741.2_protein.fasta:>EEA4252441.1 major curlin subunit CsgA [Salmonella enterica subsp. enterica serovar Infantis]
GCA_010895395.1_PDT000312741.2_protein.fasta-MKLLKVAAFAAIVVSGSALAGVVPQWGGGGNHNGGGNSSGPDSTLSIYQYGSANAALALQSDARKSETTITQSGYGNGADVGQGADNSTIELTQNGFRNNATIDQWNAKNSDITVGQYGGNNAALVNQTASDSSVMVRQVGFGNNATANQY
--
GCA_010902475.1_PDT000631225.1_protein.fasta:>EEA5754960.1 major curlin subunit CsgA [Salmonella enterica]
GCA_010902475.1_PDT000631225.1_protein.fasta-MKLLKVAAFAAIVVSGSALAGVVPQWGGGGNHNGGGNSSGPDSTLSIYQYGSANAALALQSDARKSETTITQSGYGNGADVGQGADNSTIELTQNGFRNNATIDQWNAKNSDITVGQYGGNNAALVNQTASDSSVMVRQVGFGNNATANQY
--
GCA_010928535.1_PDT000627469.1_protein.fasta:>EEB1095510.1 major curlin subunit CsgA [Salmonella enterica]
GCA_010928535.1_PDT000627469.1_protein.fasta-MKLLKVAAFAAIVVSGSALAGVVPQWGGGGNHNGGGNSSGPDSTLSIYQYGSANAALALQSDARKSETTITQSGYGNGADVGQGADNSTIELTQNGFRNNATIDQWNAKNSDITVGQYGGNNAALVNQTASDSSVMVRQVGFGNNATANQY
--
GCA_010932815.1_PDT000307465.2_protein.fasta:>EEB1686350.1 major curlin subunit CsgA [Salmonella enterica subsp. enterica serovar Infantis]
GCA_010932815.1_PDT000307465.2_protein.fasta-MKLLKVAAFAAIVVSGSALAGVVPQWGGGGNHNGGGNSSGPDSTLSIYQYGSANAALALQSDARKSETTITQSGYGNGADVGQGADNSTIELTQNGFRNNATIDQWNAKNSDITVGQYGGNNAALVNQTASDSSVMVRQVGFGNNATANQY
--
GCA_010950145.1_PDT000639102.1_protein.fasta:>EEB5727816.1 major curlin subunit CsgA [Salmonella enterica]
GCA_010950145.1_PDT000639102.1_protein.fasta-MKLLKVAAFAAIVVSGSALAGVVPQWGGGGNHNGGGNSSGPDSTLSIYQYGSANAALALQSDARKSETTITQSGYGNGADVGQGADNSTIELTQNGFRNNATIDQWNAKNSDITVGQYGGNNAALVNQTASDSSVMVRQVGFGNNATANQY
--
GCA_010952855.1_PDT000299723.2_protein.fasta:>EEB6359339.1 major curlin subunit CsgA [Salmonella enterica subsp. enterica serovar Infantis]
GCA_010952855.1_PDT000299723.2_protein.fasta-MKLLKVAAFAAIVVSGSALAGVVPQWGGGGNHNGGGNSSGPDSTLSIYQYGSANAALALQSDARKSETTITQSGYGNGADVGQGADNSTIELTQNGFRNNATIDQWNAKNSDITVGQYGGNNAALVNQTASDSSVMVRQVGFGNNATANQY
--
GCA_010957815.1_PDT000305953.2_protein.fasta:>EEB6730000.1 major curlin subunit CsgA [Salmonella enterica subsp. enterica serovar Infantis]
GCA_010957815.1_PDT000305953.2_protein.fasta-MKLLKVAAFAAIVVSGSALAGVVPQWGGGGNHNGGGNSSGPDSTLSIYQYGSANAALALQSDARKSETTITQSGYGNGADVGQGADNSTIELTQNGFRNNATIDQWNAKNSDITVGQYGGNNAALVNQTASDSSVMVRQVGFGNNATANQY
--
GCA_010958875.1_PDT000627583.1_protein.fasta:>EEC0044911.1 major curlin subunit CsgA [Salmonella enterica]
GCA_010958875.1_PDT000627583.1_protein.fasta-MKLLKVAAFAAIVVSGSALAGVVPQWGGGGNHNGGGNSSGPDSTLSIYQYGSANAALALQSDARKSETTITQSGYGNGADVGQGADNSTIELTQNGFRNNATIDQWNAKNSDITVGQYGGNNAALVNQTASDSSVMVRQVGFGNNATANQY
--
GCA_010962575.1_PDT000303609.2_protein.fasta:>EEB6603830.1 major curlin subunit CsgA [Salmonella enterica subsp. enterica serovar Infantis]
GCA_010962575.1_PDT000303609.2_protein.fasta-MKLLKVAAFAAIVVSGSALAGVVPQWGGGGNHNGGGNSSGPDSTLSIYQYGSANAALALQSDARKSETTITQSGYGNGADVGQGADNSTIELTQNGFRNNATIDQWNAKNSDITVGQYGGNNAALVNQTASDSSVMVRQVGFGNNATANQY
--
GCA_010977435.1_PDT000625353.1_protein.fasta:>EEC1604677.1 major curlin subunit CsgA [Salmonella enterica]
GCA_010977435.1_PDT000625353.1_protein.fasta-MKLLKVAAFAAIVVSGSALAGVVPQWGGGGNHNGGGNSSGPDSTLSIYQYGSANAALALQSDARKSETTITQSGYGNGADVGQGADNSTIELTQNGFRNNATIDQWNAKNSDITVGQYGGNNAALVNQTASDSSVMVRQVGFGNNATANQY
--
GCA_010978015.1_PDT000623959.1_protein.fasta:>EEC1641076.1 major curlin subunit CsgA [Salmonella enterica]
GCA_010978015.1_PDT000623959.1_protein.fasta-MKLLKVAAFAAIVVSGSALAGVVPQWGGGGNHNGGGNSSGPDSTLSIYQYGSANAALALQSDARKSETTITQSGYGNGADVGQGADNSTIELTQNGFRNNATIDQWNAKNSDITVGQYGGNNAALVNQTASDSSVMVRQVGFGNNATANQY
--
GCA_010988275.1_PDT000683209.1_protein.fasta:>EEC3721347.1 major curlin subunit CsgA [Salmonella enterica]
GCA_010988275.1_PDT000683209.1_protein.fasta-MKLLKVAAFAAIVVSGSALAGVVPQWGGGGNHNGGGNSSGPDSTLSIYQYGSANAALALQSDARKSETTITQSGYGNGADVGQGADNSTIELTQNGFRNNATIDQWNAKNSDITVGQYGGNNAALVNQTASDSSVMVRQVGFGNNATANQY
--
GCA_011003695.1_PDT000687567.1_protein.fasta:>EEC6231318.1 major curlin subunit CsgA [Salmonella enterica]
GCA_011003695.1_PDT000687567.1_protein.fasta-MKLLKVAAFAAIVVSGSALAGVVPQWGGGGNHNGGGNSSGPDSTLSIYQYGSANAALALQSDARKSETTITQSGYGNGADVGQGADNSTIELTQNGFRNNATIDQWNAKNSDITVGQYGGNNAALVNQTASDSSVMVRQVGFGNNATANQY
--
GCA_011003775.1_PDT000688037.1_protein.fasta:>EEC6295528.1 major curlin subunit CsgA [Salmonella enterica]
GCA_011003775.1_PDT000688037.1_protein.fasta-MKLLKVAAFAAIVVSGSALAGVVPQWGGGGNHNGGGNSSGPDSTLSIYQYGSANAALALQSDARKSETTITQSGYGNGADVGQGADNSTIELTQNGFRNNATIDQWNAKNSDITVGQYGGNNAALVNQTASDSSVMVRQVGFGNNATANQY
--
GCA_011126175.1_PDT000281150.2_protein.fasta:>EEE2976498.1 major curlin subunit CsgA [Salmonella enterica subsp. enterica serovar Infantis]
GCA_011126175.1_PDT000281150.2_protein.fasta-MKLLKVAAFAAIVVSGSALAGVVPQWGGGGNHNGGGNSSGPDSTLSIYQYGSANAALALQSDARKSETTITQSGYGNGADVGQGADNSTIELTQNGFRNNATIDQWNAKNSDITVGQYGGNNAALVNQTASDSSVMVRQVGFGNNATANQY
--
GCA_011131475.1_PDT000293337.2_protein.fasta:>EEE4027826.1 major curlin subunit CsgA [Salmonella enterica subsp. enterica serovar Infantis]
GCA_011131475.1_PDT000293337.2_protein.fasta-MKLLKVAAFAAIVVSGSALAGVVPQWGGGGNHNGGGNSSGPDSTLSIYQYGSANAALALQSDARKSETTITQSGYGNGADVGQGADNSTIELTQNGFRNNATIDQWNAKNSDITVGQYGGNNAALVNQTASDSSVMVRQVGFGNNATANQY
--
GCA_011155915.1_PDT000306420.2_protein.fasta:>EEE8777417.1 major curlin subunit CsgA [Salmonella enterica subsp. enterica serovar Infantis]
GCA_011155915.1_PDT000306420.2_protein.fasta-MKLLKVAAFAAIVVSGSALAGVVPQWGGGGNHNGGGNSSGPDSTLSIYQYGSANAALALQSDARKSETTITQSGYGNGADVGQGADNSTIELTQNGFRNNATIDQWNAKNSDITVGQYGGNNAALVNQTASDSSVMVRQVGFGNNATANQY
--
GCA_011156655.1_PDT000313386.2_protein.fasta:>EEE9062137.1 major curlin subunit CsgA [Salmonella enterica subsp. enterica serovar Infantis]
GCA_011156655.1_PDT000313386.2_protein.fasta-MKLLKVAAFAAIVVSGSALAGVVPQWGGGGNHNGGGNSSGPDSTLSIYQYGSANAALALQSDARKSETTITQSGYGNGADVGQGADNSTIELTQNGFRNNATIDQWNAKNSDITVGQYGGNNAALVNQTASDSSVMVRQVGFGNNATANQY
--
GCA_011156935.1_PDT000307997.2_protein.fasta:>EEE9547045.1 major curlin subunit CsgA [Salmonella enterica subsp. enterica serovar Infantis]
GCA_011156935.1_PDT000307997.2_protein.fasta-MKLLKVAAFAAIVVSGSALAGVVPQWGGGGNHNGGGNSSGPDSTLSIYQYGSANAALALQSDARKSETTITQSGYGNGADVGQGADNSTIELTQNGFRNNATIDQWNAKNSDITVGQYGGNNAALVNQTASDSSVMVRQVGFGNNATANQY
--
GCA_011162675.1_PDT000303588.2_protein.fasta:>EEF0494467.1 major curlin subunit CsgA [Salmonella enterica subsp. enterica serovar Infantis]
GCA_011162675.1_PDT000303588.2_protein.fasta-MKLLKVAAFAAIVVSGSALAGVVPQWGGGGNHNGGGNSSGPDSTLSIYQYGSANAALALQSDARKSETTITQSGYGNGADVGQGADNSTIELTQNGFRNNATIDQWNAKNSDITVGQYGGNNAALVNQTASDSSVMVRQVGFGNNATANQY
--
GCA_011163695.1_PDT000309870.2_protein.fasta:>EEF0738123.1 major curlin subunit CsgA [Salmonella enterica subsp. enterica serovar Infantis]
GCA_011163695.1_PDT000309870.2_protein.fasta-MKLLKVAAFAAIVVSGSALAGVVPQWGGGGNHNGGGNSSGPDSTLSIYQYGSANAALALQSDARKSETTITQSGYGNGADVGQGADNSTIELTQNGFRNNATIDQWNAKNSDITVGQYGGNNAALVNQTASDSSVMVRQVGFGNNATANQY
--
GCA_011168375.1_PDT000281418.2_protein.fasta:>EEF1718605.1 major curlin subunit CsgA [Salmonella enterica subsp. enterica serovar Infantis]
GCA_011168375.1_PDT000281418.2_protein.fasta-MKLLKVAAFAAIVVSGSALAGVVPQWGGGGNHNGGGNSSGPDSTLSIYQYGSANAALALQSDARKSETTITQSGYGNGADVGQGADNSTIELTQNGFRNNATIDQWNAKNSDITVGQYGGNNAALVNQTASDSSVMVRQVGFGNNATANQY
--
GCA_011169795.1_PDT000287505.2_protein.fasta:>EEF2044776.1 major curlin subunit CsgA [Salmonella enterica subsp. enterica serovar Infantis]
GCA_011169795.1_PDT000287505.2_protein.fasta-MKLLKVAAFAAIVVSGSALAGVVPQWGGGGNHNGGGNSSGPDSTLSIYQYGSANAALALQSDARKSETTITQSGYGNGADVGQGADNSTIELTQNGFRNNATIDQWNAKNSDITVGQYGGNNAALVNQTASDSSVMVRQVGFGNNATANQY
--
GCA_011169825.1_PDT000288712.2_protein.fasta:>EEF2063216.1 major curlin subunit CsgA [Salmonella enterica subsp. enterica serovar Infantis]
GCA_011169825.1_PDT000288712.2_protein.fasta-MKLLKVAAFAAIVVSGSALAGVVPQWGGGGNHNGGGNSSGPDSTLSIYQYGSANAALALQSDARKSETTITQSGYGNGADVGQGADNSTIELTQNGFRNNATIDQWNAKNSDITVGQYGGNNAALVNQTASDSSVMVRQVGFGNNATANQY
--
GCA_011176565.1_PDT000631219.1_protein.fasta:>EEF3173073.1 major curlin subunit CsgA [Salmonella enterica]
GCA_011176565.1_PDT000631219.1_protein.fasta-MKLLKVAAFAAIVVSGSALAGVVPQWGGGGNHNGGGNSSGPDSTLSIYQYGSANAALALQSDARKSETTITQSGYGNGADVGQGADNSTIELTQNGFRNNATIDQWNAKNSDITVGQYGGNNAALVNQTASDSSVMVRQVGFGNNATANQY
--
GCA_011177335.1_PDT000629626.1_protein.fasta:>EEF3404908.1 major curlin subunit CsgA [Salmonella enterica]
GCA_011177335.1_PDT000629626.1_protein.fasta-MKLLKVAAFAAIVVSGSALAGVVPQWGGGGNHNGGGNSSGPDSTLSIYQYGSANAALALQSDARKSETTITQSGYGNGADVGQGADNSTIELTQNGFRNNATIDQWNAKNSDITVGQYGGNNAALVNQTASDSSVMVRQVGFGNNATANQY
--
GCA_011195615.1_PDT000668268.2_protein.fasta:>EEF7542149.1 major curlin subunit CsgA [Salmonella enterica]
GCA_011195615.1_PDT000668268.2_protein.fasta-MKLLKVAAFAAIVVSGSALAGVVPQWGGGGNHNGGGNSSGPDSTLSIYQYGSANAALALQSDARKSETTITQSGYGNGADVGQGADNSTIELTQNGFRNNATIDQWNAKNSDITVGQYGGNNAALVNQTASDSSVMVRQVGFGNNATANQY
--
GCA_011207135.1_PDT000672583.1_protein.fasta:>EEG0293393.1 major curlin subunit CsgA [Salmonella enterica]
GCA_011207135.1_PDT000672583.1_protein.fasta-MKLLKVAAFAAIVVSGSALAGVVPQWGGGGNHNGGGNSSGPDSTLSIYQYGSANAALALQSDARKSETTITQSGYGNGADVGQGADNSTIELTQNGFRNNATIDQWNAKNSDITVGQYGGNNAALVNQTASDSSVMVRQVGFGNNATANQY
--
GCA_011247075.1_PDT000681911.1_protein.fasta:>EEG6838970.1 major curlin subunit CsgA [Salmonella enterica]
GCA_011247075.1_PDT000681911.1_protein.fasta-MKLLKVAAFAAIVVSGSALAGVVPQWGGGGNHNGGGNSSGPDSTLSIYQYGSANAALALQSDARKSETTITQSGYGNGADVGQGADNSTIELTQNGFRNNATIDQWNAKNSDITVGQYGGNNAALVNQTASDSSVMVRQVGFGNNATANQY
--
GCA_011255935.1_PDT000630088.1_protein.fasta:>EEG8967547.1 major curlin subunit CsgA [Salmonella enterica]
GCA_011255935.1_PDT000630088.1_protein.fasta-MKLLKVAAFAAIVVSGSALAGVVPQWGGGGNHNGGGNSSGPDSTLSIYQYGSANAALALQSDARKSETTITQSGYGNGADVGQGADNSTIELTQNGFRNNATIDQWNAKNSDITVGQYGGNNAALVNQTASDSSVMVRQVGFGNNATANQY
--
GCA_011263595.1_PDT000664403.1_protein.fasta:>EEH0577162.1 major curlin subunit CsgA [Salmonella enterica]
GCA_011263595.1_PDT000664403.1_protein.fasta-MKLLKVAAFAAIVVSGSALAGVVPQWGGGGNHNGGGNSSGPDSTLSIYQYGSANAALALQSDARKSETTITQSGYGNGADVGQGADNSTIELTQNGFRNNATIDQWNAKNSDITVGQYGGNNAALVNQTASDSSVMVRQVGFGNNATANQY
--
GCA_011268785.1_PDT000668251.2_protein.fasta:>EEH2096042.1 major curlin subunit CsgA [Salmonella enterica]
GCA_011268785.1_PDT000668251.2_protein.fasta-MKLLKVAAFAAIVVSGSALAGVVPQWGGGGNHNGGGNSSGPDSTLSIYQYGSANAALALQSDARKSETTITQSGYGNGADVGQGADNSTIELTQNGFRNNATIDQWNAKNSDITVGQYGGNNAALVNQTASDSSVMVRQVGFGNNATANQY
--
GCA_011288585.1_PDT000627465.1_protein.fasta:>EEH5613496.1 major curlin subunit CsgA [Salmonella enterica]
GCA_011288585.1_PDT000627465.1_protein.fasta-MKLLKVAAFAAIVVSGSALAGVVPQWGGGGNHNGGGNSSGPDSTLSIYQYGSANAALALQSDARKSETTITQSGYGNGADVGQGADNSTIELTQNGFRNNATIDQWNAKNSDITVGQYGGNNAALVNQTASDSSVMVRQVGFGNNATANQY
--
GCA_011289025.1_PDT000627461.1_protein.fasta:>EEH5642854.1 major curlin subunit CsgA [Salmonella enterica]
GCA_011289025.1_PDT000627461.1_protein.fasta-MKLLKVAAFAAIVVSGSALAGVVPQWGGGGNHNGGGNSSGPDSTLSIYQYGSANAALALQSDARKSETTITQSGYGNGADVGQGADNSTIELTQNGFRNNATIDQWNAKNSDITVGQYGGNNAALVNQTASDSSVMVRQVGFGNNATANQY
--
GCA_011299535.1_PDT000677712.1_protein.fasta:>EEH6925618.1 major curlin subunit CsgA [Salmonella enterica]
GCA_011299535.1_PDT000677712.1_protein.fasta-MKLLKVAAFAAIVVSGSALAGVVPQWGGGGNHNGGGNSSGPDSTLSIYQYGSANAALALQSDARKSETTITQSGYGNGADVGQGADNSTIELTQNGFRNNATIDQWNAKNSDITVGQYGGNNAALVNQTASDSSVMVRQVGFGNNATANQY
--
GCA_011324055.1_PDT000706170.1_protein.fasta:>EEI0952966.1 major curlin subunit CsgA [Salmonella enterica]
GCA_011324055.1_PDT000706170.1_protein.fasta-MKLLKVAAFAAIVVSGSALAGVVPQWGGGGNHNGGGNSSGPDSTLSIYQYGSANAALALQSDARKSETTITQSGYGNGADVGQGADNSTIELTQNGFRNNATIDQWNAKNSDITVGQYGGNNAALVNQTASDSSVMVRQVGFGNNATANQY
--
GCA_011345965.1_PDT000677387.1_protein.fasta:>EEI4033016.1 major curlin subunit CsgA [Salmonella enterica]
GCA_011345965.1_PDT000677387.1_protein.fasta-MKLLKVAAFAAIVVSGSALAGVVPQWGGGGNHNGGGNSSGPDSTLSIYQYGSANAALALQSDARKSETTITQSGYGNGADVGQGADNSTIELTQNGFRNNATIDQWNAKNSDITVGQYGGNNAALVNQTASDSSVMVRQVGFGNNATANQY
--
GCA_011351245.1_PDT000677697.1_protein.fasta:>EEI4410784.1 major curlin subunit CsgA [Salmonella enterica]
GCA_011351245.1_PDT000677697.1_protein.fasta-MKLLKVAAFAAIVVSGSALAGVVPQWGGGGNHNGGGNSSGPDSTLSIYQYGSANAALALQSDARKSETTITQSGYGNGADVGQGADNSTIELTQNGFRNNATIDQWNAKNSDITVGQYGGNNAALVNQTASDSSVMVRQVGFGNNATANQY
--
GCA_011359705.1_PDT000664399.1_protein.fasta:>EEI6064620.1 major curlin subunit CsgA [Salmonella enterica]
GCA_011359705.1_PDT000664399.1_protein.fasta-MKLLKVAAFAAIVVSGSALAGVVPQWGGGGNHNGGGNSSGPDSTLSIYQYGSANAALALQSDARKSETTITQSGYGNGADVGQGADNSTIELTQNGFRNNATIDQWNAKNSDITVGQYGGNNAALVNQTASDSSVMVRQVGFGNNATANQY
--
GCA_011377945.1_PDT000629611.1_protein.fasta:>EEI6737159.1 major curlin subunit CsgA [Salmonella enterica]
GCA_011377945.1_PDT000629611.1_protein.fasta-MKLLKVAAFAAIVVSGSALAGVVPQWGGGGNHNGGGNSSGPDSTLSIYQYGSANAALALQSDARKSETTITQSGYGNGADVGQGADNSTIELTQNGFRNNATIDQWNAKNSDITVGQYGGNNAALVNQTASDSSVMVRQVGFGNNATANQY
--
GCA_011393855.1_PDT000677473.1_protein.fasta:>EEI8743644.1 major curlin subunit CsgA [Salmonella enterica]
GCA_011393855.1_PDT000677473.1_protein.fasta-MKLLKVAAFAAIVVSGSALAGVVPQWGGGGNHNGGGNSSGPDSTLSIYQYGSANAALALQSDARKSETTITQSGYGNGADVGQGADNSTIELTQNGFRNNATIDQWNAKNSDITVGQYGGNNAALVNQTASDSSVMVRQVGFGNNATANQY
--
GCA_011431175.1_PDT000651711.1_protein.fasta:>EEJ5794332.1 major curlin subunit CsgA [Salmonella enterica]
GCA_011431175.1_PDT000651711.1_protein.fasta-MKLLKVAAFAAIVVSGSALAGVVPQWGGGGNHNGGGNSSGPDSTLSIYQYGSANAALALQSDARKSETTITQSGYGNGADVGQGADNSTIELTQNGFRNNATIDQWNAKNSDITVGQYGGNNAALVNQTASDSSVMVRQVGFGNNATANQY
--
GCA_011442775.1_PDT000660299.1_protein.fasta:>EEJ8349932.1 major curlin subunit CsgA [Salmonella enterica]
GCA_011442775.1_PDT000660299.1_protein.fasta-MKLLKVAAFAAIVVSGSALAGVVPQWGGGGNHNGGGNSSGPDSTLSIYQYGSANAALALQSDARKSETTITQSGYGNGADVGQGADNSTIELTQNGFRNNATIDQWNAKNSDITVGQYGGNNAALVNQTASDSSVMVRQVGFGNNATANQY
--
GCA_011455905.1_PDT000003207.5_protein.fasta:>EEK1212459.1 major curlin subunit CsgA [Salmonella enterica subsp. enterica serovar Infantis]
GCA_011455905.1_PDT000003207.5_protein.fasta-MKLLKVAAFAAIVVSGSALAGVVPQWGGGGNHNGGGNSSGPDSTLSIYQYGSANAALALQSDARKSETTITQSGYGNGADVGQGADNSTIELTQNGFRNNATIDQWNAKNSDITVGQYGGNNAALVNQTASDSSVMVRQVGFGNNATANQY
--
GCA_011464235.1_PDT000707908.1_protein.fasta:>EEK3026249.1 major curlin subunit CsgA [Salmonella enterica]
GCA_011464235.1_PDT000707908.1_protein.fasta-MKLLKVAAFAAIVVSGSALAGVVPQWGGGGNHNGGGNSSGPDSTLSIYQYGSANAALALQSDARKSETTITQSGYGNGADVGQGADNSTIELTQNGFRNNATIDQWNAKNSDITVGQYGGNNAALVNQTASDSSVMVRQVGFGNNATANQY
--
GCA_011474535.1_PDT000638986.1_protein.fasta:>EEK5219590.1 major curlin subunit CsgA [Salmonella enterica]
GCA_011474535.1_PDT000638986.1_protein.fasta-MKLLKVAAFAAIVVSGSALAGVVPQWGGGGNHNGGGNSSGPDSTLSIYQYGSANAALALQSDARKSETTITQSGYGNGADVGQGADNSTIELTQNGFRNNATIDQWNAKNSDITVGQYGGNNAALVNQTASDSSVMVRQVGFGNNATANQY
--
GCA_011476855.1_PDT000635789.1_protein.fasta:>EEK5653009.1 major curlin subunit CsgA [Salmonella enterica]
GCA_011476855.1_PDT000635789.1_protein.fasta-MKLLKVAAFAAIVVSGSALAGVVPQWGGGGNHNGGGNSSGPDSTLSIYQYGSANAALALQSDARKSETTITQSGYGNGADVGQGADNSTIELTQNGFRNNATIDQWNAKNSDITVGQYGGNNAALVNQTASDSSVMVRQVGFGNNATANQY
--
GCA_011479935.1_PDT000639126.1_protein.fasta:>EEK6312818.1 major curlin subunit CsgA [Salmonella enterica]
GCA_011479935.1_PDT000639126.1_protein.fasta-MKLLKVAAFAAIVVSGSALAGVVPQWGGGGNHNGGGNSSGPDSTLSIYQYGSANAALALQSDARKSETTITQSGYGNGADVGQGADNSTIELTQNGFRNNATIDQWNAKNSDITVGQYGGNNAALVNQTASDSSVMVRQVGFGNNATANQY
--
GCA_011487605.1_PDT000682436.1_protein.fasta:>EEK8050454.1 major curlin subunit CsgA [Salmonella enterica]
GCA_011487605.1_PDT000682436.1_protein.fasta-MKLLKVAAFAAIVVSGSALAGVVPQWGGGGNHNGGGNSSGPDSTLSIYQYGSANAALALQSDARKSETTITQSGYGNGADVGQGADNSTIELTQNGFRNNATIDQWNAKNSDITVGQYGGNNAALVNQTASDSSVMVRQVGFGNNATANQY
--
GCA_011490905.1_PDT000708176.1_protein.fasta:>EEK8820705.1 major curlin subunit CsgA [Salmonella enterica]
GCA_011490905.1_PDT000708176.1_protein.fasta-MKLLKVAAFAAIVVSGSALAGVVPQWGGGGNHNGGGNSSGPDSTLSIYQYGSANAALALQSDARKSETTITQSGYGNGADVGQGADNSTIELTQNGFRNNATIDQWNAKNSDITVGQYGGNNAALVNQTASDSSVMVRQVGFGNNATANQY
--
GCA_011518205.1_PDT000281454.2_protein.fasta:>EEL4538177.1 major curlin subunit CsgA [Salmonella enterica subsp. enterica serovar Infantis]
GCA_011518205.1_PDT000281454.2_protein.fasta-MKLLKVAAFAAIVVSGSALAGVVPQWGGGGNHNGGGNSSGPDSTLSIYQYGSANAALALQSDARKSETTITQSGYGNGADVGQGADNSTIELTQNGFRNNATIDQWNAKNSDITVGQYGGNNAALVNQTASDSSVMVRQVGFGNNATANQY
--
GCA_011519185.1_PDT000287510.2_protein.fasta:>EEL4592192.1 major curlin subunit CsgA [Salmonella enterica subsp. enterica serovar Infantis]
GCA_011519185.1_PDT000287510.2_protein.fasta-MKLLKVAAFAAIVVSGSALAGVVPQWGGGGNHNGGGNSSGPDSTLSIYQYGSANAALALQSDARKSETTITQSGYGNGADVGQGADNSTIELTQNGFRNNATIDQWNAKNSDITVGQYGGNNAALVNQTASDSSVMVRQVGFGNNATANQY
--
GCA_011520405.1_PDT000303108.2_protein.fasta:>EEL5066801.1 major curlin subunit CsgA [Salmonella enterica subsp. enterica serovar Infantis]
GCA_011520405.1_PDT000303108.2_protein.fasta-MKLLKVAAFAAIVVSGSALAGVVPQWGGGGNHNGGGNSSGPDSTLSIYQYGSANAALALQSDARKSETTITQSGYGNGADVGQGADNSTIELTQNGFRNNATIDQWNAKNSDITVGQYGGNNAALVNQTASDSSVMVRQVGFGNNATANQY
--
GCA_011528025.1_PDT000303903.2_protein.fasta:>EEL6016835.1 major curlin subunit CsgA [Salmonella enterica subsp. enterica serovar Infantis]
GCA_011528025.1_PDT000303903.2_protein.fasta-MKLLKVAAFAAIVVSGSALAGVVPQWGGGGNHNGGGNSSGPDSTLSIYQYGSANAALALQSDARKSETTITQSGYGNGADVGQGADNSTIELTQNGFRNNATIDQWNAKNSDITVGQYGGNNAALVNQTASDSSVMVRQVGFGNNATANQY
--
GCA_011528995.1_PDT000303133.2_protein.fasta:>EEL5985381.1 major curlin subunit CsgA [Salmonella enterica subsp. enterica serovar Infantis]
GCA_011528995.1_PDT000303133.2_protein.fasta-MKLLKVAAFAAIVVSGSALAGVVPQWGGGGNHNGGGNSSGPDSTLSIYQYGSANAALALQSDARKSETTITQSGYGNGADVGQGADNSTIELTQNGFRNNATIDQWNAKNSDITVGQYGGNNAALVNQTASDSSVMVRQVGFGNNATANQY
--
GCA_011529585.1_PDT000566804.1_protein.fasta:>EEL6121807.1 major curlin subunit CsgA [Salmonella enterica]
GCA_011529585.1_PDT000566804.1_protein.fasta-MKLLKVAAFAAIVVSGSALAGVVPQWGGGGNHNGGGNSSGPDSTLSIYQYGSANAALALQSDARKSETTITQSGYGNGADVGQGADNSTIELTQNGFRNNATIDQWNAKNSDITVGQYGGNNAALVNQTASDSSVMVRQVGFGNNATANQY
--
GCA_011531445.1_PDT000628636.1_protein.fasta:>EEL6622498.1 major curlin subunit CsgA [Salmonella enterica]
GCA_011531445.1_PDT000628636.1_protein.fasta-MKLLKVAAFAAIVVSGSALAGVVPQWGGGGNHNGGGNSSGPDSTLSIYQYGSANAALALQSDARKSETTITQSGYGNGADVGQGADNSTIELTQNGFRNNATIDQWNAKNSDITVGQYGGNNAALVNQTASDSSVMVRQVGFGNNATANQY
--
GCA_011533505.1_PDT000296285.2_protein.fasta:>EEL7030030.1 major curlin subunit CsgA [Salmonella enterica subsp. enterica serovar Infantis]
GCA_011533505.1_PDT000296285.2_protein.fasta-MKLLKVAAFAAIVVSGSALAGVVPQWGGGGNHNGGGNSSGPDSTLSIYQYGSANAALALQSDARKSETTITQSGYGNGADVGQGADNSTIELTQNGFRNNATIDQWNAKNSDITVGQYGGNNAALVNQTASDSSVMVRQVGFGNNATANQY
--
GCA_011536345.1_PDT000292787.2_protein.fasta:>EEL7884410.1 major curlin subunit CsgA [Salmonella enterica subsp. enterica serovar Infantis]
GCA_011536345.1_PDT000292787.2_protein.fasta-MKLLKVAAFAAIVVSGSALAGVVPQWGGGGNHNGGGNSSGPDSTLSIYQYGSANAALALQSDARKSETTITQSGYGNGADVGQGADNSTIELTQNGFRNNATIDQWNAKNSDITVGQYGGNNAALVNQTASDSSVMVRQVGFGNNATANQY
--
GCA_011536665.1_PDT000293270.2_protein.fasta:>EEL7796700.1 major curlin subunit CsgA [Salmonella enterica subsp. enterica serovar Infantis]
GCA_011536665.1_PDT000293270.2_protein.fasta-MKLLKVAAFAAIVVSGSALAGVVPQWGGGGNHNGGGNSSGPDSTLSIYQYGSANAALALQSDARKSETTITQSGYGNGADVGQGADNSTIELTQNGFRNNATIDQWNAKNSDITVGQYGGNNAALVNQTASDSSVMVRQVGFGNNATANQY
--
GCA_011538435.1_PDT000307797.2_protein.fasta:>EEL8012627.1 major curlin subunit CsgA [Salmonella enterica subsp. enterica serovar Infantis]
GCA_011538435.1_PDT000307797.2_protein.fasta-MKLLKVAAFAAIVVSGSALAGVVPQWGGGGNHNGGGNSSGPDSTLSIYQYGSANAALALQSDARKSETTITQSGYGNGADVGQGADNSTIELTQNGFRNNATIDQWNAKNSDITVGQYGGNNAALVNQTASDSSVMVRQVGFGNNATANQY
--
GCA_011542515.1_PDT000284092.2_protein.fasta:>EEL8896697.1 major curlin subunit CsgA [Salmonella enterica subsp. enterica serovar Infantis]
GCA_011542515.1_PDT000284092.2_protein.fasta-MKLLKVAAFAAIVVSGSALAGVVPQWGGGGNHNGGGNSSGPDSTLSIYQYGSANAALALQSDARKSETTITQSGYGNGADVGQGADNSTIELTQNGFRNNATIDQWNAKNSDITVGQYGGNNAALVNQTASDSSVMVRQVGFGNNATANQY
--
GCA_011543315.1_PDT000312714.2_protein.fasta:>EEL8847898.1 major curlin subunit CsgA [Salmonella enterica subsp. enterica serovar Infantis]
GCA_011543315.1_PDT000312714.2_protein.fasta-MKLLKVAAFAAIVVSGSALAGVVPQWGGGGNHNGGGNSSGPDSTLSIYQYGSANAALALQSDARKSETTITQSGYGNGADVGQGADNSTIELTQNGFRNNATIDQWNAKNSDITVGQYGGNNAALVNQTASDSSVMVRQVGFGNNATANQY
--
GCA_011543355.1_PDT000307942.2_protein.fasta:>EEL8807762.1 major curlin subunit CsgA [Salmonella enterica subsp. enterica serovar Infantis]
GCA_011543355.1_PDT000307942.2_protein.fasta-MKLLKVAAFAAIVVSGSALAGVVPQWGGGGNHNGGGNSSGPDSTLSIYQYGSANAALALQSDARKSETTITQSGYGNGADVGQGADNSTIELTQNGFRNNATIDQWNAKNSDITVGQYGGNNAALVNQTASDSSVMVRQVGFGNNATANQY
--
GCA_011544535.1_PDT000634328.1_protein.fasta:>EEL9236458.1 major curlin subunit CsgA [Salmonella enterica]
GCA_011544535.1_PDT000634328.1_protein.fasta-MKLLKVAAFAAIVVSGSALAGVVPQWGGGGNHNGGGNSSGPDSTLSIYQYGSANAALALQSDARKSETTITQSGYGNGADVGQGADNSTIELTQNGFRNNATIDQWNAKNSDITVGQYGGNNAALVNQTASDSSVMVRQVGFGNNATANQY
--
GCA_011547025.1_PDT000305421.2_protein.fasta:>EEL9856252.1 major curlin subunit CsgA [Salmonella enterica subsp. enterica serovar Infantis]
GCA_011547025.1_PDT000305421.2_protein.fasta-MKLLKVAAFAAIVVSGSALAGVVPQWGGGGNHNGGGNSSGPDSTLSIYQYGSANAALALQSDARKSETTITQSGYGNGADVGQGADNSTIELTQNGFRNNATIDQWNAKNSDITVGQYGGNNAALVNQTASDSSVMVRQVGFGNNATANQY
--
GCA_011547335.1_PDT000280999.2_protein.fasta:>EEL9736925.1 major curlin subunit CsgA [Salmonella enterica subsp. enterica serovar Infantis]
GCA_011547335.1_PDT000280999.2_protein.fasta-MKLLKVAAFAAIVVSGSALAGVVPQWGGGGNHNGGGNSSGPDSTLSIYQYGSANAALALQSDARKSETTITQSGYGNGADVGQGADNSTIELTQNGFRNNATIDQWNAKNSDITVGQYGGNNAALVNQTASDSSVMVRQVGFGNNATANQY
--
GCA_011547855.1_PDT000305806.2_protein.fasta:>EEL9871840.1 major curlin subunit CsgA [Salmonella enterica subsp. enterica serovar Infantis]
GCA_011547855.1_PDT000305806.2_protein.fasta-MKLLKVAAFAAIVVSGSALAGVVPQWGGGGNHNGGGNSSGPDSTLSIYQYGSANAALALQSDARKSETTITQSGYGNGADVGQGADNSTIELTQNGFRNNATIDQWNAKNSDITVGQYGGNNAALVNQTASDSSVMVRQVGFGNNATANQY
--
GCA_011551395.1_PDT000282186.2_protein.fasta:>EEM0630550.1 major curlin subunit CsgA [Salmonella enterica subsp. enterica serovar Infantis]
GCA_011551395.1_PDT000282186.2_protein.fasta-MKLLKVAAFAAIVVSGSALAGVVPQWGGGGNHNGGGNSSGPDSTLSIYQYGSANAALALQSDARKSETTITQSGYGNGADVGQGADNSTIELTQNGFRNNATIDQWNAKNSDITVGQYGGNNAALVNQTASDSSVMVRQVGFGNNATANQY
--
GCA_011557475.1_PDT000288013.2_protein.fasta:>EEM2046546.1 major curlin subunit CsgA [Salmonella enterica subsp. enterica serovar Infantis]
GCA_011557475.1_PDT000288013.2_protein.fasta-MKLLKVAAFAAIVVSGSALAGVVPQWGGGGNHNGGGNSSGPDSTLSIYQYGSANAALALQSDARKSETTITQSGYGNGADVGQGADNSTIELTQNGFRNNATIDQWNAKNSDITVGQYGGNNAALVNQTASDSSVMVRQVGFGNNATANQY
--
GCA_011565985.1_PDT000309838.2_protein.fasta:>EEM3949580.1 major curlin subunit CsgA [Salmonella enterica subsp. enterica serovar Infantis]
GCA_011565985.1_PDT000309838.2_protein.fasta-MKLLKVAAFAAIVVSGSALAGVVPQWGGGGNHNGGGNSSGPDSTLSIYQYGSANAALALQSDARKSETTITQSGYGNGADVGQGADNSTIELTQNGFRNNATIDQWNAKNSDITVGQYGGNNAALVNQTASDSSVMVRQVGFGNNATANQY
--
GCA_011566845.1_PDT000303116.2_protein.fasta:>EEM4098403.1 major curlin subunit CsgA [Salmonella enterica subsp. enterica serovar Infantis]
GCA_011566845.1_PDT000303116.2_protein.fasta-MKLLKVAAFAAIVVSGSALAGVVPQWGGGGNHNGGGNSSGPDSTLSIYQYGSANAALALQSDARKSETTITQSGYGNGADVGQGADNSTIELTQNGFRNNATIDQWNAKNSDITVGQYGGNNAALVNQTASDSSVMVRQVGFGNNATANQY
--
GCA_011570215.1_PDT000307945.2_protein.fasta:>EEM5063786.1 major curlin subunit CsgA [Salmonella enterica subsp. enterica serovar Infantis]
GCA_011570215.1_PDT000307945.2_protein.fasta-MKLLKVAAFAAIVVSGSALAGVVPQWGGGGNHNGGGNSSGPDSTLSIYQYGSANAALALQSDARKSETTITQSGYGNGADVGQGADNSTIELTQNGFRNNATIDQWNAKNSDITVGQYGGNNAALVNQTASDSSVMVRQVGFGNNATANQY
--
GCA_011574825.1_PDT000288634.2_protein.fasta:>EEM5811513.1 major curlin subunit CsgA [Salmonella enterica subsp. enterica serovar Infantis]
GCA_011574825.1_PDT000288634.2_protein.fasta-MKLLKVAAFAAIVVSGSALAGVVPQWGGGGNHNGGGNSSGPDSTLSIYQYGSANAALALQSDARKSETTITQSGYGNGADVGQGADNSTIELTQNGFRNNATIDQWNAKNSDITVGQYGGNNAALVNQTASDSSVMVRQVGFGNNATANQY
--
GCA_011575765.1_PDT000296276.2_protein.fasta:>EEM6167089.1 major curlin subunit CsgA [Salmonella enterica subsp. enterica serovar Infantis]
GCA_011575765.1_PDT000296276.2_protein.fasta-MKLLKVAAFAAIVVSGSALAGVVPQWGGGGNHNGGGNSSGPDSTLSIYQYGSANAALALQSDARKSETTITQSGYGNGADVGQGADNSTIELTQNGFRNNATIDQWNAKNSDITVGQYGGNNAALVNQTASDSSVMVRQVGFGNNATANQY
--
GCA_011579085.1_PDT000315381.2_protein.fasta:>EEM6974604.1 major curlin subunit CsgA [Salmonella enterica subsp. enterica serovar Infantis]
GCA_011579085.1_PDT000315381.2_protein.fasta-MKLLKVAAFAAIVVSGSALAGVVPQWGGGGNHNGGGNSSGPDSTLSIYQYGSANAALALQSDARKSETTITQSGYGNGADVGQGADNSTIELTQNGFRNNATIDQWNAKNSDITVGQYGGNNAALVNQTASDSSVMVRQVGFGNNATANQY
--
GCA_011582185.1_PDT000303141.2_protein.fasta:>EEM7606492.1 major curlin subunit CsgA [Salmonella enterica subsp. enterica serovar Infantis]
GCA_011582185.1_PDT000303141.2_protein.fasta-MKLLKVAAFAAIVVSGSALAGVVPQWGGGGNHNGGGNSSGPDSTLSIYQYGSANAALALQSDARKSETTITQSGYGNGADVGQGADNSTIELTQNGFRNNATIDQWNAKNSDITVGQYGGNNAALVNQTASDSSVMVRQVGFGNNATANQY
--
GCA_011584045.1_PDT000305019.2_protein.fasta:>EEM7949259.1 major curlin subunit CsgA [Salmonella enterica subsp. enterica serovar Infantis]
GCA_011584045.1_PDT000305019.2_protein.fasta-MKLLKVAAFAAIVVSGSALAGVVPQWGGGGNHNGGGNSSGPDSTLSIYQYGSANAALALQSDARKSETTITQSGYGNGADVGQGADNSTIELTQNGFRNNATIDQWNAKNSDITVGQYGGNNAALVNQTASDSSVMVRQVGFGNNATANQY
--
GCA_011588445.1_PDT000307798.2_protein.fasta:>EEM8463123.1 major curlin subunit CsgA [Salmonella enterica subsp. enterica serovar Infantis]
GCA_011588445.1_PDT000307798.2_protein.fasta-MKLLKVAAFAAIVVSGSALAGVVPQWGGGGNHNGGGNSSGPDSTLSIYQYGSANAALALQSDARKSETTITQSGYGNGADVGQGADNSTIELTQNGFRNNATIDQWNAKNSDITVGQYGGNNAALVNQTASDSSVMVRQVGFGNNATANQY
--
GCA_011590605.1_PDT000313370.2_protein.fasta:>EEM8783222.1 major curlin subunit CsgA [Salmonella enterica subsp. enterica serovar Infantis]
GCA_011590605.1_PDT000313370.2_protein.fasta-MKLLKVAAFAAIVVSGSALAGVVPQWGGGGNHNGGGNSSGPDSTLSIYQYGSANAALALQSDARKSETTITQSGYGNGADVGQGADNSTIELTQNGFRNNATIDQWNAKNSDITVGQYGGNNAALVNQTASDSSVMVRQVGFGNNATANQY
--
GCA_011592475.1_PDT000281421.2_protein.fasta:>EEM9363902.1 major curlin subunit CsgA [Salmonella enterica subsp. enterica serovar Infantis]
GCA_011592475.1_PDT000281421.2_protein.fasta-MKLLKVAAFAAIVVSGSALAGVVPQWGGGGNHNGGGNSSGPDSTLSIYQYGSANAALALQSDARKSETTITQSGYGNGADVGQGADNSTIELTQNGFRNNATIDQWNAKNSDITVGQYGGNNAALVNQTASDSSVMVRQVGFGNNATANQY
--
GCA_011594225.1_PDT000284888.2_protein.fasta:>EEM9612542.1 major curlin subunit CsgA [Salmonella enterica subsp. enterica serovar Infantis]
GCA_011594225.1_PDT000284888.2_protein.fasta-MKLLKVAAFAAIVVSGSALAGVVPQWGGGGNHNGGGNSSGPDSTLSIYQYGSANAALALQSDARKSETTITQSGYGNGADVGQGADNSTIELTQNGFRNNATIDQWNAKNSDITVGQYGGNNAALVNQTASDSSVMVRQVGFGNNATANQY
--
GCA_011595885.1_PDT000281114.2_protein.fasta:>EEN0091106.1 major curlin subunit CsgA [Salmonella enterica subsp. enterica serovar Infantis]
GCA_011595885.1_PDT000281114.2_protein.fasta-MKLLKVAAFAAIVVSGSALAGVVPQWGGGGNHNGGGNSSGPDSTLSIYQYGSANAALALQSDARKSETTITQSGYGNGADVGQGADNSTIELTQNGFRNNATIDQWNAKNSDITVGQYGGNNAALVNQTASDSSVMVRQVGFGNNATANQY
--
GCA_011596025.1_PDT000280998.2_protein.fasta:>EEN0074939.1 major curlin subunit CsgA [Salmonella enterica subsp. enterica serovar Infantis]
GCA_011596025.1_PDT000280998.2_protein.fasta-MKLLKVAAFAAIVVSGSALAGVVPQWGGGGNHNGGGNSSGPDSTLSIYQYGSANAALALQSDARKSETTITQSGYGNGADVGQGADNSTIELTQNGFRNNATIDQWNAKNSDITVGQYGGNNAALVNQTASDSSVMVRQVGFGNNATANQY
--
GCA_011598345.1_PDT000287803.2_protein.fasta:>EEN0561558.1 major curlin subunit CsgA [Salmonella enterica subsp. enterica serovar Infantis]
GCA_011598345.1_PDT000287803.2_protein.fasta-MKLLKVAAFAAIVVSGSALAGVVPQWGGGGNHNGGGNSSGPDSTLSIYQYGSANAALALQSDARKSETTITQSGYGNGADVGQGADNSTIELTQNGFRNNATIDQWNAKNSDITVGQYGGNNAALVNQTASDSSVMVRQVGFGNNATANQY
--
GCA_011599265.3_PDT000625033.3_protein.fasta:>EHG6765891.1 major curlin subunit CsgA [Salmonella enterica]
GCA_011599265.3_PDT000625033.3_protein.fasta-MKLLKVAAFAAIVVSGSALAGVVPQWGGGGNHNGGGNSSGPDSTLSIYQYGSANAALALQSDARKSETTITQSGYGNGADVGQGADNSTIELTQNGFRNNATIDQWNAKNSDITVGQYGGNNAALVNQTASDSSVMVRQVGFGNNATANQY
--
GCA_011600345.1_PDT000282183.2_protein.fasta:>EEN1100916.1 major curlin subunit CsgA [Salmonella enterica subsp. enterica serovar Infantis]
GCA_011600345.1_PDT000282183.2_protein.fasta-MKLLKVAAFAAIVVSGSALAGVVPQWGGGGNHNGGGNSSGPDSTLSIYQYGSANAALALQSDARKSETTITQSGYGNGADVGQGADNSTIELTQNGFRNNATIDQWNAKNSDITVGQYGGNNAALVNQTASDSSVMVRQVGFGNNATANQY
--
GCA_011606785.1_PDT000281067.2_protein.fasta:>EEN1778972.1 major curlin subunit CsgA [Salmonella enterica subsp. enterica serovar Infantis]
GCA_011606785.1_PDT000281067.2_protein.fasta-MKLLKVAAFAAIVVSGSALAGVVPQWGGGGNHNGGGNSSGPDSTLSIYQYGSANAALALQSDARKSETTITQSGYGNGADVGQGADNSTIELTQNGFRNNATIDQWNAKNSDITVGQYGGNNAALVNQTASDSSVMVRQVGFGNNATANQY
--
GCA_011613525.1_PDT000628633.1_protein.fasta:>EEN2716508.1 major curlin subunit CsgA [Salmonella enterica]
GCA_011613525.1_PDT000628633.1_protein.fasta-MKLLKVAAFAAIVVSGSALAGVVPQWGGGGNHNGGGNSSGPDSTLSIYQYGSANAALALQSDARKSETTITQSGYGNGADVGQGADNSTIELTQNGFRNNATIDQWNAKNSDITVGQYGGNNAALVNQTASDSSVMVRQVGFGNNATANQY
--
GCA_011618165.1_PDT000627584.1_protein.fasta:>EEN3576800.1 major curlin subunit CsgA [Salmonella enterica]
GCA_011618165.1_PDT000627584.1_protein.fasta-MKLLKVAAFAAIVVSGSALAGVVPQWGGGGNHNGGGNSSGPDSTLSIYQYGSANAALALQSDARKSETTITQSGYGNGADVGQGADNSTIELTQNGFRNNATIDQWNAKNSDITVGQYGGNNAALVNQTASDSSVMVRQVGFGNNATANQY
--
GCA_011621185.1_PDT000307814.2_protein.fasta:>EEN4295437.1 major curlin subunit CsgA [Salmonella enterica subsp. enterica serovar Infantis]
GCA_011621185.1_PDT000307814.2_protein.fasta-MKLLKVAAFAAIVVSGSALAGVVPQWGGGGNHNGGGNSSGPDSTLSIYQYGSANAALALQSDARKSETTITQSGYGNGADVGQGADNSTIELTQNGFRNNATIDQWNAKNSDITVGQYGGNNAALVNQTASDSSVMVRQVGFGNNATANQY
--
GCA_011647115.1_PDT000282211.2_protein.fasta:>EEN9765543.1 major curlin subunit CsgA [Salmonella enterica subsp. enterica serovar Infantis]
GCA_011647115.1_PDT000282211.2_protein.fasta-MKLLKVAAFAAIVVSGSALAGVVPQWGGGGNHNGGGNSSGPDSTLSIYQYGSANAALALQSDARKSETTITQSGYGNGADVGQGADNSTIELTQNGFRNNATIDQWNAKNSDITVGQYGGNNAALVNQTASDSSVMVRQVGFGNNATANQY
--
GCA_011652045.1_PDT000287806.2_protein.fasta:>EEO0952887.1 major curlin subunit CsgA [Salmonella enterica subsp. enterica serovar Infantis]
GCA_011652045.1_PDT000287806.2_protein.fasta-MKLLKVAAFAAIVVSGSALAGVVPQWGGGGNHNGGGNSSGPDSTLSIYQYGSANAALALQSDARKSETTITQSGYGNGADVGQGADNSTIELTQNGFRNNATIDQWNAKNSDITVGQYGGNNAALVNQTASDSSVMVRQVGFGNNATANQY
--
GCA_011654735.1_PDT000686992.1_protein.fasta:>EEO1630323.1 major curlin subunit CsgA [Salmonella enterica]
GCA_011654735.1_PDT000686992.1_protein.fasta-MKLLKVAAFAAIVVSGSALAGVVPQWGGGGNHNGGGNSSGPDSTLSIYQYGSANAALALQSDARKSETTITQSGYGNGADVGQGADNSTIELTQNGFRNNATIDQWNAKNSDITVGQYGGNNAALVNQTASDSSVMVRQVGFGNNATANQY
--
GCA_011667625.1_PDT000315378.2_protein.fasta:>EEO3855927.1 major curlin subunit CsgA [Salmonella enterica subsp. enterica serovar Infantis]
GCA_011667625.1_PDT000315378.2_protein.fasta-MKLLKVAAFAAIVVSGSALAGVVPQWGGGGNHNGGGNSSGPDSTLSIYQYGSANAALALQSDARKSETTITQSGYGNGADVGQGADNSTIELTQNGFRNNATIDQWNAKNSDITVGQYGGNNAALVNQTASDSSVMVRQVGFGNNATANQY
--
GCA_011668645.1_PDT000690239.1_protein.fasta:>EEO4078962.1 major curlin subunit CsgA [Salmonella enterica]
GCA_011668645.1_PDT000690239.1_protein.fasta-MKLLKVAAFAAIVVSGSALAGVVPQWGGGGNHNGGGNSSGPDSTLSIYQYGSANAALALQSDARKSETTITQSGYGNGADVGQGADNSTIELTQNGFRNNATIDQWNAKNSDITVGQYGGNNAALVNQTASDSSVMVRQVGFGNNATANQY
--
GCA_011712375.1_PDT000709821.1_protein.fasta:>EEP1871224.1 major curlin subunit CsgA [Salmonella enterica]
GCA_011712375.1_PDT000709821.1_protein.fasta-MKLLKVAAFAAIVVSGSALAGVVPQWGGGGNHNGGGNSSGPDSTLSIYQYGSANAALALQSDARKSETTITQSGYGNGADVGQGADNSTIELTQNGFRNNATIDQWNAKNSDITVGQYGGNNAALVNQTASDSSVMVRQVGFGNNATANQY
--
GCA_011713355.1_PDT000709773.1_protein.fasta:>EEP1852438.1 major curlin subunit CsgA [Salmonella enterica]
GCA_011713355.1_PDT000709773.1_protein.fasta-MKLLKVAAFAAIVVSGSALAGVVPQWGGGGNHNGGGNSSGPDSTLSIYQYGSANAALALQSDARKSETTITQSGYGNGADVGQGADNSTIELTQNGFRNNATIDQWNAKNSDITVGQYGGNNAALVNQTASDSSVMVRQVGFGNNATANQY
--
GCA_011715175.1_PDT000709833.1_protein.fasta:>EEP2587657.1 major curlin subunit CsgA [Salmonella enterica]
GCA_011715175.1_PDT000709833.1_protein.fasta-MKLLKVAAFAAIVVSGSALAGVVPQWGGGGNHNGGGNSSGPDSTLSIYQYGSANAALALQSDARKSETTITQSGYGNGADVGQGADNSTIELTQNGFRNNATIDQWNAKNSDITVGQYGGNNAALVNQTASDSSVMVRQVGFGNNATANQY
--
GCA_011716675.1_PDT000710480.1_protein.fasta:>EEP2713396.1 major curlin subunit CsgA [Salmonella enterica]
GCA_011716675.1_PDT000710480.1_protein.fasta-MKLLKVAAFAAIVVSGSALAGVVPQWGGGGNHNGGGNSSGPDSTLSIYQYGSANAALALQSDARKSETTITQSGYGNGADVGQGADNSTIELTQNGFRNNATIDQWNAKNSDITVGQYGGNNAALVNQTASDSSVMVRQVGFGNNATANQY
--
GCA_011739495.1_PDT000712568.1_protein.fasta:>EEP6984065.1 major curlin subunit CsgA [Salmonella enterica]
GCA_011739495.1_PDT000712568.1_protein.fasta-MKLLKVAAFAAIVVSGSALAGVVPQWGGGGNHNGGGNSSGPDSTLSIYQYGSANAALALQSDARKSETTITQSGYGNGADVGQGADNSTIELTQNGFRNNATIDQWNAKNSDITVGQYGGNNAALVNQTASDSSVMVRQVGFGNNATANQY
--
GCA_011740395.1_PDT000712591.1_protein.fasta:>EEP7269484.1 major curlin subunit CsgA [Salmonella enterica]
GCA_011740395.1_PDT000712591.1_protein.fasta-MKLLKVAAFAAIVVSGSALAGVVPQWGGGGNHNGGGNSSGPDSTLSIYQYGSANAALALQSDARKSETTITQSGYGNGADVGQGADNSTIELTQNGFRNNATIDQWNAKNSDITVGQYGGNNAALVNQTASDSSVMVRQVGFGNNATANQY
--
GCA_011760565.1_PDT000714623.1_protein.fasta:>EEQ0363052.1 major curlin subunit CsgA [Salmonella enterica]
GCA_011760565.1_PDT000714623.1_protein.fasta-MKLLKVAAFAAIVVSGSALAGVVPQWGGGGNHNGGGNSSGPDSTLSIYQYGSANAALALQSDARKSETTITQSGYGNGADVGQGADNSTIELTQNGFRNNATIDQWNAKNSDITVGQYGGNNAALVNQTASDSSVMVRQVGFGNNATANQY
--
GCA_011978185.1_PDT000718431.1_protein.fasta:>EEU3790573.1 major curlin subunit CsgA [Salmonella enterica]
GCA_011978185.1_PDT000718431.1_protein.fasta-MKLLKVAAFAAIVVSGSALAGVVPQWGGGGNHNGGGNSSGPDSTLSIYQYGSANAALALQSDARKSETTITQSGYGNGADVGQGADNSTIELTQNGFRNNATIDQWNAKNSDITVGQYGGNNAALVNQTASDSSVMVRQVGFGNNATANQY
--
GCA_011978305.1_PDT000718428.1_protein.fasta:>EEU3801546.1 major curlin subunit CsgA [Salmonella enterica]
GCA_011978305.1_PDT000718428.1_protein.fasta-MKLLKVAAFAAIVVSGSALAGVVPQWGGGGNHNGGGNSSGPDSTLSIYQYGSANAALALQSDARKSETTITQSGYGNGADVGQGADNSTIELTQNGFRNNATIDQWNAKNSDITVGQYGGNNAALVNQTASDSSVMVRQVGFGNNATANQY
--
GCA_012000785.1_PDT000717423.1_protein.fasta:>EEU8060971.1 major curlin subunit CsgA [Salmonella enterica]
GCA_012000785.1_PDT000717423.1_protein.fasta-MKLLKVAAFAAIVVSGSALAGVVPQWGGGGNHNGGGNSSGPDSTLSIYQYGSANAALALQSDARKSETTITQSGYGNGADVGQGADNSTIELTQNGFRNNATIDQWNAKNSDITVGQYGGNNAALVNQTASDSSVMVRQVGFGNNATANQY
--
GCA_012041935.1_PDT000718615.1_protein.fasta:>EEV5148246.1 major curlin subunit CsgA [Salmonella enterica]
GCA_012041935.1_PDT000718615.1_protein.fasta-MKLLKVAAFAAIVVSGSALAGVVPQWGGGGNHNGGGNSSGPDSTLSIYQYGSANAALALQSDARKSETTITQSGYGNGADVGQGADNSTIELTQNGFRNNATIDQWNAKNSDITVGQYGGNNAALVNQTASDSSVMVRQVGFGNNATANQY
--
GCA_012107835.1_PDT000719842.1_protein.fasta:>EEX0175320.1 major curlin subunit CsgA [Salmonella enterica]
GCA_012107835.1_PDT000719842.1_protein.fasta-MKLLKVAAFAAIVVSGSALAGVVPQWGGGGNHNGGGNSSGPDSTLSIYQYGSANAALALQSDARKSETTITQSGYGNGADVGQGADNSTIELTQNGFRNNATIDQWNAKNSDITVGQYGGNNAALVNQTASDSSVMVRQVGFGNNATANQY
--
GCA_012284885.1_PDT000721177.1_protein.fasta:>EFB0793795.1 major curlin subunit CsgA [Salmonella enterica]
GCA_012284885.1_PDT000721177.1_protein.fasta-MKLLKVAAFAAIVVSGSALAGVVPQWGGGGNHNGGGNSSGPDSTLSIYQYGSANAALALQSDARKSETTITQSGYGNGADVGQGADNSTIELTQNGFRNNATIDQWNAKNSDITVGQYGGNNAALVNQTASDSSVMVRQVGFGNNATANQY
--
GCA_012285645.1_PDT000721125.1_protein.fasta:>EFB0899407.1 major curlin subunit CsgA [Salmonella enterica]
GCA_012285645.1_PDT000721125.1_protein.fasta-MKLLKVAAFAAIVVSGSALAGVVPQWGGGGNHNGGGNSSGPDSTLSIYQYGSANAALALQSDARKSETTITQSGYGNGADVGQGADNSTIELTQNGFRNNATIDQWNAKNSDITVGQYGGNNAALVNQTASDSSVMVRQVGFGNNATANQY
--
GCA_012310975.1_PDT000722230.1_protein.fasta:>EFB5636194.1 major curlin subunit CsgA [Salmonella enterica]
GCA_012310975.1_PDT000722230.1_protein.fasta-MKLLKVAAFAAIVVSGSALAGVVPQWGGGGNHNGGGNSSGPDSTLSIYQYGSANAALALQSDARKSETTITQSGYGNGADVGQGADNSTIELTQNGFRNNATIDQWNAKNSDITVGQYGGNNAALVNQTASDSSVMVRQVGFGNNATANQY
--
GCA_012317805.1_PDT000722107.1_protein.fasta:>EFB7017608.1 major curlin subunit CsgA [Salmonella enterica]
GCA_012317805.1_PDT000722107.1_protein.fasta-MKLLKVAAFAAIVVSGSALAGVVPQWGGGGNHNGGGNSSGPDSTLSIYQYGSANAALALQSDARKSETTITQSGYGNGADVGQGADNSTIELTQNGFRNNATIDQWNAKNSDITVGQYGGNNAALVNQTASDSSVMVRQVGFGNNATANQY
--
GCA_012822255.1_PDT000724399.1_protein.fasta:>EFL6977160.1 major curlin subunit CsgA [Salmonella enterica subsp. enterica serovar Infantis]
GCA_012822255.1_PDT000724399.1_protein.fasta-MKLLKVAAFAAIVVSGSALAGVVPQWGGGGNHNGGGNSSGPDSTLSIYQYGSANAALALQSDARKSETTITQSGYGNGADVGQGADNSTIELTQNGFRNNATIDQWNAKNSDITVGQYGGNNAALVNQTASDSSVMVRQVGFGNNATANQY
--
GCA_013133455.1_PDT000731974.1_protein.fasta:>EFP0736183.1 major curlin subunit CsgA [Salmonella enterica subsp. enterica serovar Infantis]
GCA_013133455.1_PDT000731974.1_protein.fasta-MKLLKVAAFAAIVVSGSALAGVVPQWGGGGNHNGGGNSSGPDSTLSIYQYGSANAALALQSDARKSETTITQSGYGNGADVGQGADNSTIELTQNGFRNNATIDQWNAKNSDITVGQYGGNNAALVNQTASDSSVMVRQVGFGNNATANQY
--
GCA_013157305.1_PDT000744516.1_protein.fasta:>EFP2362340.1 major curlin subunit CsgA [Salmonella enterica subsp. enterica serovar Infantis]
GCA_013157305.1_PDT000744516.1_protein.fasta-MKLLKVAAFAAIVVSGSALAGVVPQWGGGGNHNGGGNSSGPDSTLSIYQYGSANAALALQSDARKSETTITQSGYGNGADVGQGADNSTIELTQNGFRNNATIDQWNAKNSDITVGQYGGNNAALVNQTASDSSVMVRQVGFGNNATANQY
--
GCA_013499735.1_PDT000785264.1_protein.fasta:>EFQ4498703.1 major curlin subunit CsgA [Salmonella enterica subsp. enterica serovar Infantis]
GCA_013499735.1_PDT000785264.1_protein.fasta-MKLLKVAAFAAIVVSGSALAGVVPQWGGGGNHNGGGNSSGPDSTLSIYQYGSANAALALQSDARKSETTITQSGYGNGADVGQGADNSTIELTQNGFRNNATIDQWNAKNSDITVGQYGGNNAALVNQTASDSSVMVRQVGFGNNATANQY
--
GCA_013502195.1_PDT000785115.1_protein.fasta:>EFQ3710765.1 major curlin subunit CsgA [Salmonella enterica subsp. enterica serovar Infantis]
GCA_013502195.1_PDT000785115.1_protein.fasta-MKLLKVAAFAAIVVSGSALAGVVPQWGGGGNHNGGGNSSGPDSTLSIYQYGSANAALALQSDARKSETTITQSGYGNGADVGQGADNSTIELTQNGFRNNATIDQWNAKNSDITVGQYGGNNAALVNQTASDSSVMVRQVGFGNNATANQY
--
GCA_013504435.1_PDT000785453.1_protein.fasta:>EFQ5011476.1 major curlin subunit CsgA [Salmonella enterica subsp. enterica serovar Infantis]
GCA_013504435.1_PDT000785453.1_protein.fasta-MKLLKVAAFAAIVVSGSALAGVVPQWGGGGNHNGGGNSSGPDSTLSIYQYGSANAALALQSDARKSETTITQSGYGNGADVGQGADNSTIELTQNGFRNNATIDQWNAKNSDITVGQYGGNNAALVNQTASDSSVMVRQVGFGNNATANQY
--
GCA_013508275.1_PDT000784222.1_protein.fasta:>EFQ5761074.1 major curlin subunit CsgA [Salmonella enterica subsp. enterica serovar Infantis]
GCA_013508275.1_PDT000784222.1_protein.fasta-MKLLKVAAFAAIVVSGSALAGVVPQWGGGGNHNGGGNSSGPDSTLSIYQYGSANAALALQSDARKSETTITQSGYGNGADVGQGADNSTIELTQNGFRNNATIDQWNAKNSDITVGQYGGNNAALVNQTASDSSVMVRQVGFGNNATANQY
--
GCA_013555095.1_PDT000794906.1_protein.fasta:>EFR4150124.1 major curlin subunit CsgA [Salmonella enterica subsp. enterica serovar Infantis]
GCA_013555095.1_PDT000794906.1_protein.fasta-MKLLKVAAFAAIVVSGSALAGVVPQWGGGGNHNGGGNSSGPDSTLSIYQYGSANAALALQSDARKSETTITQSGYGNGADVGQGADNSTIELTQNGFRNNATIDQWNAKNSDITVGQYGGNNAALVNQTASDSSVMVRQVGFGNNATANQY
--
GCA_013572715.1_PDT000781233.1_protein.fasta:>EFR6201665.1 major curlin subunit CsgA [Salmonella enterica subsp. enterica serovar Infantis]
GCA_013572715.1_PDT000781233.1_protein.fasta-MKLLKVAAFAAIVVSGSALAGVVPQWGGGGNHNGGGNSSGPDSTLSIYQYGSANAALALQSDARKSETTITQSGYGNGADVGQGADNSTIELTQNGFRNNATIDQWNAKNSDITVGQYGGNNAALVNQTASDSSVMVRQVGFGNNATANQY
--
GCA_013573225.2_PDT000774784.3_protein.fasta:>EGX7158773.1 major curlin subunit CsgA [Salmonella enterica]
GCA_013573225.2_PDT000774784.3_protein.fasta-MKLLKVAAFAAIVVSGSALAGVVPQWGGGGNHNGGGNSSGPDSTLSIYQYGSANAALALQSDARKSETTITQSGYGNGADVGQGADNSTIELTQNGFRNNATIDQWNAKNSDITVGQYGGNNAALVNQTASDSSVMVRQVGFGNNATANQY
--
GCA_013573475.1_PDT000774781.1_protein.fasta:>EFR6324774.1 major curlin subunit CsgA [Salmonella enterica]
GCA_013573475.1_PDT000774781.1_protein.fasta-MKLLKVAAFAAIVVSGSALAGVVPQWGGGGNHNGGGNSSGPDSTLSIYQYGSANAALALQSDARKSETTITQSGYGNGADVGQGADNSTIELTQNGFRNNATIDQWNAKNSDITVGQYGGNNAALVNQTASDSSVMVRQVGFGNNATANQY
--
GCA_013573515.2_PDT000774786.3_protein.fasta:>EGX7172578.1 major curlin subunit CsgA [Salmonella enterica]
GCA_013573515.2_PDT000774786.3_protein.fasta-MKLLKVAAFAAIVVSGSALAGVVPQWGGGGNHNGGGNSSGPDSTLSIYQYGSANAALALQSDARKSETTITQSGYGNGADVGQGADNSTIELTQNGFRNNATIDQWNAKNSDITVGQYGGNNAALVNQTASDSSVMVRQVGFGNNATANQY
--
GCA_013573555.2_PDT000774785.3_protein.fasta:>EGX7131708.1 major curlin subunit CsgA [Salmonella enterica]
GCA_013573555.2_PDT000774785.3_protein.fasta-MKLLKVAAFAAIVVSGSALAGVVPQWGGGGNHNGGGNSSGPDSTLSIYQYGSANAALALQSDARKSETTITQSGYGNGADVGQGADNSTIELTQNGFRNNATIDQWNAKNSDITVGQYGGNNAALVNQTASDSSVMVRQVGFGNNATANQY
--
GCA_013576555.1_PDT000788915.1_protein.fasta:>EFR7767572.1 major curlin subunit CsgA [Salmonella enterica subsp. enterica serovar Infantis]
GCA_013576555.1_PDT000788915.1_protein.fasta-MKLLKVAAFAAIVVSGSALAGVVPQWGGGGNHNGGGNSSGPDSTLSIYQYGSANAALALQSDARKSETTITQSGYGNGADVGQGADNSTIELTQNGFRNNATIDQWNAKNSDITVGQYGGNNAALVNQTASDSSVMVRQVGFGNNATANQY
--
GCA_013628225.1_PDT000773947.1_protein.fasta:>EFS2506745.1 major curlin subunit CsgA [Salmonella enterica subsp. enterica serovar Infantis]
GCA_013628225.1_PDT000773947.1_protein.fasta-MKLLKVAAFAAIVVSGSALAGVVPQWGGGGNHNGGGNSSGPDSTLSIYQYGSANAALALQSDARKSETTITQSGYGNGADVGQGADNSTIELTQNGFRNNATIDQWNAKNSDITVGQYGGNNAALVNQTASDSSVMVRQVGFGNNATANQY
--
GCA_013633695.1_PDT000773592.1_protein.fasta:>EFS3779400.1 major curlin subunit CsgA [Salmonella enterica subsp. enterica serovar Infantis]
GCA_013633695.1_PDT000773592.1_protein.fasta-MKLLKVAAFAAIVVSGSALAGVVPQWGGGGNHNGGGNSSGPDSTLSIYQYGSANAALALQSDARKSETTITQSGYGNGADVGQGADNSTIELTQNGFRNNATIDQWNAKNSDITVGQYGGNNAALVNQTASDSSVMVRQVGFGNNATANQY
--
GCA_013661635.1_PDT000771183.1_protein.fasta:>EFS6746865.1 major curlin subunit CsgA [Salmonella enterica subsp. enterica serovar Infantis]
GCA_013661635.1_PDT000771183.1_protein.fasta-MKLLKVAAFAAIVVSGSALAGVVPQWGGGGNHNGGGNSSGPDSTLSIYQYGSANAALALQSDARKSETTITQSGYGNGADVGQGADNSTIELTQNGFRNNATIDQWNAKNSDITVGQYGGNNAALVNQTASDSSVMVRQVGFGNNATANQY
--
GCA_013669515.1_PDT000770541.1_protein.fasta:>EFS8324315.1 major curlin subunit CsgA [Salmonella enterica subsp. enterica serovar Infantis]
GCA_013669515.1_PDT000770541.1_protein.fasta-MKLLKVAAFAAIVVSGSALAGVVPQWGGGGNHNGGGNSSGPDSTLSIYQYGSANAALALQSDARKSETTITQSGYGNGADVGQGADNSTIELTQNGFRNNATIDQWNAKNSDITVGQYGGNNAALVNQTASDSSVMVRQVGFGNNATANQY
--
GCA_013776665.1_PDT000753777.1_protein.fasta:>EFU9396719.1 major curlin subunit CsgA [Salmonella enterica subsp. enterica serovar Infantis]
GCA_013776665.1_PDT000753777.1_protein.fasta-MKLLKVAAFAAIVVSGSALAGVVPQWGGGGNHNGGGNSSGPDSTLSIYQYGSANAALALQSDARKSETTITQSGYGNGADVGQGADNSTIELTQNGFRNNATIDQWNAKNSDITVGQYGGNNAALVNQTASDSSVMVRQVGFGNNATANQY
--
GCA_014045005.1_PDT000800147.1_protein.fasta:>EFZ9497973.1 major curlin subunit CsgA [Salmonella enterica subsp. enterica serovar Infantis]
GCA_014045005.1_PDT000800147.1_protein.fasta-MKLLKVAAFAAIVVSGSALAGVVPQWGGGGNHNGGGNSSGPDSTLSIYQYGSANAALALQSDARKSETTITQSGYGNGADVGQGADNSTIELTQNGFRNNATIDQWNAKNSDITVGQYGGNNAALVNQTASDSSVMVRQVGFGNNATANQY
--
GCA_014150645.1_PDT000806698.1_protein.fasta:>EGB1555051.1 major curlin subunit CsgA [Salmonella enterica subsp. enterica serovar Infantis]
GCA_014150645.1_PDT000806698.1_protein.fasta-MKLLKVAAFAAIVVSGSALAGVVPQWGGGGNHNGGGNSSGPDSTLSIYQYGSANAALALQSDARKSETTITQSGYGNGADVGQGADNSTIELTQNGFRNNATIDQWNAKNSDITVGQYGGNNAALVNQTASDSSVMVRQVGFGNNATANQY
--
GCA_014214195.1_PDT000810211.1_protein.fasta:>EGB5965027.1 major curlin subunit CsgA [Salmonella enterica subsp. enterica serovar Infantis]
GCA_014214195.1_PDT000810211.1_protein.fasta-MKLLKVAAFAAIVVSGSALAGVVPQWGGGGNHNGGGNSSGPDSTLSIYQYGSANAALALQSDARKSETTITQSGYGNGADVGQGADNSTIELTQNGFRNNATIDQWNAKNSDITVGQYGGNNAALVNQTASDSSVMVRQVGFGNNATANQY
--
GCA_014276485.1_PDT000817598.1_protein.fasta:>EGC3447873.1 major curlin subunit CsgA [Salmonella enterica subsp. enterica serovar Infantis]
GCA_014276485.1_PDT000817598.1_protein.fasta-MKLLKVAAFAAIVVSGSALAGVVPQWGGGGNHNGGGNSSGPDSTLSIYQYGSANAALALQSDARKSETTITQSGYGNGADVGQGADNSTIELTQNGFRNNATIDQWNAKNSDITVGQYGGNNAALVNQTASDSSVMVRQVGFGNNATANQY
--
GCA_014341635.1_PDT000810207.1_protein.fasta:>EGC9451292.1 major curlin subunit CsgA [Salmonella enterica subsp. enterica serovar Infantis]
GCA_014341635.1_PDT000810207.1_protein.fasta-MKLLKVAAFAAIVVSGSALAGVVPQWGGGGNHNGGGNSSGPDSTLSIYQYGSANAALALQSDARKSETTITQSGYGNGADVGQGADNSTIELTQNGFRNNATIDQWNAKNSDITVGQYGGNNAALVNQTASDSSVMVRQVGFGNNATANQY
--
GCA_014370865.1_PDT000788099.1_protein.fasta:>EGD4150280.1 major curlin subunit CsgA [Salmonella enterica subsp. enterica serovar Infantis]
GCA_014370865.1_PDT000788099.1_protein.fasta-MKLLKVAAFAAIVVSGSALAGVVPQWGGGGNHNGGGNSSGPDSTLSIYQYGSANAALALQSDARKSETTITQSGYGNGADVGQGADNSTIELTQNGFRNNATIDQWNAKNSDITVGQYGGNNAALVNQTASDSSVMVRQVGFGNNATANQY
--
GCA_014550355.1_PDT000834686.1_protein.fasta:>EGG1658453.1 major curlin subunit CsgA [Salmonella enterica subsp. enterica serovar Infantis]
GCA_014550355.1_PDT000834686.1_protein.fasta-MKLLKVAAFAAIVVSGSALAGVVPQWGGGGNHNGGGNSSGPDSTLSIYQYGSANAALALQSDARKSETTITQSGYGNGADVGQGADNSTIELTQNGFRNNATIDQWNAKNSDITVGQYGGNNAALVNQTASDSSVMVRQVGFGNNATANQY
--
GCA_014550555.1_PDT000834668.1_protein.fasta:>EGG1760375.1 major curlin subunit CsgA [Salmonella enterica subsp. enterica serovar Infantis]
GCA_014550555.1_PDT000834668.1_protein.fasta-MKLLKVAAFAAIVVSGSALAGVVPQWGGGGNHNGGGNSSGPDSTLSIYQYGSANAALALQSDARKSETTITQSGYGNGADVGQGADNSTIELTQNGFRNNATIDQWNAKNSDITVGQYGGNNAALVNQTASDSSVMVRQVGFGNNATANQY
--
GCA_014581075.1_PDT000724921.1_protein.fasta:>EGG7290075.1 major curlin subunit CsgA [Salmonella enterica subsp. enterica serovar Infantis]
GCA_014581075.1_PDT000724921.1_protein.fasta-MKLLKVAAFAAIVVSGSALAGVVPQWGGGGNHNGGGNSSGPDSTLSIYQYGSANAALALQSDARKSETTITQSGYGNGADVGQGADNSTIELTQNGFRNNATIDQWNAKNSDITVGQYGGNNAALVNQTASDSSVMVRQVGFGNNATANQY
--
GCA_014581235.1_PDT000724929.1_protein.fasta:>EGG7343079.1 major curlin subunit CsgA [Salmonella enterica subsp. enterica serovar Infantis]
GCA_014581235.1_PDT000724929.1_protein.fasta-MKLLKVAAFAAIVVSGSALAGVVPQWGGGGNHNGGGNSSGPDSTLSIYQYGSANAALALQSDARKSETTITQSGYGNGADVGQGADNSTIELTQNGFRNNATIDQWNAKNSDITVGQYGGNNAALVNQTASDSSVMVRQVGFGNNATANQY
--
GCA_014581255.1_PDT000725582.1_protein.fasta:>EGG7336355.1 major curlin subunit CsgA [Salmonella enterica subsp. enterica serovar Infantis]
GCA_014581255.1_PDT000725582.1_protein.fasta-MKLLKVAAFAAIVVSGSALAGVVPQWGGGGNHNGGGNSSGPDSTLSIYQYGSANAALALQSDARKSETTITQSGYGNGADVGQGADNSTIELTQNGFRNNATIDQWNAKNSDITVGQYGGNNAALVNQTASDSSVMVRQVGFGNNATANQY
--
GCA_014581275.1_PDT000725573.1_protein.fasta:>EGG7354885.1 major curlin subunit CsgA [Salmonella enterica subsp. enterica serovar Infantis]
GCA_014581275.1_PDT000725573.1_protein.fasta-MKLLKVAAFAAIVVSGSALAGVVPQWGGGGNHNGGGNSSGPDSTLSIYQYGSANAALALQSDARKSETTITQSGYGNGADVGQGADNSTIELTQNGFRNNATIDQWNAKNSDITVGQYGGNNAALVNQTASDSSVMVRQVGFGNNATANQY
--
GCA_014581395.1_PDT000725498.1_protein.fasta:>EGG7421295.1 major curlin subunit CsgA [Salmonella enterica subsp. enterica serovar Infantis]
GCA_014581395.1_PDT000725498.1_protein.fasta-MKLLKVAAFAAIVVSGSALAGVVPQWGGGGNHNGGGNSSGPDSTLSIYQYGSANAALALQSDARKSETTITQSGYGNGADVGQGADNSTIELTQNGFRNNATIDQWNAKNSDITVGQYGGNNAALVNQTASDSSVMVRQVGFGNNATANQY
--
GCA_014581495.1_PDT000725403.1_protein.fasta:>EGG7450869.1 major curlin subunit CsgA [Salmonella enterica subsp. enterica serovar Infantis]
GCA_014581495.1_PDT000725403.1_protein.fasta-MKLLKVAAFAAIVVSGSALAGVVPQWGGGGNHNGGGNSSGPDSTLSIYQYGSANAALALQSDARKSETTITQSGYGNGADVGQGADNSTIELTQNGFRNNATIDQWNAKNSDITVGQYGGNNAALVNQTASDSSVMVRQVGFGNNATANQY
--
GCA_014582455.1_PDT000724372.1_protein.fasta:>EGG7571948.1 major curlin subunit CsgA [Salmonella enterica subsp. enterica serovar Infantis]
GCA_014582455.1_PDT000724372.1_protein.fasta-MKLLKVAAFAAIVVSGSALAGVVPQWGGGGNHNGGGNSSGPDSTLSIYQYGSANAALALQSDARKSETTITQSGYGNGADVGQGADNSTIELTQNGFRNNATIDQWNAKNSDITVGQYGGNNAALVNQTASDSSVMVRQVGFGNNATANQY
--
GCA_014582715.1_PDT000724156.1_protein.fasta:>EGG7610166.1 major curlin subunit CsgA [Salmonella enterica subsp. enterica serovar Infantis]
GCA_014582715.1_PDT000724156.1_protein.fasta-MKLLKVAAFAAIVVSGSALAGVVPQWGGGGNHNGGGNSSGPDSTLSIYQYGSANAALALQSDARKSETTITQSGYGNGADVGQGADNSTIELTQNGFRNNATIDQWNAKNSDITVGQYGGNNAALVNQTASDSSVMVRQVGFGNNATANQY
--
GCA_014599635.1_PDT000836922.1_protein.fasta:>EGH0723905.1 major curlin subunit CsgA [Salmonella enterica subsp. enterica serovar Infantis]
GCA_014599635.1_PDT000836922.1_protein.fasta-MKLLKVAAFAAIVVSGSALAGVVPQWGGGGNHNGGGNSSGPDSTLSIYQYGSANAALALQSDARKSETTITQSGYGNGADVGQGADNSTIELTQNGFRNNATIDQWNAKNSDITVGQYGGNNAALVNQTASDSSVMVRQVGFGNNATANQY
--
GCA_014599955.1_PDT000836948.1_protein.fasta:>EGH0611619.1 major curlin subunit CsgA [Salmonella enterica subsp. enterica serovar Infantis]
GCA_014599955.1_PDT000836948.1_protein.fasta-MKLLKVAAFAAIVVSGSALAGVVPQWGGGGNHNGGGNSSGPDSTLSIYQYGSANAALALQSDARKSETTITQSGYGNGADVGQGADNSTIELTQNGFRNNATIDQWNAKNSDITVGQYGGNNAALVNQTASDSSVMVRQVGFGNNATANQY
--
GCA_014600175.1_PDT000836895.1_protein.fasta:>EGH0845499.1 major curlin subunit CsgA [Salmonella enterica subsp. enterica serovar Infantis]
GCA_014600175.1_PDT000836895.1_protein.fasta-MKLLKVAAFAAIVVSGSALAGVVPQWGGGGNHNGGGNSSGPDSTLSIYQYGSANAALALQSDARKSETTITQSGYGNGADVGQGADNSTIELTQNGFRNNATIDQWNAKNSDITVGQYGGNNAALVNQTASDSSVMVRQVGFGNNATANQY
--
GCA_014718985.1_PDT000843621.1_protein.fasta:>EGI1044607.1 major curlin subunit CsgA [Salmonella enterica subsp. enterica serovar Infantis]
GCA_014718985.1_PDT000843621.1_protein.fasta-MKLLKVAAFAAIVVSGSALAGVVPQWGGGGNHNGGGNSSGPDSTLSIYQYGSANAALALQSDARKSETTITQSGYGNGADVGQGADNSTIELTQNGFRNNATIDQWNAKNSDITVGQYGGNNAALVNQTASDSSVMVRQVGFGNNATANQY
--
GCA_014768535.1_PDT000847595.1_protein.fasta:>EGI7484782.1 major curlin subunit CsgA [Salmonella enterica subsp. enterica serovar Infantis]
GCA_014768535.1_PDT000847595.1_protein.fasta-MKLLKVAAFAAIVVSGSALAGVVPQWGGGGNHNGGGNSSGPDSTLSIYQYGSANAALALQSDARKSETTITQSGYGNGADVGQGADNSTIELTQNGFRNNATIDQWNAKNSDITVGQYGGNNAALVNQTASDSSVMVRQVGFGNNATANQY
--
GCA_015134975.1_PDT000872776.1_protein.fasta:>EGM7615869.1 major curlin subunit CsgA [Salmonella enterica subsp. enterica serovar Infantis]
GCA_015134975.1_PDT000872776.1_protein.fasta-MKLLKVAAFAAIVVSGSALAGVVPQWGGGGNHNGGGNSSGPDSTLSIYQYGSANAALALQSDARKSETTITQSGYGNGADVGQGADNSTIELTQNGFRNNATIDQWNAKNSDITVGQYGGNNAALVNQTASDSSVMVRQVGFGNNATANQY
--
GCA_015165015.1_PDT000872808.1_protein.fasta:>EGM5582918.1 major curlin subunit CsgA [Salmonella enterica subsp. enterica serovar Infantis]
GCA_015165015.1_PDT000872808.1_protein.fasta-MKLLKVAAFAAIVVSGSALAGVVPQWGGGGNHNGGGNSSGPDSTLSIYQYGSANAALALQSDARKSETTITQSGYGNGADVGQGADNSTIELTQNGFRNNATIDQWNAKNSDITVGQYGGNNAALVNQTASDSSVMVRQVGFGNNATANQY
--
GCA_015170655.1_PDT000872748.1_protein.fasta:>EGM5056058.1 major curlin subunit CsgA [Salmonella enterica subsp. enterica serovar Infantis]
GCA_015170655.1_PDT000872748.1_protein.fasta-MKLLKVAAFAAIVVSGSALAGVVPQWGGGGNHNGGGNSSGPDSTLSIYQYGSANAALALQSDARKSETTITQSGYGNGADVGQGADNSTIELTQNGFRNNATIDQWNAKNSDITVGQYGGNNAALVNQTASDSSVMVRQVGFGNNATANQY
--
GCA_015176205.1_PDT000873726.1_protein.fasta:>EGN0914062.1 major curlin subunit CsgA [Salmonella enterica subsp. enterica serovar Infantis]
GCA_015176205.1_PDT000873726.1_protein.fasta-MKLLKVAAFAAIVVSGSALAGVVPQWGGGGNHNGGGNSSGPDSTLSIYQYGSANAALALQSDARKSETTITQSGYGNGADVGQGADNSTIELTQNGFRNNATIDQWNAKNSDITVGQYGGNNAALVNQTASDSSVMVRQVGFGNNATANQY
--
GCA_015176685.1_PDT000873699.1_protein.fasta:>EGN1061529.1 major curlin subunit CsgA [Salmonella enterica subsp. enterica serovar Infantis]
GCA_015176685.1_PDT000873699.1_protein.fasta-MKLLKVAAFAAIVVSGSALAGVVPQWGGGGNHNGGGNSSGPDSTLSIYQYGSANAALALQSDARKSETTITQSGYGNGADVGQGADNSTIELTQNGFRNNATIDQWNAKNSDITVGQYGGNNAALVNQTASDSSVMVRQVGFGNNATANQY
--
GCA_015176905.1_PDT000873686.1_protein.fasta:>EGN1087005.1 major curlin subunit CsgA [Salmonella enterica subsp. enterica serovar Infantis]
GCA_015176905.1_PDT000873686.1_protein.fasta-MKLLKVAAFAAIVVSGSALAGVVPQWGGGGNHNGGGNSSGPDSTLSIYQYGSANAALALQSDARKSETTITQSGYGNGADVGQGADNSTIELTQNGFRNNATIDQWNAKNSDITVGQYGGNNAALVNQTASDSSVMVRQVGFGNNATANQY
--
GCA_015201285.1_PDT000851382.1_protein.fasta:>EGN4581317.1 major curlin subunit CsgA [Salmonella enterica subsp. enterica serovar Infantis]
GCA_015201285.1_PDT000851382.1_protein.fasta-MKLLKVAAFAAIVVSGSALAGVVPQWGGGGNHNGGGNSSGPDSTLSIYQYGSANAALALQSDARKSETTITQSGYGNGADVGQGADNSTIELTQNGFRNNATIDQWNAKNSDITVGQYGGNNAALVNQTASDSSVMVRQVGFGNNATANQY
--
GCA_015201365.1_PDT000851381.1_protein.fasta:>EGN4704094.1 major curlin subunit CsgA [Salmonella enterica subsp. enterica serovar Infantis]
GCA_015201365.1_PDT000851381.1_protein.fasta-MKLLKVAAFAAIVVSGSALAGVVPQWGGGGNHNGGGNSSGPDSTLSIYQYGSANAALALQSDARKSETTITQSGYGNGADVGQGADNSTIELTQNGFRNNATIDQWNAKNSDITVGQYGGNNAALVNQTASDSSVMVRQVGFGNNATANQY
--
GCA_015217665.1_PDT000876893.1_protein.fasta:>EGN7148950.1 major curlin subunit CsgA [Salmonella enterica subsp. enterica serovar Infantis]
GCA_015217665.1_PDT000876893.1_protein.fasta-MKLLKVAAFAAIVVSGSALAGVVPQWGGGGNHNGGGNSSGPDSTLSIYQYGSANAALALQSDARKSETTITQSGYGNGADVGQGADNSTIELTQNGFRNNATIDQWNAKNSDITVGQYGGNNAALVNQTASDSSVMVRQVGFGNNATANQY
--
GCA_015219325.1_PDT000876784.1_protein.fasta:>EGN7460617.1 major curlin subunit CsgA [Salmonella enterica subsp. enterica serovar Infantis]
GCA_015219325.1_PDT000876784.1_protein.fasta-MKLLKVAAFAAIVVSGSALAGVVPQWGGGGNHNGGGNSSGPDSTLSIYQYGSANAALALQSDARKSETTITQSGYGNGADVGQGADNSTIELTQNGFRNNATIDQWNAKNSDITVGQYGGNNAALVNQTASDSSVMVRQVGFGNNATANQY
--
GCA_015245845.1_PDT000879874.1_protein.fasta:>EGO0348362.1 major curlin subunit CsgA [Salmonella enterica subsp. enterica serovar Infantis]
GCA_015245845.1_PDT000879874.1_protein.fasta-MKLLKVAAFAAIVVSGSALAGVVPQWGGGGNHNGGGNSSGPDSTLSIYQYGSANAALALQSDARKSETTITQSGYGNGADVGQGADNSTIELTQNGFRNNATIDQWNAKNSDITVGQYGGNNAALVNQTASDSSVMVRQVGFGNNATANQY
--
GCA_015253555.1_PDT000879868.1_protein.fasta:>EGO1939718.1 major curlin subunit CsgA [Salmonella enterica subsp. enterica serovar Infantis]
GCA_015253555.1_PDT000879868.1_protein.fasta-MKLLKVAAFAAIVVSGSALAGVVPQWGGGGNHNGGGNSSGPDSTLSIYQYGSANAALALQSDARKSETTITQSGYGNGADVGQGADNSTIELTQNGFRNNATIDQWNAKNSDITVGQYGGNNAALVNQTASDSSVMVRQVGFGNNATANQY
--
GCA_015376085.1_PDT000885217.1_protein.fasta:>EGP1006414.1 major curlin subunit CsgA [Salmonella enterica subsp. enterica serovar Infantis]
GCA_015376085.1_PDT000885217.1_protein.fasta-MKLLKVAAFAAIVVSGSALAGVVPQWGGGGNHNGGGNSSGPDSTLSIYQYGSANAALALQSDARKSETTITQSGYGNGADVGQGADNSTIELTQNGFRNNATIDQWNAKNSDITVGQYGGNNAALVNQTASDSSVMVRQVGFGNNATANQY
--
GCA_015530625.1_PDT000891426.1_protein.fasta:>EGP7867039.1 major curlin subunit CsgA [Salmonella enterica subsp. enterica serovar Infantis]
GCA_015530625.1_PDT000891426.1_protein.fasta-MKLLKVAAFAAIVVSGSALAGVVPQWGGGGNHNGGGNSSGPDSTLSIYQYGSANAALALQSDARKSETTITQSGYGNGADVGQGADNSTIELTQNGFRNNATIDQWNAKNSDITVGQYGGNNAALVNQTASDSSVMVRQVGFGNNATANQY
--
GCA_015688415.1_PDT000897232.1_protein.fasta:>EGQ5442747.1 major curlin subunit CsgA [Salmonella enterica subsp. enterica serovar Infantis]
GCA_015688415.1_PDT000897232.1_protein.fasta-MKLLKVAAFAAIVVSGSALAGVVPQWGGGGNHNGGGNSSGPDSTLSIYQYGSANAALALQSDARKSETTITQSGYGNGADVGQGADNSTIELTQNGFRNNATIDQWNAKNSDITVGQYGGNNAALVNQTASDSSVMVRQVGFGNNATANQY
--
GCA_015822565.1_PDT000902993.1_protein.fasta:>EGR6314637.1 major curlin subunit CsgA [Salmonella enterica subsp. enterica serovar Infantis]
GCA_015822565.1_PDT000902993.1_protein.fasta-MKLLKVAAFAAIVVSGSALAGVVPQWGGGGNHNGGGNSSGPDSTLSIYQYGSANAALALQSDARKSETTITQSGYGNGADVGQGADNSTIELTQNGFRNNATIDQWNAKNSDITVGQYGGNNAALVNQTASDSSVMVRQVGFGNNATANQY
--
GCA_015863745.1_PDT000906115.1_protein.fasta:>EGS1934982.1 major curlin subunit CsgA [Salmonella enterica subsp. enterica serovar Infantis]
GCA_015863745.1_PDT000906115.1_protein.fasta-MKLLKVAAFAAIVVSGSALAGVVPQWGGGGNHNGGGNSSGPDSTLSIYQYGSANAALALQSDARKSETTITQSGYGNGADVGQGADNSTIELTQNGFRNNATIDQWNAKNSDITVGQYGGNNAALVNQTASDSSVMVRQVGFGNNATANQY
--
GCA_015863785.1_PDT000906131.1_protein.fasta:>EGS1941192.1 major curlin subunit CsgA [Salmonella enterica subsp. enterica serovar Infantis]
GCA_015863785.1_PDT000906131.1_protein.fasta-MKLLKVAAFAAIVVSGSALAGVVPQWGGGGNHNGGGNSSGPDSTLSIYQYGSANAALALQSDARKSETTITQSGYGNGADVGQGADNSTIELTQNGFRNNATIDQWNAKNSDITVGQYGGNNAALVNQTASDSSVMVRQVGFGNNATANQY
--
GCA_015869625.1_PDT000906118.1_protein.fasta:>EGS3086181.1 major curlin subunit CsgA [Salmonella enterica subsp. enterica serovar Infantis]
GCA_015869625.1_PDT000906118.1_protein.fasta-MKLLKVAAFAAIVVSGSALAGVVPQWGGGGNHNGGGNSSGPDSTLSIYQYGSANAALALQSDARKSETTITQSGYGNGADVGQGADNSTIELTQNGFRNNATIDQWNAKNSDITVGQYGGNNAALVNQTASDSSVMVRQVGFGNNATANQY
--
GCA_015902785.1_PDT000908086.1_protein.fasta:>EGS5744976.1 major curlin subunit CsgA [Salmonella enterica subsp. enterica serovar Infantis]
GCA_015902785.1_PDT000908086.1_protein.fasta-MKLLKVAAFAAIVVSGSALAGVVPQWGGGGNHNGGGNSSGPDSTLSIYQYGSANAALALQSDARKSETTITQSGYGNGADVGQGADNSTIELTQNGFRNNATIDQWNAKNSDITVGQYGGNNAALVNQTASDSSVMVRQVGFGNNATANQY
--
GCA_016057725.1_PDT000913434.1_protein.fasta:>EGT3250292.1 major curlin subunit CsgA [Salmonella enterica subsp. enterica serovar Infantis]
GCA_016057725.1_PDT000913434.1_protein.fasta-MKLLKVAAFAAIVVSGSALAGVVPQWGGGGNHNGGGNSSGPDSTLSIYQYGSANAALALQSDARKSETTITQSGYGNGADVGQGADNSTIELTQNGFRNNATIDQWNAKNSDITVGQYGGNNAALVNQTASDSSVMVRQVGFGNNATANQY
--
GCA_016058235.1_PDT000913447.1_protein.fasta:>EGT3201998.1 major curlin subunit CsgA [Salmonella enterica subsp. enterica serovar Infantis]
GCA_016058235.1_PDT000913447.1_protein.fasta-MKLLKVAAFAAIVVSGSALAGVVPQWGGGGNHNGGGNSSGPDSTLSIYQYGSANAALALQSDARKSETTITQSGYGNGADVGQGADNSTIELTQNGFRNNATIDQWNAKNSDITVGQYGGNNAALVNQTASDSSVMVRQVGFGNNATANQY
--
GCA_016058255.1_PDT000913446.1_protein.fasta:>EGT3215359.1 major curlin subunit CsgA [Salmonella enterica subsp. enterica serovar Infantis]
GCA_016058255.1_PDT000913446.1_protein.fasta-MKLLKVAAFAAIVVSGSALAGVVPQWGGGGNHNGGGNSSGPDSTLSIYQYGSANAALALQSDARKSETTITQSGYGNGADVGQGADNSTIELTQNGFRNNATIDQWNAKNSDITVGQYGGNNAALVNQTASDSSVMVRQVGFGNNATANQY
--
GCA_016058595.1_PDT000913426.1_protein.fasta:>EGT3301862.1 major curlin subunit CsgA [Salmonella enterica subsp. enterica serovar Infantis]
GCA_016058595.1_PDT000913426.1_protein.fasta-MKLLKVAAFAAIVVSGSALAGVVPQWGGGGNHNGGGNSSGPDSTLSIYQYGSANAALALQSDARKSETTITQSGYGNGADVGQGADNSTIELTQNGFRNNATIDQWNAKNSDITVGQYGGNNAALVNQTASDSSVMVRQVGFGNNATANQY
--
GCA_016058695.1_PDT000913423.1_protein.fasta:>EGT3314055.1 major curlin subunit CsgA [Salmonella enterica subsp. enterica serovar Infantis]
GCA_016058695.1_PDT000913423.1_protein.fasta-MKLLKVAAFAAIVVSGSALAGVVPQWGGGGNHNGGGNSSGPDSTLSIYQYGSANAALALQSDARKSETTITQSGYGNGADVGQGADNSTIELTQNGFRNNATIDQWNAKNSDITVGQYGGNNAALVNQTASDSSVMVRQVGFGNNATANQY
--
GCA_016349285.1_PDT000922613.1_protein.fasta:>EGW7922435.1 major curlin subunit CsgA [Salmonella enterica subsp. enterica serovar Infantis]
GCA_016349285.1_PDT000922613.1_protein.fasta-MKLLKVAAFAAIVVSGSALAGVVPQWGGGGNHNGGGNSSGPDSTLSIYQYGSANAALALQSDARKSETTITQSGYGNGADVGQGADNSTIELTQNGFRNNATIDQWNAKNSDITVGQYGGNNAALVNQTASDSSVMVRQVGFGNNATANQY
--
GCA_016349885.1_PDT000922559.1_protein.fasta:>EGW8075237.1 major curlin subunit CsgA [Salmonella enterica subsp. enterica serovar Infantis]
GCA_016349885.1_PDT000922559.1_protein.fasta-MKLLKVAAFAAIVVSGSALAGVVPQWGGGGNHNGGGNSSGPDSTLSIYQYGSANAALALQSDARKSETTITQSGYGNGADVGQGADNSTIELTQNGFRNNATIDQWNAKNSDITVGQYGGNNAALVNQTASDSSVMVRQVGFGNNATANQY
--
GCA_016434885.1_PDT000925708.1_protein.fasta:>EGX7558221.1 major curlin subunit CsgA [Salmonella enterica subsp. enterica serovar Infantis]
GCA_016434885.1_PDT000925708.1_protein.fasta-MKLLKVAAFAAIVVSGSALAGVVPQWGGGGNHNGGGNSSGPDSTLSIYQYGSANAALALQSDARKSETTITQSGYGNGADVGQGADNSTIELTQNGFRNNATIDQWNAKNSDITVGQYGGNNAALVNQTASDSSVMVRQVGFGNNATANQY
--
GCA_016435105.1_PDT000925704.1_protein.fasta:>EGX7525051.1 major curlin subunit CsgA [Salmonella enterica subsp. enterica serovar Infantis]
GCA_016435105.1_PDT000925704.1_protein.fasta-MKLLKVAAFAAIVVSGSALAGVVPQWGGGGNHNGGGNSSGPDSTLSIYQYGSANAALALQSDARKSETTITQSGYGNGADVGQGADNSTIELTQNGFRNNATIDQWNAKNSDITVGQYGGNNAALVNQTASDSSVMVRQVGFGNNATANQY
--
GCA_016459605.1_PDT000926388.1_protein.fasta:>EGY1677806.1 major curlin subunit CsgA [Salmonella enterica subsp. enterica serovar Infantis]
GCA_016459605.1_PDT000926388.1_protein.fasta-MKLLKVAAFAAIVVSGSALAGVVPQWGGGGNHNGGGNSSGPDSTLSIYQYGSANAALALQSDARKSETTITQSGYGNGADVGQGADNSTIELTQNGFRNNATIDQWNAKNSDITVGQYGGNNAALVNQTASDSSVMVRQVGFGNNATANQY
--
GCA_016459665.1_PDT000926385.1_protein.fasta:>EGY1649382.1 major curlin subunit CsgA [Salmonella enterica subsp. enterica serovar Infantis]
GCA_016459665.1_PDT000926385.1_protein.fasta-MKLLKVAAFAAIVVSGSALAGVVPQWGGGGNHNGGGNSSGPDSTLSIYQYGSANAALALQSDARKSETTITQSGYGNGADVGQGADNSTIELTQNGFRNNATIDQWNAKNSDITVGQYGGNNAALVNQTASDSSVMVRQVGFGNNATANQY
--
GCA_016459765.1_PDT000926378.1_protein.fasta:>EGY1662135.1 major curlin subunit CsgA [Salmonella enterica subsp. enterica serovar Infantis]
GCA_016459765.1_PDT000926378.1_protein.fasta-MKLLKVAAFAAIVVSGSALAGVVPQWGGGGNHNGGGNSSGPDSTLSIYQYGSANAALALQSDARKSETTITQSGYGNGADVGQGADNSTIELTQNGFRNNATIDQWNAKNSDITVGQYGGNNAALVNQTASDSSVMVRQVGFGNNATANQY
--
GCA_016460045.1_PDT000926370.1_protein.fasta:>EGY1632560.1 major curlin subunit CsgA [Salmonella enterica subsp. enterica serovar Infantis]
GCA_016460045.1_PDT000926370.1_protein.fasta-MKLLKVAAFAAIVVSGSALAGVVPQWGGGGNHNGGGNSSGPDSTLSIYQYGSANAALALQSDARKSETTITQSGYGNGADVGQGADNSTIELTQNGFRNNATIDQWNAKNSDITVGQYGGNNAALVNQTASDSSVMVRQVGFGNNATANQY
--
GCA_016626525.1_PDT000931634.1_protein.fasta:>EHA2167070.1 major curlin subunit CsgA [Salmonella enterica subsp. enterica serovar Infantis]
GCA_016626525.1_PDT000931634.1_protein.fasta-MKLLKVAAFAAIVVSGSALAGVVPQWGGGGNHNGGGNSSGPDSTLSIYQYGSANAALALQSDARKSETTITQSGYGNGADVGQGADNSTIELTQNGFRNNATIDQWNAKNSDITVGQYGGNNAALVNQTASDSSVMVRQVGFGNNATANQY
--
GCA_016626605.1_PDT000931632.1_protein.fasta:>EHA2160222.1 major curlin subunit CsgA [Salmonella enterica subsp. enterica serovar Infantis]
GCA_016626605.1_PDT000931632.1_protein.fasta-MKLLKVAAFAAIVVSGSALAGVVPQWGGGGNHNGGGNSSGPDSTLSIYQYGSANAALALQSDARKSETTITQSGYGNGADVGQGADNSTIELTQNGFRNNATIDQWNAKNSDITVGQYGGNNAALVNQTASDSSVMVRQVGFGNNATANQY
--
GCA_016626965.1_PDT000931619.1_protein.fasta:>EHA2267145.1 major curlin subunit CsgA [Salmonella enterica subsp. enterica serovar Infantis]
GCA_016626965.1_PDT000931619.1_protein.fasta-MKLLKVAAFAAIVVSGSALAGVVPQWGGGGNHNGGGNSSGPDSTLSIYQYGSANAALALQSDARKSETTITQSGYGNGADVGQGADNSTIELTQNGFRNNATIDQWNAKNSDITVGQYGGNNAALVNQTASDSSVMVRQVGFGNNATANQY
--
GCA_016626985.1_PDT000931618.1_protein.fasta:>EHA2273403.1 major curlin subunit CsgA [Salmonella enterica subsp. enterica serovar Infantis]
GCA_016626985.1_PDT000931618.1_protein.fasta-MKLLKVAAFAAIVVSGSALAGVVPQWGGGGNHNGGGNSSGPDSTLSIYQYGSANAALALQSDARKSETTITQSGYGNGADVGQGADNSTIELTQNGFRNNATIDQWNAKNSDITVGQYGGNNAALVNQTASDSSVMVRQVGFGNNATANQY
--
GCA_016976055.1_PDT000968607.1_protein.fasta:>EHB5072070.1 major curlin subunit CsgA [Salmonella enterica subsp. enterica serovar Infantis]
GCA_016976055.1_PDT000968607.1_protein.fasta-MKLLKVAAFAAIVVSGSALAGVVPQWGGGGNHNGGGNSSGPDSTLSIYQYGSANAALALQSDARKSETTITQSGYGNGADVGQGADNSTIELTQNGFRNNATIDQWNAKNSDITVGQYGGNNAALVNQTASDSSVMVRQVGFGNNATANQY
--
GCA_016992795.1_PDT000967107.1_protein.fasta:>EHB6281841.1 major curlin subunit CsgA [Salmonella enterica subsp. enterica serovar Infantis]
GCA_016992795.1_PDT000967107.1_protein.fasta-MKLLKVAAFAAIVVSGSALAGVVPQWGGGGNHNGGGNSSGPDSTLSIYQYGSANAALALQSDARKSETTITQSGYGNGADVGQGADNSTIELTQNGFRNNATIDQWNAKNSDITVGQYGGNNAALVNQTASDSSVMVRQVGFGNNATANQY
--
GCA_017037155.1_PDT000954269.1_protein.fasta:>EHC3162642.1 major curlin subunit CsgA [Salmonella enterica subsp. enterica serovar Infantis]
GCA_017037155.1_PDT000954269.1_protein.fasta-MKLLKVAAFAAIVVSGSALAGVVPQWGGGGNHNGGGNSSGPDSTLSIYQYGSANAALALQSDARKSETTITQSGYGNGADVGQGADNSTIELTQNGFRNNATIDQWNAKNSDITVGQYGGNNAALVNQTASDSSVMVRQVGFGNNATANQY
--
GCA_017107965.1_PDT000973671.1_protein.fasta:>EHC9842305.1 major curlin subunit CsgA [Salmonella enterica subsp. enterica serovar Infantis]
GCA_017107965.1_PDT000973671.1_protein.fasta-MKLLKVAAFAAIVVSGSALAGVVPQWGGGGNHNGGGNSSGPDSTLSIYQYGSANAALALQSDARKSETTITQSGYGNGADVGQGADNSTIELTQNGFRNNATIDQWNAKNSDITVGQYGGNNAALVNQTASDSSVMVRQVGFGNNATANQY
--
GCA_017110185.1_PDT000973608.1_protein.fasta:>EHD0161588.1 major curlin subunit CsgA [Salmonella enterica subsp. enterica serovar Infantis]
GCA_017110185.1_PDT000973608.1_protein.fasta-MKLLKVAAFAAIVVSGSALAGVVPQWGGGGNHNGGGNSSGPDSTLSIYQYGSANAALALQSDARKSETTITQSGYGNGADVGQGADNSTIELTQNGFRNNATIDQWNAKNSDITVGQYGGNNAALVNQTASDSSVMVRQVGFGNNATANQY
--
GCA_017110465.1_PDT000973599.1_protein.fasta:>EHD0200721.1 major curlin subunit CsgA [Salmonella enterica subsp. enterica serovar Infantis]
GCA_017110465.1_PDT000973599.1_protein.fasta-MKLLKVAAFAAIVVSGSALAGVVPQWGGGGNHNGGGNSSGPDSTLSIYQYGSANAALALQSDARKSETTITQSGYGNGADVGQGADNSTIELTQNGFRNNATIDQWNAKNSDITVGQYGGNNAALVNQTASDSSVMVRQVGFGNNATANQY
--
GCA_017173855.1_PDT000946149.1_protein.fasta:>EHD6464995.1 major curlin subunit CsgA [Salmonella enterica subsp. enterica serovar Infantis]
GCA_017173855.1_PDT000946149.1_protein.fasta-MKLLKVAAFAAIVVSGSALAGVVPQWGGGGNHNGGGNSSGPDSTLSIYQYGSANAALALQSDARKSETTITQSGYGNGADVGQGADNSTIELTQNGFRNNATIDQWNAKNSDITVGQYGGNNAALVNQTASDSSVMVRQVGFGNNATANQY
--
GCA_017193675.1_PDT000943157.1_protein.fasta:>EHD9002809.1 major curlin subunit CsgA [Salmonella enterica subsp. enterica serovar Infantis]
GCA_017193675.1_PDT000943157.1_protein.fasta-MKLLKVAAFAAIVVSGSALAGVVPQWGGGGNHNGGGNSSGPDSTLSIYQYGSANAALALQSDARKSETTITQSGYGNGADVGQGADNSTIELTQNGFRNNATIDQWNAKNSDITVGQYGGNNAALVNQTASDSSVMVRQVGFGNNATANQY
--
GCA_017193755.1_PDT000943153.1_protein.fasta:>EHD8988797.1 major curlin subunit CsgA [Salmonella enterica subsp. enterica serovar Infantis]
GCA_017193755.1_PDT000943153.1_protein.fasta-MKLLKVAAFAAIVVSGSALAGVVPQWGGGGNHNGGGNSSGPDSTLSIYQYGSANAALALQSDARKSETTITQSGYGNGADVGQGADNSTIELTQNGFRNNATIDQWNAKNSDITVGQYGGNNAALVNQTASDSSVMVRQVGFGNNATANQY
--
GCA_017283415.1_PDT000977014.1_protein.fasta:>EHF1112965.1 major curlin subunit CsgA [Salmonella enterica subsp. enterica serovar Infantis]
GCA_017283415.1_PDT000977014.1_protein.fasta-MKLLKVAAFAAIVVSGSALAGVVPQWGGGGNHNGGGNSSGPDSTLSIYQYGSANAALALQSDARKSETTITQSGYGNGADVGQGADNSTIELTQNGFRNNATIDQWNAKNSDITVGQYGGNNAALVNQTASDSSVMVRQVGFGNNATANQY
--
GCA_017337105.1_PDT000983464.1_protein.fasta:>EHF6432951.1 major curlin subunit CsgA [Salmonella enterica subsp. enterica serovar Infantis]
GCA_017337105.1_PDT000983464.1_protein.fasta-MKLLKVAAFAAIVVSGSALAGVVPQWGGGGNHNGGGNSSGPDSTLSIYQYGSANAALALQSDARKSETTITQSGYGNGADVGQGADNSTIELTQNGFRNNATIDQWNAKNSDITVGQYGGNNAALVNQTASDSSVMVRQVGFGNNATANQY
--
GCA_017337285.1_PDT000983456.1_protein.fasta:>EHF6440932.1 major curlin subunit CsgA [Salmonella enterica subsp. enterica serovar Infantis]
GCA_017337285.1_PDT000983456.1_protein.fasta-MKLLKVAAFAAIVVSGSALAGVVPQWGGGGNHNGGGNSSGPDSTLSIYQYGSANAALALQSDARKSETTITQSGYGNGADVGQGADNSTIELTQNGFRNNATIDQWNAKNSDITVGQYGGNNAALVNQTASDSSVMVRQVGFGNNATANQY
--
GCA_017373795.1_PDT000984162.1_protein.fasta:>EHG1698420.1 major curlin subunit CsgA [Salmonella enterica subsp. enterica serovar Infantis]
GCA_017373795.1_PDT000984162.1_protein.fasta-MKLLKVAAFAAIVVSGSALAGVVPQWGGGGNHNGGGNSSGPDSTLSIYQYGSANAALALQSDARKSETTITQSGYGNGADVGQGADNSTIELTQNGFRNNATIDQWNAKNSDITVGQYGGNNAALVNQTASDSSVMVRQVGFGNNATANQY
--
GCA_017493835.1_PDT000986533.1_protein.fasta:>EHG4519038.1 major curlin subunit CsgA [Salmonella enterica subsp. enterica serovar Infantis]
GCA_017493835.1_PDT000986533.1_protein.fasta-MKLLKVAAFAAIVVSGSALAGVVPQWGGGGNHNGGGNSSGPDSTLSIYQYGSANAALALQSDARKSETTITQSGYGNGADVGQGADNSTIELTQNGFRNNATIDQWNAKNSDITVGQYGGNNAALVNQTASDSSVMVRQVGFGNNATANQY
--
GCA_017493965.1_PDT000986527.1_protein.fasta:>EHG4523253.1 major curlin subunit CsgA [Salmonella enterica subsp. enterica serovar Infantis]
GCA_017493965.1_PDT000986527.1_protein.fasta-MKLLKVAAFAAIVVSGSALAGVVPQWGGGGNHNGGGNSSGPDSTLSIYQYGSANAALALQSDARKSETTITQSGYGNGADVGQGADNSTIELTQNGFRNNATIDQWNAKNSDITVGQYGGNNAALVNQTASDSSVMVRQVGFGNNATANQY
--
GCA_017496985.1_PDT000986493.1_protein.fasta:>EHG5002508.1 major curlin subunit CsgA [Salmonella enterica subsp. enterica serovar Infantis]
GCA_017496985.1_PDT000986493.1_protein.fasta-MKLLKVAAFAAIVVSGSALAGVVPQWGGGGNHNGGGNSSGPDSTLSIYQYGSANAALALQSDARKSETTITQSGYGNGADVGQGADNSTIELTQNGFRNNATIDQWNAKNSDITVGQYGGNNAALVNQTASDSSVMVRQVGFGNNATANQY
--
GCA_017576365.1_PDT000989864.1_protein.fasta:>EHG8792754.1 major curlin subunit CsgA [Salmonella enterica subsp. enterica serovar Infantis]
GCA_017576365.1_PDT000989864.1_protein.fasta-MKLLKVAAFAAIVVSGSALAGVVPQWGGGGNHNGGGNSSGPDSTLSIYQYGSANAALALQSDARKSETTITQSGYGNGADVGQGADNSTIELTQNGFRNNATIDQWNAKNSDITVGQYGGNNAALVNQTASDSSVMVRQVGFGNNATANQY
--
GCA_017576505.1_PDT000989855.1_protein.fasta:>EHG8828386.1 major curlin subunit CsgA [Salmonella enterica subsp. enterica serovar Infantis]
GCA_017576505.1_PDT000989855.1_protein.fasta-MKLLKVAAFAAIVVSGSALAGVVPQWGGGGNHNGGGNSSGPDSTLSIYQYGSANAALALQSDARKSETTITQSGYGNGADVGQGADNSTIELTQNGFRNNATIDQWNAKNSDITVGQYGGNNAALVNQTASDSSVMVRQVGFGNNATANQY
--
GCA_017689395.1_PDT000997204.1_protein.fasta:>EHH5893933.1 major curlin subunit CsgA [Salmonella enterica subsp. enterica serovar Infantis]
GCA_017689395.1_PDT000997204.1_protein.fasta-MKLLKVAAFAAIVVSGSALAGVVPQWGGGGNHNGGGNSSGPDSTLSIYQYGSANAALALQSDARKSETTITQSGYGNGADVGQGADNSTIELTQNGFRNNATIDQWNAKNSDITVGQYGGNNAALVNQTASDSSVMVRQVGFGNNATANQY
--
GCA_017689515.1_PDT000997200.1_protein.fasta:>EHH5839932.1 major curlin subunit CsgA [Salmonella enterica subsp. enterica serovar Infantis]
GCA_017689515.1_PDT000997200.1_protein.fasta-MKLLKVAAFAAIVVSGSALAGVVPQWGGGGNHNGGGNSSGPDSTLSIYQYGSANAALALQSDARKSETTITQSGYGNGADVGQGADNSTIELTQNGFRNNATIDQWNAKNSDITVGQYGGNNAALVNQTASDSSVMVRQVGFGNNATANQY
