# Supplementary material for: In silico design of a multiepitope subunit vaccine targeting Salmonella enterica serovar Infantis: an immunoinformatics and reverse vaccinology approach
Source: Front Immunol. 2026 Feb 6;17:1717278. doi: 10.3389/fimmu.2026.1717278 (PMC12920593; doi:10.3389/fimmu.2026.1717278)
Supplement: Supplementary File 5 — Results from IEDB MHC-I binding tool and IEDB immunogenicity prediction tool used in the selection of final CTL epitopes. [file DataSheet5.xlsx]

## Sheet: Table S4
Supplementary Table S4 shows results of all CTL epitope prediction results from IEDB MHC-I Binding tool
CTL epitopes
NSDITVGQY
ETTITQSGY
DSTLSIYQY
GADNSTIEL
ASDSSVMVR
GSANAALAL
GPDSTLSIY
QSDARKSET
GNNATANQY
QTASDSSVM
TASDSSVMV
TIELTQNGF
NSSGPDSTL
ATIDQWNAK
VAAFAAIVV
SVMVRQVGF
ALAGVVPQW
KVAAFAAIV
MKLLKVAAF
AIVVSGSAL
LALQSDARK
QYGSANAAL
SGPDSTLSI
NAKNSDITV
QYGGNNAAL
YGGNNAALV
SGYGNGADV
GQGADNSTI
ALALQSDAR
DSSVMVRQV
TIDQWNAKN
VSGSALAGV
NAALVNQTA
IVVSGSALA
DARKSETTI
NQTASDSSV
RKSETTITQ
NGFRNNATI
IELTQNGFR
TQSGYGNGA
YQYGSANAA
SGSALAGVV
KSETTITQS
RNNATIDQW
FRNNATIDQ
IYQYGSANA
VGFGNNATA
SANAALALQ
LKVAAFAAI
NATIDQWNA
QWNAKNSDI
GQYGGNNAA
KLLKVAAFA
RQVGFGNNA
YGSANAALA
AALALQSDA
LSIYQYGSA
SALAGVVPQ
GSALAGVVP
AAIVVSGSA
SDSSVMVRQ
LLKVAAFAA
ARKSETTIT
PQWGGGGNH
TQNGFRNNA
VVSGSALAG
QVGFGNNAT
YGNGADVGQ
TTITQSGYG
KNSDITVGQ
SIYQYGSAN
FGNNATANQ
DNSTIELTQ
NGADVGQGA
SSGPDSTLS
STLSIYQYG
STIELTQNG
WNAKNSDIT
TVGQYGGNN
NGGGNSSGP
SETTITQSG
SDARKSETT
VVPQWGGGG
AFAAIVVSG
VMVRQVGFG
ALVNQTASD
MVRQVGFGN
ADNSTIELT
ITQSGYGNG
TLSIYQYGS
NNAALVNQT
FAAIVVSGS
LVNQTASDS
SDITVGQYG
NNATIDQWN
LTQNGFRNN
ITVGQYGGN
VGQYGGNNA
AKNSDITVG
ELTQNGFRN
GNNAALVNQ
TITQSGYGN
NSTIELTQN
GYGNGADVG
VRQVGFGNN
VGQGADNST
NAALALQSD
AAFAAIVVS
LAGVVPQWG
QNGFRNNAT
HNGGGNSSG
GVVPQWGGG
GADVGQGAD
PDSTLSIYQ
QWGGGGNHN
AGVVPQWGG
ANAALALQS
SSVMVRQVG
QSGYGNGAD
VPQWGGGGN
GNSSGPDST
GFGNNATAN
AALVNQTAS
GGNNAALVN
ADVGQGADN
DITVGQYGG
ALQSDARKS
DQWNAKNSD
GGGNHNGGG
WGGGGNHNG
GGGGNHNGG
VNQTASDSS
LQSDARKSE
QGADNSTIE
GFRNNATID
DVGQGADNS
GNGADVGQG
GGGNSSGPD
GGNHNGGGN
NHNGGGNSS
GNHNGGGNS
IDQWNAKNS
GGNSSGPDS
NSDITVGQY
ETTITQSG
AIVVSGSA
GQYGGNNA
YQYGGNNA
ALAGVVPQ

## Sheet: Table S5
Supplementary Table S5 shows results from IEDB Immunogenicity prediction tool for CTL epitopes
peptide	length	score
VAAFAAIVV	9	0.34187
KVAAFAAIV	9	0.31368
AAFAAIVVS	9	0.29971
VPQWGGGGN	9	0.29859
LKVAAFAAI	9	0.25695
RKSETTITQ	9	0.25639
NATIDQWNA	9	0.24224
NNATIDQWN	9	0.2339
DNSTIELTQ	9	0.22253
KSETTITQS	9	0.19972
NSTIELTQN	9	0.19866
PQWGGGGNH	9	0.19572
FRNNATIDQ	9	0.19131
QNGFRNNAT	9	0.19051
KNSDITVGQ	9	0.1894
TQNGFRNNA	9	0.18548
RQVGFGNNA	9	0.18416
NSDITVGQY	9	0.1787
ATIDQWNAK	9	0.17863
VVPQWGGGG	9	0.17584
QVGFGNNAT	9	0.17311
VRQVGFGNN	9	0.17196
LLKVAAFAA	9	0.16813
AFAAIVVSG	9	0.15871
RNNATIDQW	9	0.15139
GFRNNATID	9	0.15134
GVVPQWGGG	9	0.14635
YGNGADVGQ	9	0.14562
AGVVPQWGG	9	0.14184
LTQNGFRNN	9	0.13899
SALAGVVPQ	9	0.13599
NGFRNNATI	9	0.13339
GSALAGVVP	9	0.1305
QWGGGGNHN	9	0.12344
GYGNGADVG	9	0.11716
VGFGNNATA	9	0.11541
LAGVVPQWG	9	0.11396
FAAIVVSGS	9	0.10586
SGYGNGADV	9	0.10448
GGNHNGGGN	9	0.10445
GNNAALVNQ	9	0.09599
WGGGGNHNG	9	0.09553
FGNNATANQ	9	0.09527
GSANAALAL	9	0.09462
GNHNGGGNS	9	0.09371
SANAALALQ	9	0.09147
MVRQVGFGN	9	0.09094
GFGNNATAN	9	0.09064
QYGGNNAAL	9	0.08859
VMVRQVGFG	9	0.08854
QSGYGNGAD	9	0.08565
GGGGNHNGG	9	0.08359
GGNNAALVN	9	0.08108
GGGNHNGGG	9	0.0783
GQYGGNNAA	9	0.07721
ADNSTIELT	9	0.07253
GNGADVGQG	9	0.07175
STIELTQNG	9	0.06815
SGSALAGVV	9	0.06442
YGGNNAALV	9	0.06156
SDITVGQYG	9	0.05444
ELTQNGFRN	9	0.05068
ALAGVVPQW	9	0.04882
GADNSTIEL	9	0.04695
YGSANAALA	9	0.04274
GNNATANQY	9	0.03876
AKNSDITVG	9	0.03519
IDQWNAKNS	9	0.03004
NGADVGQGA	9	0.02916
GADVGQGAD	9	0.02416
SETTITQSG	9	0.02338
TQSGYGNGA	9	0.02304
VGQYGGNNA	9	0.01434
IELTQNGFR	9	0.01357
ADVGQGADN	9	0.01258
ARKSETTIT	9	0.00809
TIDQWNAKN	9	0.00727
NNAALVNQT	9	0.00699
ANAALALQS	9	0.00106
