# Supplementary material for: In silico design of a multiepitope subunit vaccine targeting Salmonella enterica serovar Infantis: an immunoinformatics and reverse vaccinology approach
Source: Front Immunol. 2026 Feb 6;17:1717278. doi: 10.3389/fimmu.2026.1717278 (PMC12920593; doi:10.3389/fimmu.2026.1717278)
Supplement: Supplementary File 7 — Predicted helper T-cell (HTL) epitope results, including those capable of inducing IL-4 and IFN-γ responses. [file DataSheet7.xlsx]

## Sheet: Table S6
Supplementary Table S6 Shows predicted Helper T-Cell (HTL) epitopes.
allele	seq_num	start	end	length	core_peptide	peptide	ic50	rank	adjusted_rank
HLA-DQA1*01:02/DQB1*06:02	1	49	63	15	NAALALQSD	QYGSANAALALQSDA	36	0.2	0.2
HLA-DQA1*01:02/DQB1*06:02	1	50	64	15	NAALALQSD	YGSANAALALQSDAR	36	0.2	0.2
HLA-DQA1*01:02/DQB1*06:02	1	48	62	15	ANAALALQS	YQYGSANAALALQSD	37	0.2	0.2
HLA-DQA1*01:02/DQB1*06:02	1	51	65	15	NAALALQSD	GSANAALALQSDARK	39	0.24	0.24
HLA-DRB1*04:01	1	45	59	15	YQYGSANAA	LSIYQYGSANAALAL	52	0.29	0.29
HLA-DQA1*05:01/DQB1*03:01	1	9	23	15	VSGSALAGV	FAAIVVSGSALAGVV	8	0.31	0.31
HLA-DQA1*05:01/DQB1*03:01	1	10	24	15	SGSALAGVV	AAIVVSGSALAGVVP	8	0.31	0.31
HLA-DQA1*05:01/DQB1*03:01	1	11	25	15	SGSALAGVV	AIVVSGSALAGVVPQ	8	0.31	0.31
HLA-DRB1*04:01	1	44	58	15	YQYGSANAA	TLSIYQYGSANAALA	54	0.32	0.32
HLA-DQA1*05:01/DQB1*03:01	1	2	16	15	KVAAFAAIV	KLLKVAAFAAIVVSG	9	0.39	0.39
HLA-DQA1*05:01/DQB1*03:01	1	3	17	15	KVAAFAAIV	LLKVAAFAAIVVSGS	9	0.39	0.39
HLA-DQA1*01:02/DQB1*06:02	1	52	66	15	NAALALQSD	SANAALALQSDARKS	50	0.42	0.42
HLA-DQA1*01:02/DQB1*06:02	1	117	131	15	NNAALVNQT	QYGGNNAALVNQTAS	52	0.47	0.47
HLA-DQA1*01:02/DQB1*06:02	1	118	132	15	NNAALVNQT	YGGNNAALVNQTASD	52	0.47	0.47
HLA-DQA1*01:02/DQB1*06:02	1	116	130	15	NNAALVNQT	GQYGGNNAALVNQTA	53	0.48	0.48
HLA-DRB1*09:01	1	45	59	15	YGSANAALA	LSIYQYGSANAALAL	51	0.49	0.49
HLA-DQA1*05:01/DQB1*03:01	1	12	26	15	SGSALAGVV	IVVSGSALAGVVPQW	10	0.51	0.51
HLA-DRB1*04:01	1	43	57	15	YQYGSANAA	STLSIYQYGSANAAL	65	0.52	0.52
HLA-DQA1*01:02/DQB1*06:02	1	119	133	15	NNAALVNQT	GGNNAALVNQTASDS	57	0.53	0.53
HLA-DRB1*09:01	1	46	60	15	YGSANAALA	SIYQYGSANAALALQ	52	0.54	0.54
HLA-DRB1*04:01	1	46	60	15	YQYGSANAA	SIYQYGSANAALALQ	66	0.55	0.55
HLA-DRB1*04:01	1	42	56	15	IYQYGSANA	DSTLSIYQYGSANAA	67	0.55	0.55
HLA-DRB1*09:01	1	44	58	15	YQYGSANAA	TLSIYQYGSANAALA	53	0.56	0.56
HLA-DQA1*05:01/DQB1*03:01	1	4	18	15	AAFAAIVVS	LKVAAFAAIVVSGSA	11	0.58	0.58
HLA-DQA1*05:01/DQB1*03:01	1	45	59	15	YQYGSANAA	LSIYQYGSANAALAL	11	0.58	0.58
HLA-DQA1*05:01/DQB1*03:01	1	46	60	15	YQYGSANAA	SIYQYGSANAALALQ	11	0.58	0.58
HLA-DRB1*09:01	1	47	61	15	YGSANAALA	IYQYGSANAALALQS	57	0.62	0.62
HLA-DRB1*09:01	1	48	62	15	YGSANAALA	YQYGSANAALALQSD	57	0.62	0.62
HLA-DQA1*05:01/DQB1*03:01	1	1	15	15	KVAAFAAIV	MKLLKVAAFAAIVVS	12	0.67	0.67
HLA-DQA1*05:01/DQB1*03:01	1	5	19	15	AAFAAIVVS	KVAAFAAIVVSGSAL	12	0.67	0.67
HLA-DQA1*05:01/DQB1*03:01	1	44	58	15	YQYGSANAA	TLSIYQYGSANAALA	12	0.67	0.67
HLA-DQA1*01:02/DQB1*06:02	1	115	129	15	GNNAALVNQ	VGQYGGNNAALVNQT	64	0.72	0.72
HLA-DQA1*05:01/DQB1*03:01	1	8	22	15	VVSGSALAG	AFAAIVVSGSALAGV	13	0.73	0.73
HLA-DQA1*05:01/DQB1*03:01	1	13	27	15	SGSALAGVV	VVSGSALAGVVPQWG	13	0.73	0.73
HLA-DQA1*05:01/DQB1*03:01	1	47	61	15	YGSANAALA	IYQYGSANAALALQS	13	0.73	0.73
HLA-DQA1*05:01/DQB1*03:01	1	48	62	15	YGSANAALA	YQYGSANAALALQSD	14	0.85	0.85
HLA-DQA1*01:02/DQB1*06:02	1	47	61	15	SANAALALQ	IYQYGSANAALALQS	72	0.88	0.88
HLA-DQA1*05:01/DQB1*03:01	1	6	20	15	AFAAIVVSG	VAAFAAIVVSGSALA	15	0.94	0.94
HLA-DQA1*05:01/DQB1*03:01	1	7	21	15	FAAIVVSGS	AAFAAIVVSGSALAG	16	0.98	0.98
HLA-DRB1*15:01	1	1	15	15	VAAFAAIVV	MKLLKVAAFAAIVVS	68	1.2	1.2
HLA-DRB1*01:01	1	1	15	15	LLKVAAFAA	MKLLKVAAFAAIVVS	11	1.3	1.3
HLA-DRB1*04:01	1	47	61	15	YGSANAALA	IYQYGSANAALALQS	92	1.3	1.3
HLA-DRB1*15:01	1	2	16	15	VAAFAAIVV	KLLKVAAFAAIVVSG	76	1.5	1.5
HLA-DRB1*15:01	1	3	17	15	VAAFAAIVV	LLKVAAFAAIVVSGS	76	1.5	1.5
HLA-DQA1*03:01/DQB1*03:02	1	48	62	15	YGSANAALA	YQYGSANAALALQSD	467	1.5	1.5
HLA-DRB1*04:01	1	6	20	15	FAAIVVSGS	VAAFAAIVVSGSALA	102	1.6	1.6
HLA-DRB1*04:01	1	7	21	15	FAAIVVSGS	AAFAAIVVSGSALAG	104	1.6	1.6
HLA-DQA1*03:01/DQB1*03:02	1	49	63	15	NAALALQSD	QYGSANAALALQSDA	495	1.6	1.6
HLA-DQA1*03:01/DQB1*03:02	1	50	64	15	NAALALQSD	YGSANAALALQSDAR	503	1.6	1.6
HLA-DQA1*01:02/DQB1*06:02	1	8	22	15	AFAAIVVSG	AFAAIVVSGSALAGV	105	1.7	1.7
HLA-DRB1*01:01	1	45	59	15	YGSANAALA	LSIYQYGSANAALAL	13	1.8	1.8
HLA-DQA1*05:01/DQB1*03:01	1	43	57	15	YQYGSANAA	STLSIYQYGSANAAL	24	1.8	1.8
HLA-DQA1*01:02/DQB1*06:02	1	9	23	15	VSGSALAGV	FAAIVVSGSALAGVV	108	1.8	1.8
HLA-DRB1*04:01	1	48	62	15	YGSANAALA	YQYGSANAALALQSD	108	1.8	1.8
HLA-DQA1*01:02/DQB1*06:02	1	120	134	15	NAALVNQTA	GNNAALVNQTASDSS	110	1.8	1.8
HLA-DQA1*03:01/DQB1*03:02	1	51	65	15	NAALALQSD	GSANAALALQSDARK	538	1.8	1.8
HLA-DQA1*05:01/DQB1*03:01	1	14	28	15	SGSALAGVV	VSGSALAGVVPQWGG	26	1.9	1.9
HLA-DRB1*15:01	1	4	18	15	VAAFAAIVV	LKVAAFAAIVVSGSA	84	1.9	1.9
HLA-DQA1*01:02/DQB1*06:02	1	11	25	15	VSGSALAGV	AIVVSGSALAGVVPQ	112	1.9	1.9
HLA-DQA1*01:02/DQB1*06:02	1	10	24	15	VSGSALAGV	AAIVVSGSALAGVVP	113	1.9	1.9
HLA-DRB1*01:01	1	46	60	15	YGSANAALA	SIYQYGSANAALALQ	14	2	2
HLA-DQA1*01:02/DQB1*06:02	1	12	26	15	VSGSALAGV	IVVSGSALAGVVPQW	115	2	2
HLA-DQA1*01:02/DQB1*06:02	1	4	18	15	AAFAAIVVS	LKVAAFAAIVVSGSA	118	2	2
HLA-DRB1*12:01	1	1	15	15	LLKVAAFAA	MKLLKVAAFAAIVVS	309	2	2
HLA-DQA1*01:02/DQB1*06:02	1	53	67	15	NAALALQSD	ANAALALQSDARKSE	120	2.1	2.1
HLA-DQA1*01:02/DQB1*06:02	1	3	17	15	AAFAAIVVS	LLKVAAFAAIVVSGS	121	2.1	2.1
HLA-DQA1*01:02/DQB1*06:02	1	5	19	15	AAFAAIVVS	KVAAFAAIVVSGSAL	121	2.1	2.1
HLA-DQA1*03:01/DQB1*03:02	1	52	66	15	NAALALQSD	SANAALALQSDARKS	570	2.1	2.1
HLA-DRB1*01:01	1	44	58	15	YQYGSANAA	TLSIYQYGSANAALA	15	2.2	2.2
HLA-DQA1*05:01/DQB1*03:01	1	49	63	15	YGSANAALA	QYGSANAALALQSDA	28	2.2	2.2
HLA-DRB1*08:02	1	6	20	15	FAAIVVSGS	VAAFAAIVVSGSALA	364	2.2	2.2
HLA-DRB1*08:02	1	7	21	15	IVVSGSALA	AAFAAIVVSGSALAG	367	2.2	2.2
HLA-DQA1*04:01/DQB1*04:02	1	2	16	15	AAFAAIVVS	KLLKVAAFAAIVVSG	563	2.2	2.2
HLA-DQA1*04:01/DQB1*04:02	1	1	15	15	LKVAAFAAI	MKLLKVAAFAAIVVS	572	2.2	2.2
HLA-DQA1*04:01/DQB1*04:02	1	3	17	15	AAFAAIVVS	LLKVAAFAAIVVSGS	574	2.3	2.3
HLA-DRB1*03:01	1	56	70	15	LQSDARKSE	ALALQSDARKSETTI	179	2.4	2.4
HLA-DRB1*03:01	1	57	71	15	LQSDARKSE	LALQSDARKSETTIT	179	2.4	2.4
HLA-DRB1*03:01	1	55	69	15	LQSDARKSE	AALALQSDARKSETT	187	2.4	2.4
HLA-DQA1*04:01/DQB1*04:02	1	4	18	15	AAFAAIVVS	LKVAAFAAIVVSGSA	604	2.4	2.4
HLA-DRB1*03:01	1	54	68	15	LQSDARKSE	NAALALQSDARKSET	190	2.5	2.5
HLA-DRB1*03:01	1	53	67	15	ANAALALQS	ANAALALQSDARKSE	192	2.5	2.5
HLA-DQA1*05:01/DQB1*03:01	1	50	64	15	YGSANAALA	YGSANAALALQSDAR	32	2.7	2.7
HLA-DRB1*09:01	1	6	20	15	FAAIVVSGS	VAAFAAIVVSGSALA	114	2.7	2.7
HLA-DRB1*08:02	1	8	22	15	IVVSGSALA	AFAAIVVSGSALAGV	409	2.7	2.7
HLA-DRB1*08:02	1	9	23	15	IVVSGSALA	FAAIVVSGSALAGVV	411	2.7	2.7
HLA-DRB1*08:02	1	1	15	15	LLKVAAFAA	MKLLKVAAFAAIVVS	412	2.7	2.7
HLA-DQA1*04:01/DQB1*04:02	1	49	63	15	SANAALALQ	QYGSANAALALQSDA	633	2.7	2.7
HLA-DQA1*04:01/DQB1*04:02	1	5	19	15	AAFAAIVVS	KVAAFAAIVVSGSAL	645	2.7	2.7
HLA-DQA1*05:01/DQB1*03:01	1	42	56	15	IYQYGSANA	DSTLSIYQYGSANAA	33	2.8	2.8
HLA-DRB1*04:05	1	6	20	15	FAAIVVSGS	VAAFAAIVVSGSALA	107	2.8	2.8
HLA-DRB1*09:01	1	1	15	15	VAAFAAIVV	MKLLKVAAFAAIVVS	116	2.8	2.8
HLA-DRB1*09:01	1	3	17	15	VAAFAAIVV	LLKVAAFAAIVVSGS	116	2.8	2.8
HLA-DRB1*09:01	1	2	16	15	VAAFAAIVV	KLLKVAAFAAIVVSG	118	2.8	2.8
HLA-DQA1*01:02/DQB1*06:02	1	2	16	15	AAFAAIVVS	KLLKVAAFAAIVVSG	146	2.8	2.8
HLA-DRB1*01:01	1	47	61	15	YGSANAALA	IYQYGSANAALALQS	19	2.9	2.9
HLA-DRB1*04:05	1	5	19	15	FAAIVVSGS	KVAAFAAIVVSGSAL	109	2.9	2.9
HLA-DRB1*04:05	1	7	21	15	FAAIVVSGS	AAFAAIVVSGSALAG	110	2.9	2.9
HLA-DRB1*09:01	1	4	18	15	VAAFAAIVV	LKVAAFAAIVVSGSA	123	3	3
HLA-DRB1*09:01	1	7	21	15	IVVSGSALA	AAFAAIVVSGSALAG	123	3	3
HLA-DRB1*04:01	1	5	19	15	FAAIVVSGS	KVAAFAAIVVSGSAL	144	3	3
HLA-DRB1*04:01	1	3	17	15	LLKVAAFAA	LLKVAAFAAIVVSGS	147	3	3
HLA-DQA1*01:02/DQB1*06:02	1	6	20	15	AFAAIVVSG	VAAFAAIVVSGSALA	152	3	3
HLA-DRB1*01:01	1	48	62	15	YGSANAALA	YQYGSANAALALQSD	20	3.1	3.1
HLA-DQA1*01:02/DQB1*06:02	1	46	60	15	YGSANAALA	SIYQYGSANAALALQ	162	3.1	3.1
HLA-DRB1*08:02	1	10	24	15	IVVSGSALA	AAIVVSGSALAGVVP	440	3.1	3.1
HLA-DQA1*04:01/DQB1*04:02	1	50	64	15	SANAALALQ	YGSANAALALQSDAR	678	3.1	3.1
HLA-DRB1*04:05	1	4	18	15	FAAIVVSGS	LKVAAFAAIVVSGSA	115	3.2	3.2
HLA-DRB1*04:05	1	3	17	15	KVAAFAAIV	LLKVAAFAAIVVSGS	116	3.2	3.2
HLA-DRB1*04:01	1	4	18	15	FAAIVVSGS	LKVAAFAAIVVSGSA	151	3.2	3.2
HLA-DQA1*01:02/DQB1*06:02	1	13	27	15	VSGSALAGV	VVSGSALAGVVPQWG	169	3.3	3.3
HLA-DRB1*09:01	1	9	23	15	IVVSGSALA	FAAIVVSGSALAGVV	137	3.5	3.5
HLA-DQA1*01:02/DQB1*06:02	1	14	28	15	VSGSALAGV	VSGSALAGVVPQWGG	173	3.5	3.5
HLA-DQA1*04:01/DQB1*04:02	1	48	62	15	SANAALALQ	YQYGSANAALALQSD	713	3.5	3.5
HLA-DQA1*04:01/DQB1*04:02	1	47	61	15	SANAALALQ	IYQYGSANAALALQS	716	3.5	3.5
HLA-DRB1*01:01	1	3	17	15	LLKVAAFAA	LLKVAAFAAIVVSGS	22	3.6	3.6
HLA-DRB1*09:01	1	8	22	15	IVVSGSALA	AFAAIVVSGSALAGV	141	3.6	3.6
HLA-DRB1*09:01	1	10	24	15	IVVSGSALA	AAIVVSGSALAGVVP	141	3.6	3.6
HLA-DQA1*01:02/DQB1*06:02	1	121	135	15	NNAALVNQT	NNAALVNQTASDSSV	178	3.6	3.6
HLA-DQA1*01:02/DQB1*06:02	1	54	68	15	NAALALQSD	NAALALQSDARKSET	183	3.8	3.8
HLA-DRB1*01:01	1	7	21	15	IVVSGSALA	AAFAAIVVSGSALAG	24	3.9	3.9
HLA-DRB1*01:01	1	43	57	15	YQYGSANAA	STLSIYQYGSANAAL	24	3.9	3.9
HLA-DQA1*05:01/DQB1*03:01	1	113	127	15	YGGNNAALV	ITVGQYGGNNAALVN	43	3.9	3.9
HLA-DQA1*05:01/DQB1*03:01	1	114	128	15	YGGNNAALV	TVGQYGGNNAALVNQ	43	3.9	3.9
HLA-DRB1*04:04	1	6	20	15	FAAIVVSGS	VAAFAAIVVSGSALA	80	3.9	3.9
HLA-DPA1*01:03/DPB1*02:01	1	1	15	15	LKVAAFAAI	MKLLKVAAFAAIVVS	150	3.9	3.9
HLA-DQA1*05:01/DQB1*03:01	1	115	129	15	YGGNNAALV	VGQYGGNNAALVNQT	44	4	4
HLA-DRB1*08:02	1	3	17	15	VAAFAAIVV	LLKVAAFAAIVVSGS	497	4	4
HLA-DQA1*04:01/DQB1*04:02	1	46	60	15	QYGSANAAL	SIYQYGSANAALALQ	769	4	4
HLA-DQA1*05:01/DQB1*03:01	1	15	29	15	SGSALAGVV	SGSALAGVVPQWGGG	46	4.1	4.1
HLA-DRB1*09:01	1	43	57	15	YQYGSANAA	STLSIYQYGSANAAL	150	4.1	4.1
HLA-DPA1*01:03/DPB1*02:01	1	2	16	15	LKVAAFAAI	KLLKVAAFAAIVVSG	158	4.1	4.1
HLA-DRB1*04:01	1	9	23	15	IVVSGSALA	FAAIVVSGSALAGVV	174	4.1	4.1
HLA-DRB1*01:01	1	2	16	15	LLKVAAFAA	KLLKVAAFAAIVVSG	25	4.2	4.2
HLA-DRB1*01:01	1	6	20	15	FAAIVVSGS	VAAFAAIVVSGSALA	25	4.2	4.2
HLA-DQA1*05:01/DQB1*03:01	1	112	126	15	QYGGNNAAL	DITVGQYGGNNAALV	47	4.2	4.2
HLA-DRB1*04:01	1	8	22	15	IVVSGSALA	AFAAIVVSGSALAGV	177	4.2	4.2
HLA-DQA1*05:01/DQB1*03:01	1	116	130	15	YGGNNAALV	GQYGGNNAALVNQTA	48	4.3	4.3
HLA-DRB1*04:04	1	7	21	15	FAAIVVSGS	AAFAAIVVSGSALAG	86	4.4	4.4
HLA-DRB1*09:01	1	42	56	15	IYQYGSANA	DSTLSIYQYGSANAA	157	4.4	4.4
HLA-DRB1*09:01	1	49	63	15	YGSANAALA	QYGSANAALALQSDA	157	4.4	4.4
HLA-DQA1*01:02/DQB1*06:02	1	7	21	15	FAAIVVSGS	AAFAAIVVSGSALAG	207	4.5	4.5
HLA-DRB1*01:01	1	9	23	15	IVVSGSALA	FAAIVVSGSALAGVV	27	4.6	4.6
HLA-DRB1*01:01	1	42	56	15	IYQYGSANA	DSTLSIYQYGSANAA	27	4.6	4.6
HLA-DRB1*09:01	1	50	64	15	YGSANAALA	YGSANAALALQSDAR	161	4.6	4.6
HLA-DQA1*01:02/DQB1*06:02	1	1	15	15	LKVAAFAAI	MKLLKVAAFAAIVVS	210	4.6	4.6
HLA-DRB1*08:02	1	4	18	15	FAAIVVSGS	LKVAAFAAIVVSGSA	542	4.7	4.7
HLA-DRB1*01:01	1	8	22	15	IVVSGSALA	AFAAIVVSGSALAGV	28	4.9	4.9
HLA-DRB1*01:01	1	116	130	15	YGGNNAALV	GQYGGNNAALVNQTA	28	4.9	4.9
HLA-DRB1*15:01	1	6	20	15	VAAFAAIVV	VAAFAAIVVSGSALA	166	4.9	4.9
HLA-DRB1*09:01	1	116	130	15	YGGNNAALV	GQYGGNNAALVNQTA	167	4.9	4.9
HLA-DRB1*09:01	1	115	129	15	YGGNNAALV	VGQYGGNNAALVNQT	168	4.9	4.9
HLA-DRB1*09:01	1	112	126	15	VGQYGGNNA	DITVGQYGGNNAALV	170	5	5
HLA-DRB1*09:01	1	114	128	15	YGGNNAALV	TVGQYGGNNAALVNQ	171	5	5
HLA-DRB1*09:01	1	113	127	15	YGGNNAALV	ITVGQYGGNNAALVN	172	5.1	5.1
HLA-DRB1*04:04	1	3	17	15	VAAFAAIVV	LLKVAAFAAIVVSGS	101	5.2	5.2
HLA-DRB1*04:04	1	4	18	15	FAAIVVSGS	LKVAAFAAIVVSGSA	101	5.2	5.2
HLA-DRB1*12:01	1	2	16	15	VAAFAAIVV	KLLKVAAFAAIVVSG	559	5.2	5.2
HLA-DRB1*12:01	1	3	17	15	VAAFAAIVV	LLKVAAFAAIVVSGS	559	5.2	5.2
HLA-DQA1*05:01/DQB1*03:01	1	51	65	15	ANAALALQS	GSANAALALQSDARK	60	5.3	5.3
HLA-DQA1*04:01/DQB1*04:02	1	51	65	15	NAALALQSD	GSANAALALQSDARK	934	5.4	5.4
HLA-DRB1*08:02	1	2	16	15	VAAFAAIVV	KLLKVAAFAAIVVSG	578	5.5	5.5
HLA-DRB1*01:01	1	10	24	15	IVVSGSALA	AAIVVSGSALAGVVP	31	5.6	5.6
HLA-DPA1*01/DPB1*04:01	1	2	16	15	LKVAAFAAI	KLLKVAAFAAIVVSG	380	5.6	5.6
HLA-DPA1*01/DPB1*04:01	1	1	15	15	LKVAAFAAI	MKLLKVAAFAAIVVS	388	5.6	5.6
HLA-DRB1*01:01	1	115	129	15	YGGNNAALV	VGQYGGNNAALVNQT	32	5.8	5.8
HLA-DQA1*05:01/DQB1*03:01	1	29	43	15	HNGGGNSSG	GGNHNGGGNSSGPDS	65	5.8	5.8
HLA-DQA1*05:01/DQB1*03:01	1	28	42	15	HNGGGNSSG	GGGNHNGGGNSSGPD	66	5.9	5.9
HLA-DRB1*04:01	1	136	150	15	VGFGNNATA	MVRQVGFGNNATANQ	221	5.9	5.9
HLA-DRB1*04:01	1	137	151	15	FGNNATANQ	VRQVGFGNNATANQY	222	5.9	5.9
HLA-DRB1*01:01	1	114	128	15	YGGNNAALV	TVGQYGGNNAALVNQ	33	6	6
HLA-DRB1*04:04	1	1	15	15	MKLLKVAAF	MKLLKVAAFAAIVVS	111	6	6
HLA-DPA1*02:01/DPB1*05:01	1	1	15	15	LKVAAFAAI	MKLLKVAAFAAIVVS	982	6.1	6.1
HLA-DRB1*04:04	1	5	19	15	FAAIVVSGS	KVAAFAAIVVSGSAL	115	6.2	6.2
HLA-DRB1*15:01	1	43	57	15	IYQYGSANA	STLSIYQYGSANAAL	201	6.2	6.2
HLA-DRB1*04:01	1	10	24	15	IVVSGSALA	AAIVVSGSALAGVVP	228	6.2	6.2
HLA-DRB1*01:01	1	112	126	15	GQYGGNNAA	DITVGQYGGNNAALV	34	6.3	6.3
HLA-DRB1*01:01	1	113	127	15	YGGNNAALV	ITVGQYGGNNAALVN	34	6.3	6.3
HLA-DQA1*05:01/DQB1*03:01	1	71	85	15	GYGNGADVG	TQSGYGNGADVGQGA	71	6.4	6.4
HLA-DRB1*15:01	1	42	56	15	IYQYGSANA	DSTLSIYQYGSANAA	208	6.4	6.4
HLA-DQA1*04:01/DQB1*04:02	1	52	66	15	NAALALQSD	SANAALALQSDARKS	1029	6.4	6.4
HLA-DQA1*05:01/DQB1*03:01	1	27	41	15	HNGGGNSSG	GGGGNHNGGGNSSGP	72	6.5	6.5
HLA-DQA1*05:01/DQB1*03:01	1	30	44	15	HNGGGNSSG	GNHNGGGNSSGPDST	73	6.6	6.6
HLA-DRB1*01:01	1	5	19	15	FAAIVVSGS	KVAAFAAIVVSGSAL	36	6.7	6.7
HLA-DRB1*15:01	1	41	55	15	LSIYQYGSA	PDSTLSIYQYGSANA	216	6.7	6.7
HLA-DRB1*15:01	1	44	58	15	IYQYGSANA	TLSIYQYGSANAALA	216	6.7	6.7
HLA-DRB1*01:01	1	4	18	15	FAAIVVSGS	LKVAAFAAIVVSGSA	37	6.8	6.8
HLA-DRB1*09:01	1	5	19	15	FAAIVVSGS	KVAAFAAIVVSGSAL	215	6.8	6.8
HLA-DQA1*05:01/DQB1*03:01	1	72	86	15	GNGADVGQG	QSGYGNGADVGQGAD	76	6.9	6.9
HLA-DRB1*03:01	1	9	23	15	IVVSGSALA	FAAIVVSGSALAGVV	419	6.9	6.9
HLA-DQA1*03:01/DQB1*03:02	1	47	61	15	SANAALALQ	IYQYGSANAALALQS	1074	7	7
HLA-DRB1*15:01	1	45	59	15	IYQYGSANA	LSIYQYGSANAALAL	227	7.1	7.1
HLA-DRB1*03:01	1	10	24	15	IVVSGSALA	AAIVVSGSALAGVVP	429	7.1	7.1
HLA-DRB1*08:02	1	44	58	15	IYQYGSANA	TLSIYQYGSANAALA	677	7.1	7.1
HLA-DRB1*03:01	1	6	20	15	VAAFAAIVV	VAAFAAIVVSGSALA	431	7.2	7.2
HLA-DRB1*03:01	1	8	22	15	IVVSGSALA	AFAAIVVSGSALAGV	436	7.2	7.2
HLA-DRB1*08:02	1	121	135	15	LVNQTASDS	NNAALVNQTASDSSV	684	7.2	7.2
HLA-DQA1*03:01/DQB1*03:02	1	1	15	15	VAAFAAIVV	MKLLKVAAFAAIVVS	1094	7.2	7.2
HLA-DQA1*04:01/DQB1*04:02	1	45	59	15	QYGSANAAL	LSIYQYGSANAALAL	1114	7.2	7.2
HLA-DQA1*05:01/DQB1*03:01	1	70	84	15	GYGNGADVG	ITQSGYGNGADVGQG	80	7.3	7.3
HLA-DRB1*04:01	1	123	137	15	LVNQTASDS	AALVNQTASDSSVMV	253	7.3	7.3
HLA-DRB1*08:02	1	120	134	15	LVNQTASDS	GNNAALVNQTASDSS	690	7.3	7.3
HLA-DQA1*03:01/DQB1*03:02	1	3	17	15	AAFAAIVVS	LLKVAAFAAIVVSGS	1101	7.3	7.3
HLA-DQA1*03:01/DQB1*03:02	1	2	16	15	AAFAAIVVS	KLLKVAAFAAIVVSG	1106	7.3	7.3
HLA-DRB1*15:01	1	8	22	15	IVVSGSALA	AFAAIVVSGSALAGV	237	7.5	7.5
HLA-DRB1*15:01	1	9	23	15	IVVSGSALA	FAAIVVSGSALAGVV	237	7.5	7.5
HLA-DRB1*03:01	1	7	21	15	IVVSGSALA	AAFAAIVVSGSALAG	454	7.5	7.5
HLA-DRB1*08:02	1	45	59	15	IYQYGSANA	LSIYQYGSANAALAL	696	7.5	7.5
HLA-DRB1*08:02	1	122	136	15	LVNQTASDS	NAALVNQTASDSSVM	696	7.5	7.5
HLA-DQA1*03:01/DQB1*03:02	1	46	60	15	YGSANAALA	SIYQYGSANAALALQ	1132	7.5	7.5
HLA-DRB1*15:01	1	5	19	15	VAAFAAIVV	KVAAFAAIVVSGSAL	238	7.6	7.6
HLA-DQA1*05:01/DQB1*03:01	1	69	83	15	GYGNGADVG	TITQSGYGNGADVGQ	84	7.7	7.7
HLA-DQA1*05:01/DQB1*03:01	1	117	131	15	YGGNNAALV	QYGGNNAALVNQTAS	85	7.7	7.7
HLA-DRB1*04:04	1	9	23	15	IVVSGSALA	FAAIVVSGSALAGVV	141	7.7	7.7
HLA-DRB1*08:02	1	123	137	15	LVNQTASDS	AALVNQTASDSSVMV	710	7.7	7.7
HLA-DRB1*15:01	1	10	24	15	IVVSGSALA	AAIVVSGSALAGVVP	244	7.8	7.8
HLA-DRB3*01:01	1	126	140	15	TASDSSVMV	VNQTASDSSVMVRQV	637	7.8	7.8
HLA-DRB5*01:01	1	46	60	15	YGSANAALA	SIYQYGSANAALALQ	138	7.9	7.9
HLA-DRB5*01:01	1	45	59	15	YGSANAALA	LSIYQYGSANAALAL	139	7.9	7.9
HLA-DRB1*04:04	1	8	22	15	IVVSGSALA	AFAAIVVSGSALAGV	143	7.9	7.9
HLA-DRB3*01:01	1	123	137	15	AALVNQTAS	AALVNQTASDSSVMV	641	7.9	7.9
HLA-DRB1*15:01	1	7	21	15	IVVSGSALA	AAFAAIVVSGSALAG	250	8	8
HLA-DRB3*01:01	1	124	138	15	TASDSSVMV	ALVNQTASDSSVMVR	646	8	8
HLA-DRB5*01:01	1	47	61	15	YGSANAALA	IYQYGSANAALALQS	142	8.1	8.1
HLA-DRB1*13:02	1	115	129	15	YGGNNAALV	VGQYGGNNAALVNQT	310	8.1	8.1
HLA-DRB3*01:01	1	125	139	15	TASDSSVMV	LVNQTASDSSVMVRQ	651	8.1	8.1
HLA-DRB3*01:01	1	127	141	15	TASDSSVMV	NQTASDSSVMVRQVG	656	8.1	8.1
HLA-DQA1*05:01/DQB1*03:01	1	73	87	15	GNGADVGQG	SGYGNGADVGQGADN	90	8.2	8.2
HLA-DRB1*13:02	1	114	128	15	YGGNNAALV	TVGQYGGNNAALVNQ	311	8.2	8.2
HLA-DRB1*13:02	1	112	126	15	QYGGNNAAL	DITVGQYGGNNAALV	312	8.2	8.2
HLA-DRB1*13:02	1	113	127	15	YGGNNAALV	ITVGQYGGNNAALVN	312	8.2	8.2
HLA-DQA1*03:01/DQB1*03:02	1	4	18	15	AAFAAIVVS	LKVAAFAAIVVSGSA	1200	8.2	8.2
HLA-DQA1*05:01/DQB1*03:01	1	74	88	15	GNGADVGQG	GYGNGADVGQGADNS	92	8.3	8.3
HLA-DQA1*05:01/DQB1*03:01	1	68	82	15	TQSGYGNGA	TTITQSGYGNGADVG	93	8.3	8.3
HLA-DQA1*01:02/DQB1*06:02	1	114	128	15	YGGNNAALV	TVGQYGGNNAALVNQ	322	8.3	8.3
HLA-DQA1*05:01/DQB1*03:01	1	31	45	15	NGGGNSSGP	NHNGGGNSSGPDSTL	95	8.4	8.4
HLA-DRB1*08:02	1	5	19	15	FAAIVVSGS	KVAAFAAIVVSGSAL	749	8.4	8.4
HLA-DRB5*01:01	1	48	62	15	YGSANAALA	YQYGSANAALALQSD	148	8.5	8.5
HLA-DRB5*01:01	1	44	58	15	YQYGSANAA	TLSIYQYGSANAALA	151	8.6	8.6
HLA-DRB1*04:01	1	122	136	15	LVNQTASDS	NAALVNQTASDSSVM	290	8.6	8.6
HLA-DRB1*13:02	1	116	130	15	YGGNNAALV	GQYGGNNAALVNQTA	332	8.7	8.7
HLA-DQA1*03:01/DQB1*03:02	1	13	27	15	SALAGVVPQ	VVSGSALAGVVPQWG	1254	8.8	8.8
HLA-DQA1*05:01/DQB1*03:01	1	118	132	15	YGGNNAALV	YGGNNAALVNQTASD	102	8.9	8.9
HLA-DRB1*12:01	1	4	18	15	VAAFAAIVV	LKVAAFAAIVVSGSA	840	8.9	8.9
HLA-DRB1*04:01	1	120	134	15	LVNQTASDS	GNNAALVNQTASDSS	296	9	9
HLA-DRB1*04:01	1	121	135	15	LVNQTASDS	NNAALVNQTASDSSV	296	9	9
HLA-DQA1*01:02/DQB1*06:02	1	15	29	15	LAGVVPQWG	SGSALAGVVPQWGGG	344	9	9
HLA-DQA1*01:02/DQB1*06:02	1	95	109	15	RNNATIDQW	NGFRNNATIDQWNAK	345	9	9
HLA-DQA1*03:01/DQB1*03:02	1	5	19	15	AAFAAIVVS	KVAAFAAIVVSGSAL	1271	9	9
HLA-DPA1*02:01/DPB1*05:01	1	2	16	15	LKVAAFAAI	KLLKVAAFAAIVVSG	1321	9	9
HLA-DPA1*02:01/DPB1*01:01	1	1	15	15	LKVAAFAAI	MKLLKVAAFAAIVVS	292	9.1	9.1
HLA-DRB1*04:01	1	41	55	15	SIYQYGSAN	PDSTLSIYQYGSANA	299	9.1	9.1
HLA-DQA1*01:02/DQB1*06:02	1	96	110	15	RNNATIDQW	GFRNNATIDQWNAKN	346	9.1	9.1
HLA-DRB1*08:02	1	43	57	15	IYQYGSANA	STLSIYQYGSANAAL	784	9.1	9.1
HLA-DQA1*01:02/DQB1*06:02	1	94	108	15	RNNATIDQW	QNGFRNNATIDQWNA	350	9.2	9.2
HLA-DQA1*01:02/DQB1*06:02	1	16	30	15	LAGVVPQWG	GSALAGVVPQWGGGG	352	9.3	9.3
HLA-DRB1*03:01	1	58	72	15	LQSDARKSE	ALQSDARKSETTITQ	559	9.4	9.4
HLA-DRB1*03:01	1	59	73	15	LQSDARKSE	LQSDARKSETTITQS	560	9.4	9.4
HLA-DQA1*04:01/DQB1*04:02	1	44	58	15	QYGSANAAL	TLSIYQYGSANAALA	1314	9.4	9.4
HLA-DRB5*01:01	1	51	65	15	ANAALALQS	GSANAALALQSDARK	164	9.5	9.5
HLA-DRB5*01:01	1	54	68	15	LALQSDARK	NAALALQSDARKSET	165	9.5	9.5
HLA-DRB1*04:01	1	119	133	15	NAALVNQTA	GGNNAALVNQTASDS	309	9.5	9.5
HLA-DRB3*01:01	1	112	126	15	DITVGQYGG	DITVGQYGGNNAALV	765	9.5	9.5
HLA-DQA1*05:01/DQB1*03:01	1	111	125	15	GQYGGNNAA	SDITVGQYGGNNAAL	110	9.6	9.6
HLA-DRB5*01:01	1	53	67	15	LALQSDARK	ANAALALQSDARKSE	166	9.6	9.6
HLA-DRB3*01:01	1	113	127	15	YGGNNAALV	ITVGQYGGNNAALVN	768	9.6	9.6
HLA-DRB3*01:01	1	114	128	15	YGGNNAALV	TVGQYGGNNAALVNQ	774	9.6	9.6
HLA-DRB3*01:01	1	115	129	15	YGGNNAALV	VGQYGGNNAALVNQT	775	9.6	9.6
HLA-DQA1*05:01/DQB1*03:01	1	26	40	15	NHNGGGNSS	WGGGGNHNGGGNSSG	111	9.7	9.7
HLA-DRB5*01:01	1	52	66	15	LALQSDARK	SANAALALQSDARKS	167	9.7	9.7
HLA-DRB3*01:01	1	116	130	15	YGGNNAALV	GQYGGNNAALVNQTA	798	9.7	9.7
HLA-DQA1*03:01/DQB1*03:02	1	11	25	15	VVSGSALAG	AIVVSGSALAGVVPQ	1331	9.7	9.7
HLA-DRB5*01:01	1	55	69	15	LALQSDARK	AALALQSDARKSETT	170	9.8	9.8
HLA-DPA1*02:01/DPB1*01:01	1	2	16	15	LKVAAFAAI	KLLKVAAFAAIVVSG	310	9.8	9.8
HLA-DQA1*01:02/DQB1*06:02	1	62	76	15	KSETTITQS	DARKSETTITQSGYG	367	9.8	9.8
HLA-DRB1*07:01	1	1	15	15	VAAFAAIVV	MKLLKVAAFAAIVVS	148	9.9	9.9
HLA-DQA1*01:02/DQB1*06:02	1	45	59	15	YGSANAALA	LSIYQYGSANAALAL	368	9.9	9.9
HLA-DQA1*01:02/DQB1*06:02	1	63	77	15	KSETTITQS	ARKSETTITQSGYGN	372	10	10
HLA-DQA1*03:01/DQB1*03:02	1	14	28	15	SALAGVVPQ	VSGSALAGVVPQWGG	1359	10	10
HLA-DRB1*01:01	1	50	64	15	YGSANAALA	YGSANAALALQSDAR	55	11	11
HLA-DQA1*05:01/DQB1*03:01	1	75	89	15	NGADVGQGA	YGNGADVGQGADNST	119	11	11
HLA-DRB1*04:01	1	1	15	15	LLKVAAFAA	MKLLKVAAFAAIVVS	323	11	11
HLA-DQA1*01:02/DQB1*06:02	1	61	75	15	KSETTITQS	SDARKSETTITQSGY	379	11	11
HLA-DQA1*01:02/DQB1*06:02	1	60	74	15	KSETTITQS	QSDARKSETTITQSG	381	11	11
HLA-DQA1*01:02/DQB1*06:02	1	93	107	15	RNNATIDQW	TQNGFRNNATIDQWN	384	11	11
HLA-DQA1*01:02/DQB1*06:02	1	17	31	15	LAGVVPQWG	SALAGVVPQWGGGGN	392	11	11
HLA-DPA1*01:03/DPB1*02:01	1	3	17	15	LKVAAFAAI	LLKVAAFAAIVVSGS	432	11	11
HLA-DRB1*08:02	1	42	56	15	IYQYGSANA	DSTLSIYQYGSANAA	839	11	11
HLA-DRB1*08:02	1	119	133	15	AALVNQTAS	GGNNAALVNQTASDS	850	11	11
HLA-DRB1*08:02	1	41	55	15	LSIYQYGSA	PDSTLSIYQYGSANA	866	11	11
HLA-DQA1*03:01/DQB1*03:02	1	15	29	15	SALAGVVPQ	SGSALAGVVPQWGGG	1378	11	11
HLA-DQA1*04:01/DQB1*04:02	1	6	20	15	AAFAAIVVS	VAAFAAIVVSGSALA	1385	11	11
HLA-DQA1*03:01/DQB1*03:02	1	12	26	15	SALAGVVPQ	IVVSGSALAGVVPQW	1413	11	11
HLA-DPA1*02:01/DPB1*05:01	1	87	101	15	IELTQNGFR	NSTIELTQNGFRNNA	1466	11	11
HLA-DPA1*02:01/DPB1*05:01	1	88	102	15	IELTQNGFR	STIELTQNGFRNNAT	1472	11	11
HLA-DPA1*02:01/DPB1*05:01	1	86	100	15	IELTQNGFR	DNSTIELTQNGFRNN	1507	11	11
HLA-DQA1*01:01/DQB1*05:01	1	1	15	15	VAAFAAIVV	MKLLKVAAFAAIVVS	2350	11	11
HLA-DRB1*01:01	1	49	63	15	YGSANAALA	QYGSANAALALQSDA	59	12	12
HLA-DRB1*01:01	1	11	25	15	IVVSGSALA	AIVVSGSALAGVVPQ	62	12	12
HLA-DQA1*05:01/DQB1*03:01	1	136	150	15	VGFGNNATA	MVRQVGFGNNATANQ	129	12	12
HLA-DQA1*05:01/DQB1*03:01	1	137	151	15	VGFGNNATA	VRQVGFGNNATANQY	131	12	12
HLA-DQA1*05:01/DQB1*03:01	1	135	149	15	VGFGNNATA	VMVRQVGFGNNATAN	135	12	12
HLA-DQA1*05:01/DQB1*03:01	1	76	90	15	VGQGADNST	GNGADVGQGADNSTI	138	12	12
HLA-DRB1*04:04	1	10	24	15	IVVSGSALA	AAIVVSGSALAGVVP	216	12	12
HLA-DRB1*09:01	1	11	25	15	IVVSGSALA	AIVVSGSALAGVVPQ	319	12	12
HLA-DRB1*04:01	1	49	63	15	YGSANAALA	QYGSANAALALQSDA	356	12	12
HLA-DRB1*04:01	1	50	64	15	YGSANAALA	YGSANAALALQSDAR	358	12	12
HLA-DRB4*01:01	1	120	134	15	LVNQTASDS	GNNAALVNQTASDSS	388	12	12
HLA-DRB1*13:02	1	9	23	15	IVVSGSALA	FAAIVVSGSALAGVV	438	12	12
HLA-DQA1*01:02/DQB1*06:02	1	44	58	15	QYGSANAAL	TLSIYQYGSANAALA	439	12	12
HLA-DRB1*13:02	1	45	59	15	YQYGSANAA	LSIYQYGSANAALAL	443	12	12
HLA-DRB1*13:02	1	46	60	15	GSANAALAL	SIYQYGSANAALALQ	449	12	12
HLA-DRB1*13:02	1	8	22	15	IVVSGSALA	AFAAIVVSGSALAGV	452	12	12
HLA-DPA1*01:03/DPB1*02:01	1	4	18	15	LKVAAFAAI	LKVAAFAAIVVSGSA	467	12	12
HLA-DQA1*03:01/DQB1*03:02	1	53	67	15	NAALALQSD	ANAALALQSDARKSE	1502	12	12
HLA-DQA1*01:01/DQB1*05:01	1	2	16	15	VAAFAAIVV	KLLKVAAFAAIVVSG	2382	12	12
HLA-DQA1*01:01/DQB1*05:01	1	3	17	15	VAAFAAIVV	LLKVAAFAAIVVSGS	2459	12	12
HLA-DQA1*05:01/DQB1*03:01	1	52	66	15	ANAALALQS	SANAALALQSDARKS	143	13	13
HLA-DQA1*05:01/DQB1*03:01	1	32	46	15	NGGGNSSGP	HNGGGNSSGPDSTLS	147	13	13
HLA-DQA1*05:01/DQB1*03:01	1	67	81	15	TQSGYGNGA	ETTITQSGYGNGADV	153	13	13
HLA-DRB1*04:05	1	8	22	15	FAAIVVSGS	AFAAIVVSGSALAGV	326	13	13
HLA-DRB1*04:05	1	9	23	15	FAAIVVSGS	FAAIVVSGSALAGVV	335	13	13
HLA-DRB1*09:01	1	12	26	15	IVVSGSALA	IVVSGSALAGVVPQW	353	13	13
HLA-DRB4*01:01	1	119	133	15	NAALVNQTA	GGNNAALVNQTASDS	406	13	13
HLA-DRB1*13:02	1	10	24	15	IVVSGSALA	AAIVVSGSALAGVVP	474	13	13
HLA-DRB1*13:02	1	6	20	15	AIVVSGSAL	VAAFAAIVVSGSALA	475	13	13
HLA-DRB1*13:02	1	7	21	15	IVVSGSALA	AAFAAIVVSGSALAG	478	13	13
HLA-DPA1*03:01/DPB1*04:02	1	1	15	15	LKVAAFAAI	MKLLKVAAFAAIVVS	506	13	13
HLA-DPA1*03:01/DPB1*04:02	1	2	16	15	LKVAAFAAI	KLLKVAAFAAIVVSG	524	13	13
HLA-DPA1*01/DPB1*04:01	1	3	17	15	LKVAAFAAI	LLKVAAFAAIVVSGS	996	13	13
HLA-DQA1*04:01/DQB1*04:02	1	12	26	15	SALAGVVPQ	IVVSGSALAGVVPQW	1620	13	13
HLA-DQA1*04:01/DQB1*04:02	1	7	21	15	AAFAAIVVS	AAFAAIVVSGSALAG	1621	13	13
HLA-DPA1*02:01/DPB1*05:01	1	85	99	15	IELTQNGFR	ADNSTIELTQNGFRN	1706	13	13
HLA-DQA1*01:01/DQB1*05:01	1	4	18	15	VAAFAAIVV	LKVAAFAAIVVSGSA	2620	13	13
HLA-DRB1*01:01	1	117	131	15	YGGNNAALV	QYGGNNAALVNQTAS	72	14	14
HLA-DQA1*05:01/DQB1*03:01	1	25	39	15	GGGGNHNGG	QWGGGGNHNGGGNSS	161	14	14
HLA-DQA1*05:01/DQB1*03:01	1	77	91	15	VGQGADNST	NGADVGQGADNSTIE	163	14	14
HLA-DRB1*07:01	1	2	16	15	VAAFAAIVV	KLLKVAAFAAIVVSG	196	14	14
HLA-DRB4*01:01	1	1	15	15	MKLLKVAAF	MKLLKVAAFAAIVVS	436	14	14
HLA-DRB4*01:01	1	121	135	15	LVNQTASDS	NNAALVNQTASDSSV	454	14	14
HLA-DQA1*01:02/DQB1*06:02	1	126	140	15	SDSSVMVRQ	VNQTASDSSVMVRQV	478	14	14
HLA-DQA1*01:02/DQB1*06:02	1	127	141	15	DSSVMVRQV	NQTASDSSVMVRQVG	482	14	14
HLA-DQA1*01:02/DQB1*06:02	1	128	142	15	DSSVMVRQV	QTASDSSVMVRQVGF	487	14	14
HLA-DQA1*01:02/DQB1*06:02	1	59	73	15	RKSETTITQ	LQSDARKSETTITQS	490	14	14
HLA-DRB1*13:02	1	47	61	15	GSANAALAL	IYQYGSANAALALQS	512	14	14
HLA-DRB1*13:02	1	48	62	15	GSANAALAL	YQYGSANAALALQSD	523	14	14
HLA-DPA1*01/DPB1*04:01	1	4	18	15	LKVAAFAAI	LKVAAFAAIVVSGSA	1012	14	14
HLA-DRB1*12:01	1	45	59	15	YQYGSANAA	LSIYQYGSANAALAL	1210	14	14
HLA-DRB1*12:01	1	44	58	15	YQYGSANAA	TLSIYQYGSANAALA	1213	14	14
HLA-DRB1*12:01	1	42	56	15	IYQYGSANA	DSTLSIYQYGSANAA	1236	14	14
HLA-DRB1*12:01	1	6	20	15	VAAFAAIVV	VAAFAAIVVSGSALA	1247	14	14
HLA-DQA1*03:01/DQB1*03:02	1	54	68	15	NAALALQSD	NAALALQSDARKSET	1659	14	14
HLA-DQA1*03:01/DQB1*03:02	1	45	59	15	YGSANAALA	LSIYQYGSANAALAL	1669	14	14
HLA-DRB1*01:01	1	118	132	15	YGGNNAALV	YGGNNAALVNQTASD	73	15	15
HLA-DQA1*05:01/DQB1*03:01	1	16	30	15	ALAGVVPQW	GSALAGVVPQWGGGG	178	15	15
HLA-DQA1*05:01/DQB1*03:01	1	119	133	15	NNAALVNQT	GGNNAALVNQTASDS	183	15	15
HLA-DQA1*05:01/DQB1*03:01	1	53	67	15	ANAALALQS	ANAALALQSDARKSE	185	15	15
HLA-DRB1*07:01	1	3	17	15	VAAFAAIVV	LLKVAAFAAIVVSGS	212	15	15
HLA-DRB4*01:01	1	122	136	15	LVNQTASDS	NAALVNQTASDSSVM	482	15	15
HLA-DQA1*01:02/DQB1*06:02	1	122	136	15	NAALVNQTA	NAALVNQTASDSSVM	518	15	15
HLA-DRB1*13:02	1	49	63	15	GSANAALAL	QYGSANAALALQSDA	528	15	15
HLA-DQA1*01:02/DQB1*06:02	1	129	143	15	DSSVMVRQV	TASDSSVMVRQVGFG	533	15	15
HLA-DRB1*13:02	1	1	15	15	KVAAFAAIV	MKLLKVAAFAAIVVS	551	15	15
HLA-DRB1*12:01	1	43	57	15	YQYGSANAA	STLSIYQYGSANAAL	1261	15	15
HLA-DQA1*04:01/DQB1*04:02	1	11	25	15	VSGSALAGV	AIVVSGSALAGVVPQ	1791	15	15
HLA-DQA1*04:01/DQB1*04:02	1	53	67	15	AALALQSDA	ANAALALQSDARKSE	1836	15	15
HLA-DQA1*04:01/DQB1*04:02	1	43	57	15	YQYGSANAA	STLSIYQYGSANAAL	1887	15	15
HLA-DQA1*04:01/DQB1*04:02	1	13	27	15	SALAGVVPQ	VVSGSALAGVVPQWG	1893	15	15
HLA-DRB1*01:01	1	12	26	15	IVVSGSALA	IVVSGSALAGVVPQW	84	16	16
HLA-DQA1*05:01/DQB1*03:01	1	78	92	15	VGQGADNST	GADVGQGADNSTIEL	191	16	16
HLA-DQA1*05:01/DQB1*03:01	1	33	47	15	GNSSGPDST	NGGGNSSGPDSTLSI	199	16	16
HLA-DRB5*01:01	1	87	101	15	IELTQNGFR	NSTIELTQNGFRNNA	272	16	16
HLA-DRB5*01:01	1	86	100	15	IELTQNGFR	DNSTIELTQNGFRNN	275	16	16
HLA-DRB5*01:01	1	85	99	15	IELTQNGFR	ADNSTIELTQNGFRN	276	16	16
HLA-DRB5*01:01	1	88	102	15	IELTQNGFR	STIELTQNGFRNNAT	276	16	16
HLA-DRB5*01:01	1	84	98	15	TIELTQNGF	GADNSTIELTQNGFR	278	16	16
HLA-DRB1*04:04	1	45	59	15	YGSANAALA	LSIYQYGSANAALAL	291	16	16
HLA-DRB1*04:04	1	44	58	15	IYQYGSANA	TLSIYQYGSANAALA	303	16	16
HLA-DRB1*04:04	1	2	16	15	VAAFAAIVV	KLLKVAAFAAIVVSG	313	16	16
HLA-DRB1*04:01	1	124	138	15	TASDSSVMV	ALVNQTASDSSVMVR	445	16	16
HLA-DPA1*02:01/DPB1*01:01	1	3	17	15	VAAFAAIVV	LLKVAAFAAIVVSGS	507	16	16
HLA-DQA1*01:02/DQB1*06:02	1	97	111	15	NNATIDQWN	FRNNATIDQWNAKNS	556	16	16
HLA-DRB1*08:02	1	47	61	15	IYQYGSANA	IYQYGSANAALALQS	1098	16	16
HLA-DRB1*08:02	1	11	25	15	IVVSGSALA	AIVVSGSALAGVVPQ	1105	16	16
HLA-DRB3*01:01	1	92	106	15	FRNNATIDQ	LTQNGFRNNATIDQW	1257	16	16
HLA-DRB3*01:01	1	93	107	15	FRNNATIDQ	TQNGFRNNATIDQWN	1262	16	16
HLA-DRB3*01:01	1	94	108	15	FRNNATIDQ	QNGFRNNATIDQWNA	1265	16	16
HLA-DRB3*01:01	1	91	105	15	GFRNNATID	ELTQNGFRNNATIDQ	1267	16	16
HLA-DRB3*01:01	1	95	109	15	FRNNATIDQ	NGFRNNATIDQWNAK	1269	16	16
HLA-DRB1*12:01	1	46	60	15	YQYGSANAA	SIYQYGSANAALALQ	1431	16	16
HLA-DQA1*05:01/DQB1*02:01	1	3	17	15	AFAAIVVSG	LLKVAAFAAIVVSGS	1553	16	16
HLA-DQA1*03:01/DQB1*03:02	1	6	20	15	AIVVSGSAL	VAAFAAIVVSGSALA	1830	16	16
HLA-DPA1*02:01/DPB1*05:01	1	3	17	15	VAAFAAIVV	LLKVAAFAAIVVSGS	2008	16	16
HLA-DQA1*05:01/DQB1*03:01	1	134	148	15	QVGFGNNAT	SVMVRQVGFGNNATA	209	17	17
HLA-DQA1*05:01/DQB1*03:01	1	110	124	15	ITVGQYGGN	NSDITVGQYGGNNAA	212	17	17
HLA-DQA1*05:01/DQB1*03:01	1	66	80	15	TQSGYGNGA	SETTITQSGYGNGAD	213	17	17
HLA-DRB1*07:01	1	4	18	15	VAAFAAIVV	LKVAAFAAIVVSGSA	248	17	17
HLA-DRB1*07:01	1	6	20	15	AIVVSGSAL	VAAFAAIVVSGSALA	254	17	17
HLA-DRB1*07:01	1	9	23	15	IVVSGSALA	FAAIVVSGSALAGVV	263	17	17
HLA-DRB1*11:01	1	6	20	15	FAAIVVSGS	VAAFAAIVVSGSALA	330	17	17
HLA-DRB1*04:04	1	46	60	15	YGSANAALA	SIYQYGSANAALALQ	336	17	17
HLA-DRB1*11:01	1	7	21	15	FAAIVVSGS	AAFAAIVVSGSALAG	337	17	17
HLA-DRB1*04:04	1	47	61	15	YGSANAALA	IYQYGSANAALALQS	338	17	17
HLA-DRB1*04:01	1	125	139	15	TASDSSVMV	LVNQTASDSSVMVRQ	475	17	17
HLA-DRB1*04:01	1	11	25	15	VVSGSALAG	AIVVSGSALAGVVPQ	481	17	17
HLA-DRB1*04:01	1	91	105	15	QNGFRNNAT	ELTQNGFRNNATIDQ	482	17	17
HLA-DRB1*15:01	1	134	148	15	QVGFGNNAT	SVMVRQVGFGNNATA	494	17	17
HLA-DRB1*15:01	1	133	147	15	MVRQVGFGN	SSVMVRQVGFGNNAT	499	17	17
HLA-DPA1*02:01/DPB1*01:01	1	4	18	15	VAAFAAIVV	LKVAAFAAIVVSGSA	538	17	17
HLA-DRB1*13:02	1	2	16	15	KVAAFAAIV	KLLKVAAFAAIVVSG	611	17	17
HLA-DRB1*08:02	1	136	150	15	VGFGNNATA	MVRQVGFGNNATANQ	1167	17	17
HLA-DQA1*04:01/DQB1*04:02	1	14	28	15	SALAGVVPQ	VSGSALAGVVPQWGG	2063	17	17
HLA-DQA1*05:01/DQB1*03:01	1	79	93	15	VGQGADNST	ADVGQGADNSTIELT	227	18	18
HLA-DRB1*07:01	1	8	22	15	IVVSGSALA	AFAAIVVSGSALAGV	271	18	18
HLA-DRB1*07:01	1	7	21	15	IVVSGSALA	AAFAAIVVSGSALAG	275	18	18
HLA-DRB1*09:01	1	117	131	15	YGGNNAALV	QYGGNNAALVNQTAS	472	18	18
HLA-DRB1*09:01	1	118	132	15	YGGNNAALV	YGGNNAALVNQTASD	475	18	18
HLA-DRB1*04:01	1	92	106	15	FRNNATIDQ	LTQNGFRNNATIDQW	501	18	18
HLA-DQA1*01:02/DQB1*06:02	1	130	144	15	DSSVMVRQV	ASDSSVMVRQVGFGN	620	18	18
HLA-DRB1*13:02	1	91	105	15	NGFRNNATI	ELTQNGFRNNATIDQ	681	18	18
HLA-DRB1*13:02	1	92	106	15	FRNNATIDQ	LTQNGFRNNATIDQW	692	18	18
HLA-DRB1*13:02	1	93	107	15	FRNNATIDQ	TQNGFRNNATIDQWN	693	18	18
HLA-DRB1*08:02	1	137	151	15	FGNNATANQ	VRQVGFGNNATANQY	1193	18	18
HLA-DRB1*08:02	1	46	60	15	IYQYGSANA	SIYQYGSANAALALQ	1195	18	18
HLA-DQA1*03:01/DQB1*03:02	1	44	58	15	YQYGSANAA	TLSIYQYGSANAALA	2008	18	18
HLA-DPA1*02:01/DPB1*05:01	1	84	98	15	TIELTQNGF	GADNSTIELTQNGFR	2281	18	18
HLA-DPA1*02:01/DPB1*05:01	1	4	18	15	VAAFAAIVV	LKVAAFAAIVVSGSA	2291	18	18
HLA-DQA1*05:01/DQB1*03:01	1	22	36	15	GGGGNHNGG	VVPQWGGGGNHNGGG	236	19	19
HLA-DRB1*04:04	1	48	62	15	YGSANAALA	YQYGSANAALALQSD	375	19	19
HLA-DRB1*11:01	1	4	18	15	FAAIVVSGS	LKVAAFAAIVVSGSA	385	19	19
HLA-DRB1*11:01	1	3	17	15	VAAFAAIVV	LLKVAAFAAIVVSGS	386	19	19
HLA-DRB1*11:01	1	5	19	15	FAAIVVSGS	KVAAFAAIVVSGSAL	386	19	19
HLA-DRB1*04:01	1	116	130	15	YGGNNAALV	GQYGGNNAALVNQTA	519	19	19
HLA-DRB1*04:01	1	113	127	15	YGGNNAALV	ITVGQYGGNNAALVN	520	19	19
HLA-DRB1*04:01	1	112	126	15	GQYGGNNAA	DITVGQYGGNNAALV	526	19	19
HLA-DRB1*04:01	1	114	128	15	YGGNNAALV	TVGQYGGNNAALVNQ	530	19	19
HLA-DRB1*04:01	1	115	129	15	YGGNNAALV	VGQYGGNNAALVNQT	535	19	19
HLA-DRB1*15:01	1	88	102	15	IELTQNGFR	STIELTQNGFRNNAT	555	19	19
HLA-DRB4*01:01	1	123	137	15	LVNQTASDS	AALVNQTASDSSVMV	585	19	19
HLA-DQA1*01:02/DQB1*06:02	1	73	87	15	GNGADVGQG	SGYGNGADVGQGADN	653	19	19
HLA-DQA1*01:02/DQB1*06:02	1	72	86	15	GNGADVGQG	QSGYGNGADVGQGAD	656	19	19
HLA-DQA1*01:02/DQB1*06:02	1	74	88	15	GNGADVGQG	GYGNGADVGQGADNS	664	19	19
HLA-DQA1*01:02/DQB1*06:02	1	71	85	15	GNGADVGQG	TQSGYGNGADVGQGA	665	19	19
HLA-DRB1*13:02	1	3	17	15	KVAAFAAIV	LLKVAAFAAIVVSGS	739	19	19
HLA-DPA1*03:01/DPB1*04:02	1	3	17	15	VAAFAAIVV	LLKVAAFAAIVVSGS	803	19	19
HLA-DRB1*08:02	1	12	26	15	IVVSGSALA	IVVSGSALAGVVPQW	1250	19	19
HLA-DRB1*12:01	1	123	137	15	LVNQTASDS	AALVNQTASDSSVMV	1668	19	19
HLA-DQA1*05:01/DQB1*02:01	1	4	18	15	FAAIVVSGS	LKVAAFAAIVVSGSA	1785	19	19
HLA-DQA1*04:01/DQB1*04:02	1	15	29	15	SALAGVVPQ	SGSALAGVVPQWGGG	2279	19	19
HLA-DPA1*02:01/DPB1*05:01	1	89	103	15	IELTQNGFR	TIELTQNGFRNNATI	2377	19	19
HLA-DQA1*05:01/DQB1*03:01	1	21	35	15	WGGGGNHNG	GVVPQWGGGGNHNGG	252	20	20
HLA-DQA1*05:01/DQB1*03:01	1	23	37	15	GGGGNHNGG	VPQWGGGGNHNGGGN	255	20	20
HLA-DRB5*01:01	1	6	20	15	FAAIVVSGS	VAAFAAIVVSGSALA	375	20	20
HLA-DRB1*04:01	1	94	108	15	FRNNATIDQ	QNGFRNNATIDQWNA	559	20	20
HLA-DQA1*01:02/DQB1*06:02	1	82	96	15	NSTIELTQN	GQGADNSTIELTQNG	699	20	20
HLA-DQA1*01:02/DQB1*06:02	1	83	97	15	NSTIELTQN	QGADNSTIELTQNGF	707	20	20
HLA-DQA1*01:02/DQB1*06:02	1	64	78	15	KSETTITQS	RKSETTITQSGYGNG	712	20	20
HLA-DRB1*13:02	1	94	108	15	FRNNATIDQ	QNGFRNNATIDQWNA	767	20	20
HLA-DPA1*03:01/DPB1*04:02	1	4	18	15	FAAIVVSGS	LKVAAFAAIVVSGSA	813	20	20
HLA-DRB1*03:01	1	11	25	15	IVVSGSALA	AIVVSGSALAGVVPQ	1239	20	20
HLA-DRB1*03:01	1	12	26	15	IVVSGSALA	IVVSGSALAGVVPQW	1270	20	20
HLA-DRB1*12:01	1	5	19	15	VAAFAAIVV	KVAAFAAIVVSGSAL	1766	20	20
HLA-DQA1*05:01/DQB1*02:01	1	2	16	15	VAAFAAIVV	KLLKVAAFAAIVVSG	1814	20	20
HLA-DQA1*05:01/DQB1*02:01	1	6	20	15	FAAIVVSGS	VAAFAAIVVSGSALA	1878	20	20
HLA-DQA1*03:01/DQB1*03:02	1	118	132	15	NAALVNQTA	YGGNNAALVNQTASD	2106	20	20
HLA-DQA1*05:01/DQB1*03:01	1	24	38	15	GGGGNHNGG	PQWGGGGNHNGGGNS	280	21	21
HLA-DRB1*07:01	1	5	19	15	FAAIVVSGS	KVAAFAAIVVSGSAL	332	21	21
HLA-DRB5*01:01	1	7	21	15	FAAIVVSGS	AAFAAIVVSGSALAG	386	21	21
HLA-DRB1*04:01	1	93	107	15	FRNNATIDQ	TQNGFRNNATIDQWN	576	21	21
HLA-DRB1*04:01	1	95	109	15	FRNNATIDQ	NGFRNNATIDQWNAK	582	21	21
HLA-DRB1*04:01	1	60	74	15	RKSETTITQ	QSDARKSETTITQSG	583	21	21
HLA-DRB1*04:01	1	134	148	15	MVRQVGFGN	SVMVRQVGFGNNATA	584	21	21
HLA-DRB1*04:01	1	59	73	15	RKSETTITQ	LQSDARKSETTITQS	585	21	21
HLA-DRB1*04:01	1	61	75	15	RKSETTITQ	SDARKSETTITQSGY	586	21	21
HLA-DRB1*04:01	1	58	72	15	ARKSETTIT	ALQSDARKSETTITQ	593	21	21
HLA-DRB1*15:01	1	46	60	15	IYQYGSANA	SIYQYGSANAALALQ	596	21	21
HLA-DQA1*01:02/DQB1*06:02	1	92	106	15	QNGFRNNAT	LTQNGFRNNATIDQW	746	21	21
HLA-DRB1*13:02	1	118	132	15	YGGNNAALV	YGGNNAALVNQTASD	788	21	21
HLA-DRB1*13:02	1	95	109	15	FRNNATIDQ	NGFRNNATIDQWNAK	822	21	21
HLA-DRB1*12:01	1	121	135	15	LVNQTASDS	NNAALVNQTASDSSV	1810	21	21
HLA-DRB1*12:01	1	122	136	15	LVNQTASDS	NAALVNQTASDSSVM	1824	21	21
HLA-DQA1*05:01/DQB1*02:01	1	5	19	15	FAAIVVSGS	KVAAFAAIVVSGSAL	1933	21	21
HLA-DQA1*03:01/DQB1*03:02	1	119	133	15	ALVNQTASD	GGNNAALVNQTASDS	2175	21	21
HLA-DQA1*03:01/DQB1*03:02	1	82	96	15	ADNSTIELT	GQGADNSTIELTQNG	2185	21	21
HLA-DRB1*07:01	1	10	24	15	IVVSGSALA	AAIVVSGSALAGVVP	359	22	22
HLA-DRB1*11:01	1	1	15	15	LLKVAAFAA	MKLLKVAAFAAIVVS	460	22	22
HLA-DRB1*04:01	1	126	140	15	TASDSSVMV	VNQTASDSSVMVRQV	598	22	22
HLA-DRB1*15:01	1	89	103	15	QNGFRNNAT	TIELTQNGFRNNATI	628	22	22
HLA-DQA1*01:02/DQB1*06:02	1	81	95	15	ADNSTIELT	VGQGADNSTIELTQN	762	22	22
HLA-DRB1*13:02	1	137	151	15	VGFGNNATA	VRQVGFGNNATANQY	857	22	22
HLA-DPA1*01:03/DPB1*02:01	1	42	56	15	LSIYQYGSA	DSTLSIYQYGSANAA	1002	22	22
HLA-DPA1*01:03/DPB1*02:01	1	43	57	15	LSIYQYGSA	STLSIYQYGSANAAL	1030	22	22
HLA-DRB1*03:01	1	87	101	15	IELTQNGFR	NSTIELTQNGFRNNA	1350	22	22
HLA-DRB1*03:01	1	86	100	15	IELTQNGFR	DNSTIELTQNGFRNN	1355	22	22
HLA-DRB1*03:01	1	88	102	15	IELTQNGFR	STIELTQNGFRNNAT	1357	22	22
HLA-DRB1*03:01	1	85	99	15	IELTQNGFR	ADNSTIELTQNGFRN	1360	22	22
HLA-DRB1*03:01	1	84	98	15	GADNSTIEL	GADNSTIELTQNGFR	1365	22	22
HLA-DRB1*12:01	1	120	134	15	LVNQTASDS	GNNAALVNQTASDSS	1920	22	22
HLA-DRB1*12:01	1	7	21	15	IVVSGSALA	AAFAAIVVSGSALAG	1960	22	22
HLA-DQA1*03:01/DQB1*03:02	1	81	95	15	ADNSTIELT	VGQGADNSTIELTQN	2300	22	22
HLA-DQA1*03:01/DQB1*03:02	1	7	21	15	AIVVSGSAL	AAFAAIVVSGSALAG	2318	22	22
HLA-DQA1*03:01/DQB1*03:02	1	120	134	15	ALVNQTASD	GNNAALVNQTASDSS	2318	22	22
HLA-DQA1*04:01/DQB1*04:02	1	10	24	15	VSGSALAGV	AAIVVSGSALAGVVP	2532	22	22
HLA-DQA1*04:01/DQB1*04:02	1	38	52	15	DSTLSIYQY	SSGPDSTLSIYQYGS	2567	22	22
HLA-DQA1*04:01/DQB1*04:02	1	9	23	15	VSGSALAGV	FAAIVVSGSALAGVV	2574	22	22
HLA-DQA1*05:01/DQB1*03:01	1	80	94	15	GQGADNSTI	DVGQGADNSTIELTQ	311	23	23
HLA-DQA1*05:01/DQB1*03:01	1	124	138	15	NQTASDSSV	ALVNQTASDSSVMVR	323	23	23
HLA-DRB1*07:01	1	123	137	15	VNQTASDSS	AALVNQTASDSSVMV	384	23	23
HLA-DRB5*01:01	1	50	64	15	YGSANAALA	YGSANAALALQSDAR	428	23	23
HLA-DRB5*01:01	1	49	63	15	YGSANAALA	QYGSANAALALQSDA	433	23	23
HLA-DRB1*04:01	1	62	76	15	RKSETTITQ	DARKSETTITQSGYG	634	23	23
HLA-DRB1*04:05	1	48	62	15	YGSANAALA	YQYGSANAALALQSD	641	23	23
HLA-DRB1*04:05	1	47	61	15	YGSANAALA	IYQYGSANAALALQS	655	23	23
HLA-DRB1*15:01	1	90	104	15	QNGFRNNAT	IELTQNGFRNNATID	675	23	23
HLA-DRB1*13:02	1	136	150	15	VGFGNNATA	MVRQVGFGNNATANQ	916	23	23
HLA-DRB1*08:02	1	124	138	15	LVNQTASDS	ALVNQTASDSSVMVR	1463	23	23
HLA-DRB1*08:02	1	91	105	15	QNGFRNNAT	ELTQNGFRNNATIDQ	1503	23	23
HLA-DRB3*01:01	1	128	142	15	TASDSSVMV	QTASDSSVMVRQVGF	1962	23	23
HLA-DRB3*01:01	1	129	143	15	TASDSSVMV	TASDSSVMVRQVGFG	1973	23	23
HLA-DQA1*04:01/DQB1*04:02	1	37	51	15	DSTLSIYQY	NSSGPDSTLSIYQYG	2615	23	23
HLA-DPA1*02:01/DPB1*05:01	1	90	104	15	IELTQNGFR	IELTQNGFRNNATID	2887	23	23
HLA-DRB1*01:01	1	120	134	15	LVNQTASDS	GNNAALVNQTASDSS	135	24	24
HLA-DQA1*05:01/DQB1*03:01	1	20	34	15	QWGGGGNHN	AGVVPQWGGGGNHNG	328	24	24
HLA-DQA1*05:01/DQB1*03:01	1	65	79	15	TITQSGYGN	KSETTITQSGYGNGA	341	24	24
HLA-DQA1*05:01/DQB1*03:01	1	34	48	15	GNSSGPDST	GGGNSSGPDSTLSIY	342	24	24
HLA-DQA1*05:01/DQB1*03:01	1	125	139	15	NQTASDSSV	LVNQTASDSSVMVRQ	344	24	24
HLA-DRB1*07:01	1	45	59	15	YQYGSANAA	LSIYQYGSANAALAL	389	24	24
HLA-DRB1*07:01	1	124	138	15	VNQTASDSS	ALVNQTASDSSVMVR	392	24	24
HLA-DRB5*01:01	1	1	15	15	LLKVAAFAA	MKLLKVAAFAAIVVS	465	24	24
HLA-DRB1*04:04	1	134	148	15	QVGFGNNAT	SVMVRQVGFGNNATA	489	24	24
HLA-DRB1*04:04	1	116	130	15	YGGNNAALV	GQYGGNNAALVNQTA	502	24	24
HLA-DRB1*09:01	1	51	65	15	ANAALALQS	GSANAALALQSDARK	634	24	24
HLA-DRB1*04:01	1	135	149	15	VGFGNNATA	VMVRQVGFGNNATAN	656	24	24
HLA-DRB1*04:01	1	127	141	15	TASDSSVMV	NQTASDSSVMVRQVG	660	24	24
HLA-DRB1*15:01	1	11	25	15	IVVSGSALA	AIVVSGSALAGVVPQ	685	24	24
HLA-DRB1*15:01	1	135	149	15	QVGFGNNAT	VMVRQVGFGNNATAN	698	24	24
HLA-DRB1*15:01	1	47	61	15	IYQYGSANA	IYQYGSANAALALQS	699	24	24
HLA-DRB1*15:01	1	40	54	15	LSIYQYGSA	GPDSTLSIYQYGSAN	710	24	24
HLA-DRB1*15:01	1	136	150	15	QVGFGNNAT	MVRQVGFGNNATANQ	711	24	24
HLA-DRB1*13:02	1	117	131	15	YGGNNAALV	QYGGNNAALVNQTAS	940	24	24
HLA-DRB1*13:02	1	44	58	15	YQYGSANAA	TLSIYQYGSANAALA	968	24	24
HLA-DRB1*13:02	1	43	57	15	YQYGSANAA	STLSIYQYGSANAAL	977	24	24
HLA-DPA1*01:03/DPB1*02:01	1	41	55	15	LSIYQYGSA	PDSTLSIYQYGSANA	1176	24	24
HLA-DPA1*01:03/DPB1*02:01	1	39	53	15	TLSIYQYGS	SGPDSTLSIYQYGSA	1187	24	24
HLA-DPA1*01:03/DPB1*02:01	1	40	54	15	LSIYQYGSA	GPDSTLSIYQYGSAN	1194	24	24
HLA-DRB1*08:02	1	92	106	15	FRNNATIDQ	LTQNGFRNNATIDQW	1519	24	24
HLA-DQA1*03:01/DQB1*03:02	1	83	97	15	ADNSTIELT	QGADNSTIELTQNGF	2413	24	24
HLA-DQA1*04:01/DQB1*04:02	1	115	129	15	QYGGNNAAL	VGQYGGNNAALVNQT	2721	24	24
HLA-DQA1*04:01/DQB1*04:02	1	39	53	15	DSTLSIYQY	SGPDSTLSIYQYGSA	2771	24	24
HLA-DRB1*01:01	1	122	136	15	LVNQTASDS	NAALVNQTASDSSVM	142	25	25
HLA-DQA1*05:01/DQB1*03:01	1	121	135	15	NNAALVNQT	NNAALVNQTASDSSV	346	25	25
HLA-DQA1*05:01/DQB1*03:01	1	17	31	15	LAGVVPQWG	SALAGVVPQWGGGGN	357	25	25
HLA-DQA1*05:01/DQB1*03:01	1	120	134	15	NNAALVNQT	GNNAALVNQTASDSS	361	25	25
HLA-DRB1*07:01	1	46	60	15	YQYGSANAA	SIYQYGSANAALALQ	414	25	25
HLA-DRB5*01:01	1	56	70	15	LALQSDARK	ALALQSDARKSETTI	478	25	25
HLA-DRB5*01:01	1	3	17	15	VAAFAAIVV	LLKVAAFAAIVVSGS	483	25	25
HLA-DRB1*04:04	1	120	134	15	LVNQTASDS	GNNAALVNQTASDSS	540	25	25
HLA-DRB1*04:04	1	136	150	15	QVGFGNNAT	MVRQVGFGNNATANQ	547	25	25
HLA-DRB1*04:04	1	137	151	15	QVGFGNNAT	VRQVGFGNNATANQY	549	25	25
HLA-DRB1*04:05	1	1	15	15	MKLLKVAAF	MKLLKVAAFAAIVVS	706	25	25
HLA-DRB1*15:01	1	12	26	15	IVVSGSALA	IVVSGSALAGVVPQW	722	25	25
HLA-DRB1*15:01	1	91	105	15	QNGFRNNAT	ELTQNGFRNNATIDQ	731	25	25
HLA-DRB1*15:01	1	92	106	15	QNGFRNNAT	LTQNGFRNNATIDQW	736	25	25
HLA-DQA1*01:02/DQB1*06:02	1	106	120	15	NSDITVGQY	WNAKNSDITVGQYGG	874	25	25
HLA-DQA1*01:02/DQB1*06:02	1	38	52	15	STLSIYQYG	SSGPDSTLSIYQYGS	885	25	25
HLA-DQA1*01:02/DQB1*06:02	1	105	119	15	NSDITVGQY	QWNAKNSDITVGQYG	888	25	25
HLA-DQA1*01:02/DQB1*06:02	1	39	53	15	STLSIYQYG	SGPDSTLSIYQYGSA	900	25	25
HLA-DQA1*01:02/DQB1*06:02	1	84	98	15	NSTIELTQN	GADNSTIELTQNGFR	902	25	25
HLA-DQA1*01:02/DQB1*06:02	1	37	51	15	DSTLSIYQY	NSSGPDSTLSIYQYG	906	25	25
HLA-DQA1*01:02/DQB1*06:02	1	40	54	15	STLSIYQYG	GPDSTLSIYQYGSAN	911	25	25
HLA-DRB1*13:02	1	11	25	15	IVVSGSALA	AIVVSGSALAGVVPQ	1008	25	25
HLA-DPA1*03:01/DPB1*04:02	1	9	23	15	VSGSALAGV	FAAIVVSGSALAGVV	1087	25	25
HLA-DPA1*03:01/DPB1*04:02	1	6	20	15	FAAIVVSGS	VAAFAAIVVSGSALA	1111	25	25
HLA-DPA1*03:01/DPB1*04:02	1	8	22	15	IVVSGSALA	AFAAIVVSGSALAGV	1127	25	25
HLA-DRB1*08:02	1	94	108	15	FRNNATIDQ	QNGFRNNATIDQWNA	1561	25	25
HLA-DRB1*12:01	1	8	22	15	IVVSGSALA	AFAAIVVSGSALAGV	2280	25	25
HLA-DQA1*03:01/DQB1*03:02	1	116	130	15	YGGNNAALV	GQYGGNNAALVNQTA	2546	25	25
HLA-DQA1*04:01/DQB1*04:02	1	36	50	15	PDSTLSIYQ	GNSSGPDSTLSIYQY	2829	25	25
HLA-DQA1*04:01/DQB1*04:02	1	54	68	15	NAALALQSD	NAALALQSDARKSET	2843	25	25
HLA-DQA1*04:01/DQB1*04:02	1	116	130	15	NNAALVNQT	GQYGGNNAALVNQTA	2928	25	25
HLA-DRB1*01:01	1	119	133	15	NAALVNQTA	GGNNAALVNQTASDS	143	26	26
HLA-DRB1*01:01	1	121	135	15	LVNQTASDS	NNAALVNQTASDSSV	148	26	26
HLA-DQA1*05:01/DQB1*03:01	1	123	137	15	NQTASDSSV	AALVNQTASDSSVMV	376	26	26
HLA-DRB1*04:04	1	135	149	15	QVGFGNNAT	VMVRQVGFGNNATAN	555	26	26
HLA-DRB1*04:04	1	88	102	15	IELTQNGFR	STIELTQNGFRNNAT	566	26	26
HLA-DRB1*04:04	1	121	135	15	LVNQTASDS	NNAALVNQTASDSSV	574	26	26
HLA-DRB1*09:01	1	123	137	15	VNQTASDSS	AALVNQTASDSSVMV	665	26	26
HLA-DRB1*09:01	1	124	138	15	VNQTASDSS	ALVNQTASDSSVMVR	688	26	26
HLA-DRB1*04:01	1	12	26	15	IVVSGSALA	IVVSGSALAGVVPQW	722	26	26
HLA-DRB1*04:01	1	54	68	15	LALQSDARK	NAALALQSDARKSET	722	26	26
HLA-DRB1*04:01	1	53	67	15	LALQSDARK	ANAALALQSDARKSE	730	26	26
HLA-DRB1*04:05	1	45	59	15	YGSANAALA	LSIYQYGSANAALAL	742	26	26
HLA-DQA1*01:02/DQB1*06:02	1	104	118	15	AKNSDITVG	DQWNAKNSDITVGQY	923	26	26
HLA-DQA1*01:02/DQB1*06:02	1	98	112	15	RNNATIDQW	RNNATIDQWNAKNSD	929	26	26
HLA-DQA1*01:02/DQB1*06:02	1	70	84	15	SGYGNGADV	ITQSGYGNGADVGQG	955	26	26
HLA-DPA1*03:01/DPB1*04:02	1	7	21	15	FAAIVVSGS	AAFAAIVVSGSALAG	1146	26	26
HLA-DRB1*08:02	1	95	109	15	FRNNATIDQ	NGFRNNATIDQWNAK	1604	26	26
HLA-DRB1*08:02	1	93	107	15	FRNNATIDQ	TQNGFRNNATIDQWN	1608	26	26
HLA-DRB1*12:01	1	47	61	15	YQYGSANAA	IYQYGSANAALALQS	2292	26	26
HLA-DRB1*12:01	1	119	133	15	NNAALVNQT	GGNNAALVNQTASDS	2310	26	26
HLA-DPA1*01/DPB1*04:01	1	9	23	15	VSGSALAGV	FAAIVVSGSALAGVV	2312	26	26
HLA-DPA1*01/DPB1*04:01	1	8	22	15	IVVSGSALA	AFAAIVVSGSALAGV	2317	26	26
HLA-DRB1*12:01	1	9	23	15	IVVSGSALA	FAAIVVSGSALAGVV	2324	26	26
HLA-DQA1*05:01/DQB1*02:01	1	7	21	15	FAAIVVSGS	AAFAAIVVSGSALAG	2348	26	26
HLA-DPA1*01/DPB1*04:01	1	10	24	15	VSGSALAGV	AAIVVSGSALAGVVP	2356	26	26
HLA-DQA1*03:01/DQB1*03:02	1	9	23	15	AIVVSGSAL	FAAIVVSGSALAGVV	2635	26	26
HLA-DQA1*03:01/DQB1*03:02	1	37	51	15	DSTLSIYQY	NSSGPDSTLSIYQYG	2661	26	26
HLA-DQA1*04:01/DQB1*04:02	1	118	132	15	NNAALVNQT	YGGNNAALVNQTASD	2987	26	26
HLA-DRB1*07:01	1	122	136	15	VNQTASDSS	NAALVNQTASDSSVM	472	27	27
HLA-DRB5*01:01	1	57	71	15	LALQSDARK	LALQSDARKSETTIT	533	27	27
HLA-DRB5*01:01	1	9	23	15	IVVSGSALA	FAAIVVSGSALAGVV	534	27	27
HLA-DRB5*01:01	1	4	18	15	FAAIVVSGS	LKVAAFAAIVVSGSA	553	27	27
HLA-DRB1*04:04	1	122	136	15	LVNQTASDS	NAALVNQTASDSSVM	584	27	27
HLA-DRB1*04:04	1	11	25	15	IVVSGSALA	AIVVSGSALAGVVPQ	594	27	27
HLA-DRB1*04:04	1	12	26	15	IVVSGSALA	IVVSGSALAGVVPQW	599	27	27
HLA-DRB1*04:04	1	50	64	15	YGSANAALA	YGSANAALALQSDAR	608	27	27
HLA-DRB1*04:04	1	119	133	15	NAALVNQTA	GGNNAALVNQTASDS	614	27	27
HLA-DRB1*04:01	1	2	16	15	LLKVAAFAA	KLLKVAAFAAIVVSG	743	27	27
HLA-DRB1*04:05	1	44	58	15	YQYGSANAA	TLSIYQYGSANAALA	757	27	27
HLA-DRB1*04:01	1	55	69	15	LALQSDARK	AALALQSDARKSETT	758	27	27
HLA-DRB1*04:05	1	46	60	15	YGSANAALA	SIYQYGSANAALALQ	764	27	27
HLA-DRB1*04:05	1	91	105	15	QNGFRNNAT	ELTQNGFRNNATIDQ	776	27	27
HLA-DRB1*04:05	1	119	133	15	NNAALVNQT	GGNNAALVNQTASDS	776	27	27
HLA-DRB1*04:05	1	92	106	15	QNGFRNNAT	LTQNGFRNNATIDQW	790	27	27
HLA-DRB1*15:01	1	39	53	15	TLSIYQYGS	SGPDSTLSIYQYGSA	793	27	27
HLA-DQA1*01:02/DQB1*06:02	1	107	121	15	NSDITVGQY	NAKNSDITVGQYGGN	1007	27	27
HLA-DRB1*13:02	1	5	19	15	KVAAFAAIV	KVAAFAAIVVSGSAL	1097	27	27
HLA-DRB1*13:02	1	101	115	15	QWNAKNSDI	ATIDQWNAKNSDITV	1105	27	27
HLA-DRB1*13:02	1	122	136	15	LVNQTASDS	NAALVNQTASDSSVM	1120	27	27
HLA-DRB1*13:02	1	121	135	15	LVNQTASDS	NNAALVNQTASDSSV	1124	27	27
HLA-DRB1*13:02	1	42	56	15	IYQYGSANA	DSTLSIYQYGSANAA	1129	27	27
HLA-DPA1*03:01/DPB1*04:02	1	10	24	15	VSGSALAGV	AAIVVSGSALAGVVP	1205	27	27
HLA-DQA1*05:01/DQB1*02:01	1	1	15	15	VAAFAAIVV	MKLLKVAAFAAIVVS	2431	27	27
HLA-DQA1*03:01/DQB1*03:02	1	117	131	15	NAALVNQTA	QYGGNNAALVNQTAS	2688	27	27
HLA-DQA1*03:01/DQB1*03:02	1	38	52	15	DSTLSIYQY	SSGPDSTLSIYQYGS	2727	27	27
HLA-DQA1*03:01/DQB1*03:02	1	80	94	15	ADNSTIELT	DVGQGADNSTIELTQ	2744	27	27
HLA-DQA1*03:01/DQB1*03:02	1	121	135	15	ALVNQTASD	NNAALVNQTASDSSV	2781	27	27
HLA-DQA1*04:01/DQB1*04:02	1	119	133	15	NNAALVNQT	GGNNAALVNQTASDS	3128	27	27
HLA-DQA1*04:01/DQB1*04:02	1	117	131	15	NNAALVNQT	QYGGNNAALVNQTAS	3144	27	27
HLA-DQA1*05:01/DQB1*03:01	1	122	136	15	NQTASDSSV	NAALVNQTASDSSVM	409	28	28
HLA-DRB1*07:01	1	44	58	15	YQYGSANAA	TLSIYQYGSANAALA	491	28	28
HLA-DRB1*07:01	1	121	135	15	VNQTASDSS	NNAALVNQTASDSSV	503	28	28
HLA-DRB1*07:01	1	43	57	15	YQYGSANAA	STLSIYQYGSANAAL	508	28	28
HLA-DRB5*01:01	1	8	22	15	IVVSGSALA	AFAAIVVSGSALAGV	556	28	28
HLA-DRB5*01:01	1	5	19	15	FAAIVVSGS	KVAAFAAIVVSGSAL	567	28	28
HLA-DRB1*04:04	1	123	137	15	LVNQTASDS	AALVNQTASDSSVMV	627	28	28
HLA-DRB1*11:01	1	9	23	15	IVVSGSALA	FAAIVVSGSALAGVV	634	28	28
HLA-DRB1*11:01	1	8	22	15	IVVSGSALA	AFAAIVVSGSALAGV	642	28	28
HLA-DRB1*09:01	1	122	136	15	VNQTASDSS	NAALVNQTASDSSVM	738	28	28
HLA-DRB1*15:01	1	112	126	15	VGQYGGNNA	DITVGQYGGNNAALV	837	28	28
HLA-DRB4*01:01	1	6	20	15	AIVVSGSAL	VAAFAAIVVSGSALA	857	28	28
HLA-DRB4*01:01	1	2	16	15	LKVAAFAAI	KLLKVAAFAAIVVSG	864	28	28
HLA-DRB4*01:01	1	130	144	15	SSVMVRQVG	ASDSSVMVRQVGFGN	866	28	28
HLA-DRB4*01:01	1	7	21	15	AIVVSGSAL	AAFAAIVVSGSALAG	874	28	28
HLA-DRB4*01:01	1	128	142	15	SSVMVRQVG	QTASDSSVMVRQVGF	876	28	28
HLA-DRB4*01:01	1	129	143	15	SSVMVRQVG	TASDSSVMVRQVGFG	880	28	28
HLA-DRB1*13:02	1	102	116	15	NAKNSDITV	TIDQWNAKNSDITVG	1182	28	28
HLA-DRB1*13:02	1	103	117	15	NAKNSDITV	IDQWNAKNSDITVGQ	1201	28	28
HLA-DQA1*05:01/DQB1*02:01	1	47	61	15	YGSANAALA	IYQYGSANAALALQS	2474	28	28
HLA-DRB3*01:01	1	56	70	15	LQSDARKSE	ALALQSDARKSETTI	2486	28	28
HLA-DRB3*01:01	1	117	131	15	YGGNNAALV	QYGGNNAALVNQTAS	2507	28	28
HLA-DRB3*01:01	1	118	132	15	YGGNNAALV	YGGNNAALVNQTASD	2517	28	28
HLA-DPA1*01/DPB1*04:01	1	11	25	15	VSGSALAGV	AIVVSGSALAGVVPQ	2541	28	28
HLA-DQA1*03:01/DQB1*03:02	1	8	22	15	AIVVSGSAL	AFAAIVVSGSALAGV	2803	28	28
HLA-DQA1*03:01/DQB1*03:02	1	39	53	15	DSTLSIYQY	SGPDSTLSIYQYGSA	2844	28	28
HLA-DQA1*04:01/DQB1*04:02	1	8	22	15	AFAAIVVSG	AFAAIVVSGSALAGV	3177	28	28
HLA-DQA1*04:01/DQB1*04:02	1	40	54	15	DSTLSIYQY	GPDSTLSIYQYGSAN	3226	28	28
HLA-DRB1*01:01	1	123	137	15	LVNQTASDS	AALVNQTASDSSVMV	169	29	29
HLA-DQA1*05:01/DQB1*03:01	1	126	140	15	TASDSSVMV	VNQTASDSSVMVRQV	432	29	29
HLA-DRB5*01:01	1	10	24	15	IVVSGSALA	AAIVVSGSALAGVVP	601	29	29
HLA-DRB1*04:04	1	115	129	15	YGGNNAALV	VGQYGGNNAALVNQT	662	29	29
HLA-DRB1*04:04	1	92	106	15	QNGFRNNAT	LTQNGFRNNATIDQW	669	29	29
HLA-DRB1*04:04	1	91	105	15	QNGFRNNAT	ELTQNGFRNNATIDQ	673	29	29
HLA-DRB1*04:01	1	52	66	15	LALQSDARK	SANAALALQSDARKS	799	29	29
HLA-DRB1*04:01	1	51	65	15	ANAALALQS	GSANAALALQSDARK	816	29	29
HLA-DRB1*04:05	1	120	134	15	LVNQTASDS	GNNAALVNQTASDSS	838	29	29
HLA-DRB4*01:01	1	131	145	15	SSVMVRQVG	SDSSVMVRQVGFGNN	891	29	29
HLA-DQA1*01:02/DQB1*06:02	1	65	79	15	KSETTITQS	KSETTITQSGYGNGA	1062	29	29
HLA-DQA1*01:02/DQB1*06:02	1	18	32	15	LAGVVPQWG	ALAGVVPQWGGGGNH	1076	29	29
HLA-DRB1*13:02	1	120	134	15	LVNQTASDS	GNNAALVNQTASDSS	1217	29	29
HLA-DRB1*13:02	1	119	133	15	ALVNQTASD	GGNNAALVNQTASDS	1218	29	29
HLA-DRB3*01:01	1	53	67	15	ANAALALQS	ANAALALQSDARKSE	2548	29	29
HLA-DRB3*01:01	1	54	68	15	LQSDARKSE	NAALALQSDARKSET	2551	29	29
HLA-DRB3*01:01	1	55	69	15	LQSDARKSE	AALALQSDARKSETT	2554	29	29
HLA-DQA1*05:01/DQB1*02:01	1	45	59	15	YGSANAALA	LSIYQYGSANAALAL	2573	29	29
HLA-DQA1*05:01/DQB1*02:01	1	46	60	15	YGSANAALA	SIYQYGSANAALALQ	2574	29	29
HLA-DRB3*01:01	1	57	71	15	LQSDARKSE	LALQSDARKSETTIT	2574	29	29
HLA-DQA1*05:01/DQB1*02:01	1	12	26	15	VSGSALAGV	IVVSGSALAGVVPQW	2575	29	29
HLA-DPA1*01/DPB1*04:01	1	12	26	15	VSGSALAGV	IVVSGSALAGVVPQW	2714	29	29
HLA-DQA1*03:01/DQB1*03:02	1	40	54	15	DSTLSIYQY	GPDSTLSIYQYGSAN	2924	29	29
HLA-DQA1*03:01/DQB1*03:02	1	16	30	15	SALAGVVPQ	GSALAGVVPQWGGGG	2937	29	29
HLA-DQA1*03:01/DQB1*03:02	1	36	50	15	SGPDSTLSI	GNSSGPDSTLSIYQY	2988	29	29
HLA-DQA1*04:01/DQB1*04:02	1	124	138	15	NQTASDSSV	ALVNQTASDSSVMVR	3320	29	29
HLA-DQA1*04:01/DQB1*04:02	1	125	139	15	ASDSSVMVR	LVNQTASDSSVMVRQ	3325	29	29
HLA-DQA1*04:01/DQB1*04:02	1	126	140	15	ASDSSVMVR	VNQTASDSSVMVRQV	3381	29	29
HLA-DQA1*04:01/DQB1*04:02	1	80	94	15	ADNSTIELT	DVGQGADNSTIELTQ	3396	29	29
HLA-DQA1*05:01/DQB1*03:01	1	19	33	15	PQWGGGGNH	LAGVVPQWGGGGNHN	461	30	30
HLA-DQA1*05:01/DQB1*03:01	1	41	55	15	SIYQYGSAN	PDSTLSIYQYGSANA	470	30	30
HLA-DRB5*01:01	1	115	129	15	YGGNNAALV	VGQYGGNNAALVNQT	639	30	30
HLA-DRB1*04:04	1	133	147	15	MVRQVGFGN	SSVMVRQVGFGNNAT	698	30	30
HLA-DRB1*04:04	1	43	57	15	IYQYGSANA	STLSIYQYGSANAAL	700	30	30
HLA-DRB1*11:01	1	56	70	15	LQSDARKSE	ALALQSDARKSETTI	715	30	30
HLA-DRB1*09:01	1	121	135	15	VNQTASDSS	NNAALVNQTASDSSV	799	30	30
HLA-DRB1*15:01	1	113	127	15	VGQYGGNNA	ITVGQYGGNNAALVN	883	30	30
HLA-DRB1*15:01	1	132	146	15	MVRQVGFGN	DSSVMVRQVGFGNNA	921	30	30
HLA-DQA1*01:02/DQB1*06:02	1	85	99	15	NSTIELTQN	ADNSTIELTQNGFRN	1121	30	30
HLA-DQA1*01:02/DQB1*06:02	1	125	139	15	QTASDSSVM	LVNQTASDSSVMVRQ	1139	30	30
HLA-DRB1*13:02	1	123	137	15	LVNQTASDS	AALVNQTASDSSVMV	1264	30	30
HLA-DRB1*13:02	1	12	26	15	IVVSGSALA	IVVSGSALAGVVPQW	1306	30	30
HLA-DPA1*03:01/DPB1*04:02	1	5	19	15	FAAIVVSGS	KVAAFAAIVVSGSAL	1359	30	30
HLA-DQA1*05:01/DQB1*02:01	1	50	64	15	AALALQSDA	YGSANAALALQSDAR	2694	30	30
HLA-DQA1*03:01/DQB1*03:02	1	17	31	15	SALAGVVPQ	SALAGVVPQWGGGGN	3030	30	30
HLA-DQA1*03:01/DQB1*03:02	1	84	98	15	NSTIELTQN	GADNSTIELTQNGFR	3040	30	30
HLA-DQA1*03:01/DQB1*03:02	1	122	136	15	ALVNQTASD	NAALVNQTASDSSVM	3041	30	30
HLA-DQA1*04:01/DQB1*04:02	1	81	95	15	ADNSTIELT	VGQGADNSTIELTQN	3442	30	30
HLA-DRB1*07:01	1	120	134	15	LVNQTASDS	GNNAALVNQTASDSS	595	31	31
HLA-DRB5*01:01	1	114	128	15	YGGNNAALV	TVGQYGGNNAALVNQ	646	31	31
HLA-DRB5*01:01	1	113	127	15	YGGNNAALV	ITVGQYGGNNAALVN	653	31	31
HLA-DRB5*01:01	1	112	126	15	DITVGQYGG	DITVGQYGGNNAALV	655	31	31
HLA-DRB5*01:01	1	116	130	15	YGGNNAALV	GQYGGNNAALVNQTA	667	31	31
HLA-DRB1*04:04	1	42	56	15	IYQYGSANA	DSTLSIYQYGSANAA	718	31	31
HLA-DRB1*04:04	1	90	104	15	QNGFRNNAT	IELTQNGFRNNATID	721	31	31
HLA-DRB1*04:04	1	89	103	15	QNGFRNNAT	TIELTQNGFRNNATI	722	31	31
HLA-DRB1*11:01	1	55	69	15	LQSDARKSE	AALALQSDARKSETT	737	31	31
HLA-DRB1*04:04	1	113	127	15	YGGNNAALV	ITVGQYGGNNAALVN	738	31	31
HLA-DRB1*04:04	1	112	126	15	VGQYGGNNA	DITVGQYGGNNAALV	742	31	31
HLA-DRB1*11:01	1	54	68	15	LQSDARKSE	NAALALQSDARKSET	746	31	31
HLA-DRB1*11:01	1	53	67	15	ALQSDARKS	ANAALALQSDARKSE	753	31	31
HLA-DRB1*09:01	1	41	55	15	LSIYQYGSA	PDSTLSIYQYGSANA	826	31	31
HLA-DRB1*04:05	1	121	135	15	LVNQTASDS	NNAALVNQTASDSSV	916	31	31
HLA-DRB1*04:05	1	122	136	15	LVNQTASDS	NAALVNQTASDSSVM	916	31	31
HLA-DRB1*04:05	1	116	130	15	YGGNNAALV	GQYGGNNAALVNQTA	920	31	31
HLA-DRB1*15:01	1	130	144	15	VMVRQVGFG	ASDSSVMVRQVGFGN	932	31	31
HLA-DRB1*15:01	1	131	145	15	MVRQVGFGN	SDSSVMVRQVGFGNN	936	31	31
HLA-DRB1*15:01	1	137	151	15	QVGFGNNAT	VRQVGFGNNATANQY	940	31	31
HLA-DRB1*04:05	1	123	137	15	LVNQTASDS	AALVNQTASDSSVMV	947	31	31
HLA-DQA1*01:02/DQB1*06:02	1	80	94	15	ADNSTIELT	DVGQGADNSTIELTQ	1154	31	31
HLA-DQA1*01:02/DQB1*06:02	1	108	122	15	NSDITVGQY	AKNSDITVGQYGGNN	1199	31	31
HLA-DRB1*13:02	1	135	149	15	VGFGNNATA	VMVRQVGFGNNATAN	1340	31	31
HLA-DRB1*13:02	1	134	148	15	RQVGFGNNA	SVMVRQVGFGNNATA	1344	31	31
HLA-DRB1*08:02	1	48	62	15	YGSANAALA	YQYGSANAALALQSD	1939	31	31
HLA-DQA1*05:01/DQB1*02:01	1	49	63	15	GSANAALAL	QYGSANAALALQSDA	2771	31	31
HLA-DQA1*05:01/DQB1*02:01	1	48	62	15	YGSANAALA	YQYGSANAALALQSD	2777	31	31
HLA-DRB3*01:01	1	36	50	15	SGPDSTLSI	GNSSGPDSTLSIYQY	2788	31	31
HLA-DRB3*01:01	1	34	48	15	SGPDSTLSI	GGGNSSGPDSTLSIY	2806	31	31
HLA-DRB3*01:01	1	35	49	15	SGPDSTLSI	GGNSSGPDSTLSIYQ	2828	31	31
HLA-DRB1*12:01	1	52	66	15	LALQSDARK	SANAALALQSDARKS	2852	31	31
HLA-DRB1*12:01	1	53	67	15	LALQSDARK	ANAALALQSDARKSE	2858	31	31
HLA-DRB3*01:01	1	33	47	15	NGGGNSSGP	NGGGNSSGPDSTLSI	2867	31	31
HLA-DQA1*03:01/DQB1*03:02	1	79	93	15	GADNSTIEL	ADVGQGADNSTIELT	3146	31	31
HLA-DQA1*04:01/DQB1*04:02	1	79	93	15	GADNSTIEL	ADVGQGADNSTIELT	3561	31	31
HLA-DQA1*05:01/DQB1*03:01	1	81	95	15	GQGADNSTI	VGQGADNSTIELTQN	508	32	32
HLA-DQA1*05:01/DQB1*03:01	1	18	32	15	ALAGVVPQW	ALAGVVPQWGGGGNH	510	32	32
HLA-DRB1*07:01	1	42	56	15	IYQYGSANA	DSTLSIYQYGSANAA	600	32	32
HLA-DRB1*07:01	1	125	139	15	TASDSSVMV	LVNQTASDSSVMVRQ	608	32	32
HLA-DRB5*01:01	1	43	57	15	YQYGSANAA	STLSIYQYGSANAAL	701	32	32
HLA-DRB1*04:04	1	114	128	15	YGGNNAALV	TVGQYGGNNAALVNQ	779	32	32
HLA-DRB1*04:04	1	13	27	15	ALAGVVPQW	VVSGSALAGVVPQWG	783	32	32
HLA-DRB1*04:04	1	14	28	15	LAGVVPQWG	VSGSALAGVVPQWGG	783	32	32
HLA-DRB1*09:01	1	120	134	15	LVNQTASDS	GNNAALVNQTASDSS	862	32	32
HLA-DRB4*01:01	1	9	23	15	AIVVSGSAL	FAAIVVSGSALAGVV	1031	32	32
HLA-DRB4*01:01	1	8	22	15	AIVVSGSAL	AFAAIVVSGSALAGV	1046	32	32
HLA-DQA1*01:02/DQB1*06:02	1	41	55	15	STLSIYQYG	PDSTLSIYQYGSANA	1246	32	32
HLA-DRB1*08:02	1	125	139	15	LVNQTASDS	LVNQTASDSSVMVRQ	1956	32	32
HLA-DQA1*05:01/DQB1*02:01	1	51	65	15	AALALQSDA	GSANAALALQSDARK	2856	32	32
HLA-DQA1*05:01/DQB1*02:01	1	13	27	15	ALAGVVPQW	VVSGSALAGVVPQWG	2907	32	32
HLA-DRB1*12:01	1	51	65	15	ANAALALQS	GSANAALALQSDARK	2959	32	32
HLA-DRB1*12:01	1	10	24	15	IVVSGSALA	AAIVVSGSALAGVVP	2964	32	32
HLA-DRB3*01:01	1	37	51	15	SGPDSTLSI	NSSGPDSTLSIYQYG	2966	32	32
HLA-DRB3*01:01	1	45	59	15	YQYGSANAA	LSIYQYGSANAALAL	2996	32	32
HLA-DPA1*02:01/DPB1*05:01	1	6	20	15	FAAIVVSGS	VAAFAAIVVSGSALA	3968	32	32
HLA-DQA1*05:01/DQB1*03:01	1	127	141	15	TASDSSVMV	NQTASDSSVMVRQVG	555	33	33
HLA-DRB1*07:01	1	126	140	15	TASDSSVMV	VNQTASDSSVMVRQV	639	33	33
HLA-DRB1*07:01	1	47	61	15	GSANAALAL	IYQYGSANAALALQS	654	33	33
HLA-DRB5*01:01	1	42	56	15	SIYQYGSAN	DSTLSIYQYGSANAA	742	33	33
HLA-DRB1*11:01	1	57	71	15	LQSDARKSE	LALQSDARKSETTIT	809	33	33
HLA-DRB1*04:05	1	50	64	15	ANAALALQS	YGSANAALALQSDAR	996	33	33
HLA-DRB1*04:05	1	49	63	15	ANAALALQS	QYGSANAALALQSDA	1006	33	33
HLA-DPA1*02:01/DPB1*01:01	1	6	20	15	VAAFAAIVV	VAAFAAIVVSGSALA	1239	33	33
HLA-DQA1*01:02/DQB1*06:02	1	19	33	15	LAGVVPQWG	LAGVVPQWGGGGNHN	1271	33	33
HLA-DQA1*01:02/DQB1*06:02	1	75	89	15	GNGADVGQG	YGNGADVGQGADNST	1294	33	33
HLA-DQA1*05:01/DQB1*02:01	1	8	22	15	IVVSGSALA	AFAAIVVSGSALAGV	2938	33	33
HLA-DRB3*01:01	1	46	60	15	YQYGSANAA	SIYQYGSANAALALQ	3084	33	33
HLA-DRB1*12:01	1	54	68	15	LALQSDARK	NAALALQSDARKSET	3149	33	33
HLA-DQA1*04:01/DQB1*04:02	1	82	96	15	ADNSTIELT	GQGADNSTIELTQNG	3828	33	33
HLA-DQA1*04:01/DQB1*04:02	1	127	141	15	ASDSSVMVR	NQTASDSSVMVRQVG	3853	33	33
HLA-DPA1*02:01/DPB1*05:01	1	5	19	15	AFAAIVVSG	KVAAFAAIVVSGSAL	4096	33	33
HLA-DRB1*04:04	1	49	63	15	YGSANAALA	QYGSANAALALQSDA	828	34	34
HLA-DRB1*04:04	1	15	29	15	LAGVVPQWG	SGSALAGVVPQWGGG	839	34	34
HLA-DRB1*04:04	1	16	30	15	LAGVVPQWG	GSALAGVVPQWGGGG	842	34	34
HLA-DRB1*09:01	1	13	27	15	SGSALAGVV	VVSGSALAGVVPQWG	927	34	34
HLA-DRB4*01:01	1	5	19	15	FAAIVVSGS	KVAAFAAIVVSGSAL	1118	34	34
HLA-DQA1*01:02/DQB1*06:02	1	124	138	15	QTASDSSVM	ALVNQTASDSSVMVR	1322	34	34
HLA-DRB1*13:02	1	51	65	15	GSANAALAL	GSANAALALQSDARK	1527	34	34
HLA-DRB1*13:02	1	104	118	15	NAKNSDITV	DQWNAKNSDITVGQY	1543	34	34
HLA-DRB1*13:02	1	105	119	15	NAKNSDITV	QWNAKNSDITVGQYG	1555	34	34
HLA-DRB1*13:02	1	50	64	15	GSANAALAL	YGSANAALALQSDAR	1566	34	34
HLA-DPA1*03:01/DPB1*04:02	1	11	25	15	VSGSALAGV	AIVVSGSALAGVVPQ	1630	34	34
HLA-DPA1*01:03/DPB1*02:01	1	45	59	15	LSIYQYGSA	LSIYQYGSANAALAL	1892	34	34
HLA-DRB1*03:01	1	126	140	15	TASDSSVMV	VNQTASDSSVMVRQV	2393	34	34
HLA-DRB1*03:01	1	124	138	15	TASDSSVMV	ALVNQTASDSSVMVR	2460	34	34
HLA-DPA1*01/DPB1*04:01	1	112	126	15	QYGGNNAAL	DITVGQYGGNNAALV	3397	34	34
HLA-DPA1*01/DPB1*04:01	1	42	56	15	LSIYQYGSA	DSTLSIYQYGSANAA	3412	34	34
HLA-DPA1*01/DPB1*04:01	1	114	128	15	YGGNNAALV	TVGQYGGNNAALVNQ	3414	34	34
HLA-DQA1*04:01/DQB1*04:02	1	114	128	15	QYGGNNAAL	TVGQYGGNNAALVNQ	3952	34	34
HLA-DQA1*04:01/DQB1*04:02	1	128	142	15	ASDSSVMVR	QTASDSSVMVRQVGF	3971	34	34
HLA-DQA1*04:01/DQB1*04:02	1	122	136	15	NQTASDSSV	NAALVNQTASDSSVM	4058	34	34
HLA-DQA1*05:01/DQB1*03:01	1	109	123	15	ITVGQYGGN	KNSDITVGQYGGNNA	611	35	35
HLA-DRB1*07:01	1	11	25	15	IVVSGSALA	AIVVSGSALAGVVPQ	698	35	35
HLA-DRB1*04:04	1	118	132	15	YGGNNAALV	YGGNNAALVNQTASD	888	35	35
HLA-DRB1*04:04	1	117	131	15	YGGNNAALV	QYGGNNAALVNQTAS	910	35	35
HLA-DRB1*04:05	1	51	65	15	ANAALALQS	GSANAALALQSDARK	1087	35	35
HLA-DRB1*04:05	1	118	132	15	NNAALVNQT	YGGNNAALVNQTASD	1103	35	35
HLA-DRB1*15:01	1	111	125	15	VGQYGGNNA	SDITVGQYGGNNAAL	1109	35	35
HLA-DRB4*01:01	1	51	65	15	ANAALALQS	GSANAALALQSDARK	1136	35	35
HLA-DPA1*02:01/DPB1*01:01	1	5	19	15	VAAFAAIVV	KVAAFAAIVVSGSAL	1323	35	35
HLA-DRB1*13:02	1	4	18	15	KVAAFAAIV	LKVAAFAAIVVSGSA	1615	35	35
HLA-DPA1*03:01/DPB1*04:02	1	12	26	15	VSGSALAGV	IVVSGSALAGVVPQW	1747	35	35
HLA-DPA1*01:03/DPB1*02:01	1	44	58	15	LSIYQYGSA	TLSIYQYGSANAALA	2015	35	35
HLA-DRB1*03:01	1	125	139	15	TASDSSVMV	LVNQTASDSSVMVRQ	2478	35	35
HLA-DRB1*03:01	1	127	141	15	TASDSSVMV	NQTASDSSVMVRQVG	2498	35	35
HLA-DQA1*05:01/DQB1*02:01	1	14	28	15	ALAGVVPQW	VSGSALAGVVPQWGG	3198	35	35
HLA-DRB3*01:01	1	44	58	15	YQYGSANAA	TLSIYQYGSANAALA	3350	35	35
HLA-DRB1*12:01	1	124	138	15	LVNQTASDS	ALVNQTASDSSVMVR	3370	35	35
HLA-DRB3*01:01	1	96	110	15	FRNNATIDQ	GFRNNATIDQWNAKN	3399	35	35
HLA-DRB3*01:01	1	1	15	15	KVAAFAAIV	MKLLKVAAFAAIVVS	3406	35	35
HLA-DPA1*01/DPB1*04:01	1	115	129	15	YGGNNAALV	VGQYGGNNAALVNQT	3420	35	35
HLA-DPA1*01/DPB1*04:01	1	113	127	15	YGGNNAALV	ITVGQYGGNNAALVN	3422	35	35
HLA-DQA1*03:01/DQB1*03:02	1	61	75	15	SETTITQSG	SDARKSETTITQSGY	3530	35	35
HLA-DQA1*03:01/DQB1*03:02	1	128	142	15	DSSVMVRQV	QTASDSSVMVRQVGF	3531	35	35
HLA-DQA1*03:01/DQB1*03:02	1	10	24	15	SGSALAGVV	AAIVVSGSALAGVVP	3574	35	35
HLA-DQA1*04:01/DQB1*04:02	1	121	135	15	ALVNQTASD	NNAALVNQTASDSSV	4145	35	35
HLA-DQA1*01:01/DQB1*05:01	1	101	115	15	IDQWNAKNS	ATIDQWNAKNSDITV	6191	35	35
HLA-DRB1*01:01	1	41	55	15	TLSIYQYGS	PDSTLSIYQYGSANA	228	36	36
HLA-DRB1*01:01	1	13	27	15	VVSGSALAG	VVSGSALAGVVPQWG	231	36	36
HLA-DRB1*01:01	1	51	65	15	ALALQSDAR	GSANAALALQSDARK	234	36	36
HLA-DQA1*05:01/DQB1*03:01	1	35	49	15	NSSGPDSTL	GGNSSGPDSTLSIYQ	626	36	36
HLA-DQA1*05:01/DQB1*03:01	1	108	122	15	ITVGQYGGN	AKNSDITVGQYGGNN	627	36	36
HLA-DQA1*05:01/DQB1*03:01	1	54	68	15	ALQSDARKS	NAALALQSDARKSET	639	36	36
HLA-DRB1*07:01	1	48	62	15	GSANAALAL	YQYGSANAALALQSD	727	36	36
HLA-DRB5*01:01	1	2	16	15	VAAFAAIVV	KLLKVAAFAAIVVSG	811	36	36
HLA-DRB5*01:01	1	89	103	15	IELTQNGFR	TIELTQNGFRNNATI	819	36	36
HLA-DRB5*01:01	1	90	104	15	IELTQNGFR	IELTQNGFRNNATID	838	36	36
HLA-DRB1*04:04	1	17	31	15	LAGVVPQWG	SALAGVVPQWGGGGN	933	36	36
HLA-DRB1*11:01	1	10	24	15	IVVSGSALA	AAIVVSGSALAGVVP	945	36	36
HLA-DRB1*04:05	1	90	104	15	QNGFRNNAT	IELTQNGFRNNATID	1146	36	36
HLA-DRB1*04:05	1	2	16	15	VAAFAAIVV	KLLKVAAFAAIVVSG	1156	36	36
HLA-DQA1*01:02/DQB1*06:02	1	43	57	15	YQYGSANAA	STLSIYQYGSANAAL	1458	36	36
HLA-DPA1*01:03/DPB1*02:01	1	9	23	15	VSGSALAGV	FAAIVVSGSALAGVV	2096	36	36
HLA-DPA1*01:03/DPB1*02:01	1	8	22	15	VVSGSALAG	AFAAIVVSGSALAGV	2114	36	36
HLA-DRB1*08:02	1	97	111	15	FRNNATIDQ	FRNNATIDQWNAKNS	2230	36	36
HLA-DRB1*03:01	1	123	137	15	LVNQTASDS	AALVNQTASDSSVMV	2656	36	36
HLA-DQA1*05:01/DQB1*02:01	1	52	66	15	AALALQSDA	SANAALALQSDARKS	3244	36	36
HLA-DQA1*05:01/DQB1*02:01	1	9	23	15	IVVSGSALA	FAAIVVSGSALAGVV	3259	36	36
HLA-DQA1*05:01/DQB1*02:01	1	44	58	15	QYGSANAAL	TLSIYQYGSANAALA	3281	36	36
HLA-DRB1*12:01	1	48	62	15	YQYGSANAA	YQYGSANAALALQSD	3454	36	36
HLA-DPA1*01/DPB1*04:01	1	116	130	15	YGGNNAALV	GQYGGNNAALVNQTA	3610	36	36
HLA-DQA1*03:01/DQB1*03:02	1	62	76	15	SETTITQSG	DARKSETTITQSGYG	3628	36	36
HLA-DPA1*01/DPB1*04:01	1	39	53	15	TLSIYQYGS	SGPDSTLSIYQYGSA	3632	36	36
HLA-DQA1*03:01/DQB1*03:02	1	127	141	15	DSSVMVRQV	NQTASDSSVMVRQVG	3642	36	36
HLA-DPA1*01/DPB1*04:01	1	40	54	15	LSIYQYGSA	GPDSTLSIYQYGSAN	3658	36	36
HLA-DPA1*01/DPB1*04:01	1	43	57	15	LSIYQYGSA	STLSIYQYGSANAAL	3659	36	36
HLA-DQA1*03:01/DQB1*03:02	1	63	77	15	SETTITQSG	ARKSETTITQSGYGN	3664	36	36
HLA-DPA1*01/DPB1*04:01	1	41	55	15	LSIYQYGSA	PDSTLSIYQYGSANA	3685	36	36
HLA-DQA1*04:01/DQB1*04:02	1	16	30	15	SALAGVVPQ	GSALAGVVPQWGGGG	4234	36	36
HLA-DQA1*04:01/DQB1*04:02	1	83	97	15	ADNSTIELT	QGADNSTIELTQNGF	4237	36	36
HLA-DQA1*01:01/DQB1*05:01	1	97	111	15	NNATIDQWN	FRNNATIDQWNAKNS	6425	36	36
HLA-DRB1*07:01	1	127	141	15	TASDSSVMV	NQTASDSSVMVRQVG	769	37	37
HLA-DRB1*11:01	1	45	59	15	YQYGSANAA	LSIYQYGSANAALAL	958	37	37
HLA-DRB1*11:01	1	46	60	15	YGSANAALA	SIYQYGSANAALALQ	997	37	37
HLA-DRB1*04:01	1	118	132	15	YGGNNAALV	YGGNNAALVNQTASD	1073	37	37
HLA-DRB1*04:01	1	117	131	15	YGGNNAALV	QYGGNNAALVNQTAS	1099	37	37
HLA-DRB1*04:05	1	117	131	15	NNAALVNQT	QYGGNNAALVNQTAS	1188	37	37
HLA-DRB1*15:01	1	109	123	15	TVGQYGGNN	KNSDITVGQYGGNNA	1191	37	37
HLA-DRB1*04:05	1	115	129	15	YGGNNAALV	VGQYGGNNAALVNQT	1198	37	37
HLA-DRB1*15:01	1	110	124	15	VGQYGGNNA	NSDITVGQYGGNNAA	1201	37	37
HLA-DRB1*04:05	1	88	102	15	IELTQNGFR	STIELTQNGFRNNAT	1209	37	37
HLA-DRB4*01:01	1	124	138	15	LVNQTASDS	ALVNQTASDSSVMVR	1226	37	37
HLA-DQA1*01:02/DQB1*06:02	1	131	145	15	DSSVMVRQV	SDSSVMVRQVGFGNN	1464	37	37
HLA-DPA1*02:01/DPB1*01:01	1	42	56	15	LSIYQYGSA	DSTLSIYQYGSANAA	1483	37	37
HLA-DRB1*13:02	1	90	104	15	NGFRNNATI	IELTQNGFRNNATID	1778	37	37
HLA-DRB1*13:02	1	99	113	15	TIDQWNAKN	NNATIDQWNAKNSDI	1800	37	37
HLA-DPA1*01:03/DPB1*02:01	1	10	24	15	VSGSALAGV	AAIVVSGSALAGVVP	2143	37	37
HLA-DQA1*05:01/DQB1*02:01	1	53	67	15	AALALQSDA	ANAALALQSDARKSE	3387	37	37
HLA-DRB1*12:01	1	55	69	15	LALQSDARK	AALALQSDARKSETT	3606	37	37
HLA-DRB3*01:01	1	97	111	15	FRNNATIDQ	FRNNATIDQWNAKNS	3650	37	37
HLA-DQA1*03:01/DQB1*03:02	1	126	140	15	ASDSSVMVR	VNQTASDSSVMVRQV	3698	37	37
HLA-DQA1*03:01/DQB1*03:02	1	115	129	15	YGGNNAALV	VGQYGGNNAALVNQT	3749	37	37
HLA-DQA1*04:01/DQB1*04:02	1	55	69	15	AALALQSDA	AALALQSDARKSETT	4501	37	37
HLA-DPA1*02:01/DPB1*05:01	1	133	147	15	MVRQVGFGN	SSVMVRQVGFGNNAT	4559	37	37
HLA-DPA1*02:01/DPB1*05:01	1	132	146	15	MVRQVGFGN	DSSVMVRQVGFGNNA	4615	37	37
HLA-DQA1*01:01/DQB1*05:01	1	42	56	15	IYQYGSANA	DSTLSIYQYGSANAA	6485	37	37
HLA-DQA1*01:01/DQB1*05:01	1	90	104	15	QNGFRNNAT	IELTQNGFRNNATID	6496	37	37
HLA-DQA1*01:01/DQB1*05:01	1	45	59	15	IYQYGSANA	LSIYQYGSANAALAL	6524	37	37
HLA-DQA1*01:01/DQB1*05:01	1	92	106	15	QNGFRNNAT	LTQNGFRNNATIDQW	6595	37	37
HLA-DRB1*01:01	1	52	66	15	LALQSDARK	SANAALALQSDARKS	254	38	38
HLA-DRB1*01:01	1	53	67	15	LALQSDARK	ANAALALQSDARKSE	255	38	38
HLA-DRB1*01:01	1	54	68	15	LALQSDARK	NAALALQSDARKSET	255	38	38
HLA-DQA1*05:01/DQB1*03:01	1	133	147	15	RQVGFGNNA	SSVMVRQVGFGNNAT	687	38	38
HLA-DRB1*11:01	1	44	58	15	YQYGSANAA	TLSIYQYGSANAALA	1014	38	38
HLA-DRB1*04:04	1	51	65	15	ANAALALQS	GSANAALALQSDARK	1038	38	38
HLA-DRB1*04:05	1	89	103	15	QNGFRNNAT	TIELTQNGFRNNATI	1220	38	38
HLA-DRB4*01:01	1	52	66	15	LALQSDARK	SANAALALQSDARKS	1253	38	38
HLA-DPA1*01:03/DPB1*02:01	1	11	25	15	VSGSALAGV	AIVVSGSALAGVVPQ	2297	38	38
HLA-DRB3*01:01	1	9	23	15	IVVSGSALA	FAAIVVSGSALAGVV	3753	38	38
HLA-DRB3*01:01	1	6	20	15	FAAIVVSGS	VAAFAAIVVSGSALA	3793	38	38
HLA-DQA1*03:01/DQB1*03:02	1	85	99	15	NSTIELTQN	ADNSTIELTQNGFRN	3814	38	38
HLA-DQA1*03:01/DQB1*03:02	1	105	119	15	NSDITVGQY	QWNAKNSDITVGQYG	3896	38	38
HLA-DQA1*04:01/DQB1*04:02	1	94	108	15	RNNATIDQW	QNGFRNNATIDQWNA	4531	38	38
HLA-DQA1*04:01/DQB1*04:02	1	95	109	15	RNNATIDQW	NGFRNNATIDQWNAK	4552	38	38
HLA-DQA1*04:01/DQB1*04:02	1	113	127	15	QYGGNNAAL	ITVGQYGGNNAALVN	4597	38	38
HLA-DQA1*04:01/DQB1*04:02	1	120	134	15	ALVNQTASD	GNNAALVNQTASDSS	4612	38	38
HLA-DPA1*02:01/DPB1*05:01	1	131	145	15	MVRQVGFGN	SDSSVMVRQVGFGNN	4761	38	38
HLA-DQA1*01:01/DQB1*05:01	1	5	19	15	VAAFAAIVV	KVAAFAAIVVSGSAL	6679	38	38
HLA-DQA1*01:01/DQB1*05:01	1	43	57	15	IYQYGSANA	STLSIYQYGSANAAL	6770	38	38
HLA-DQA1*05:01/DQB1*03:01	1	55	69	15	ALQSDARKS	AALALQSDARKSETT	743	39	39
HLA-DRB1*04:05	1	94	108	15	FRNNATIDQ	QNGFRNNATIDQWNA	1288	39	39
HLA-DRB1*04:05	1	93	107	15	FRNNATIDQ	TQNGFRNNATIDQWN	1291	39	39
HLA-DRB1*13:02	1	100	114	15	QWNAKNSDI	NATIDQWNAKNSDIT	1891	39	39
HLA-DRB1*13:02	1	97	111	15	FRNNATIDQ	FRNNATIDQWNAKNS	1918	39	39
HLA-DRB1*13:02	1	124	138	15	TASDSSVMV	ALVNQTASDSSVMVR	1918	39	39
HLA-DRB3*01:01	1	43	57	15	YQYGSANAA	STLSIYQYGSANAAL	3821	39	39
HLA-DRB3*01:01	1	10	24	15	IVVSGSALA	AAIVVSGSALAGVVP	3828	39	39
HLA-DRB3*01:01	1	8	22	15	IVVSGSALA	AFAAIVVSGSALAGV	3834	39	39
HLA-DRB3*01:01	1	2	16	15	KVAAFAAIV	KLLKVAAFAAIVVSG	3870	39	39
HLA-DRB3*01:01	1	7	21	15	IVVSGSALA	AAFAAIVVSGSALAG	3893	39	39
HLA-DQA1*03:01/DQB1*03:02	1	106	120	15	NSDITVGQY	WNAKNSDITVGQYGG	3915	39	39
HLA-DRB3*01:01	1	42	56	15	IYQYGSANA	DSTLSIYQYGSANAA	3928	39	39
HLA-DQA1*04:01/DQB1*04:02	1	93	107	15	RNNATIDQW	TQNGFRNNATIDQWN	4650	39	39
HLA-DQA1*04:01/DQB1*04:02	1	112	126	15	QYGGNNAAL	DITVGQYGGNNAALV	4806	39	39
HLA-DQA1*01:01/DQB1*05:01	1	89	103	15	QNGFRNNAT	TIELTQNGFRNNATI	6826	39	39
HLA-DQA1*01:01/DQB1*05:01	1	88	102	15	LTQNGFRNN	STIELTQNGFRNNAT	6965	39	39
HLA-DQA1*01:01/DQB1*05:01	1	13	27	15	SALAGVVPQ	VVSGSALAGVVPQWG	6973	39	39
HLA-DQA1*01:01/DQB1*05:01	1	6	20	15	VAAFAAIVV	VAAFAAIVVSGSALA	6977	39	39
HLA-DQA1*05:01/DQB1*03:01	1	82	96	15	ADNSTIELT	GQGADNSTIELTQNG	767	40	40
HLA-DQA1*05:01/DQB1*03:01	1	56	70	15	ALQSDARKS	ALALQSDARKSETTI	775	40	40
HLA-DRB1*07:01	1	12	26	15	IVVSGSALA	IVVSGSALAGVVPQW	913	40	40
HLA-DRB1*11:01	1	2	16	15	VAAFAAIVV	KLLKVAAFAAIVVSG	1135	40	40
HLA-DRB1*09:01	1	125	139	15	TASDSSVMV	LVNQTASDSSVMVRQ	1164	40	40
HLA-DRB1*04:01	1	133	147	15	MVRQVGFGN	SSVMVRQVGFGNNAT	1212	40	40
HLA-DRB1*04:05	1	43	57	15	YQYGSANAA	STLSIYQYGSANAAL	1326	40	40
HLA-DRB1*04:05	1	42	56	15	IYQYGSANA	DSTLSIYQYGSANAA	1347	40	40
HLA-DRB4*01:01	1	3	17	15	LKVAAFAAI	LLKVAAFAAIVVSGS	1355	40	40
HLA-DRB4*01:01	1	132	146	15	SVMVRQVGF	DSSVMVRQVGFGNNA	1376	40	40
HLA-DQA1*01:02/DQB1*06:02	1	36	50	15	GPDSTLSIY	GNSSGPDSTLSIYQY	1646	40	40
HLA-DPA1*02:01/DPB1*01:01	1	9	23	15	VSGSALAGV	FAAIVVSGSALAGVV	1656	40	40
HLA-DPA1*02:01/DPB1*01:01	1	8	22	15	IVVSGSALA	AFAAIVVSGSALAGV	1661	40	40
HLA-DRB1*13:02	1	96	110	15	FRNNATIDQ	GFRNNATIDQWNAKN	1972	40	40
HLA-DRB1*08:02	1	57	71	15	LQSDARKSE	LALQSDARKSETTIT	2490	40	40
HLA-DRB1*12:01	1	125	139	15	LVNQTASDS	LVNQTASDSSVMVRQ	4069	40	40
HLA-DQA1*03:01/DQB1*03:02	1	107	121	15	NSDITVGQY	NAKNSDITVGQYGGN	4079	40	40
HLA-DPA1*01/DPB1*04:01	1	6	20	15	FAAIVVSGS	VAAFAAIVVSGSALA	4194	40	40
HLA-DQA1*04:01/DQB1*04:02	1	96	110	15	RNNATIDQW	GFRNNATIDQWNAKN	4913	40	40
HLA-DPA1*02:01/DPB1*05:01	1	134	148	15	MVRQVGFGN	SVMVRQVGFGNNATA	5007	40	40
HLA-DQA1*01:01/DQB1*05:01	1	91	105	15	QNGFRNNAT	ELTQNGFRNNATIDQ	7127	40	40
HLA-DQA1*01:01/DQB1*05:01	1	14	28	15	LAGVVPQWG	VSGSALAGVVPQWGG	7147	40	40
HLA-DQA1*05:01/DQB1*03:01	1	128	142	15	ASDSSVMVR	QTASDSSVMVRQVGF	821	41	41
HLA-DRB1*04:04	1	41	55	15	TLSIYQYGS	PDSTLSIYQYGSANA	1169	41	41
HLA-DRB1*09:01	1	126	140	15	TASDSSVMV	VNQTASDSSVMVRQV	1196	41	41
HLA-DRB4*01:01	1	53	67	15	LALQSDARK	ANAALALQSDARKSE	1405	41	41
HLA-DRB4*01:01	1	4	18	15	FAAIVVSGS	LKVAAFAAIVVSGSA	1410	41	41
HLA-DPA1*02:01/DPB1*01:01	1	43	57	15	LSIYQYGSA	STLSIYQYGSANAAL	1714	41	41
HLA-DRB1*08:02	1	133	147	15	VMVRQVGFG	SSVMVRQVGFGNNAT	2572	41	41
HLA-DRB1*08:02	1	134	148	15	VRQVGFGNN	SVMVRQVGFGNNATA	2576	41	41
HLA-DPA1*01:03/DPB1*02:01	1	12	26	15	VSGSALAGV	IVVSGSALAGVVPQW	2577	41	41
HLA-DQA1*05:01/DQB1*02:01	1	10	24	15	IVVSGSALA	AAIVVSGSALAGVVP	3846	41	41
HLA-DQA1*03:01/DQB1*03:02	1	137	151	15	GFGNNATAN	VRQVGFGNNATANQY	4139	41	41
HLA-DQA1*03:01/DQB1*03:02	1	64	78	15	SETTITQSG	RKSETTITQSGYGNG	4145	41	41
HLA-DQA1*03:01/DQB1*03:02	1	94	108	15	RNNATIDQW	QNGFRNNATIDQWNA	4158	41	41
HLA-DRB3*01:01	1	3	17	15	KVAAFAAIV	LLKVAAFAAIVVSGS	4234	41	41
HLA-DQA1*03:01/DQB1*03:02	1	60	74	15	KSETTITQS	QSDARKSETTITQSG	4246	41	41
HLA-DQA1*04:01/DQB1*04:02	1	123	137	15	NQTASDSSV	AALVNQTASDSSVMV	4994	41	41
HLA-DQA1*01:01/DQB1*05:01	1	94	108	15	NNATIDQWN	QNGFRNNATIDQWNA	7215	41	41
HLA-DQA1*01:01/DQB1*05:01	1	136	150	15	QVGFGNNAT	MVRQVGFGNNATANQ	7256	41	41
HLA-DQA1*01:01/DQB1*05:01	1	15	29	15	LAGVVPQWG	SGSALAGVVPQWGGG	7273	41	41
HLA-DQA1*01:01/DQB1*05:01	1	96	110	15	NNATIDQWN	GFRNNATIDQWNAKN	7282	41	41
HLA-DQA1*01:01/DQB1*05:01	1	41	55	15	TLSIYQYGS	PDSTLSIYQYGSANA	7374	41	41
HLA-DQA1*05:01/DQB1*03:01	1	57	71	15	SDARKSETT	LALQSDARKSETTIT	852	42	42
HLA-DQA1*05:01/DQB1*03:01	1	36	50	15	GNSSGPDST	GNSSGPDSTLSIYQY	867	42	42
HLA-DRB1*04:04	1	124	138	15	LVNQTASDS	ALVNQTASDSSVMVR	1215	42	42
HLA-DRB1*11:01	1	47	61	15	YGSANAALA	IYQYGSANAALALQS	1216	42	42
HLA-DRB1*09:01	1	101	115	15	WNAKNSDIT	ATIDQWNAKNSDITV	1238	42	42
HLA-DRB1*11:01	1	91	105	15	QNGFRNNAT	ELTQNGFRNNATIDQ	1239	42	42
HLA-DRB1*11:01	1	48	62	15	YGSANAALA	YQYGSANAALALQSD	1252	42	42
HLA-DRB1*11:01	1	92	106	15	FRNNATIDQ	LTQNGFRNNATIDQW	1271	42	42
HLA-DRB1*11:01	1	94	108	15	FRNNATIDQ	QNGFRNNATIDQWNA	1271	42	42
HLA-DRB1*09:01	1	100	114	15	IDQWNAKNS	NATIDQWNAKNSDIT	1275	42	42
HLA-DRB4*01:01	1	127	141	15	DSSVMVRQV	NQTASDSSVMVRQVG	1437	42	42
HLA-DPA1*02:01/DPB1*01:01	1	41	55	15	LSIYQYGSA	PDSTLSIYQYGSANA	1798	42	42
HLA-DPA1*02:01/DPB1*01:01	1	10	24	15	VSGSALAGV	AAIVVSGSALAGVVP	1823	42	42
HLA-DRB1*08:02	1	100	114	15	TIDQWNAKN	NATIDQWNAKNSDIT	2662	42	42
HLA-DQA1*05:01/DQB1*02:01	1	15	29	15	ALAGVVPQW	SGSALAGVVPQWGGG	3912	42	42
HLA-DQA1*03:01/DQB1*03:02	1	108	122	15	NSDITVGQY	AKNSDITVGQYGGNN	4298	42	42
HLA-DQA1*03:01/DQB1*03:02	1	114	128	15	YGGNNAALV	TVGQYGGNNAALVNQ	4366	42	42
HLA-DQA1*01:01/DQB1*05:01	1	137	151	15	QVGFGNNAT	VRQVGFGNNATANQY	7569	42	42
HLA-DQA1*01:01/DQB1*05:01	1	135	149	15	QVGFGNNAT	VMVRQVGFGNNATAN	7607	42	42
HLA-DQA1*01:01/DQB1*05:01	1	95	109	15	NNATIDQWN	NGFRNNATIDQWNAK	7616	42	42
HLA-DQA1*05:01/DQB1*03:01	1	103	117	15	AKNSDITVG	IDQWNAKNSDITVGQ	893	43	43
HLA-DQA1*05:01/DQB1*03:01	1	58	72	15	SDARKSETT	ALQSDARKSETTITQ	904	43	43
HLA-DQA1*05:01/DQB1*03:01	1	107	121	15	DITVGQYGG	NAKNSDITVGQYGGN	904	43	43
HLA-DRB1*11:01	1	95	109	15	FRNNATIDQ	NGFRNNATIDQWNAK	1278	43	43
HLA-DRB1*11:01	1	93	107	15	FRNNATIDQ	TQNGFRNNATIDQWN	1313	43	43
HLA-DRB4*01:01	1	14	28	15	LAGVVPQWG	VSGSALAGVVPQWGG	1539	43	43
HLA-DQA1*01:02/DQB1*06:02	1	123	137	15	QTASDSSVM	AALVNQTASDSSVMV	1868	43	43
HLA-DRB1*13:02	1	125	139	15	TASDSSVMV	LVNQTASDSSVMVRQ	2212	43	43
HLA-DRB1*13:02	1	111	125	15	GQYGGNNAA	SDITVGQYGGNNAAL	2274	43	43
HLA-DRB1*08:02	1	96	110	15	FRNNATIDQ	GFRNNATIDQWNAKN	2717	43	43
HLA-DRB1*08:02	1	59	73	15	ARKSETTIT	LQSDARKSETTITQS	2727	43	43
HLA-DRB1*08:02	1	61	75	15	ARKSETTIT	SDARKSETTITQSGY	2753	43	43
HLA-DRB1*08:02	1	60	74	15	ARKSETTIT	QSDARKSETTITQSG	2760	43	43
HLA-DRB1*08:02	1	49	63	15	ANAALALQS	QYGSANAALALQSDA	2767	43	43
HLA-DQA1*05:01/DQB1*02:01	1	84	98	15	TIELTQNGF	GADNSTIELTQNGFR	4058	43	43
HLA-DQA1*03:01/DQB1*03:02	1	93	107	15	RNNATIDQW	TQNGFRNNATIDQWN	4408	43	43
HLA-DQA1*03:01/DQB1*03:02	1	104	118	15	NAKNSDITV	DQWNAKNSDITVGQY	4478	43	43
HLA-DPA1*01/DPB1*04:01	1	5	19	15	FAAIVVSGS	KVAAFAAIVVSGSAL	4744	43	43
HLA-DQA1*01:01/DQB1*05:01	1	44	58	15	IYQYGSANA	TLSIYQYGSANAALA	7701	43	43
HLA-DQA1*01:01/DQB1*05:01	1	134	148	15	QVGFGNNAT	SVMVRQVGFGNNATA	7821	43	43
HLA-DQA1*01:01/DQB1*05:01	1	93	107	15	RNNATIDQW	TQNGFRNNATIDQWN	7833	43	43
HLA-DRB1*01:01	1	134	148	15	MVRQVGFGN	SVMVRQVGFGNNATA	324	44	44
HLA-DQA1*05:01/DQB1*03:01	1	102	116	15	WNAKNSDIT	TIDQWNAKNSDITVG	936	44	44
HLA-DQA1*05:01/DQB1*03:01	1	104	118	15	AKNSDITVG	DQWNAKNSDITVGQY	939	44	44
HLA-DRB5*01:01	1	133	147	15	MVRQVGFGN	SSVMVRQVGFGNNAT	1199	44	44
HLA-DRB1*09:01	1	103	117	15	WNAKNSDIT	IDQWNAKNSDITVGQ	1343	44	44
HLA-DRB1*09:01	1	102	116	15	WNAKNSDIT	TIDQWNAKNSDITVG	1354	44	44
HLA-DRB1*09:01	1	14	28	15	VSGSALAGV	VSGSALAGVVPQWGG	1371	44	44
HLA-DRB1*11:01	1	130	144	15	SSVMVRQVG	ASDSSVMVRQVGFGN	1379	44	44
HLA-DRB4*01:01	1	83	97	15	STIELTQNG	QGADNSTIELTQNGF	1554	44	44
HLA-DRB4*01:01	1	17	31	15	LAGVVPQWG	SALAGVVPQWGGGGN	1563	44	44
HLA-DRB4*01:01	1	15	29	15	LAGVVPQWG	SGSALAGVVPQWGGG	1578	44	44
HLA-DRB4*01:01	1	13	27	15	SALAGVVPQ	VVSGSALAGVVPQWG	1585	44	44
HLA-DRB4*01:01	1	16	30	15	LAGVVPQWG	GSALAGVVPQWGGGG	1595	44	44
HLA-DQA1*01:02/DQB1*06:02	1	132	146	15	DSSVMVRQV	DSSVMVRQVGFGNNA	1898	44	44
HLA-DQA1*01:02/DQB1*06:02	1	76	90	15	GNGADVGQG	GNGADVGQGADNSTI	1925	44	44
HLA-DPA1*02:01/DPB1*01:01	1	7	21	15	IVVSGSALA	AAFAAIVVSGSALAG	1929	44	44
HLA-DRB1*08:02	1	50	64	15	ANAALALQS	YGSANAALALQSDAR	2803	44	44
HLA-DQA1*03:01/DQB1*03:02	1	95	109	15	RNNATIDQW	NGFRNNATIDQWNAK	4525	44	44
HLA-DQA1*03:01/DQB1*03:02	1	42	56	15	DSTLSIYQY	DSTLSIYQYGSANAA	4558	44	44
HLA-DQA1*03:01/DQB1*03:02	1	129	143	15	DSSVMVRQV	TASDSSVMVRQVGFG	4559	44	44
HLA-DQA1*03:01/DQB1*03:02	1	124	138	15	ALVNQTASD	ALVNQTASDSSVMVR	4606	44	44
HLA-DPA1*01/DPB1*04:01	1	7	21	15	FAAIVVSGS	AAFAAIVVSGSALAG	4951	44	44
HLA-DQA1*04:01/DQB1*04:02	1	17	31	15	SALAGVVPQ	SALAGVVPQWGGGGN	5505	44	44
HLA-DQA1*01:01/DQB1*05:01	1	98	112	15	IDQWNAKNS	RNNATIDQWNAKNSD	7906	44	44
HLA-DQA1*01:01/DQB1*05:01	1	100	114	15	IDQWNAKNS	NATIDQWNAKNSDIT	7932	44	44
HLA-DQA1*01:01/DQB1*05:01	1	49	63	15	GSANAALAL	QYGSANAALALQSDA	7950	44	44
HLA-DRB1*01:01	1	124	138	15	VNQTASDSS	ALVNQTASDSSVMVR	337	45	45
HLA-DRB1*07:01	1	112	126	15	DITVGQYGG	DITVGQYGGNNAALV	1126	45	45
HLA-DRB5*01:01	1	134	148	15	MVRQVGFGN	SVMVRQVGFGNNATA	1228	45	45
HLA-DRB5*01:01	1	132	146	15	MVRQVGFGN	DSSVMVRQVGFGNNA	1234	45	45
HLA-DRB5*01:01	1	131	145	15	MVRQVGFGN	SDSSVMVRQVGFGNN	1249	45	45
HLA-DRB5*01:01	1	130	144	15	VMVRQVGFG	ASDSSVMVRQVGFGN	1254	45	45
HLA-DRB1*09:01	1	104	118	15	WNAKNSDIT	DQWNAKNSDITVGQY	1385	45	45
HLA-DRB1*11:01	1	42	56	15	TLSIYQYGS	DSTLSIYQYGSANAA	1388	45	45
HLA-DRB1*04:04	1	93	107	15	QNGFRNNAT	TQNGFRNNATIDQWN	1402	45	45
HLA-DRB1*04:01	1	56	70	15	LALQSDARK	ALALQSDARKSETTI	1415	45	45
HLA-DRB1*04:04	1	94	108	15	QNGFRNNAT	QNGFRNNATIDQWNA	1416	45	45
HLA-DRB1*11:01	1	131	145	15	SSVMVRQVG	SDSSVMVRQVGFGNN	1435	45	45
HLA-DRB1*04:05	1	124	138	15	VNQTASDSS	ALVNQTASDSSVMVR	1605	45	45
HLA-DPA1*02:01/DPB1*01:01	1	39	53	15	TLSIYQYGS	SGPDSTLSIYQYGSA	2046	45	45
HLA-DRB1*13:02	1	79	93	15	GQGADNSTI	ADVGQGADNSTIELT	2382	45	45
HLA-DRB1*13:02	1	80	94	15	GQGADNSTI	DVGQGADNSTIELTQ	2438	45	45
HLA-DRB1*08:02	1	132	146	15	VMVRQVGFG	DSSVMVRQVGFGNNA	2879	45	45
HLA-DRB1*08:02	1	99	113	15	IDQWNAKNS	NNATIDQWNAKNSDI	2912	45	45
HLA-DRB1*08:02	1	113	127	15	VGQYGGNNA	ITVGQYGGNNAALVN	2925	45	45
HLA-DPA1*01:03/DPB1*02:01	1	46	60	15	YQYGSANAA	SIYQYGSANAALALQ	3031	45	45
HLA-DQA1*05:01/DQB1*02:01	1	16	30	15	ALAGVVPQW	GSALAGVVPQWGGGG	4251	45	45
HLA-DRB3*01:01	1	47	61	15	GSANAALAL	IYQYGSANAALALQS	4821	45	45
HLA-DRB3*01:01	1	48	62	15	GSANAALAL	YQYGSANAALALQSD	4867	45	45
HLA-DQA1*04:01/DQB1*04:02	1	41	55	15	DSTLSIYQY	PDSTLSIYQYGSANA	5563	45	45
HLA-DQA1*04:01/DQB1*04:02	1	35	49	15	GPDSTLSIY	GGNSSGPDSTLSIYQ	5690	45	45
HLA-DQA1*01:01/DQB1*05:01	1	102	116	15	NAKNSDITV	TIDQWNAKNSDITVG	8045	45	45
HLA-DQA1*01:01/DQB1*05:01	1	46	60	15	GSANAALAL	SIYQYGSANAALALQ	8113	45	45
HLA-DQA1*01:01/DQB1*05:01	1	133	147	15	RQVGFGNNA	SSVMVRQVGFGNNAT	8185	45	45
HLA-DRB1*01:01	1	55	69	15	LALQSDARK	AALALQSDARKSETT	344	46	46
HLA-DQA1*05:01/DQB1*03:01	1	40	54	15	LSIYQYGSA	GPDSTLSIYQYGSAN	1018	46	46
HLA-DQA1*05:01/DQB1*03:01	1	59	73	15	SDARKSETT	LQSDARKSETTITQS	1047	46	46
HLA-DRB1*07:01	1	115	129	15	YGGNNAALV	VGQYGGNNAALVNQT	1134	46	46
HLA-DRB1*07:01	1	113	127	15	YGGNNAALV	ITVGQYGGNNAALVN	1140	46	46
HLA-DRB1*07:01	1	49	63	15	GSANAALAL	QYGSANAALALQSDA	1149	46	46
HLA-DRB1*07:01	1	114	128	15	YGGNNAALV	TVGQYGGNNAALVNQ	1152	46	46
HLA-DRB1*04:01	1	103	117	15	WNAKNSDIT	IDQWNAKNSDITVGQ	1444	46	46
HLA-DRB1*04:01	1	96	110	15	FRNNATIDQ	GFRNNATIDQWNAKN	1462	46	46
HLA-DRB1*04:01	1	97	111	15	FRNNATIDQ	FRNNATIDQWNAKNS	1465	46	46
HLA-DRB1*04:04	1	53	67	15	ALALQSDAR	ANAALALQSDARKSE	1476	46	46
HLA-DRB1*11:01	1	129	143	15	SSVMVRQVG	TASDSSVMVRQVGFG	1479	46	46
HLA-DRB1*11:01	1	43	57	15	YQYGSANAA	STLSIYQYGSANAAL	1499	46	46
HLA-DRB1*15:01	1	114	128	15	YGGNNAALV	TVGQYGGNNAALVNQ	1652	46	46
HLA-DRB4*01:01	1	84	98	15	TIELTQNGF	GADNSTIELTQNGFR	1664	46	46
HLA-DRB4*01:01	1	54	68	15	LALQSDARK	NAALALQSDARKSET	1668	46	46
HLA-DRB4*01:01	1	85	99	15	TIELTQNGF	ADNSTIELTQNGFRN	1670	46	46
HLA-DRB1*04:05	1	10	24	15	IVVSGSALA	AAIVVSGSALAGVVP	1674	46	46
HLA-DRB1*04:05	1	95	109	15	FRNNATIDQ	NGFRNNATIDQWNAK	1675	46	46
HLA-DRB4*01:01	1	86	100	15	TIELTQNGF	DNSTIELTQNGFRNN	1679	46	46
HLA-DQA1*01:02/DQB1*06:02	1	79	93	15	GQGADNSTI	ADVGQGADNSTIELT	2024	46	46
HLA-DQA1*01:02/DQB1*06:02	1	137	151	15	VGFGNNATA	VRQVGFGNNATANQY	2039	46	46
HLA-DPA1*02:01/DPB1*01:01	1	40	54	15	LSIYQYGSA	GPDSTLSIYQYGSAN	2106	46	46
HLA-DPA1*02:01/DPB1*01:01	1	44	58	15	YQYGSANAA	TLSIYQYGSANAALA	2118	46	46
HLA-DRB1*13:02	1	78	92	15	GQGADNSTI	GADVGQGADNSTIEL	2459	46	46
HLA-DRB1*13:02	1	87	101	15	IELTQNGFR	NSTIELTQNGFRNNA	2459	46	46
HLA-DRB1*08:02	1	112	126	15	VGQYGGNNA	DITVGQYGGNNAALV	2931	46	46
HLA-DRB1*08:02	1	58	72	15	ARKSETTIT	ALQSDARKSETTITQ	2933	46	46
HLA-DRB1*08:02	1	131	145	15	VMVRQVGFG	SDSSVMVRQVGFGNN	2942	46	46
HLA-DRB1*08:02	1	51	65	15	ANAALALQS	GSANAALALQSDARK	2948	46	46
HLA-DQA1*05:01/DQB1*02:01	1	83	97	15	GADNSTIEL	QGADNSTIELTQNGF	4404	46	46
HLA-DQA1*05:01/DQB1*02:01	1	85	99	15	TIELTQNGF	ADNSTIELTQNGFRN	4458	46	46
HLA-DQA1*03:01/DQB1*03:02	1	72	86	15	NGADVGQGA	QSGYGNGADVGQGAD	4804	46	46
HLA-DRB1*12:01	1	11	25	15	IVVSGSALA	AIVVSGSALAGVVPQ	5155	46	46
HLA-DRB1*12:01	1	41	55	15	SIYQYGSAN	PDSTLSIYQYGSANA	5226	46	46
HLA-DQA1*04:01/DQB1*04:02	1	61	75	15	SETTITQSG	SDARKSETTITQSGY	5828	46	46
HLA-DQA1*04:01/DQB1*04:02	1	92	106	15	FRNNATIDQ	LTQNGFRNNATIDQW	5839	46	46
HLA-DQA1*01:01/DQB1*05:01	1	48	62	15	GSANAALAL	YQYGSANAALALQSD	8292	46	46
HLA-DRB1*01:01	1	133	147	15	MVRQVGFGN	SSVMVRQVGFGNNAT	367	47	47
HLA-DQA1*05:01/DQB1*03:01	1	105	119	15	AKNSDITVG	QWNAKNSDITVGQYG	1085	47	47
HLA-DRB1*07:01	1	116	130	15	YGGNNAALV	GQYGGNNAALVNQTA	1185	47	47
HLA-DRB5*01:01	1	11	25	15	IVVSGSALA	AIVVSGSALAGVVPQ	1360	47	47
HLA-DRB1*04:01	1	104	118	15	KNSDITVGQ	DQWNAKNSDITVGQY	1486	47	47
HLA-DRB1*04:01	1	57	71	15	LALQSDARK	LALQSDARKSETTIT	1517	47	47
HLA-DRB1*11:01	1	128	142	15	SSVMVRQVG	QTASDSSVMVRQVGF	1526	47	47
HLA-DRB1*15:01	1	115	129	15	YGGNNAALV	VGQYGGNNAALVNQT	1707	47	47
HLA-DRB4*01:01	1	10	24	15	IVVSGSALA	AAIVVSGSALAGVVP	1728	47	47
HLA-DRB4*01:01	1	40	54	15	STLSIYQYG	GPDSTLSIYQYGSAN	1744	47	47
HLA-DRB4*01:01	1	125	139	15	LVNQTASDS	LVNQTASDSSVMVRQ	1762	47	47
HLA-DQA1*01:02/DQB1*06:02	1	42	56	15	STLSIYQYG	DSTLSIYQYGSANAA	2059	47	47
HLA-DPA1*02:01/DPB1*01:01	1	45	59	15	YQYGSANAA	LSIYQYGSANAALAL	2154	47	47
HLA-DRB1*13:02	1	86	100	15	IELTQNGFR	DNSTIELTQNGFRNN	2542	47	47
HLA-DRB1*13:02	1	85	99	15	IELTQNGFR	ADNSTIELTQNGFRN	2543	47	47
HLA-DRB1*13:02	1	84	98	15	TIELTQNGF	GADNSTIELTQNGFR	2570	47	47
HLA-DRB1*08:02	1	98	112	15	TIDQWNAKN	RNNATIDQWNAKNSD	3051	47	47
HLA-DRB1*08:02	1	135	149	15	VRQVGFGNN	VMVRQVGFGNNATAN	3063	47	47
HLA-DPA1*01:03/DPB1*02:01	1	6	20	15	FAAIVVSGS	VAAFAAIVVSGSALA	3174	47	47
HLA-DRB1*03:01	1	89	103	15	IELTQNGFR	TIELTQNGFRNNATI	4011	47	47
HLA-DQA1*05:01/DQB1*02:01	1	11	25	15	VSGSALAGV	AIVVSGSALAGVVPQ	4473	47	47
HLA-DQA1*03:01/DQB1*03:02	1	78	92	15	GADVGQGAD	GADVGQGADNSTIEL	4900	47	47
HLA-DQA1*03:01/DQB1*03:02	1	130	144	15	DSSVMVRQV	ASDSSVMVRQVGFGN	4935	47	47
HLA-DQA1*03:01/DQB1*03:02	1	96	110	15	RNNATIDQW	GFRNNATIDQWNAKN	5049	47	47
HLA-DRB1*12:01	1	87	101	15	IELTQNGFR	NSTIELTQNGFRNNA	5398	47	47
HLA-DQA1*04:01/DQB1*04:02	1	62	76	15	ETTITQSGY	DARKSETTITQSGYG	5934	47	47
HLA-DQA1*04:01/DQB1*04:02	1	63	77	15	ETTITQSGY	ARKSETTITQSGYGN	5973	47	47
HLA-DQA1*04:01/DQB1*04:02	1	78	92	15	QGADNSTIE	GADVGQGADNSTIEL	5995	47	47
HLA-DQA1*01:01/DQB1*05:01	1	99	113	15	IDQWNAKNS	NNATIDQWNAKNSDI	8667	47	47
HLA-DQA1*05:01/DQB1*03:01	1	106	120	15	AKNSDITVG	WNAKNSDITVGQYGG	1116	48	48
HLA-DRB1*04:04	1	52	66	15	ALALQSDAR	SANAALALQSDARKS	1591	48	48
HLA-DQA1*01:02/DQB1*06:02	1	86	100	15	STIELTQNG	DNSTIELTQNGFRNN	2167	48	48
HLA-DQA1*01:02/DQB1*06:02	1	103	117	15	AKNSDITVG	IDQWNAKNSDITVGQ	2168	48	48
HLA-DRB1*13:02	1	89	103	15	IELTQNGFR	TIELTQNGFRNNATI	2620	48	48
HLA-DPA1*01:03/DPB1*02:01	1	5	19	15	FAAIVVSGS	KVAAFAAIVVSGSAL	3311	48	48
HLA-DRB1*03:01	1	90	104	15	IELTQNGFR	IELTQNGFRNNATID	4031	48	48
HLA-DQA1*03:01/DQB1*03:02	1	74	88	15	GADVGQGAD	GYGNGADVGQGADNS	5144	48	48
HLA-DRB1*12:01	1	86	100	15	IELTQNGFR	DNSTIELTQNGFRNN	5480	48	48
HLA-DPA1*02:01/DPB1*05:01	1	7	21	15	FAAIVVSGS	AAFAAIVVSGSALAG	6190	48	48
HLA-DRB1*01:01	1	136	150	15	MVRQVGFGN	MVRQVGFGNNATANQ	392	49	49
HLA-DQA1*05:01/DQB1*03:01	1	83	97	15	ADNSTIELT	QGADNSTIELTQNGF	1172	49	49
HLA-DRB1*04:01	1	88	102	15	LTQNGFRNN	STIELTQNGFRNNAT	1596	49	49
HLA-DRB1*11:01	1	127	141	15	DSSVMVRQV	NQTASDSSVMVRQVG	1671	49	49
HLA-DRB1*15:01	1	85	99	15	IELTQNGFR	ADNSTIELTQNGFRN	1822	49	49
HLA-DRB1*15:01	1	87	101	15	IELTQNGFR	NSTIELTQNGFRNNA	1823	49	49
HLA-DRB4*01:01	1	50	64	15	ANAALALQS	YGSANAALALQSDAR	1833	49	49
HLA-DRB1*15:01	1	86	100	15	IELTQNGFR	DNSTIELTQNGFRNN	1838	49	49
HLA-DRB4*01:01	1	118	132	15	NAALVNQTA	YGGNNAALVNQTASD	1855	49	49
HLA-DRB4*01:01	1	39	53	15	DSTLSIYQY	SGPDSTLSIYQYGSA	1873	49	49
HLA-DRB4*01:01	1	117	131	15	NAALVNQTA	QYGGNNAALVNQTAS	1886	49	49
HLA-DPA1*02:01/DPB1*01:01	1	81	95	15	GADNSTIEL	VGQGADNSTIELTQN	2307	49	49
HLA-DRB1*13:02	1	77	91	15	GQGADNSTI	NGADVGQGADNSTIE	2743	49	49
HLA-DRB1*13:02	1	76	90	15	VGQGADNST	GNGADVGQGADNSTI	2746	49	49
HLA-DRB1*08:02	1	116	130	15	YGGNNAALV	GQYGGNNAALVNQTA	3206	49	49
HLA-DQA1*05:01/DQB1*02:01	1	54	68	15	ALALQSDAR	NAALALQSDARKSET	4818	49	49
HLA-DQA1*03:01/DQB1*03:02	1	43	57	15	YQYGSANAA	STLSIYQYGSANAAL	5234	49	49
HLA-DQA1*03:01/DQB1*03:02	1	73	87	15	GADVGQGAD	SGYGNGADVGQGADN	5254	49	49
HLA-DQA1*03:01/DQB1*03:02	1	75	89	15	GADVGQGAD	YGNGADVGQGADNST	5262	49	49
HLA-DQA1*03:01/DQB1*03:02	1	125	139	15	ASDSSVMVR	LVNQTASDSSVMVRQ	5274	49	49
HLA-DQA1*03:01/DQB1*03:02	1	113	127	15	YGGNNAALV	ITVGQYGGNNAALVN	5296	49	49
HLA-DPA1*01/DPB1*04:01	1	45	59	15	LSIYQYGSA	LSIYQYGSANAALAL	5977	49	49
HLA-DQA1*04:01/DQB1*04:02	1	106	120	15	NSDITVGQY	WNAKNSDITVGQYGG	6363	49	49
HLA-DQA1*01:01/DQB1*05:01	1	103	117	15	NAKNSDITV	IDQWNAKNSDITVGQ	8977	49	49
HLA-DQA1*01:01/DQB1*05:01	1	16	30	15	LAGVVPQWG	GSALAGVVPQWGGGG	8983	49	49
HLA-DRB1*04:01	1	89	103	15	QNGFRNNAT	TIELTQNGFRNNATI	1637	50	50
HLA-DRB1*04:01	1	90	104	15	QNGFRNNAT	IELTQNGFRNNATID	1657	50	50
HLA-DRB1*04:04	1	54	68	15	ALALQSDAR	NAALALQSDARKSET	1742	50	50
HLA-DRB1*11:01	1	11	25	15	VVSGSALAG	AIVVSGSALAGVVPQ	1748	50	50
HLA-DRB1*04:04	1	125	139	15	LVNQTASDS	LVNQTASDSSVMVRQ	1750	50	50
HLA-DRB1*04:05	1	52	66	15	ANAALALQS	SANAALALQSDARKS	1888	50	50
HLA-DRB1*04:05	1	41	55	15	TLSIYQYGS	PDSTLSIYQYGSANA	1901	50	50
HLA-DRB4*01:01	1	49	63	15	ANAALALQS	QYGSANAALALQSDA	1926	50	50
HLA-DRB4*01:01	1	55	69	15	LALQSDARK	AALALQSDARKSETT	1937	50	50
HLA-DPA1*02:01/DPB1*01:01	1	82	96	15	GADNSTIEL	GQGADNSTIELTQNG	2352	50	50
HLA-DPA1*02:01/DPB1*01:01	1	80	94	15	GADNSTIEL	DVGQGADNSTIELTQ	2395	50	50
HLA-DPA1*02:01/DPB1*01:01	1	87	101	15	IELTQNGFR	NSTIELTQNGFRNNA	2425	50	50
HLA-DRB1*08:02	1	115	129	15	YGGNNAALV	VGQYGGNNAALVNQT	3264	50	50
HLA-DRB1*08:02	1	118	132	15	NAALVNQTA	YGGNNAALVNQTASD	3287	50	50
HLA-DRB1*08:02	1	101	115	15	IDQWNAKNS	ATIDQWNAKNSDITV	3297	50	50
HLA-DPA1*01:03/DPB1*02:01	1	7	21	15	FAAIVVSGS	AAFAAIVVSGSALAG	3594	50	50
HLA-DRB1*03:01	1	95	109	15	FRNNATIDQ	NGFRNNATIDQWNAK	4352	50	50
HLA-DQA1*05:01/DQB1*02:01	1	86	100	15	TIELTQNGF	DNSTIELTQNGFRNN	4902	50	50
HLA-DQA1*05:01/DQB1*02:01	1	78	92	15	DVGQGADNS	GADVGQGADNSTIEL	4969	50	50
HLA-DQA1*05:01/DQB1*02:01	1	87	101	15	TIELTQNGF	NSTIELTQNGFRNNA	4993	50	50
HLA-DQA1*03:01/DQB1*03:02	1	41	55	15	DSTLSIYQY	PDSTLSIYQYGSANA	5370	50	50
HLA-DRB1*12:01	1	101	115	15	WNAKNSDIT	ATIDQWNAKNSDITV	5943	50	50
HLA-DRB1*12:01	1	88	102	15	IELTQNGFR	STIELTQNGFRNNAT	6021	50	50
HLA-DQA1*04:01/DQB1*04:02	1	64	78	15	ETTITQSGY	RKSETTITQSGYGNG	6425	50	50
HLA-DQA1*04:01/DQB1*04:02	1	107	121	15	NSDITVGQY	NAKNSDITVGQYGGN	6524	50	50
HLA-DQA1*04:01/DQB1*04:02	1	42	56	15	DSTLSIYQY	DSTLSIYQYGSANAA	6575	50	50
HLA-DQA1*01:01/DQB1*05:01	1	104	118	15	NAKNSDITV	DQWNAKNSDITVGQY	9199	50	50
HLA-DQA1*01:01/DQB1*05:01	1	47	61	15	GSANAALAL	IYQYGSANAALALQS	9286	50	50
HLA-DQA1*01:01/DQB1*05:01	1	40	54	15	LSIYQYGSA	GPDSTLSIYQYGSAN	9291	50	50
HLA-DQA1*05:01/DQB1*03:01	1	129	143	15	ASDSSVMVR	TASDSSVMVRQVGFG	1294	51	51
HLA-DQA1*05:01/DQB1*03:01	1	60	74	15	ARKSETTIT	QSDARKSETTITQSG	1298	51	51
HLA-DRB1*07:01	1	128	142	15	TASDSSVMV	QTASDSSVMVRQVGF	1449	51	51
HLA-DRB5*01:01	1	12	26	15	IVVSGSALA	IVVSGSALAGVVPQW	1559	51	51
HLA-DRB1*04:01	1	63	77	15	RKSETTITQ	ARKSETTITQSGYGN	1693	51	51
HLA-DRB1*04:01	1	106	120	15	KNSDITVGQ	WNAKNSDITVGQYGG	1695	51	51
HLA-DRB1*04:01	1	105	119	15	KNSDITVGQ	QWNAKNSDITVGQYG	1711	51	51
HLA-DRB1*04:01	1	111	125	15	VGQYGGNNA	SDITVGQYGGNNAAL	1720	51	51
HLA-DRB1*04:05	1	114	128	15	YGGNNAALV	TVGQYGGNNAALVNQ	1937	51	51
HLA-DRB1*04:05	1	113	127	15	YGGNNAALV	ITVGQYGGNNAALVN	1957	51	51
HLA-DRB1*04:05	1	112	126	15	QYGGNNAAL	DITVGQYGGNNAALV	1972	51	51
HLA-DRB1*15:01	1	51	65	15	ALALQSDAR	GSANAALALQSDARK	2010	51	51
HLA-DPA1*02:01/DPB1*01:01	1	86	100	15	IELTQNGFR	DNSTIELTQNGFRNN	2444	51	51
HLA-DPA1*02:01/DPB1*01:01	1	46	60	15	YQYGSANAA	SIYQYGSANAALALQ	2475	51	51
HLA-DPA1*02:01/DPB1*01:01	1	79	93	15	GADNSTIEL	ADVGQGADNSTIELT	2505	51	51
HLA-DRB1*13:02	1	126	140	15	TASDSSVMV	VNQTASDSSVMVRQV	2954	51	51
HLA-DRB1*13:02	1	88	102	15	IELTQNGFR	STIELTQNGFRNNAT	2961	51	51
HLA-DRB1*08:02	1	53	67	15	LALQSDARK	ANAALALQSDARKSE	3415	51	51
HLA-DQA1*03:01/DQB1*03:02	1	76	90	15	GADVGQGAD	GNGADVGQGADNSTI	5622	51	51
HLA-DQA1*03:01/DQB1*03:02	1	123	137	15	ALVNQTASD	AALVNQTASDSSVMV	5632	51	51
HLA-DRB1*12:01	1	12	26	15	IVVSGSALA	IVVSGSALAGVVPQW	6179	51	51
HLA-DQA1*04:01/DQB1*04:02	1	105	119	15	NSDITVGQY	QWNAKNSDITVGQYG	6625	51	51
HLA-DQA1*04:01/DQB1*04:02	1	108	122	15	NSDITVGQY	AKNSDITVGQYGGNN	6707	51	51
HLA-DQA1*04:01/DQB1*04:02	1	56	70	15	QSDARKSET	ALALQSDARKSETTI	6790	51	51
HLA-DPA1*02:01/DPB1*05:01	1	39	53	15	DSTLSIYQY	SGPDSTLSIYQYGSA	6917	51	51
HLA-DRB1*01:01	1	91	105	15	QNGFRNNAT	ELTQNGFRNNATIDQ	459	52	52
HLA-DQA1*05:01/DQB1*03:01	1	61	75	15	ARKSETTIT	SDARKSETTITQSGY	1342	52	52
HLA-DRB1*07:01	1	129	143	15	TASDSSVMV	TASDSSVMVRQVGFG	1511	52	52
HLA-DRB1*04:01	1	132	146	15	MVRQVGFGN	DSSVMVRQVGFGNNA	1748	52	52
HLA-DRB1*09:01	1	53	67	15	ANAALALQS	ANAALALQSDARKSE	1768	52	52
HLA-DRB1*09:01	1	127	141	15	TASDSSVMV	NQTASDSSVMVRQVG	1782	52	52
HLA-DRB1*04:01	1	107	121	15	KNSDITVGQ	NAKNSDITVGQYGGN	1785	52	52
HLA-DRB1*09:01	1	52	66	15	ANAALALQS	SANAALALQSDARKS	1798	52	52
HLA-DRB1*04:04	1	100	114	15	IDQWNAKNS	NATIDQWNAKNSDIT	1914	52	52
HLA-DRB1*04:04	1	85	99	15	IELTQNGFR	ADNSTIELTQNGFRN	1973	52	52
HLA-DRB1*15:01	1	116	130	15	YGGNNAALV	GQYGGNNAALVNQTA	2013	52	52
HLA-DRB1*15:01	1	52	66	15	LALQSDARK	SANAALALQSDARKS	2022	52	52
HLA-DRB1*15:01	1	16	30	15	LAGVVPQWG	GSALAGVVPQWGGGG	2023	52	52
HLA-DRB1*15:01	1	53	67	15	LALQSDARK	ANAALALQSDARKSE	2034	52	52
HLA-DRB1*15:01	1	54	68	15	LALQSDARK	NAALALQSDARKSET	2051	52	52
HLA-DRB4*01:01	1	41	55	15	STLSIYQYG	PDSTLSIYQYGSANA	2055	52	52
HLA-DRB1*15:01	1	17	31	15	VVPQWGGGG	SALAGVVPQWGGGGN	2080	52	52
HLA-DQA1*01:02/DQB1*06:02	1	99	113	15	NNATIDQWN	NNATIDQWNAKNSDI	2484	52	52
HLA-DPA1*02:01/DPB1*01:01	1	11	25	15	VSGSALAGV	AIVVSGSALAGVVPQ	2562	52	52
HLA-DPA1*02:01/DPB1*01:01	1	84	98	15	TIELTQNGF	GADNSTIELTQNGFR	2586	52	52
HLA-DRB1*03:01	1	91	105	15	GFRNNATID	ELTQNGFRNNATIDQ	4575	52	52
HLA-DRB1*03:01	1	94	108	15	FRNNATIDQ	QNGFRNNATIDQWNA	4679	52	52
HLA-DRB1*03:01	1	93	107	15	FRNNATIDQ	TQNGFRNNATIDQWN	4693	52	52
HLA-DRB1*03:01	1	92	106	15	FRNNATIDQ	LTQNGFRNNATIDQW	4709	52	52
HLA-DQA1*05:01/DQB1*02:01	1	43	57	15	YQYGSANAA	STLSIYQYGSANAAL	5293	52	52
HLA-DQA1*04:01/DQB1*04:02	1	129	143	15	DSSVMVRQV	TASDSSVMVRQVGFG	6818	52	52
HLA-DQA1*04:01/DQB1*04:02	1	57	71	15	QSDARKSET	LALQSDARKSETTIT	6933	52	52
HLA-DQA1*04:01/DQB1*04:02	1	137	151	15	VGFGNNATA	VRQVGFGNNATANQY	6954	52	52
HLA-DPA1*02:01/DPB1*05:01	1	42	56	15	LSIYQYGSA	DSTLSIYQYGSANAA	7062	52	52
HLA-DPA1*02:01/DPB1*05:01	1	43	57	15	LSIYQYGSA	STLSIYQYGSANAAL	7064	52	52
HLA-DQA1*01:01/DQB1*05:01	1	51	65	15	NAALALQSD	GSANAALALQSDARK	9727	52	52
HLA-DQA1*01:01/DQB1*05:01	1	12	26	15	SALAGVVPQ	IVVSGSALAGVVPQW	9767	52	52
HLA-DRB1*01:01	1	125	139	15	LVNQTASDS	LVNQTASDSSVMVRQ	463	53	53
HLA-DRB1*01:01	1	92	106	15	FRNNATIDQ	LTQNGFRNNATIDQW	479	53	53
HLA-DQA1*05:01/DQB1*03:01	1	91	105	15	QNGFRNNAT	ELTQNGFRNNATIDQ	1383	53	53
HLA-DQA1*05:01/DQB1*03:01	1	90	104	15	QNGFRNNAT	IELTQNGFRNNATID	1385	53	53
HLA-DRB1*07:01	1	101	115	15	QWNAKNSDI	ATIDQWNAKNSDITV	1568	53	53
HLA-DRB1*04:01	1	13	27	15	VVSGSALAG	VVSGSALAGVVPQWG	1815	53	53
HLA-DRB1*04:01	1	64	78	15	RKSETTITQ	RKSETTITQSGYGNG	1849	53	53
HLA-DRB1*04:04	1	84	98	15	NSTIELTQN	GADNSTIELTQNGFR	2012	53	53
HLA-DRB1*04:04	1	101	115	15	IDQWNAKNS	ATIDQWNAKNSDITV	2016	53	53
HLA-DRB1*15:01	1	93	107	15	QNGFRNNAT	TQNGFRNNATIDQWN	2116	53	53
HLA-DRB4*01:01	1	38	52	15	DSTLSIYQY	SSGPDSTLSIYQYGS	2134	53	53
HLA-DRB1*04:05	1	38	52	15	PDSTLSIYQ	SSGPDSTLSIYQYGS	2169	53	53
HLA-DPA1*02:01/DPB1*01:01	1	83	97	15	ADNSTIELT	QGADNSTIELTQNGF	2732	53	53
HLA-DRB1*13:02	1	127	141	15	TASDSSVMV	NQTASDSSVMVRQVG	3196	53	53
HLA-DPA1*03:01/DPB1*04:02	1	81	95	15	ADNSTIELT	VGQGADNSTIELTQN	3502	53	53
HLA-DPA1*03:01/DPB1*04:02	1	82	96	15	ADNSTIELT	GQGADNSTIELTQNG	3525	53	53
HLA-DPA1*03:01/DPB1*04:02	1	80	94	15	ADNSTIELT	DVGQGADNSTIELTQ	3536	53	53
HLA-DRB1*08:02	1	130	144	15	VMVRQVGFG	ASDSSVMVRQVGFGN	3613	53	53
HLA-DRB1*12:01	1	56	70	15	LALQSDARK	ALALQSDARKSETTI	6578	53	53
HLA-DRB1*12:01	1	100	114	15	IDQWNAKNS	NATIDQWNAKNSDIT	6615	53	53
HLA-DPA1*01/DPB1*04:01	1	87	101	15	LTQNGFRNN	NSTIELTQNGFRNNA	6869	53	53
HLA-DPA1*01/DPB1*04:01	1	88	102	15	LTQNGFRNN	STIELTQNGFRNNAT	6913	53	53
HLA-DPA1*01/DPB1*04:01	1	86	100	15	IELTQNGFR	DNSTIELTQNGFRNN	6945	53	53
HLA-DPA1*01/DPB1*04:01	1	44	58	15	LSIYQYGSA	TLSIYQYGSANAALA	6954	53	53
HLA-DQA1*04:01/DQB1*04:02	1	104	118	15	AKNSDITVG	DQWNAKNSDITVGQY	7105	53	53
HLA-DPA1*02:01/DPB1*05:01	1	135	149	15	VRQVGFGNN	VMVRQVGFGNNATAN	7265	53	53
HLA-DRB1*01:01	1	14	28	15	LAGVVPQWG	VSGSALAGVVPQWGG	480	54	54
HLA-DRB1*01:01	1	137	151	15	QVGFGNNAT	VRQVGFGNNATANQY	490	54	54
HLA-DQA1*05:01/DQB1*03:01	1	64	78	15	TITQSGYGN	RKSETTITQSGYGNG	1463	54	54
HLA-DRB5*01:01	1	122	136	15	LVNQTASDS	NAALVNQTASDSSVM	1766	54	54
HLA-DRB5*01:01	1	123	137	15	LVNQTASDS	AALVNQTASDSSVMV	1766	54	54
HLA-DRB1*04:01	1	128	142	15	TASDSSVMV	QTASDSSVMVRQVGF	1881	54	54
HLA-DRB1*04:01	1	131	145	15	MVRQVGFGN	SDSSVMVRQVGFGNN	1911	54	54
HLA-DRB1*09:01	1	40	54	15	LSIYQYGSA	GPDSTLSIYQYGSAN	1915	54	54
HLA-DRB1*04:05	1	53	67	15	ANAALALQS	ANAALALQSDARKSE	2187	54	54
HLA-DRB1*04:05	1	39	53	15	PDSTLSIYQ	SGPDSTLSIYQYGSA	2192	54	54
HLA-DRB1*15:01	1	94	108	15	QNGFRNNAT	QNGFRNNATIDQWNA	2226	54	54
HLA-DRB4*01:01	1	37	51	15	DSTLSIYQY	NSSGPDSTLSIYQYG	2230	54	54
HLA-DRB4*01:01	1	133	147	15	SSVMVRQVG	SSVMVRQVGFGNNAT	2238	54	54
HLA-DPA1*02:01/DPB1*01:01	1	12	26	15	VSGSALAGV	IVVSGSALAGVVPQW	2820	54	54
HLA-DRB1*08:02	1	114	128	15	YGGNNAALV	TVGQYGGNNAALVNQ	3725	54	54
HLA-DRB1*08:02	1	102	116	15	QWNAKNSDI	TIDQWNAKNSDITVG	3736	54	54
HLA-DPA1*03:01/DPB1*04:02	1	83	97	15	ADNSTIELT	QGADNSTIELTQNGF	3770	54	54
HLA-DPA1*01:03/DPB1*02:01	1	132	146	15	VRQVGFGNN	DSSVMVRQVGFGNNA	4245	54	54
HLA-DRB3*01:01	1	49	63	15	GSANAALAL	QYGSANAALALQSDA	6743	54	54
HLA-DRB1*12:01	1	97	111	15	FRNNATIDQ	FRNNATIDQWNAKNS	6849	54	54
HLA-DRB1*12:01	1	102	116	15	WNAKNSDIT	TIDQWNAKNSDITVG	6881	54	54
HLA-DRB1*12:01	1	137	151	15	FGNNATANQ	VRQVGFGNNATANQY	6942	54	54
HLA-DPA1*01/DPB1*04:01	1	13	27	15	VSGSALAGV	VVSGSALAGVVPQWG	7130	54	54
HLA-DPA1*01/DPB1*04:01	1	89	103	15	LTQNGFRNN	TIELTQNGFRNNATI	7246	54	54
HLA-DPA1*01/DPB1*04:01	1	46	60	15	GSANAALAL	SIYQYGSANAALALQ	7280	54	54
HLA-DPA1*02:01/DPB1*05:01	1	45	59	15	IYQYGSANA	LSIYQYGSANAALAL	7560	54	54
HLA-DQA1*01:01/DQB1*05:01	1	50	64	15	NAALALQSD	YGSANAALALQSDAR	10280	54	54
HLA-DQA1*05:01/DQB1*03:01	1	63	77	15	SETTITQSG	ARKSETTITQSGYGN	1496	55	55
HLA-DRB1*07:01	1	100	114	15	QWNAKNSDI	NATIDQWNAKNSDIT	1663	55	55
HLA-DRB1*07:01	1	102	116	15	QWNAKNSDI	TIDQWNAKNSDITVG	1674	55	55
HLA-DRB1*07:01	1	103	117	15	QWNAKNSDI	IDQWNAKNSDITVGQ	1699	55	55
HLA-DRB5*01:01	1	121	135	15	LVNQTASDS	NNAALVNQTASDSSV	1830	55	55
HLA-DRB1*09:01	1	39	53	15	STLSIYQYG	SGPDSTLSIYQYGSA	1945	55	55
HLA-DRB1*04:01	1	130	144	15	SDSSVMVRQ	ASDSSVMVRQVGFGN	1961	55	55
HLA-DRB1*04:01	1	129	143	15	TASDSSVMV	TASDSSVMVRQVGFG	1979	55	55
HLA-DRB1*04:04	1	87	101	15	IELTQNGFR	NSTIELTQNGFRNNA	2187	55	55
HLA-DRB1*04:04	1	86	100	15	IELTQNGFR	DNSTIELTQNGFRNN	2229	55	55
HLA-DRB1*11:01	1	58	72	15	LQSDARKSE	ALQSDARKSETTITQ	2233	55	55
HLA-DRB4*01:01	1	87	101	15	TIELTQNGF	NSTIELTQNGFRNNA	2247	55	55
HLA-DRB1*04:05	1	136	150	15	QVGFGNNAT	MVRQVGFGNNATANQ	2248	55	55
HLA-DRB4*01:01	1	48	62	15	ANAALALQS	YQYGSANAALALQSD	2251	55	55
HLA-DRB1*04:05	1	137	151	15	FGNNATANQ	VRQVGFGNNATANQY	2254	55	55
HLA-DRB1*04:05	1	134	148	15	MVRQVGFGN	SVMVRQVGFGNNATA	2301	55	55
HLA-DRB1*15:01	1	65	79	15	TTITQSGYG	KSETTITQSGYGNGA	2305	55	55
HLA-DRB1*04:05	1	133	147	15	MVRQVGFGN	SSVMVRQVGFGNNAT	2315	55	55
HLA-DQA1*01:02/DQB1*06:02	1	109	123	15	NSDITVGQY	KNSDITVGQYGGNNA	2776	55	55
HLA-DRB1*08:02	1	117	131	15	NAALVNQTA	QYGGNNAALVNQTAS	3793	55	55
HLA-DRB1*08:02	1	54	68	15	LQSDARKSE	NAALALQSDARKSET	3839	55	55
HLA-DPA1*03:01/DPB1*04:02	1	79	93	15	GADNSTIEL	ADVGQGADNSTIELT	3930	55	55
HLA-DPA1*01:03/DPB1*02:01	1	131	145	15	SVMVRQVGF	SDSSVMVRQVGFGNN	4313	55	55
HLA-DPA1*01:03/DPB1*02:01	1	49	63	15	GSANAALAL	QYGSANAALALQSDA	4435	55	55
HLA-DRB1*03:01	1	128	142	15	ASDSSVMVR	QTASDSSVMVRQVGF	5156	55	55
HLA-DQA1*05:01/DQB1*02:01	1	115	129	15	YGGNNAALV	VGQYGGNNAALVNQT	5797	55	55
HLA-DQA1*03:01/DQB1*03:02	1	92	106	15	GFRNNATID	LTQNGFRNNATIDQW	6129	55	55
HLA-DQA1*04:01/DQB1*04:02	1	130	144	15	DSSVMVRQV	ASDSSVMVRQVGFGN	7398	55	55
HLA-DPA1*01/DPB1*04:01	1	14	28	15	VSGSALAGV	VSGSALAGVVPQWGG	7543	55	55
HLA-DPA1*02:01/DPB1*05:01	1	41	55	15	LSIYQYGSA	PDSTLSIYQYGSANA	7626	55	55
HLA-DQA1*01:01/DQB1*05:01	1	39	53	15	DSTLSIYQY	SGPDSTLSIYQYGSA	10503	55	55
HLA-DRB1*01:01	1	131	145	15	MVRQVGFGN	SDSSVMVRQVGFGNN	532	56	56
HLA-DRB1*01:01	1	132	146	15	MVRQVGFGN	DSSVMVRQVGFGNNA	534	56	56
HLA-DQA1*05:01/DQB1*03:01	1	101	115	15	WNAKNSDIT	ATIDQWNAKNSDITV	1566	56	56
HLA-DRB1*07:01	1	99	113	15	IDQWNAKNS	NNATIDQWNAKNSDI	1749	56	56
HLA-DRB5*01:01	1	120	134	15	LVNQTASDS	GNNAALVNQTASDSS	1907	56	56
HLA-DRB5*01:01	1	119	133	15	NNAALVNQT	GGNNAALVNQTASDS	1965	56	56
HLA-DRB1*15:01	1	63	77	15	TTITQSGYG	ARKSETTITQSGYGN	2365	56	56
HLA-DRB1*11:01	1	116	130	15	YGGNNAALV	GQYGGNNAALVNQTA	2380	56	56
HLA-DRB4*01:01	1	42	56	15	LSIYQYGSA	DSTLSIYQYGSANAA	2393	56	56
HLA-DRB4*01:01	1	116	130	15	NNAALVNQT	GQYGGNNAALVNQTA	2398	56	56
HLA-DPA1*02:01/DPB1*01:01	1	85	99	15	TIELTQNGF	ADNSTIELTQNGFRN	2958	56	56
HLA-DRB1*08:02	1	84	98	15	NSTIELTQN	GADNSTIELTQNGFR	3952	56	56
HLA-DPA1*01:03/DPB1*02:01	1	87	101	15	LTQNGFRNN	NSTIELTQNGFRNNA	4610	56	56
HLA-DRB1*03:01	1	52	66	15	LALQSDARK	SANAALALQSDARKS	5367	56	56
HLA-DRB3*01:01	1	58	72	15	LQSDARKSE	ALQSDARKSETTITQ	7039	56	56
HLA-DQA1*04:01/DQB1*04:02	1	84	98	15	ADNSTIELT	GADNSTIELTQNGFR	7626	56	56
HLA-DQA1*04:01/DQB1*04:02	1	65	79	15	ETTITQSGY	KSETTITQSGYGNGA	7645	56	56
HLA-DPA1*02:01/DPB1*05:01	1	91	105	15	LTQNGFRNN	ELTQNGFRNNATIDQ	7913	56	56
HLA-DPA1*02:01/DPB1*05:01	1	40	54	15	LSIYQYGSA	GPDSTLSIYQYGSAN	8003	56	56
HLA-DQA1*01:01/DQB1*05:01	1	52	66	15	NAALALQSD	SANAALALQSDARKS	10753	56	56
HLA-DRB1*01:01	1	130	144	15	SVMVRQVGF	ASDSSVMVRQVGFGN	546	57	57
HLA-DQA1*05:01/DQB1*03:01	1	89	103	15	QNGFRNNAT	TIELTQNGFRNNATI	1655	57	57
HLA-DQA1*05:01/DQB1*03:01	1	132	146	15	VMVRQVGFG	DSSVMVRQVGFGNNA	1673	57	57
HLA-DQA1*05:01/DQB1*03:01	1	130	144	15	ASDSSVMVR	ASDSSVMVRQVGFGN	1678	57	57
HLA-DRB5*01:01	1	117	131	15	YGGNNAALV	QYGGNNAALVNQTAS	2051	57	57
HLA-DRB1*04:04	1	18	32	15	LAGVVPQWG	ALAGVVPQWGGGGNH	2368	57	57
HLA-DRB1*15:01	1	84	98	15	TIELTQNGF	GADNSTIELTQNGFR	2398	57	57
HLA-DRB1*15:01	1	66	80	15	TTITQSGYG	SETTITQSGYGNGAD	2412	57	57
HLA-DRB1*15:01	1	64	78	15	TTITQSGYG	RKSETTITQSGYGNG	2432	57	57
HLA-DRB4*01:01	1	82	96	15	ADNSTIELT	GQGADNSTIELTQNG	2461	57	57
HLA-DRB1*04:05	1	125	139	15	LVNQTASDS	LVNQTASDSSVMVRQ	2518	57	57
HLA-DQA1*01:02/DQB1*06:02	1	113	127	15	QYGGNNAAL	ITVGQYGGNNAALVN	2962	57	57
HLA-DPA1*02:01/DPB1*01:01	1	88	102	15	LTQNGFRNN	STIELTQNGFRNNAT	3052	57	57
HLA-DPA1*02:01/DPB1*01:01	1	47	61	15	YGSANAALA	IYQYGSANAALALQS	3118	57	57
HLA-DRB1*13:02	1	98	112	15	TIDQWNAKN	RNNATIDQWNAKNSD	3714	57	57
HLA-DRB1*08:02	1	55	69	15	LQSDARKSE	AALALQSDARKSETT	3996	57	57
HLA-DRB1*08:02	1	40	54	15	LSIYQYGSA	GPDSTLSIYQYGSAN	4026	57	57
HLA-DRB1*08:02	1	85	99	15	IELTQNGFR	ADNSTIELTQNGFRN	4060	57	57
HLA-DPA1*01:03/DPB1*02:01	1	86	100	15	IELTQNGFR	DNSTIELTQNGFRNN	4712	57	57
HLA-DQA1*05:01/DQB1*02:01	1	122	136	15	LVNQTASDS	NAALVNQTASDSSVM	6096	57	57
HLA-DQA1*05:01/DQB1*02:01	1	79	93	15	GADNSTIEL	ADVGQGADNSTIELT	6104	57	57
HLA-DQA1*05:01/DQB1*02:01	1	112	126	15	QYGGNNAAL	DITVGQYGGNNAALV	6157	57	57
HLA-DQA1*05:01/DQB1*02:01	1	113	127	15	YGGNNAALV	ITVGQYGGNNAALVN	6167	57	57
HLA-DQA1*05:01/DQB1*02:01	1	114	128	15	YGGNNAALV	TVGQYGGNNAALVNQ	6268	57	57
HLA-DRB3*01:01	1	4	18	15	VAAFAAIVV	LKVAAFAAIVVSGSA	7301	57	57
HLA-DRB3*01:01	1	59	73	15	LQSDARKSE	LQSDARKSETTITQS	7302	57	57
HLA-DRB3*01:01	1	103	117	15	WNAKNSDIT	IDQWNAKNSDITVGQ	7345	57	57
HLA-DPA1*01/DPB1*04:01	1	90	104	15	LTQNGFRNN	IELTQNGFRNNATID	7951	57	57
HLA-DQA1*01:01/DQB1*05:01	1	105	119	15	NAKNSDITV	QWNAKNSDITVGQYG	11167	57	57
HLA-DRB1*01:01	1	135	149	15	MVRQVGFGN	VMVRQVGFGNNATAN	559	58	58
HLA-DQA1*05:01/DQB1*03:01	1	92	106	15	QNGFRNNAT	LTQNGFRNNATIDQW	1702	58	58
HLA-DQA1*05:01/DQB1*03:01	1	37	51	15	NSSGPDSTL	NSSGPDSTLSIYQYG	1737	58	58
HLA-DRB5*01:01	1	13	27	15	SGSALAGVV	VVSGSALAGVVPQWG	2068	58	58
HLA-DRB5*01:01	1	118	132	15	YGGNNAALV	YGGNNAALVNQTASD	2068	58	58
HLA-DRB1*09:01	1	137	151	15	VGFGNNATA	VRQVGFGNNATANQY	2134	58	58
HLA-DRB1*04:01	1	110	124	15	VGQYGGNNA	NSDITVGQYGGNNAA	2153	58	58
HLA-DRB1*09:01	1	136	150	15	VGFGNNATA	MVRQVGFGNNATANQ	2170	58	58
HLA-DRB4*01:01	1	11	25	15	AIVVSGSAL	AIVVSGSALAGVVPQ	2529	58	58
HLA-DRB1*11:01	1	132	146	15	MVRQVGFGN	DSSVMVRQVGFGNNA	2533	58	58
HLA-DRB4*01:01	1	43	57	15	LSIYQYGSA	STLSIYQYGSANAAL	2538	58	58
HLA-DRB1*11:01	1	59	73	15	LQSDARKSE	LQSDARKSETTITQS	2575	58	58
HLA-DRB1*11:01	1	50	64	15	YGSANAALA	YGSANAALALQSDAR	2580	58	58
HLA-DRB1*11:01	1	49	63	15	ANAALALQS	QYGSANAALALQSDA	2598	58	58
HLA-DRB1*11:01	1	52	66	15	LALQSDARK	SANAALALQSDARKS	2622	58	58
HLA-DQA1*01:02/DQB1*06:02	1	112	126	15	QYGGNNAAL	DITVGQYGGNNAALV	3132	58	58
HLA-DQA1*01:02/DQB1*06:02	1	66	80	15	SETTITQSG	SETTITQSGYGNGAD	3178	58	58
HLA-DPA1*02:01/DPB1*01:01	1	116	130	15	YGGNNAALV	GQYGGNNAALVNQTA	3233	58	58
HLA-DPA1*02:01/DPB1*01:01	1	48	62	15	YGSANAALA	YQYGSANAALALQSD	3245	58	58
HLA-DPA1*02:01/DPB1*01:01	1	49	63	15	SANAALALQ	QYGSANAALALQSDA	3267	58	58
HLA-DPA1*01:03/DPB1*02:01	1	133	147	15	VRQVGFGNN	SSVMVRQVGFGNNAT	4827	58	58
HLA-DPA1*01:03/DPB1*02:01	1	88	102	15	LTQNGFRNN	STIELTQNGFRNNAT	4858	58	58
HLA-DQA1*05:01/DQB1*02:01	1	123	137	15	LVNQTASDS	AALVNQTASDSSVMV	6413	58	58
HLA-DQA1*05:01/DQB1*02:01	1	116	130	15	YGGNNAALV	GQYGGNNAALVNQTA	6490	58	58
HLA-DQA1*03:01/DQB1*03:02	1	86	100	15	NSTIELTQN	DNSTIELTQNGFRNN	6768	58	58
HLA-DQA1*03:01/DQB1*03:02	1	112	126	15	QYGGNNAAL	DITVGQYGGNNAALV	6819	58	58
HLA-DRB3*01:01	1	104	118	15	WNAKNSDIT	DQWNAKNSDITVGQY	7583	58	58
HLA-DRB1*12:01	1	132	146	15	VMVRQVGFG	DSSVMVRQVGFGNNA	7918	58	58
HLA-DPA1*01/DPB1*04:01	1	47	61	15	GSANAALAL	IYQYGSANAALALQS	8307	58	58
HLA-DPA1*02:01/DPB1*05:01	1	130	144	15	VMVRQVGFG	ASDSSVMVRQVGFGN	8415	58	58
HLA-DPA1*02:01/DPB1*05:01	1	44	58	15	IYQYGSANA	TLSIYQYGSANAALA	8486	58	58
HLA-DQA1*01:01/DQB1*05:01	1	17	31	15	LAGVVPQWG	SALAGVVPQWGGGGN	11440	58	58
HLA-DRB1*01:01	1	56	70	15	ALQSDARKS	ALALQSDARKSETTI	595	59	59
HLA-DQA1*05:01/DQB1*03:01	1	100	114	15	IDQWNAKNS	NATIDQWNAKNSDIT	1773	59	59
HLA-DRB1*07:01	1	50	64	15	ANAALALQS	YGSANAALALQSDAR	1982	59	59
HLA-DRB1*09:01	1	15	29	15	LAGVVPQWG	SGSALAGVVPQWGGG	2205	59	59
HLA-DRB1*09:01	1	67	81	15	TQSGYGNGA	ETTITQSGYGNGADV	2238	59	59
HLA-DRB1*09:01	1	134	148	15	MVRQVGFGN	SVMVRQVGFGNNATA	2241	59	59
HLA-DRB1*09:01	1	68	82	15	TQSGYGNGA	TTITQSGYGNGADVG	2269	59	59
HLA-DRB1*04:04	1	99	113	15	IDQWNAKNS	NNATIDQWNAKNSDI	2607	59	59
HLA-DRB1*04:05	1	40	54	15	TLSIYQYGS	GPDSTLSIYQYGSAN	2674	59	59
HLA-DPA1*02:01/DPB1*01:01	1	115	129	15	YGGNNAALV	VGQYGGNNAALVNQT	3353	59	59
HLA-DRB1*08:02	1	52	66	15	LALQSDARK	SANAALALQSDARKS	4224	59	59
HLA-DRB1*08:02	1	13	27	15	VSGSALAGV	VVSGSALAGVVPQWG	4277	59	59
HLA-DRB1*08:02	1	111	125	15	VGQYGGNNA	SDITVGQYGGNNAAL	4309	59	59
HLA-DPA1*01:03/DPB1*02:01	1	47	61	15	GSANAALAL	IYQYGSANAALALQS	5034	59	59
HLA-DPA1*01:03/DPB1*02:01	1	48	62	15	GSANAALAL	YQYGSANAALALQSD	5064	59	59
HLA-DQA1*03:01/DQB1*03:02	1	65	79	15	ETTITQSGY	KSETTITQSGYGNGA	6984	59	59
HLA-DRB3*01:01	1	101	115	15	WNAKNSDIT	ATIDQWNAKNSDITV	7964	59	59
HLA-DQA1*04:01/DQB1*04:02	1	97	111	15	NNATIDQWN	FRNNATIDQWNAKNS	8287	59	59
HLA-DRB1*12:01	1	89	103	15	LTQNGFRNN	TIELTQNGFRNNATI	8321	59	59
HLA-DPA1*01/DPB1*04:01	1	48	62	15	GSANAALAL	YQYGSANAALALQSD	8423	59	59
HLA-DPA1*02:01/DPB1*05:01	1	8	22	15	IVVSGSALA	AFAAIVVSGSALAGV	8521	59	59
HLA-DPA1*02:01/DPB1*05:01	1	46	60	15	YGSANAALA	SIYQYGSANAALALQ	8640	59	59
HLA-DRB1*01:01	1	94	108	15	FRNNATIDQ	QNGFRNNATIDQWNA	622	60	60
HLA-DRB1*04:01	1	78	92	15	VGQGADNST	GADVGQGADNSTIEL	2294	60	60
HLA-DRB1*04:01	1	69	83	15	TQSGYGNGA	TITQSGYGNGADVGQ	2296	60	60
HLA-DRB1*04:01	1	79	93	15	VGQGADNST	ADVGQGADNSTIELT	2325	60	60
HLA-DRB1*09:01	1	135	149	15	VGFGNNATA	VMVRQVGFGNNATAN	2361	60	60
HLA-DRB1*15:01	1	100	114	15	IDQWNAKNS	NATIDQWNAKNSDIT	2678	60	60
HLA-DRB1*15:01	1	123	137	15	LVNQTASDS	AALVNQTASDSSVMV	2697	60	60
HLA-DRB1*15:01	1	55	69	15	LALQSDARK	AALALQSDARKSETT	2718	60	60
HLA-DRB1*04:04	1	97	111	15	TIDQWNAKN	FRNNATIDQWNAKNS	2732	60	60
HLA-DRB1*04:05	1	13	27	15	VSGSALAGV	VVSGSALAGVVPQWG	2786	60	60
HLA-DRB1*11:01	1	12	26	15	IVVSGSALA	IVVSGSALAGVVPQW	2825	60	60
HLA-DRB1*04:05	1	84	98	15	DNSTIELTQ	GADNSTIELTQNGFR	2827	60	60
HLA-DPA1*02:01/DPB1*01:01	1	112	126	15	VGQYGGNNA	DITVGQYGGNNAALV	3409	60	60
HLA-DPA1*02:01/DPB1*01:01	1	114	128	15	YGGNNAALV	TVGQYGGNNAALVNQ	3435	60	60
HLA-DPA1*02:01/DPB1*01:01	1	113	127	15	YGGNNAALV	ITVGQYGGNNAALVN	3439	60	60
HLA-DRB1*13:02	1	54	68	15	ALQSDARKS	NAALALQSDARKSET	4038	60	60
HLA-DRB1*13:02	1	55	69	15	ALQSDARKS	AALALQSDARKSETT	4044	60	60
HLA-DRB1*13:02	1	53	67	15	ALQSDARKS	ANAALALQSDARKSE	4053	60	60
HLA-DRB1*08:02	1	88	102	15	IELTQNGFR	STIELTQNGFRNNAT	4409	60	60
HLA-DRB1*03:01	1	47	61	15	YGSANAALA	IYQYGSANAALALQS	6155	60	60
HLA-DQA1*05:01/DQB1*02:01	1	120	134	15	LVNQTASDS	GNNAALVNQTASDSS	6866	60	60
HLA-DQA1*05:01/DQB1*02:01	1	42	56	15	IYQYGSANA	DSTLSIYQYGSANAA	6909	60	60
HLA-DQA1*05:01/DQB1*02:01	1	76	90	15	DVGQGADNS	GNGADVGQGADNSTI	6912	60	60
HLA-DRB1*12:01	1	133	147	15	VMVRQVGFG	SSVMVRQVGFGNNAT	8460	60	60
HLA-DRB1*12:01	1	103	117	15	WNAKNSDIT	IDQWNAKNSDITVGQ	8509	60	60
HLA-DQA1*04:01/DQB1*04:02	1	58	72	15	QSDARKSET	ALQSDARKSETTITQ	8539	60	60
HLA-DQA1*04:01/DQB1*04:02	1	111	125	15	SDITVGQYG	SDITVGQYGGNNAAL	8591	60	60
HLA-DQA1*04:01/DQB1*04:02	1	77	91	15	GQGADNSTI	NGADVGQGADNSTIE	8694	60	60
HLA-DRB1*01:01	1	93	107	15	FRNNATIDQ	TQNGFRNNATIDQWN	649	61	61
HLA-DQA1*05:01/DQB1*03:01	1	88	102	15	TQNGFRNNA	STIELTQNGFRNNAT	1963	61	61
HLA-DQA1*05:01/DQB1*03:01	1	62	76	15	SETTITQSG	DARKSETTITQSGYG	2025	61	61
HLA-DRB1*04:01	1	77	91	15	VGQGADNST	NGADVGQGADNSTIE	2400	61	61
HLA-DRB1*09:01	1	16	30	15	LAGVVPQWG	GSALAGVVPQWGGGG	2434	61	61
HLA-DRB1*09:01	1	65	79	15	ITQSGYGNG	KSETTITQSGYGNGA	2458	61	61
HLA-DRB1*04:05	1	35	49	15	NSSGPDSTL	GGNSSGPDSTLSIYQ	2833	61	61
HLA-DRB1*04:05	1	36	50	15	PDSTLSIYQ	GNSSGPDSTLSIYQY	2833	61	61
HLA-DRB1*15:01	1	101	115	15	WNAKNSDIT	ATIDQWNAKNSDITV	2851	61	61
HLA-DRB1*04:05	1	37	51	15	PDSTLSIYQ	NSSGPDSTLSIYQYG	2859	61	61
HLA-DRB1*11:01	1	133	147	15	MVRQVGFGN	SSVMVRQVGFGNNAT	2901	61	61
HLA-DRB1*04:05	1	130	144	15	DSSVMVRQV	ASDSSVMVRQVGFGN	2918	61	61
HLA-DRB1*04:05	1	14	28	15	LAGVVPQWG	VSGSALAGVVPQWGG	2929	61	61
HLA-DRB1*11:01	1	115	129	15	YGGNNAALV	VGQYGGNNAALVNQT	2930	61	61
HLA-DRB1*11:01	1	114	128	15	YGGNNAALV	TVGQYGGNNAALVNQ	2970	61	61
HLA-DRB1*11:01	1	112	126	15	GQYGGNNAA	DITVGQYGGNNAALV	2984	61	61
HLA-DRB1*11:01	1	113	127	15	YGGNNAALV	ITVGQYGGNNAALVN	3004	61	61
HLA-DQA1*01:02/DQB1*06:02	1	102	116	15	NAKNSDITV	TIDQWNAKNSDITVG	3529	61	61
HLA-DPA1*01:03/DPB1*02:01	1	134	148	15	VRQVGFGNN	SVMVRQVGFGNNATA	5564	61	61
HLA-DPA1*01:03/DPB1*02:01	1	50	64	15	AALALQSDA	YGSANAALALQSDAR	5623	61	61
HLA-DRB1*03:01	1	122	136	15	LVNQTASDS	NAALVNQTASDSSVM	6312	61	61
HLA-DRB1*03:01	1	48	62	15	YGSANAALA	YQYGSANAALALQSD	6322	61	61
HLA-DRB1*03:01	1	46	60	15	YGSANAALA	SIYQYGSANAALALQ	6353	61	61
HLA-DRB1*03:01	1	45	59	15	YGSANAALA	LSIYQYGSANAALAL	6386	61	61
HLA-DQA1*05:01/DQB1*02:01	1	80	94	15	GADNSTIEL	DVGQGADNSTIELTQ	7010	61	61
HLA-DQA1*05:01/DQB1*02:01	1	94	108	15	RNNATIDQW	QNGFRNNATIDQWNA	7021	61	61
HLA-DQA1*05:01/DQB1*02:01	1	77	91	15	DVGQGADNS	NGADVGQGADNSTIE	7025	61	61
HLA-DQA1*05:01/DQB1*02:01	1	121	135	15	LVNQTASDS	NNAALVNQTASDSSV	7042	61	61
HLA-DQA1*05:01/DQB1*02:01	1	75	89	15	DVGQGADNS	YGNGADVGQGADNST	7104	61	61
HLA-DQA1*05:01/DQB1*02:01	1	55	69	15	LALQSDARK	AALALQSDARKSETT	7155	61	61
HLA-DQA1*03:01/DQB1*03:02	1	97	111	15	NNATIDQWN	FRNNATIDQWNAKNS	7437	61	61
HLA-DRB3*01:01	1	100	114	15	ATIDQWNAK	NATIDQWNAKNSDIT	8399	61	61
HLA-DRB3*01:01	1	102	116	15	WNAKNSDIT	TIDQWNAKNSDITVG	8419	61	61
HLA-DRB1*12:01	1	131	145	15	VMVRQVGFG	SDSSVMVRQVGFGNN	8875	61	61
HLA-DPA1*02:01/DPB1*05:01	1	38	52	15	GPDSTLSIY	SSGPDSTLSIYQYGS	9032	61	61
HLA-DRB1*12:01	1	64	78	15	TITQSGYGN	RKSETTITQSGYGNG	9033	61	61
HLA-DRB1*12:01	1	65	79	15	TITQSGYGN	KSETTITQSGYGNGA	9035	61	61
HLA-DRB1*12:01	1	50	64	15	ANAALALQS	YGSANAALALQSDAR	9065	61	61
HLA-DPA1*02:01/DPB1*05:01	1	37	51	15	GPDSTLSIY	NSSGPDSTLSIYQYG	9174	61	61
HLA-DPA1*01/DPB1*04:01	1	49	63	15	GSANAALAL	QYGSANAALALQSDA	9345	61	61
HLA-DQA1*01:01/DQB1*05:01	1	69	83	15	GYGNGADVG	TITQSGYGNGADVGQ	12347	61	61
HLA-DQA1*01:01/DQB1*05:01	1	11	25	15	VSGSALAGV	AIVVSGSALAGVVPQ	12614	61	61
HLA-DRB1*01:01	1	16	30	15	LAGVVPQWG	GSALAGVVPQWGGGG	658	62	62
HLA-DRB1*01:01	1	15	29	15	LAGVVPQWG	SGSALAGVVPQWGGG	670	62	62
HLA-DRB1*07:01	1	13	27	15	SGSALAGVV	VVSGSALAGVVPQWG	2260	62	62
HLA-DRB1*04:01	1	71	85	15	YGNGADVGQ	TQSGYGNGADVGQGA	2496	62	62
HLA-DRB1*04:01	1	76	90	15	VGQGADNST	GNGADVGQGADNSTI	2499	62	62
HLA-DRB1*09:01	1	66	80	15	TQSGYGNGA	SETTITQSGYGNGAD	2511	62	62
HLA-DRB1*15:01	1	18	32	15	VVPQWGGGG	ALAGVVPQWGGGGNH	2930	62	62
HLA-DRB1*04:04	1	19	33	15	LAGVVPQWG	LAGVVPQWGGGGNHN	2948	62	62
HLA-DRB1*04:04	1	55	69	15	ALALQSDAR	AALALQSDARKSETT	2965	62	62
HLA-DRB1*04:04	1	102	116	15	WNAKNSDIT	TIDQWNAKNSDITVG	2983	62	62
HLA-DRB1*04:04	1	130	144	15	DSSVMVRQV	ASDSSVMVRQVGFGN	3022	62	62
HLA-DRB1*04:04	1	131	145	15	MVRQVGFGN	SDSSVMVRQVGFGNN	3067	62	62
HLA-DRB1*04:04	1	103	117	15	WNAKNSDIT	IDQWNAKNSDITVGQ	3072	62	62
HLA-DRB1*11:01	1	51	65	15	ANAALALQS	GSANAALALQSDARK	3078	62	62
HLA-DRB1*04:04	1	98	112	15	IDQWNAKNS	RNNATIDQWNAKNSD	3093	62	62
HLA-DRB1*11:01	1	39	53	15	TLSIYQYGS	SGPDSTLSIYQYGSA	3116	62	62
HLA-DPA1*02:01/DPB1*01:01	1	50	64	15	AALALQSDA	YGSANAALALQSDAR	3683	62	62
HLA-DRB1*13:02	1	25	39	15	GNHNGGGNS	QWGGGGNHNGGGNSS	4363	62	62
HLA-DRB1*13:02	1	24	38	15	GGNHNGGGN	PQWGGGGNHNGGGNS	4402	62	62
HLA-DRB1*13:02	1	52	66	15	LALQSDARK	SANAALALQSDARKS	4416	62	62
HLA-DRB1*13:02	1	26	40	15	GNHNGGGNS	WGGGGNHNGGGNSSG	4417	62	62
HLA-DRB1*08:02	1	39	53	15	TLSIYQYGS	SGPDSTLSIYQYGSA	4622	62	62
HLA-DRB1*08:02	1	103	117	15	QWNAKNSDI	IDQWNAKNSDITVGQ	4631	62	62
HLA-DRB1*08:02	1	14	28	15	LAGVVPQWG	VSGSALAGVVPQWGG	4632	62	62
HLA-DPA1*03:01/DPB1*04:02	1	46	60	15	YQYGSANAA	SIYQYGSANAALALQ	5178	62	62
HLA-DPA1*01:03/DPB1*02:01	1	89	103	15	LTQNGFRNN	TIELTQNGFRNNATI	5666	62	62
HLA-DPA1*01:03/DPB1*02:01	1	51	65	15	AALALQSDA	GSANAALALQSDARK	5872	62	62
HLA-DQA1*05:01/DQB1*02:01	1	119	133	15	NNAALVNQT	GGNNAALVNQTASDS	7210	62	62
HLA-DQA1*05:01/DQB1*02:01	1	95	109	15	RNNATIDQW	NGFRNNATIDQWNAK	7353	62	62
HLA-DQA1*05:01/DQB1*02:01	1	81	95	15	GADNSTIEL	VGQGADNSTIELTQN	7414	62	62
HLA-DQA1*03:01/DQB1*03:02	1	109	123	15	NSDITVGQY	KNSDITVGQYGGNNA	7707	62	62
HLA-DRB3*01:01	1	12	26	15	IVVSGSALA	IVVSGSALAGVVPQW	8513	62	62
HLA-DRB3*01:01	1	38	52	15	SGPDSTLSI	SSGPDSTLSIYQYGS	8632	62	62
HLA-DRB3*01:01	1	39	53	15	SGPDSTLSI	SGPDSTLSIYQYGSA	8818	62	62
HLA-DQA1*04:01/DQB1*04:02	1	73	87	15	GADVGQGAD	SGYGNGADVGQGADN	9070	62	62
HLA-DQA1*04:01/DQB1*04:02	1	98	112	15	RNNATIDQW	RNNATIDQWNAKNSD	9119	62	62
HLA-DQA1*04:01/DQB1*04:02	1	72	86	15	GNGADVGQG	QSGYGNGADVGQGAD	9241	62	62
HLA-DPA1*02:01/DPB1*05:01	1	47	61	15	SANAALALQ	IYQYGSANAALALQS	9427	62	62
HLA-DPA1*02:01/DPB1*05:01	1	48	62	15	SANAALALQ	YQYGSANAALALQSD	9459	62	62
HLA-DQA1*01:01/DQB1*05:01	1	70	84	15	GYGNGADVG	ITQSGYGNGADVGQG	12858	62	62
HLA-DQA1*05:01/DQB1*03:01	1	38	52	15	SSGPDSTLS	SSGPDSTLSIYQYGS	2203	63	63
HLA-DRB1*07:01	1	84	98	15	TIELTQNGF	GADNSTIELTQNGFR	2339	63	63
HLA-DRB1*15:01	1	120	134	15	LVNQTASDS	GNNAALVNQTASDSS	3014	63	63
HLA-DRB1*15:01	1	13	27	15	SGSALAGVV	VVSGSALAGVVPQWG	3022	63	63
HLA-DRB1*15:01	1	38	52	15	PDSTLSIYQ	SSGPDSTLSIYQYGS	3025	63	63
HLA-DRB1*15:01	1	19	33	15	VVPQWGGGG	LAGVVPQWGGGGNHN	3028	63	63
HLA-DRB1*04:04	1	132	146	15	MVRQVGFGN	DSSVMVRQVGFGNNA	3151	63	63
HLA-DRB1*11:01	1	41	55	15	TLSIYQYGS	PDSTLSIYQYGSANA	3154	63	63
HLA-DRB1*04:05	1	11	25	15	IVVSGSALA	AIVVSGSALAGVVPQ	3169	63	63
HLA-DRB1*11:01	1	120	134	15	NAALVNQTA	GNNAALVNQTASDSS	3208	63	63
HLA-DQA1*01:02/DQB1*06:02	1	87	101	15	NSTIELTQN	NSTIELTQNGFRNNA	3798	63	63
HLA-DRB1*13:02	1	56	70	15	ALQSDARKS	ALALQSDARKSETTI	4452	63	63
HLA-DRB1*13:02	1	13	27	15	VVSGSALAG	VVSGSALAGVVPQWG	4461	63	63
HLA-DRB1*13:02	1	107	121	15	NAKNSDITV	NAKNSDITVGQYGGN	4530	63	63
HLA-DRB1*13:02	1	27	41	15	GNHNGGGNS	GGGGNHNGGGNSSGP	4609	63	63
HLA-DRB1*08:02	1	56	70	15	LQSDARKSE	ALALQSDARKSETTI	4751	63	63
HLA-DPA1*03:01/DPB1*04:02	1	13	27	15	VSGSALAGV	VVSGSALAGVVPQWG	5197	63	63
HLA-DPA1*03:01/DPB1*04:02	1	45	59	15	YQYGSANAA	LSIYQYGSANAALAL	5230	63	63
HLA-DPA1*03:01/DPB1*04:02	1	42	56	15	LSIYQYGSA	DSTLSIYQYGSANAA	5337	63	63
HLA-DPA1*01:03/DPB1*02:01	1	13	27	15	VSGSALAGV	VVSGSALAGVVPQWG	6019	63	63
HLA-DRB1*03:01	1	44	58	15	YQYGSANAA	TLSIYQYGSANAALA	6916	63	63
HLA-DQA1*04:01/DQB1*04:02	1	76	90	15	GADVGQGAD	GNGADVGQGADNSTI	9455	63	63
HLA-DRB1*12:01	1	90	104	15	LTQNGFRNN	IELTQNGFRNNATID	9615	63	63
HLA-DPA1*01/DPB1*04:01	1	132	146	15	VRQVGFGNN	DSSVMVRQVGFGNNA	9751	63	63
HLA-DRB1*12:01	1	130	144	15	VMVRQVGFG	ASDSSVMVRQVGFGN	9760	63	63
HLA-DRB1*12:01	1	85	99	15	IELTQNGFR	ADNSTIELTQNGFRN	9844	63	63
HLA-DPA1*01/DPB1*04:01	1	131	145	15	SVMVRQVGF	SDSSVMVRQVGFGNN	9911	63	63
HLA-DRB1*07:01	1	85	99	15	IELTQNGFR	ADNSTIELTQNGFRN	2402	64	64
HLA-DRB1*07:01	1	130	144	15	DSSVMVRQV	ASDSSVMVRQVGFGN	2413	64	64
HLA-DRB1*07:01	1	88	102	15	IELTQNGFR	STIELTQNGFRNNAT	2426	64	64
HLA-DRB1*07:01	1	86	100	15	IELTQNGFR	DNSTIELTQNGFRNN	2431	64	64
HLA-DRB1*07:01	1	51	65	15	ANAALALQS	GSANAALALQSDARK	2439	64	64
HLA-DRB1*07:01	1	87	101	15	IELTQNGFR	NSTIELTQNGFRNNA	2446	64	64
HLA-DRB1*04:01	1	70	84	15	YGNGADVGQ	ITQSGYGNGADVGQG	2586	64	64
HLA-DRB1*04:01	1	72	86	15	YGNGADVGQ	QSGYGNGADVGQGAD	2643	64	64
HLA-DRB1*04:01	1	73	87	15	YGNGADVGQ	SGYGNGADVGQGADN	2651	64	64
HLA-DRB1*09:01	1	69	83	15	TQSGYGNGA	TITQSGYGNGADVGQ	2669	64	64
HLA-DRB1*04:05	1	83	97	15	DNSTIELTQ	QGADNSTIELTQNGF	3239	64	64
HLA-DRB1*04:05	1	15	29	15	LAGVVPQWG	SGSALAGVVPQWGGG	3277	64	64
HLA-DRB1*04:05	1	131	145	15	MVRQVGFGN	SDSSVMVRQVGFGNN	3298	64	64
HLA-DRB1*11:01	1	97	111	15	FRNNATIDQ	FRNNATIDQWNAKNS	3350	64	64
HLA-DRB1*13:02	1	28	42	15	GNHNGGGNS	GGGNHNGGGNSSGPD	4757	64	64
HLA-DRB1*13:02	1	67	81	15	TQSGYGNGA	ETTITQSGYGNGADV	4793	64	64
HLA-DRB1*08:02	1	129	143	15	DSSVMVRQV	TASDSSVMVRQVGFG	4958	64	64
HLA-DRB1*08:02	1	87	101	15	IELTQNGFR	NSTIELTQNGFRNNA	4997	64	64
HLA-DRB1*08:02	1	110	124	15	VGQYGGNNA	NSDITVGQYGGNNAA	5036	64	64
HLA-DRB1*03:01	1	121	135	15	LVNQTASDS	NNAALVNQTASDSSV	7048	64	64
HLA-DQA1*05:01/DQB1*02:01	1	124	138	15	VNQTASDSS	ALVNQTASDSSVMVR	7732	64	64
HLA-DQA1*05:01/DQB1*02:01	1	82	96	15	GADNSTIEL	GQGADNSTIELTQNG	7909	64	64
HLA-DQA1*03:01/DQB1*03:02	1	98	112	15	RNNATIDQW	RNNATIDQWNAKNSD	8001	64	64
HLA-DQA1*03:01/DQB1*03:02	1	77	91	15	GADVGQGAD	NGADVGQGADNSTIE	8048	64	64
HLA-DQA1*03:01/DQB1*03:02	1	136	150	15	GFGNNATAN	MVRQVGFGNNATANQ	8130	64	64
HLA-DQA1*04:01/DQB1*04:02	1	74	88	15	GADVGQGAD	GYGNGADVGQGADNS	9614	64	64
HLA-DQA1*04:01/DQB1*04:02	1	85	99	15	ADNSTIELT	ADNSTIELTQNGFRN	9623	64	64
HLA-DQA1*04:01/DQB1*04:02	1	136	150	15	VGFGNNATA	MVRQVGFGNNATANQ	9774	64	64
HLA-DPA1*01/DPB1*04:01	1	117	131	15	YGGNNAALV	QYGGNNAALVNQTAS	10142	64	64
HLA-DPA1*01/DPB1*04:01	1	118	132	15	YGGNNAALV	YGGNNAALVNQTASD	10247	64	64
HLA-DQA1*01:01/DQB1*05:01	1	68	82	15	QSGYGNGAD	TTITQSGYGNGADVG	13459	64	64
HLA-DQA1*01:01/DQB1*05:01	1	38	52	15	DSTLSIYQY	SSGPDSTLSIYQYGS	13580	64	64
HLA-DQA1*01:01/DQB1*05:01	1	53	67	15	ALALQSDAR	ANAALALQSDARKSE	13803	64	64
HLA-DQA1*05:01/DQB1*03:01	1	39	53	15	TLSIYQYGS	SGPDSTLSIYQYGSA	2348	65	65
HLA-DQA1*05:01/DQB1*03:01	1	93	107	15	QNGFRNNAT	TQNGFRNNATIDQWN	2423	65	65
HLA-DRB1*04:01	1	109	123	15	KNSDITVGQ	KNSDITVGQYGGNNA	2772	65	65
HLA-DRB1*09:01	1	17	31	15	LAGVVPQWG	SALAGVVPQWGGGGN	2797	65	65
HLA-DRB5*01:01	1	41	55	15	SIYQYGSAN	PDSTLSIYQYGSANA	2843	65	65
HLA-DRB4*01:01	1	126	140	15	VNQTASDSS	VNQTASDSSVMVRQV	3229	65	65
HLA-DRB1*11:01	1	117	131	15	NAALVNQTA	QYGGNNAALVNQTAS	3386	65	65
HLA-DRB1*11:01	1	118	132	15	NAALVNQTA	YGGNNAALVNQTASD	3455	65	65
HLA-DRB1*04:04	1	56	70	15	ALALQSDAR	ALALQSDARKSETTI	3467	65	65
HLA-DRB1*11:01	1	119	133	15	NAALVNQTA	GGNNAALVNQTASDS	3485	65	65
HLA-DPA1*02:01/DPB1*01:01	1	89	103	15	LTQNGFRNN	TIELTQNGFRNNATI	4163	65	65
HLA-DRB1*13:02	1	110	124	15	ITVGQYGGN	NSDITVGQYGGNNAA	4865	65	65
HLA-DRB1*13:02	1	106	120	15	NAKNSDITV	WNAKNSDITVGQYGG	4885	65	65
HLA-DRB1*13:02	1	81	95	15	GQGADNSTI	VGQGADNSTIELTQN	4943	65	65
HLA-DRB1*08:02	1	62	76	15	ARKSETTIT	DARKSETTITQSGYG	5068	65	65
HLA-DPA1*03:01/DPB1*04:02	1	47	61	15	GSANAALAL	IYQYGSANAALALQS	5677	65	65
HLA-DPA1*03:01/DPB1*04:02	1	14	28	15	VSGSALAGV	VSGSALAGVVPQWGG	5696	65	65
HLA-DPA1*03:01/DPB1*04:02	1	48	62	15	GSANAALAL	YQYGSANAALALQSD	5724	65	65
HLA-DPA1*03:01/DPB1*04:02	1	43	57	15	YQYGSANAA	STLSIYQYGSANAAL	5877	65	65
HLA-DPA1*01:03/DPB1*02:01	1	90	104	15	LTQNGFRNN	IELTQNGFRNNATID	6316	65	65
HLA-DPA1*01:03/DPB1*02:01	1	38	52	15	STLSIYQYG	SSGPDSTLSIYQYGS	6340	65	65
HLA-DPA1*01:03/DPB1*02:01	1	52	66	15	AALALQSDA	SANAALALQSDARKS	6454	65	65
HLA-DRB1*03:01	1	129	143	15	TASDSSVMV	TASDSSVMVRQVGFG	7345	65	65
HLA-DRB1*03:01	1	120	134	15	LVNQTASDS	GNNAALVNQTASDSS	7407	65	65
HLA-DQA1*05:01/DQB1*02:01	1	96	110	15	RNNATIDQW	GFRNNATIDQWNAKN	8122	65	65
HLA-DRB3*01:01	1	11	25	15	IVVSGSALA	AIVVSGSALAGVVPQ	9667	65	65
HLA-DPA1*02:01/DPB1*05:01	1	92	106	15	LTQNGFRNN	LTQNGFRNNATIDQW	10063	65	65
HLA-DPA1*01/DPB1*04:01	1	133	147	15	VRQVGFGNN	SSVMVRQVGFGNNAT	10435	65	65
HLA-DRB1*12:01	1	91	105	15	LTQNGFRNN	ELTQNGFRNNATIDQ	10627	65	65
HLA-DPA1*01/DPB1*04:01	1	134	148	15	VRQVGFGNN	SVMVRQVGFGNNATA	10697	65	65
HLA-DQA1*01:01/DQB1*05:01	1	113	127	15	YGGNNAALV	ITVGQYGGNNAALVN	14093	65	65
HLA-DRB1*01:01	1	95	109	15	FRNNATIDQ	NGFRNNATIDQWNAK	788	66	66
HLA-DRB1*07:01	1	57	71	15	LQSDARKSE	LALQSDARKSETTIT	2672	66	66
HLA-DRB1*09:01	1	119	133	15	NNAALVNQT	GGNNAALVNQTASDS	2897	66	66
HLA-DRB5*01:01	1	136	150	15	MVRQVGFGN	MVRQVGFGNNATANQ	3027	66	66
HLA-DRB1*15:01	1	14	28	15	LAGVVPQWG	VSGSALAGVVPQWGG	3311	66	66
HLA-DRB4*01:01	1	88	102	15	TIELTQNGF	STIELTQNGFRNNAT	3316	66	66
HLA-DRB1*15:01	1	119	133	15	NAALVNQTA	GGNNAALVNQTASDS	3337	66	66
HLA-DRB4*01:01	1	44	58	15	YQYGSANAA	TLSIYQYGSANAALA	3349	66	66
HLA-DRB1*15:01	1	62	76	15	ETTITQSGY	DARKSETTITQSGYG	3392	66	66
HLA-DRB1*04:05	1	16	30	15	LAGVVPQWG	GSALAGVVPQWGGGG	3448	66	66
HLA-DRB1*04:05	1	85	99	15	IELTQNGFR	ADNSTIELTQNGFRN	3493	66	66
HLA-DRB1*04:05	1	12	26	15	IVVSGSALA	IVVSGSALAGVVPQW	3513	66	66
HLA-DRB1*04:05	1	132	146	15	MVRQVGFGN	DSSVMVRQVGFGNNA	3515	66	66
HLA-DRB1*11:01	1	40	54	15	TLSIYQYGS	GPDSTLSIYQYGSAN	3518	66	66
HLA-DRB1*11:01	1	38	52	15	PDSTLSIYQ	SSGPDSTLSIYQYGS	3575	66	66
HLA-DQA1*01:02/DQB1*06:02	1	110	124	15	NSDITVGQY	NSDITVGQYGGNNAA	4202	66	66
HLA-DPA1*02:01/DPB1*01:01	1	94	108	15	FRNNATIDQ	QNGFRNNATIDQWNA	4437	66	66
HLA-DPA1*02:01/DPB1*01:01	1	51	65	15	AALALQSDA	GSANAALALQSDARK	4480	66	66
HLA-DPA1*02:01/DPB1*01:01	1	95	109	15	FRNNATIDQ	NGFRNNATIDQWNAK	4482	66	66
HLA-DRB1*13:02	1	82	96	15	GQGADNSTI	GQGADNSTIELTQNG	5081	66	66
HLA-DRB1*13:02	1	57	71	15	LQSDARKSE	LALQSDARKSETTIT	5168	66	66
HLA-DRB1*08:02	1	86	100	15	IELTQNGFR	DNSTIELTQNGFRNN	5283	66	66
HLA-DRB1*08:02	1	109	123	15	TVGQYGGNN	KNSDITVGQYGGNNA	5355	66	66
HLA-DPA1*03:01/DPB1*04:02	1	44	58	15	YQYGSANAA	TLSIYQYGSANAALA	6120	66	66
HLA-DPA1*03:01/DPB1*04:02	1	123	137	15	LVNQTASDS	AALVNQTASDSSVMV	6141	66	66
HLA-DPA1*01:03/DPB1*02:01	1	53	67	15	AALALQSDA	ANAALALQSDARKSE	6569	66	66
HLA-DPA1*01:03/DPB1*02:01	1	14	28	15	VSGSALAGV	VSGSALAGVVPQWGG	6620	66	66
HLA-DPA1*01:03/DPB1*02:01	1	135	149	15	VRQVGFGNN	VMVRQVGFGNNATAN	6670	66	66
HLA-DQA1*05:01/DQB1*02:01	1	41	55	15	LSIYQYGSA	PDSTLSIYQYGSANA	8360	66	66
HLA-DQA1*05:01/DQB1*02:01	1	74	88	15	YGNGADVGQ	GYGNGADVGQGADNS	8380	66	66
HLA-DQA1*05:01/DQB1*02:01	1	63	77	15	ETTITQSGY	ARKSETTITQSGYGN	8454	66	66
HLA-DRB3*01:01	1	5	19	15	FAAIVVSGS	KVAAFAAIVVSGSAL	9757	66	66
HLA-DRB3*01:01	1	122	136	15	LVNQTASDS	NAALVNQTASDSSVM	9842	66	66
HLA-DRB1*12:01	1	57	71	15	LALQSDARK	LALQSDARKSETTIT	11108	66	66
HLA-DRB1*12:01	1	66	80	15	TITQSGYGN	SETTITQSGYGNGAD	11110	66	66
HLA-DRB1*12:01	1	134	148	15	MVRQVGFGN	SVMVRQVGFGNNATA	11128	66	66
HLA-DRB1*12:01	1	63	77	15	ETTITQSGY	ARKSETTITQSGYGN	11228	66	66
HLA-DRB1*01:01	1	17	31	15	LAGVVPQWG	SALAGVVPQWGGGGN	829	67	67
HLA-DQA1*05:01/DQB1*03:01	1	131	145	15	VMVRQVGFG	SDSSVMVRQVGFGNN	2677	67	67
HLA-DRB5*01:01	1	40	54	15	TLSIYQYGS	GPDSTLSIYQYGSAN	3072	67	67
HLA-DRB1*15:01	1	124	138	15	TASDSSVMV	ALVNQTASDSSVMVR	3451	67	67
HLA-DRB4*01:01	1	12	26	15	VSGSALAGV	IVVSGSALAGVVPQW	3472	67	67
HLA-DRB1*15:01	1	102	116	15	WNAKNSDIT	TIDQWNAKNSDITVG	3502	67	67
HLA-DRB1*15:01	1	122	136	15	LVNQTASDS	NAALVNQTASDSSVM	3510	67	67
HLA-DRB1*04:05	1	54	68	15	LALQSDARK	NAALALQSDARKSET	3615	67	67
HLA-DRB1*11:01	1	121	135	15	VNQTASDSS	NNAALVNQTASDSSV	3687	67	67
HLA-DRB1*11:01	1	96	110	15	FRNNATIDQ	GFRNNATIDQWNAKN	3784	67	67
HLA-DPA1*02:01/DPB1*01:01	1	53	67	15	AALALQSDA	ANAALALQSDARKSE	4572	67	67
HLA-DRB1*13:02	1	132	146	15	MVRQVGFGN	DSSVMVRQVGFGNNA	5262	67	67
HLA-DRB1*13:02	1	68	82	15	SGYGNGADV	TTITQSGYGNGADVG	5263	67	67
HLA-DRB1*13:02	1	41	55	15	SIYQYGSAN	PDSTLSIYQYGSANA	5389	67	67
HLA-DRB1*08:02	1	63	77	15	ARKSETTIT	ARKSETTITQSGYGN	5478	67	67
HLA-DPA1*03:01/DPB1*04:02	1	49	63	15	GSANAALAL	QYGSANAALALQSDA	6393	67	67
HLA-DPA1*01:03/DPB1*02:01	1	83	97	15	ADNSTIELT	QGADNSTIELTQNGF	7021	67	67
HLA-DPA1*01:03/DPB1*02:01	1	115	129	15	YGGNNAALV	VGQYGGNNAALVNQT	7031	67	67
HLA-DRB1*03:01	1	34	48	15	SGPDSTLSI	GGGNSSGPDSTLSIY	7981	67	67
HLA-DRB1*03:01	1	33	47	15	GNSSGPDST	NGGGNSSGPDSTLSI	8094	67	67
HLA-DQA1*03:01/DQB1*03:02	1	110	124	15	NSDITVGQY	NSDITVGQYGGNNAA	8751	67	67
HLA-DPA1*02:01/DPB1*05:01	1	9	23	15	IVVSGSALA	FAAIVVSGSALAGVV	10921	67	67
HLA-DQA1*04:01/DQB1*04:02	1	75	89	15	GADVGQGAD	YGNGADVGQGADNST	10954	67	67
HLA-DPA1*01/DPB1*04:01	1	135	149	15	VRQVGFGNN	VMVRQVGFGNNATAN	11416	67	67
HLA-DQA1*01:01/DQB1*05:01	1	9	23	15	VSGSALAGV	FAAIVVSGSALAGVV	14824	67	67
HLA-DQA1*01:01/DQB1*05:01	1	116	130	15	YGGNNAALV	GQYGGNNAALVNQTA	14862	67	67
HLA-DQA1*01:01/DQB1*05:01	1	114	128	15	YGGNNAALV	TVGQYGGNNAALVNQ	14877	67	67
HLA-DQA1*01:01/DQB1*05:01	1	112	126	15	VGQYGGNNA	DITVGQYGGNNAALV	15016	67	67
HLA-DRB1*01:01	1	126	140	15	TASDSSVMV	VNQTASDSSVMVRQV	853	68	68
HLA-DRB1*07:01	1	79	93	15	GQGADNSTI	ADVGQGADNSTIELT	2842	68	68
HLA-DRB1*07:01	1	78	92	15	GQGADNSTI	GADVGQGADNSTIEL	2858	68	68
HLA-DRB1*07:01	1	59	73	15	ARKSETTIT	LQSDARKSETTITQS	2917	68	68
HLA-DRB1*07:01	1	58	72	15	ARKSETTIT	ALQSDARKSETTITQ	2920	68	68
HLA-DRB1*07:01	1	80	94	15	GQGADNSTI	DVGQGADNSTIELTQ	2930	68	68
HLA-DRB1*04:01	1	100	114	15	TIDQWNAKN	NATIDQWNAKNSDIT	3060	68	68
HLA-DRB1*04:01	1	80	94	15	GQGADNSTI	DVGQGADNSTIELTQ	3062	68	68
HLA-DRB1*09:01	1	111	125	15	VGQYGGNNA	SDITVGQYGGNNAAL	3104	68	68
HLA-DRB5*01:01	1	135	149	15	MVRQVGFGN	VMVRQVGFGNNATAN	3330	68	68
HLA-DRB1*15:01	1	117	131	15	NAALVNQTA	QYGGNNAALVNQTAS	3567	68	68
HLA-DRB1*15:01	1	118	132	15	NAALVNQTA	YGGNNAALVNQTASD	3593	68	68
HLA-DRB4*01:01	1	47	61	15	YGSANAALA	IYQYGSANAALALQS	3621	68	68
HLA-DRB4*01:01	1	18	32	15	LAGVVPQWG	ALAGVVPQWGGGGNH	3652	68	68
HLA-DRB4*01:01	1	45	59	15	YQYGSANAA	LSIYQYGSANAALAL	3655	68	68
HLA-DRB1*04:05	1	135	149	15	QVGFGNNAT	VMVRQVGFGNNATAN	3773	68	68
HLA-DRB1*04:05	1	61	75	15	ARKSETTIT	SDARKSETTITQSGY	3811	68	68
HLA-DRB1*04:05	1	81	95	15	DNSTIELTQ	VGQGADNSTIELTQN	3831	68	68
HLA-DRB1*04:05	1	60	74	15	ARKSETTIT	QSDARKSETTITQSG	3852	68	68
HLA-DQA1*01:02/DQB1*06:02	1	91	105	15	QNGFRNNAT	ELTQNGFRNNATIDQ	4613	68	68
HLA-DQA1*01:02/DQB1*06:02	1	88	102	15	STIELTQNG	STIELTQNGFRNNAT	4614	68	68
HLA-DQA1*01:02/DQB1*06:02	1	136	150	15	VGFGNNATA	MVRQVGFGNNATANQ	4658	68	68
HLA-DPA1*02:01/DPB1*01:01	1	52	66	15	AALALQSDA	SANAALALQSDARKS	4752	68	68
HLA-DPA1*02:01/DPB1*01:01	1	38	52	15	DSTLSIYQY	SSGPDSTLSIYQYGS	4753	68	68
HLA-DPA1*02:01/DPB1*01:01	1	61	75	15	RKSETTITQ	SDARKSETTITQSGY	4787	68	68
HLA-DPA1*02:01/DPB1*01:01	1	62	76	15	RKSETTITQ	DARKSETTITQSGYG	4821	68	68
HLA-DRB1*08:02	1	16	30	15	LAGVVPQWG	GSALAGVVPQWGGGG	5665	68	68
HLA-DPA1*01:03/DPB1*02:01	1	116	130	15	YGGNNAALV	GQYGGNNAALVNQTA	7138	68	68
HLA-DPA1*01:03/DPB1*02:01	1	114	128	15	YGGNNAALV	TVGQYGGNNAALVNQ	7155	68	68
HLA-DPA1*01:03/DPB1*02:01	1	112	126	15	ITVGQYGGN	DITVGQYGGNNAALV	7160	68	68
HLA-DPA1*01:03/DPB1*02:01	1	113	127	15	YGGNNAALV	ITVGQYGGNNAALVN	7249	68	68
HLA-DRB1*03:01	1	36	50	15	SGPDSTLSI	GNSSGPDSTLSIYQY	8156	68	68
HLA-DRB1*03:01	1	37	51	15	SGPDSTLSI	NSSGPDSTLSIYQYG	8182	68	68
HLA-DRB1*03:01	1	35	49	15	SGPDSTLSI	GGNSSGPDSTLSIYQ	8274	68	68
HLA-DQA1*05:01/DQB1*02:01	1	118	132	15	YGGNNAALV	YGGNNAALVNQTASD	8842	68	68
HLA-DQA1*05:01/DQB1*02:01	1	125	139	15	QTASDSSVM	LVNQTASDSSVMVRQ	9013	68	68
HLA-DRB3*01:01	1	137	151	15	FGNNATANQ	VRQVGFGNNATANQY	10675	68	68
HLA-DPA1*02:01/DPB1*05:01	1	36	50	15	GPDSTLSIY	GNSSGPDSTLSIYQY	10991	68	68
HLA-DPA1*02:01/DPB1*05:01	1	49	63	15	SANAALALQ	QYGSANAALALQSDA	11230	68	68
HLA-DQA1*04:01/DQB1*04:02	1	60	74	15	QSDARKSET	QSDARKSETTITQSG	11272	68	68
HLA-DRB1*12:01	1	40	54	15	LSIYQYGSA	GPDSTLSIYQYGSAN	11836	68	68
HLA-DRB1*12:01	1	98	112	15	IDQWNAKNS	RNNATIDQWNAKNSD	11886	68	68
HLA-DRB1*12:01	1	67	81	15	TITQSGYGN	ETTITQSGYGNGADV	12037	68	68
HLA-DQA1*01:01/DQB1*05:01	1	115	129	15	YGGNNAALV	VGQYGGNNAALVNQT	15135	68	68
HLA-DQA1*01:01/DQB1*05:01	1	8	22	15	VVSGSALAG	AFAAIVVSGSALAGV	15310	68	68
HLA-DQA1*01:01/DQB1*05:01	1	54	68	15	LALQSDARK	NAALALQSDARKSET	15384	68	68
HLA-DRB1*01:01	1	88	102	15	IELTQNGFR	STIELTQNGFRNNAT	891	69	69
HLA-DRB1*01:01	1	40	54	15	TLSIYQYGS	GPDSTLSIYQYGSAN	911	69	69
HLA-DQA1*05:01/DQB1*03:01	1	94	108	15	QNGFRNNAT	QNGFRNNATIDQWNA	2890	69	69
HLA-DRB1*07:01	1	14	28	15	LAGVVPQWG	VSGSALAGVVPQWGG	3058	69	69
HLA-DRB1*07:01	1	76	90	15	VGQGADNST	GNGADVGQGADNSTI	3072	69	69
HLA-DRB1*07:01	1	61	75	15	ARKSETTIT	SDARKSETTITQSGY	3084	69	69
HLA-DRB1*07:01	1	62	76	15	ARKSETTIT	DARKSETTITQSGYG	3095	69	69
HLA-DRB1*07:01	1	63	77	15	TTITQSGYG	ARKSETTITQSGYGN	3106	69	69
HLA-DRB1*07:01	1	60	74	15	ARKSETTIT	QSDARKSETTITQSG	3118	69	69
HLA-DRB1*07:01	1	77	91	15	GQGADNSTI	NGADVGQGADNSTIE	3128	69	69
HLA-DRB4*01:01	1	92	106	15	QNGFRNNAT	LTQNGFRNNATIDQW	3704	69	69
HLA-DRB1*15:01	1	121	135	15	LVNQTASDS	NNAALVNQTASDSSV	3728	69	69
HLA-DRB1*15:01	1	103	117	15	WNAKNSDIT	IDQWNAKNSDITVGQ	3766	69	69
HLA-DRB4*01:01	1	89	103	15	TIELTQNGF	TIELTQNGFRNNATI	3802	69	69
HLA-DRB1*04:05	1	82	96	15	DNSTIELTQ	GQGADNSTIELTQNG	3917	69	69
HLA-DRB1*04:05	1	86	100	15	IELTQNGFR	DNSTIELTQNGFRNN	3923	69	69
HLA-DRB1*04:05	1	59	73	15	ARKSETTIT	LQSDARKSETTITQS	3925	69	69
HLA-DRB1*04:05	1	96	110	15	FRNNATIDQ	GFRNNATIDQWNAKN	3975	69	69
HLA-DRB1*04:05	1	126	140	15	VNQTASDSS	VNQTASDSSVMVRQV	3994	69	69
HLA-DRB1*11:01	1	136	150	15	MVRQVGFGN	MVRQVGFGNNATANQ	4030	69	69
HLA-DRB1*11:01	1	134	148	15	MVRQVGFGN	SVMVRQVGFGNNATA	4121	69	69
HLA-DPA1*02:01/DPB1*01:01	1	78	92	15	GQGADNSTI	GADVGQGADNSTIEL	4980	69	69
HLA-DRB1*13:02	1	33	47	15	GGNSSGPDS	NGGGNSSGPDSTLSI	5774	69	69
HLA-DRB1*13:02	1	36	50	15	SGPDSTLSI	GNSSGPDSTLSIYQY	5801	69	69
HLA-DPA1*01:03/DPB1*02:01	1	81	95	15	ADNSTIELT	VGQGADNSTIELTQN	7357	69	69
HLA-DPA1*01:03/DPB1*02:01	1	80	94	15	ADNSTIELT	DVGQGADNSTIELTQ	7479	69	69
HLA-DPA1*01:03/DPB1*02:01	1	82	96	15	ADNSTIELT	GQGADNSTIELTQNG	7485	69	69
HLA-DRB1*03:01	1	115	129	15	YGGNNAALV	VGQYGGNNAALVNQT	8559	69	69
HLA-DRB1*03:01	1	114	128	15	YGGNNAALV	TVGQYGGNNAALVNQ	8659	69	69
HLA-DRB1*03:01	1	113	127	15	YGGNNAALV	ITVGQYGGNNAALVN	8723	69	69
HLA-DRB1*03:01	1	112	126	15	DITVGQYGG	DITVGQYGGNNAALV	8753	69	69
HLA-DRB1*03:01	1	116	130	15	YGGNNAALV	GQYGGNNAALVNQTA	8754	69	69
HLA-DQA1*05:01/DQB1*02:01	1	93	107	15	RNNATIDQW	TQNGFRNNATIDQWN	9128	69	69
HLA-DQA1*03:01/DQB1*03:02	1	135	149	15	QVGFGNNAT	VMVRQVGFGNNATAN	9350	69	69
HLA-DRB3*01:01	1	79	93	15	QGADNSTIE	ADVGQGADNSTIELT	10704	69	69
HLA-DRB3*01:01	1	80	94	15	QGADNSTIE	DVGQGADNSTIELTQ	10787	69	69
HLA-DRB3*01:01	1	72	86	15	NGADVGQGA	QSGYGNGADVGQGAD	10807	69	69
HLA-DRB3*01:01	1	121	135	15	LVNQTASDS	NNAALVNQTASDSSV	10840	69	69
HLA-DRB3*01:01	1	81	95	15	QGADNSTIE	VGQGADNSTIELTQN	10884	69	69
HLA-DRB3*01:01	1	78	92	15	QGADNSTIE	GADVGQGADNSTIEL	10936	69	69
HLA-DRB3*01:01	1	73	87	15	NGADVGQGA	SGYGNGADVGQGADN	10957	69	69
HLA-DRB3*01:01	1	74	88	15	NGADVGQGA	GYGNGADVGQGADNS	11030	69	69
HLA-DRB3*01:01	1	71	85	15	GYGNGADVG	TQSGYGNGADVGQGA	11121	69	69
HLA-DQA1*04:01/DQB1*04:02	1	34	48	15	NSSGPDSTL	GGGNSSGPDSTLSIY	11593	69	69
HLA-DRB1*12:01	1	99	113	15	IDQWNAKNS	NNATIDQWNAKNSDI	12627	69	69
HLA-DQA1*01:01/DQB1*05:01	1	71	85	15	GYGNGADVG	TQSGYGNGADVGQGA	15709	69	69
HLA-DQA1*01:01/DQB1*05:01	1	82	96	15	NSTIELTQN	GQGADNSTIELTQNG	15851	69	69
HLA-DRB1*01:01	1	101	115	15	WNAKNSDIT	ATIDQWNAKNSDITV	930	70	70
HLA-DRB1*01:01	1	100	114	15	IDQWNAKNS	NATIDQWNAKNSDIT	937	70	70
HLA-DQA1*05:01/DQB1*03:01	1	84	98	15	ADNSTIELT	GADNSTIELTQNGFR	3075	70	70
HLA-DRB1*09:01	1	128	142	15	DSSVMVRQV	QTASDSSVMVRQVGF	3302	70	70
HLA-DRB1*15:01	1	20	34	15	VVPQWGGGG	AGVVPQWGGGGNHNG	3820	70	70
HLA-DRB1*15:01	1	125	139	15	TASDSSVMV	LVNQTASDSSVMVRQ	3938	70	70
HLA-DRB1*15:01	1	67	81	15	TITQSGYGN	ETTITQSGYGNGADV	3941	70	70
HLA-DRB1*15:01	1	50	64	15	YGSANAALA	YGSANAALALQSDAR	3945	70	70
HLA-DRB1*04:05	1	80	94	15	ADNSTIELT	DVGQGADNSTIELTQ	4050	70	70
HLA-DRB1*04:05	1	57	71	15	LQSDARKSE	LALQSDARKSETTIT	4055	70	70
HLA-DRB1*04:05	1	17	31	15	LAGVVPQWG	SALAGVVPQWGGGGN	4091	70	70
HLA-DRB1*04:05	1	87	101	15	IELTQNGFR	NSTIELTQNGFRNNA	4128	70	70
HLA-DRB1*04:05	1	58	72	15	ARKSETTIT	ALQSDARKSETTITQ	4166	70	70
HLA-DRB1*11:01	1	122	136	15	VNQTASDSS	NAALVNQTASDSSVM	4240	70	70
HLA-DRB1*11:01	1	123	137	15	VNQTASDSS	AALVNQTASDSSVMV	4348	70	70
HLA-DPA1*02:01/DPB1*01:01	1	90	104	15	LTQNGFRNN	IELTQNGFRNNATID	5128	70	70
HLA-DPA1*02:01/DPB1*01:01	1	123	137	15	LVNQTASDS	AALVNQTASDSSVMV	5154	70	70
HLA-DRB1*13:02	1	35	49	15	SGPDSTLSI	GGNSSGPDSTLSIYQ	5825	70	70
HLA-DRB1*13:02	1	37	51	15	SGPDSTLSI	NSSGPDSTLSIYQYG	5840	70	70
HLA-DRB1*13:02	1	34	48	15	SGPDSTLSI	GGGNSSGPDSTLSIY	5842	70	70
HLA-DRB1*13:02	1	58	72	15	ARKSETTIT	ALQSDARKSETTITQ	5946	70	70
HLA-DRB1*13:02	1	133	147	15	RQVGFGNNA	SSVMVRQVGFGNNAT	5946	70	70
HLA-DRB1*08:02	1	17	31	15	LAGVVPQWG	SALAGVVPQWGGGGN	5948	70	70
HLA-DRB1*13:02	1	83	97	15	ADNSTIELT	QGADNSTIELTQNGF	5951	70	70
HLA-DRB1*08:02	1	15	29	15	LAGVVPQWG	SGSALAGVVPQWGGG	6049	70	70
HLA-DRB1*13:02	1	69	83	15	SGYGNGADV	TITQSGYGNGADVGQ	6068	70	70
HLA-DRB1*08:02	1	90	104	15	QNGFRNNAT	IELTQNGFRNNATID	6111	70	70
HLA-DPA1*03:01/DPB1*04:02	1	88	102	15	LTQNGFRNN	STIELTQNGFRNNAT	7242	70	70
HLA-DPA1*03:01/DPB1*04:02	1	86	100	15	IELTQNGFR	DNSTIELTQNGFRNN	7245	70	70
HLA-DPA1*03:01/DPB1*04:02	1	87	101	15	LTQNGFRNN	NSTIELTQNGFRNNA	7245	70	70
HLA-DPA1*01:03/DPB1*02:01	1	123	137	15	LVNQTASDS	AALVNQTASDSSVMV	7683	70	70
HLA-DPA1*01:03/DPB1*02:01	1	79	93	15	GADNSTIEL	ADVGQGADNSTIELT	7704	70	70
HLA-DRB1*03:01	1	119	133	15	ALVNQTASD	GGNNAALVNQTASDS	8879	70	70
HLA-DQA1*05:01/DQB1*02:01	1	117	131	15	YGGNNAALV	QYGGNNAALVNQTAS	9349	70	70
HLA-DQA1*05:01/DQB1*02:01	1	64	78	15	ETTITQSGY	RKSETTITQSGYGNG	9398	70	70
HLA-DQA1*05:01/DQB1*02:01	1	62	76	15	ETTITQSGY	DARKSETTITQSGYG	9421	70	70
HLA-DQA1*05:01/DQB1*02:01	1	92	106	15	FRNNATIDQ	LTQNGFRNNATIDQW	9493	70	70
HLA-DQA1*05:01/DQB1*02:01	1	61	75	15	KSETTITQS	SDARKSETTITQSGY	9499	70	70
HLA-DQA1*03:01/DQB1*03:02	1	66	80	15	SETTITQSG	SETTITQSGYGNGAD	9570	70	70
HLA-DQA1*03:01/DQB1*03:02	1	102	116	15	DQWNAKNSD	TIDQWNAKNSDITVG	9741	70	70
HLA-DRB3*01:01	1	105	119	15	KNSDITVGQ	QWNAKNSDITVGQYG	11205	70	70
HLA-DRB3*01:01	1	120	134	15	LVNQTASDS	GNNAALVNQTASDSS	11535	70	70
HLA-DPA1*02:01/DPB1*05:01	1	136	150	15	VRQVGFGNN	MVRQVGFGNNATANQ	12029	70	70
HLA-DQA1*04:01/DQB1*04:02	1	70	84	15	SGYGNGADV	ITQSGYGNGADVGQG	12096	70	70
HLA-DQA1*04:01/DQB1*04:02	1	99	113	15	DQWNAKNSD	NNATIDQWNAKNSDI	12108	70	70
HLA-DRB1*12:01	1	136	150	15	GFGNNATAN	MVRQVGFGNNATANQ	13218	70	70
HLA-DRB1*12:01	1	49	63	15	ANAALALQS	QYGSANAALALQSDA	13219	70	70
HLA-DQA1*01:01/DQB1*05:01	1	81	95	15	ADNSTIELT	VGQGADNSTIELTQN	15993	70	70
HLA-DRB1*01:01	1	89	103	15	QNGFRNNAT	TIELTQNGFRNNATI	1008	71	71
HLA-DRB1*04:01	1	75	89	15	YGNGADVGQ	YGNGADVGQGADNST	3306	71	71
HLA-DRB1*04:01	1	35	49	15	SGPDSTLSI	GGNSSGPDSTLSIYQ	3331	71	71
HLA-DRB1*09:01	1	110	124	15	VGQYGGNNA	NSDITVGQYGGNNAA	3374	71	71
HLA-DRB1*07:01	1	35	49	15	SGPDSTLSI	GGNSSGPDSTLSIYQ	3395	71	71
HLA-DRB1*07:01	1	117	131	15	YGGNNAALV	QYGGNNAALVNQTAS	3415	71	71
HLA-DRB1*07:01	1	118	132	15	YGGNNAALV	YGGNNAALVNQTASD	3441	71	71
HLA-DRB1*15:01	1	15	29	15	LAGVVPQWG	SGSALAGVVPQWGGG	4038	71	71
HLA-DRB4*01:01	1	95	109	15	RNNATIDQW	NGFRNNATIDQWNAK	4051	71	71
HLA-DRB1*15:01	1	126	140	15	TASDSSVMV	VNQTASDSSVMVRQV	4067	71	71
HLA-DRB1*15:01	1	129	143	15	SVMVRQVGF	TASDSSVMVRQVGFG	4144	71	71
HLA-DRB1*04:05	1	97	111	15	FRNNATIDQ	FRNNATIDQWNAKNS	4205	71	71
HLA-DRB1*11:01	1	137	151	15	FGNNATANQ	VRQVGFGNNATANQY	4615	71	71
HLA-DRB1*04:04	1	95	109	15	FRNNATIDQ	NGFRNNATIDQWNAK	4626	71	71
HLA-DQA1*01:02/DQB1*06:02	1	90	104	15	QNGFRNNAT	IELTQNGFRNNATID	5168	71	71
HLA-DQA1*01:02/DQB1*06:02	1	89	103	15	QNGFRNNAT	TIELTQNGFRNNATI	5241	71	71
HLA-DRB1*13:02	1	59	73	15	ARKSETTIT	LQSDARKSETTITQS	6201	71	71
HLA-DRB1*08:02	1	89	103	15	QNGFRNNAT	TIELTQNGFRNNATI	6342	71	71
HLA-DRB1*08:02	1	126	140	15	VNQTASDSS	VNQTASDSSVMVRQV	6351	71	71
HLA-DPA1*03:01/DPB1*04:02	1	125	139	15	TASDSSVMV	LVNQTASDSSVMVRQ	7326	71	71
HLA-DPA1*03:01/DPB1*04:02	1	84	98	15	ADNSTIELT	GADNSTIELTQNGFR	7358	71	71
HLA-DPA1*03:01/DPB1*04:02	1	124	138	15	TASDSSVMV	ALVNQTASDSSVMVR	7399	71	71
HLA-DPA1*03:01/DPB1*04:02	1	115	129	15	YGGNNAALV	VGQYGGNNAALVNQT	7497	71	71
HLA-DPA1*03:01/DPB1*04:02	1	41	55	15	LSIYQYGSA	PDSTLSIYQYGSANA	7583	71	71
HLA-DPA1*03:01/DPB1*04:02	1	116	130	15	YGGNNAALV	GQYGGNNAALVNQTA	7641	71	71
HLA-DPA1*01:03/DPB1*02:01	1	95	109	15	NATIDQWNA	NGFRNNATIDQWNAK	8063	71	71
HLA-DPA1*01:03/DPB1*02:01	1	119	133	15	AALVNQTAS	GGNNAALVNQTASDS	8287	71	71
HLA-DPA1*01:03/DPB1*02:01	1	121	135	15	LVNQTASDS	NNAALVNQTASDSSV	8356	71	71
HLA-DRB1*03:01	1	96	110	15	FRNNATIDQ	GFRNNATIDQWNAKN	9515	71	71
HLA-DRB1*03:01	1	97	111	15	FRNNATIDQ	FRNNATIDQWNAKNS	9549	71	71
HLA-DRB1*03:01	1	51	65	15	ANAALALQS	GSANAALALQSDARK	9637	71	71
HLA-DQA1*05:01/DQB1*02:01	1	65	79	15	ETTITQSGY	KSETTITQSGYGNGA	9757	71	71
HLA-DQA1*05:01/DQB1*02:01	1	130	144	15	SVMVRQVGF	ASDSSVMVRQVGFGN	9878	71	71
HLA-DQA1*03:01/DQB1*03:02	1	34	48	15	GNSSGPDST	GGGNSSGPDSTLSIY	9891	71	71
HLA-DQA1*03:01/DQB1*03:02	1	71	85	15	GYGNGADVG	TQSGYGNGADVGQGA	9955	71	71
HLA-DQA1*05:01/DQB1*02:01	1	128	142	15	ASDSSVMVR	QTASDSSVMVRQVGF	9961	71	71
HLA-DQA1*03:01/DQB1*03:02	1	87	101	15	NSTIELTQN	NSTIELTQNGFRNNA	10044	71	71
HLA-DQA1*03:01/DQB1*03:02	1	70	84	15	GYGNGADVG	ITQSGYGNGADVGQG	10154	71	71
HLA-DQA1*03:01/DQB1*03:02	1	131	145	15	DSSVMVRQV	SDSSVMVRQVGFGNN	10212	71	71
HLA-DRB3*01:01	1	75	89	15	NGADVGQGA	YGNGADVGQGADNST	11738	71	71
HLA-DRB1*12:01	1	84	98	15	TIELTQNGF	GADNSTIELTQNGFR	13826	71	71
HLA-DRB1*12:01	1	135	149	15	VMVRQVGFG	VMVRQVGFGNNATAN	14029	71	71
HLA-DQA1*01:01/DQB1*05:01	1	72	86	15	GYGNGADVG	QSGYGNGADVGQGAD	16531	71	71
HLA-DQA1*01:01/DQB1*05:01	1	7	21	15	FAAIVVSGS	AAFAAIVVSGSALAG	16653	71	71
HLA-DQA1*01:01/DQB1*05:01	1	10	24	15	VSGSALAGV	AAIVVSGSALAGVVP	16707	71	71
HLA-DRB1*01:01	1	111	125	15	VGQYGGNNA	SDITVGQYGGNNAAL	1065	72	72
HLA-DRB1*07:01	1	131	145	15	SVMVRQVGF	SDSSVMVRQVGFGNN	3483	72	72
HLA-DRB1*07:01	1	132	146	15	SVMVRQVGF	DSSVMVRQVGFGNNA	3505	72	72
HLA-DRB1*04:01	1	87	101	15	IELTQNGFR	NSTIELTQNGFRNNA	3507	72	72
HLA-DRB1*09:01	1	109	123	15	ITVGQYGGN	KNSDITVGQYGGNNA	3519	72	72
HLA-DRB1*07:01	1	91	105	15	QNGFRNNAT	ELTQNGFRNNATIDQ	3588	72	72
HLA-DRB1*09:01	1	129	143	15	DSSVMVRQV	TASDSSVMVRQVGFG	3592	72	72
HLA-DRB1*07:01	1	92	106	15	FRNNATIDQ	LTQNGFRNNATIDQW	3602	72	72
HLA-DRB5*01:01	1	14	28	15	LAGVVPQWG	VSGSALAGVVPQWGG	3809	72	72
HLA-DRB5*01:01	1	100	114	15	TIDQWNAKN	NATIDQWNAKNSDIT	3872	72	72
HLA-DRB5*01:01	1	95	109	15	FRNNATIDQ	NGFRNNATIDQWNAK	3881	72	72
HLA-DRB5*01:01	1	15	29	15	LAGVVPQWG	SGSALAGVVPQWGGG	3934	72	72
HLA-DRB5*01:01	1	16	30	15	LAGVVPQWG	GSALAGVVPQWGGGG	3995	72	72
HLA-DRB4*01:01	1	19	33	15	LAGVVPQWG	LAGVVPQWGGGGNHN	4229	72	72
HLA-DRB1*15:01	1	127	141	15	TASDSSVMV	NQTASDSSVMVRQVG	4278	72	72
HLA-DRB1*04:04	1	126	140	15	VNQTASDSS	VNQTASDSSVMVRQV	4778	72	72
HLA-DRB1*11:01	1	87	101	15	IELTQNGFR	NSTIELTQNGFRNNA	4817	72	72
HLA-DRB1*04:04	1	104	118	15	WNAKNSDIT	DQWNAKNSDITVGQY	4872	72	72
HLA-DRB1*11:01	1	86	100	15	IELTQNGFR	DNSTIELTQNGFRNN	4908	72	72
HLA-DRB1*11:01	1	13	27	15	VVSGSALAG	VVSGSALAGVVPQWG	4910	72	72
HLA-DPA1*02:01/DPB1*01:01	1	91	105	15	LTQNGFRNN	ELTQNGFRNNATIDQ	5418	72	72
HLA-DPA1*02:01/DPB1*01:01	1	92	106	15	FRNNATIDQ	LTQNGFRNNATIDQW	5548	72	72
HLA-DRB1*13:02	1	60	74	15	ARKSETTIT	QSDARKSETTITQSG	6486	72	72
HLA-DPA1*03:01/DPB1*04:02	1	126	140	15	TASDSSVMV	VNQTASDSSVMVRQV	7767	72	72
HLA-DPA1*03:01/DPB1*04:02	1	50	64	15	SANAALALQ	YGSANAALALQSDAR	7939	72	72
HLA-DPA1*01:03/DPB1*02:01	1	120	134	15	LVNQTASDS	GNNAALVNQTASDSS	8409	72	72
HLA-DRB1*03:01	1	1	15	15	KVAAFAAIV	MKLLKVAAFAAIVVS	9663	72	72
HLA-DQA1*05:01/DQB1*02:01	1	88	102	15	TIELTQNGF	STIELTQNGFRNNAT	10132	72	72
HLA-DQA1*05:01/DQB1*02:01	1	40	54	15	LSIYQYGSA	GPDSTLSIYQYGSAN	10278	72	72
HLA-DQA1*05:01/DQB1*02:01	1	126	140	15	QTASDSSVM	VNQTASDSSVMVRQV	10285	72	72
HLA-DQA1*03:01/DQB1*03:02	1	69	83	15	GYGNGADVG	TITQSGYGNGADVGQ	10400	72	72
HLA-DQA1*03:01/DQB1*03:02	1	101	115	15	DQWNAKNSD	ATIDQWNAKNSDITV	10457	72	72
HLA-DRB3*01:01	1	119	133	15	ALVNQTASD	GGNNAALVNQTASDS	12086	72	72
HLA-DRB3*01:01	1	98	112	15	ATIDQWNAK	RNNATIDQWNAKNSD	12408	72	72
HLA-DPA1*02:01/DPB1*05:01	1	10	24	15	IVVSGSALA	AAIVVSGSALAGVVP	12447	72	72
HLA-DPA1*02:01/DPB1*05:01	1	81	95	15	ADNSTIELT	VGQGADNSTIELTQN	12642	72	72
HLA-DRB1*12:01	1	104	118	15	WNAKNSDIT	DQWNAKNSDITVGQY	14368	72	72
HLA-DQA1*01:01/DQB1*05:01	1	118	132	15	NAALVNQTA	YGGNNAALVNQTASD	17236	72	72
HLA-DQA1*01:01/DQB1*05:01	1	117	131	15	NAALVNQTA	QYGGNNAALVNQTAS	17299	72	72
HLA-DQA1*01:01/DQB1*05:01	1	119	133	15	NAALVNQTA	GGNNAALVNQTASDS	17335	72	72
HLA-DQA1*01:01/DQB1*05:01	1	120	134	15	NAALVNQTA	GNNAALVNQTASDSS	17411	72	72
HLA-DRB1*04:01	1	33	47	15	NSSGPDSTL	NGGGNSSGPDSTLSI	3587	73	73
HLA-DRB1*04:01	1	34	48	15	SGPDSTLSI	GGGNSSGPDSTLSIY	3606	73	73
HLA-DRB1*04:01	1	86	100	15	IELTQNGFR	DNSTIELTQNGFRNN	3651	73	73
HLA-DRB1*07:01	1	64	78	15	TTITQSGYG	RKSETTITQSGYGNG	3666	73	73
HLA-DRB1*04:01	1	36	50	15	SGPDSTLSI	GNSSGPDSTLSIYQY	3684	73	73
HLA-DRB1*07:01	1	36	50	15	PDSTLSIYQ	GNSSGPDSTLSIYQY	3773	73	73
HLA-DRB5*01:01	1	17	31	15	LAGVVPQWG	SALAGVVPQWGGGGN	4176	73	73
HLA-DRB5*01:01	1	101	115	15	WNAKNSDIT	ATIDQWNAKNSDITV	4182	73	73
HLA-DRB4*01:01	1	96	110	15	RNNATIDQW	GFRNNATIDQWNAKN	4283	73	73
HLA-DRB4*01:01	1	81	95	15	ADNSTIELT	VGQGADNSTIELTQN	4343	73	73
HLA-DRB4*01:01	1	63	77	15	KSETTITQS	ARKSETTITQSGYGN	4384	73	73
HLA-DRB4*01:01	1	56	70	15	LALQSDARK	ALALQSDARKSETTI	4443	73	73
HLA-DRB1*15:01	1	104	118	15	WNAKNSDIT	DQWNAKNSDITVGQY	4512	73	73
HLA-DRB1*11:01	1	88	102	15	IELTQNGFR	STIELTQNGFRNNAT	5012	73	73
HLA-DQA1*01:02/DQB1*06:02	1	35	49	15	SSGPDSTLS	GGNSSGPDSTLSIYQ	5689	73	73
HLA-DPA1*02:01/DPB1*01:01	1	59	73	15	RKSETTITQ	LQSDARKSETTITQS	5787	73	73
HLA-DPA1*02:01/DPB1*01:01	1	60	74	15	RKSETTITQ	QSDARKSETTITQSG	5797	73	73
HLA-DRB1*13:02	1	61	75	15	ARKSETTIT	SDARKSETTITQSGY	6627	73	73
HLA-DRB1*08:02	1	83	97	15	NSTIELTQN	QGADNSTIELTQNGF	6630	73	73
HLA-DRB1*13:02	1	129	143	15	TASDSSVMV	TASDSSVMVRQVGFG	6688	73	73
HLA-DRB1*08:02	1	104	118	15	AKNSDITVG	DQWNAKNSDITVGQY	6772	73	73
HLA-DRB1*13:02	1	128	142	15	TASDSSVMV	QTASDSSVMVRQVGF	6827	73	73
HLA-DPA1*03:01/DPB1*04:02	1	85	99	15	ADNSTIELT	ADNSTIELTQNGFRN	7994	73	73
HLA-DPA1*03:01/DPB1*04:02	1	114	128	15	YGGNNAALV	TVGQYGGNNAALVNQ	7998	73	73
HLA-DPA1*03:01/DPB1*04:02	1	39	53	15	TLSIYQYGS	SGPDSTLSIYQYGSA	8032	73	73
HLA-DPA1*03:01/DPB1*04:02	1	127	141	15	TASDSSVMV	NQTASDSSVMVRQVG	8138	73	73
HLA-DPA1*03:01/DPB1*04:02	1	51	65	15	ANAALALQS	GSANAALALQSDARK	8228	73	73
HLA-DPA1*03:01/DPB1*04:02	1	113	127	15	YGGNNAALV	ITVGQYGGNNAALVN	8361	73	73
HLA-DPA1*03:01/DPB1*04:02	1	112	126	15	QYGGNNAAL	DITVGQYGGNNAALV	8368	73	73
HLA-DPA1*01:03/DPB1*02:01	1	122	136	15	LVNQTASDS	NAALVNQTASDSSVM	8861	73	73
HLA-DPA1*01:03/DPB1*02:01	1	37	51	15	DSTLSIYQY	NSSGPDSTLSIYQYG	9033	73	73
HLA-DQA1*05:01/DQB1*02:01	1	17	31	15	ALAGVVPQW	SALAGVVPQWGGGGN	10609	73	73
HLA-DQA1*03:01/DQB1*03:02	1	68	82	15	SGYGNGADV	TTITQSGYGNGADVG	10726	73	73
HLA-DQA1*05:01/DQB1*02:01	1	132	146	15	SVMVRQVGF	DSSVMVRQVGFGNNA	10762	73	73
HLA-DQA1*03:01/DQB1*03:02	1	99	113	15	DQWNAKNSD	NNATIDQWNAKNSDI	10766	73	73
HLA-DQA1*03:01/DQB1*03:02	1	35	49	15	GPDSTLSIY	GGNSSGPDSTLSIYQ	10809	73	73
HLA-DRB3*01:01	1	106	120	15	KNSDITVGQ	WNAKNSDITVGQYGG	12561	73	73
HLA-DRB3*01:01	1	99	113	15	ATIDQWNAK	NNATIDQWNAKNSDI	12650	73	73
HLA-DPA1*02:01/DPB1*05:01	1	80	94	15	ADNSTIELT	DVGQGADNSTIELTQ	12867	73	73
HLA-DPA1*02:01/DPB1*05:01	1	82	96	15	ADNSTIELT	GQGADNSTIELTQNG	12957	73	73
HLA-DQA1*04:01/DQB1*04:02	1	109	123	15	NSDITVGQY	KNSDITVGQYGGNNA	13028	73	73
HLA-DQA1*04:01/DQB1*04:02	1	102	116	15	QWNAKNSDI	TIDQWNAKNSDITVG	13111	73	73
HLA-DRB1*12:01	1	92	106	15	FRNNATIDQ	LTQNGFRNNATIDQW	14894	73	73
HLA-DQA1*01:01/DQB1*05:01	1	106	120	15	NSDITVGQY	WNAKNSDITVGQYGG	17664	73	73
HLA-DQA1*01:01/DQB1*05:01	1	83	97	15	NSTIELTQN	QGADNSTIELTQNGF	17665	73	73
HLA-DQA1*01:01/DQB1*05:01	1	37	51	15	DSTLSIYQY	NSSGPDSTLSIYQYG	17697	73	73
HLA-DQA1*05:01/DQB1*03:01	1	99	113	15	IDQWNAKNS	NNATIDQWNAKNSDI	3698	74	74
HLA-DRB1*07:01	1	53	67	15	ALQSDARKS	ANAALALQSDARKSE	3894	74	74
HLA-DRB1*07:01	1	37	51	15	PDSTLSIYQ	NSSGPDSTLSIYQYG	3897	74	74
HLA-DRB1*07:01	1	41	55	15	PDSTLSIYQ	PDSTLSIYQYGSANA	3909	74	74
HLA-DRB1*07:01	1	65	79	15	TTITQSGYG	KSETTITQSGYGNGA	3968	74	74
HLA-DRB1*07:01	1	56	70	15	ALQSDARKS	ALALQSDARKSETTI	3970	74	74
HLA-DRB5*01:01	1	124	138	15	LVNQTASDS	ALVNQTASDSSVMVR	4297	74	74
HLA-DRB5*01:01	1	91	105	15	QNGFRNNAT	ELTQNGFRNNATIDQ	4301	74	74
HLA-DRB4*01:01	1	46	60	15	YQYGSANAA	SIYQYGSANAALALQ	4553	74	74
HLA-DRB4*01:01	1	94	108	15	RNNATIDQW	QNGFRNNATIDQWNA	4571	74	74
HLA-DRB4*01:01	1	93	107	15	RNNATIDQW	TQNGFRNNATIDQWN	4677	74	74
HLA-DRB4*01:01	1	134	148	15	SVMVRQVGF	SVMVRQVGFGNNATA	4678	74	74
HLA-DRB1*04:05	1	55	69	15	LALQSDARK	AALALQSDARKSETT	4910	74	74
[truncated: 1,564 more rows]

## Sheet: Table S7
Supplementary Table S7 shows predicted MHC2 Epitopes which are predicted to induce IL-4 responses
Unique Peptides
Peptide ID	Peptide Sequence	SVM Score	Prediction	Hydrophobicity	Hydropathicity	Hydrophilicity	Charge	Mol wt
seq 187	LALQSDARKSETTIT	0.56	IL4 inducer	-0.24	-0.46	0.35	0	1634.03
seq 26	STLSIYQYGSANAAL	0.48	IL4 inducer	0.03	0.29	-0.71	0	1558.92
seq 33	DSTLSIYQYGSANAA	0.46	IL4 inducer	-0.05	-0.19	-0.39	-1	1560.84
seq 206	PDSTLSIYQYGSANA	0.45	IL4 inducer	-0.07	-0.42	-0.35	-1	1586.88
seq 112	SDITVGQYGGNNAAL	0.44	IL4 inducer	-0.02	-0.13	-0.33	-1	1479.79
seq 193	GADVGQGADNSTIEL	0.44	IL4 inducer	-0.07	-0.27	0.21	-3	1446.71
seq 13	TLSIYQYGSANAALA	0.41	IL4 inducer	0.06	0.47	-0.76	0	1542.92
seq 212	ADVGQGADNSTIELT	0.41	IL4 inducer	-0.09	-0.29	0.19	-3	1490.76
seq 133	VRQVGFGNNATANQY	0.38	IL4 inducer	-0.18	-0.67	-0.35	1	1638.98
seq 178	AALALQSDARKSETT	0.35	IL4 inducer	-0.25	-0.47	0.43	0	1561.91
seq 203	NSDITVGQYGGNNAA	0.34	IL4 inducer	-0.1	-0.61	-0.19	-1	1480.73
seq 186	ALALQSDARKSETTI	0.32	IL4 inducer	-0.22	-0.29	0.34	0	1604
seq 167	NGADVGQGADNSTIE	0.31	IL4 inducer	-0.15	-0.76	0.35	-3	1447.65
seq 9	SIYQYGSANAALALQ	0.3	IL4 inducer	0.03	0.28	-0.72	0	1569.95
seq 18	YQYGSANAALALQSD	0.3	IL4 inducer	-0.07	-0.25	-0.4	-1	1571.87
seq 160	ETTITQSGYGNGADV	0.3	IL4 inducer	-0.1	-0.59	-0.04	-2	1512.77
seq 7	LKVAAFAAIVVSGSA	0.28	IL4 inducer	0.22	1.79	-0.63	1	1403.89
seq 16	IYQYGSANAALALQS	0.28	IL4 inducer	0.03	0.28	-0.72	0	1569.95
seq 114	WGGGGNHNGGGNSSG	0.27	IL4 inducer	-0.08	-1.29	-0.18	0.5	1314.49
seq 165	QWGGGGNHNGGGNSS	0.27	IL4 inducer	-0.14	-1.5	-0.17	0.5	1385.57
seq 217	VVPQWGGGGNHNGGG	0.27	IL4 inducer	0.01	-0.71	-0.42	0.5	1392.7
seq 204	SETTITQSGYGNGAD	0.25	IL4 inducer	-0.15	-0.93	0.08	-2	1500.71

## Sheet: Table S8
Supplementary Table S8 predicted MHC2 Epitopes which are predicted to induce INF responses
Serial No.	Epitope Name	Sequence	Method	Result	Score
114	_seq_114_	WGGGGNHNGGGNSSG	SVM based	POSITIVE	1.24453
165	_seq_165_	QWGGGGNHNGGGNSS	SVM based	POSITIVE	1.24026
81	_seq_81_	GGGGNHNGGGNSSGP	SVM based	POSITIVE	1.18412
217	_seq_217_	VVPQWGGGGNHNGGG	SVM based	POSITIVE	0.84766
76	_seq_76_	GGGNHNGGGNSSGPD	SVM based	POSITIVE	0.810339
97	_seq_97_	GYGNGADVGQGADNS	SVM based	POSITIVE	0.651078
126	_seq_126_	YGNGADVGQGADNST	SVM based	POSITIVE	0.645653
95	_seq_95_	SGYGNGADVGQGADN	SVM based	POSITIVE	0.577274
87	_seq_87_	QSGYGNGADVGQGAD	SVM based	POSITIVE	0.548892
138	_seq_138_	GNGADVGQGADNSTI	SVM based	POSITIVE	0.404406
74	_seq_74_	GGNHNGGGNSSGPDS	SVM based	POSITIVE	0.359355
212	_seq_212_	ADVGQGADNSTIELT	SVM based	POSITIVE	0.354622
167	_seq_167_	NGADVGQGADNSTIE	SVM based	POSITIVE	0.349585
79	_seq_79_	TQSGYGNGADVGQGA	SVM based	POSITIVE	0.340293
42	_seq_42_	DITVGQYGGNNAALV	SVM based	POSITIVE	0.339833
193	_seq_193_	GADVGQGADNSTIEL	SVM based	POSITIVE	0.336297
43	_seq_43_	ITVGQYGGNNAALVN	SVM based	POSITIVE	0.333274
33	_seq_33_	DSTLSIYQYGSANAA	SVM based	POSITIVE	0.228946
203	_seq_203_	NSDITVGQYGGNNAA	SVM based	POSITIVE	0.22305
186	_seq_186_	ALALQSDARKSETTI	SVM based	POSITIVE	0.198752
89	_seq_89_	ITQSGYGNGADVGQG	SVM based	POSITIVE	0.196498
41	_seq_41_	TVGQYGGNNAALVNQ	SVM based	POSITIVE	0.189265
9	_seq_9_	SIYQYGSANAALALQ	SVM based	POSITIVE	0.153146
206	_seq_206_	PDSTLSIYQYGSANA	SVM based	POSITIVE	0.152943
39	_seq_39_	VGQYGGNNAALVNQT	SVM based	POSITIVE	0.1522
185	_seq_185_	GSALAGVVPQWGGGG	SVM based	POSITIVE	0.139137
83	_seq_83_	GNHNGGGNSSGPDST	SVM based	POSITIVE	0.132151
112	_seq_112_	SDITVGQYGGNNAAL	SVM based	POSITIVE	0.105943
1	_seq_1_	FAAIVVSGSALAGVV	SVM based	POSITIVE	0.0681931
20	_seq_20_	VAAFAAIVVSGSALA	SVM based	POSITIVE	0.0596227
98	_seq_98_	TTITQSGYGNGADVG	SVM based	POSITIVE	0.05839
14	_seq_14_	AFAAIVVSGSALAGV	SVM based	POSITIVE	0.0343493
26	_seq_26_	STLSIYQYGSANAAL	SVM based	POSITIVE	0.0258284
7	_seq_7_	LKVAAFAAIVVSGSA	SVM based	POSITIVE	0.0223465
