# Supplementary material for: In silico design of a multiepitope subunit vaccine targeting Salmonella enterica serovar Infantis: an immunoinformatics and reverse vaccinology approach
Source: Front Immunol. 2026 Feb 6;17:1717278. doi: 10.3389/fimmu.2026.1717278 (PMC12920593; doi:10.3389/fimmu.2026.1717278)
Supplement: Supplementary File 8 — File representing global coverage of selected CTL and HTL epitopes across MHC1 and MHC2 alleles, respectively. [file DataSheet8.xlsx]

## Sheet: MHC1
Supplementary Table S9 represents global coverage of selected CTL epitopes across MHC1 alleles
Selected MHC1 epitopes	GGGNHNGGG	GGNHNGGGN	GGGGNHNGG	GNHNGGGNS	SGYGNGADV
MHC 1 Alleles	HLA-A*30:02	HLA-A*30:02	HLA-A*30:02	HLA-A*30:02	HLA-A*02:06
	HLA-A*30:01	HLA-A*02:06	HLA-A*02:06	HLA-A*30:01	HLA-A*68:02
	HLA-A*02:06	HLA-A*30:01	HLA-A*30:01	HLA-A*29:02	HLA-A*30:02
	HLA-A*29:02	HLA-A*29:02	HLA-A*24:02	HLA-A*31:01	HLA-A*30:01
	HLA-A*11:01	HLA-A*31:01	HLA-A*29:02	HLA-A*68:02	HLA-A*02:01
	HLA-A*68:01	HLA-A*68:02	HLA-A*68:01	HLA-A*11:01	HLA-A*29:02
	HLA-A*24:02	HLA-A*32:01	HLA-A*68:02	HLA-A*68:01	HLA-A*23:01
	HLA-A*03:01	HLA-A*23:01	HLA-A*23:01	HLA-A*26:01	HLA-A*31:01
	HLA-A*01:01	HLA-A*68:01	HLA-A*11:01	HLA-A*32:01	HLA-A*24:02
	HLA-A*68:02	HLA-A*01:01	HLA-A*01:01	HLA-A*03:01	HLA-A*32:01
	HLA-A*23:01	HLA-A*11:01	HLA-A*31:01	HLA-A*23:01	HLA-A*03:01
	HLA-A*31:01	HLA-A*03:01	HLA-A*03:01	HLA-A*24:02	HLA-A*11:01
	HLA-A*02:01	HLA-A*24:02	HLA-A*02:01	HLA-A*01:01	HLA-A*68:01
	HLA-A*26:01	HLA-A*26:01	HLA-A*32:01	HLA-A*02:06	HLA-A*01:01
	HLA-A*32:01	HLA-A*02:01	HLA-A*26:01	HLA-A*02:01	HLA-A*26:01
	HLA-A*25:01	HLA-A*25:01	HLA-A*25:01	HLA-A*25:01	HLA-A*25:01
	HLA-B*58:02	HLA-B*58:02	HLA-B*14:02	HLA-B*40:02	HLA-B*07:02
	HLA-B*15:01	HLA-B*14:02	HLA-B*58:02	HLA-B*58:02	HLA-B*40:02
	HLA-B*14:02	HLA-B*44:03	HLA-B*15:01	HLA-B*40:01	HLA-B*15:01
	HLA-B*48:01	HLA-B*40:02	HLA-B*57:01	HLA-B*14:02	HLA-B*44:03
	HLA-B*57:01	HLA-B*35:01	HLA-B*44:03	HLA-B*27:05	HLA-B*58:02
	HLA-B*44:03	HLA-B*44:02	HLA-B*44:02	HLA-B*15:01	HLA-B*57:01
	HLA-B*44:02	HLA-B*40:01	HLA-B*48:01	HLA-B*48:01	HLA-B*40:01
	HLA-B*35:01	HLA-B*27:05	HLA-B*35:01	HLA-B*44:03	HLA-B*51:01
	HLA-B*08:01	HLA-B*48:01	HLA-B*40:02	HLA-B*51:01	HLA-B*48:01
	HLA-B*27:05	HLA-B*15:01	HLA-B*08:01	HLA-B*07:02	HLA-B*14:02
	HLA-B*51:01	HLA-B*57:01	HLA-B*27:05	HLA-B*44:02	HLA-B*35:01
	HLA-B*40:02	HLA-B*51:01	HLA-B*58:01	HLA-B*57:01	HLA-B*08:01
	HLA-B*35:03	HLA-B*53:01	HLA-B*51:01	HLA-B*35:03	HLA-B*39:01
	HLA-B*53:01	HLA-B*35:03	HLA-B*35:03	HLA-B*08:01	HLA-B*58:01
	HLA-B*58:01	HLA-B*58:01	HLA-B*40:01	HLA-B*35:01	HLA-B*44:02
	HLA-B*40:01	HLA-B*07:02	HLA-B*53:01	HLA-B*53:01	HLA-B*27:05
	HLA-B*07:02	HLA-B*39:01	HLA-B*38:01	HLA-B*39:01	HLA-B*46:01
	HLA-B*38:01	HLA-B*46:01	HLA-B*07:02	HLA-B*58:01	HLA-B*53:01
	HLA-B*46:01	HLA-B*38:01	HLA-B*39:01	HLA-B*38:01	HLA-B*38:01
	HLA-B*39:01	HLA-B*08:01	HLA-B*46:01	HLA-B*46:01	HLA-B*35:03
	HLA-C*12:03	HLA-C*12:03	HLA-C*12:03	HLA-C*12:03	HLA-C*12:03
	HLA-C*07:02	HLA-C*05:01	HLA-C*03:03	HLA-C*14:02	HLA-C*03:03
	HLA-C*14:02	HLA-C*03:03	HLA-C*07:02	HLA-C*03:03	HLA-C*14:02
	HLA-C*03:03	HLA-C*14:02	HLA-C*14:02	HLA-C*07:02	HLA-C*15:02
	HLA-C*07:01	HLA-C*07:02	HLA-C*15:02	HLA-C*05:01	HLA-C*07:01
	HLA-C*05:01	HLA-C*07:01	HLA-C*07:01	HLA-C*07:01	HLA-C*06:02
	HLA-C*08:02	HLA-C*15:02	HLA-C*05:01	HLA-C*08:02	HLA-C*07:02
	HLA-C*15:02	HLA-C*08:02	HLA-C*08:02	HLA-C*15:02	HLA-C*08:02
	HLA-C*06:02	HLA-C*04:01	HLA-C*04:01	HLA-C*06:02	HLA-C*05:01
	HLA-C*04:01	HLA-C*06:02	HLA-E*01:01	HLA-C*04:01	HLA-C*04:01
	HLA-E*01:03	HLA-E*01:03	HLA-C*06:02	HLA-E*01:03	HLA-E*01:01
	HLA-E*01:01	HLA-E*01:01	HLA-E*01:03	HLA-E*01:01	HLA-E*01:03

## Sheet: MHC2
Supplementary Table S10 represents global coverage of selected HTL epitopes across MHC2 alleles
Selected MHC2 epitopes	NGADVGQGADNSTIE	GADVGQGADNSTIEL	NSDITVGQYGGNNAA	PDSTLSIYQYGSANA	ADVGQGADNSTIELT	VVPQWGGGGNHNGGG
MHC 2 Alleles	HLA-DQA1*05:01/DQB1*03:01	HLA-DQA1*05:01/DQB1*03:01	HLA-DQA1*05:01/DQB1*03:01	HLA-DRB1*15:01	HLA-DQA1*05:01/DQB1*03:01	HLA-DQA1*05:01/DQB1*03:01
	HLA-DRB1*13:02	HLA-DRB1*13:02	HLA-DRB1*15:01	HLA-DRB1*04:01	HLA-DQA1*03:01/DQB1*03:02	HLA-DRB1*15:01
	HLA-DQA1*04:01/DQB1*04:02	HLA-DQA1*03:01/DQB1*03:02	HLA-DRB1*04:01	HLA-DRB1*08:02	HLA-DQA1*04:01/DQB1*04:02	HLA-DRB1*04:01
	HLA-DRB1*04:01	HLA-DQA1*04:01/DQB1*04:02	HLA-DRB1*08:02	HLA-DPA1*01:03/DPB1*02:01	HLA-DRB1*13:02	HLA-DRB1*12:01
	HLA-DQA1*05:01/DQB1*02:01	HLA-DQA1*05:01/DQB1*02:01	HLA-DRB1*13:02	HLA-DQA1*05:01/DQB1*03:01	HLA-DQA1*01:02/DQB1*06:02	HLA-DRB1*01:01
	HLA-DQA1*03:01/DQB1*03:02	HLA-DRB1*04:01	HLA-DQA1*01:02/DQB1*06:02	HLA-DRB1*09:01	HLA-DPA1*02:01/DPB1*01:01	HLA-DQA1*01:01/DQB1*05:01
	HLA-DRB1*07:01	HLA-DRB1*07:01	HLA-DQA1*03:01/DQB1*03:02	HLA-DQA1*01:02/DQB1*06:02	HLA-DPA1*03:01/DPB1*04:02	HLA-DRB1*13:02
	HLA-DRB3*01:01	HLA-DPA1*02:01/DPB1*01:01	HLA-DRB1*09:01	HLA-DRB1*01:01	HLA-DQA1*05:01/DQB1*02:01	HLA-DPA1*01/DPB1*04:01
	HLA-DQA1*01:02/DQB1*06:02	HLA-DRB3*01:01	HLA-DRB1*01:01	HLA-DPA1*01/DPB1*04:01	HLA-DRB1*04:01	HLA-DQA1*04:01/DQB1*04:02
	HLA-DRB1*01:01	HLA-DQA1*01:01/DQB1*05:01	HLA-DQA1*04:01/DQB1*04:02	HLA-DRB1*04:04	HLA-DRB1*07:01	HLA-DPA1*01:03/DPB1*02:01
	HLA-DRB1*09:01	HLA-DRB1*01:01	HLA-DRB4*01:01	HLA-DQA1*01:01/DQB1*05:01	HLA-DRB3*01:01	HLA-DPA1*02:01/DPB1*05:01
	HLA-DQA1*01:01/DQB1*05:01	HLA-DRB1*03:01	HLA-DRB1*04:04	HLA-DPA1*02:01/DPB1*01:01	HLA-DPA1*01:03/DPB1*02:01	HLA-DPA1*03:01/DPB1*04:02
	HLA-DRB1*03:01	HLA-DRB1*09:01	HLA-DQA1*01:01/DQB1*05:01	HLA-DQA1*04:01/DQB1*04:02	HLA-DRB1*03:01	HLA-DQA1*05:01/DQB1*02:01
	HLA-DRB1*04:05	HLA-DRB1*04:05	HLA-DQA1*05:01/DQB1*02:01	HLA-DRB1*12:01	HLA-DPA1*02:01/DPB1*05:01	HLA-DRB1*03:01
	HLA-DRB1*08:02	HLA-DRB1*08:02	HLA-DPA1*01:03/DPB1*02:01	HLA-DRB1*04:05	HLA-DRB1*04:05	HLA-DRB3*01:01
	HLA-DRB4*01:01	HLA-DQA1*01:02/DQB1*06:02	HLA-DRB1*11:01	HLA-DQA1*03:01/DQB1*03:02	HLA-DRB4*01:01	HLA-DRB1*09:01
	HLA-DRB1*04:04	HLA-DPA1*03:01/DPB1*04:02	HLA-DRB1*12:01	HLA-DRB4*01:01	HLA-DQA1*01:01/DQB1*05:01	HLA-DRB5*01:01
	HLA-DRB1*12:01	HLA-DRB4*01:01	HLA-DRB5*01:01	HLA-DPA1*02:01/DPB1*05:01	HLA-DRB1*01:01	HLA-DRB1*04:04
	HLA-DRB5*01:01	HLA-DRB1*04:04	HLA-DPA1*02:01/DPB1*05:01	HLA-DRB1*11:01	HLA-DRB1*09:01	HLA-DRB1*11:01
	HLA-DPA1*01/DPB1*04:01	HLA-DPA1*01/DPB1*04:01	HLA-DPA1*01/DPB1*04:01	HLA-DRB5*01:01	HLA-DRB1*08:02	HLA-DPA1*02:01/DPB1*01:01
	HLA-DRB1*15:01	HLA-DRB1*12:01	HLA-DRB1*07:01	HLA-DQA1*05:01/DQB1*02:01	HLA-DPA1*01/DPB1*04:01	HLA-DQA1*03:01/DQB1*03:02
	HLA-DPA1*01:03/DPB1*02:01	HLA-DRB5*01:01	HLA-DRB1*04:05	HLA-DRB1*13:02	HLA-DRB1*04:04	HLA-DRB1*08:02
	HLA-DPA1*02:01/DPB1*05:01	HLA-DPA1*02:01/DPB1*05:01	HLA-DPA1*02:01/DPB1*01:01	HLA-DPA1*03:01/DPB1*04:02	HLA-DRB1*12:01	HLA-DQA1*01:02/DQB1*06:02
	HLA-DPA1*03:01/DPB1*04:02	HLA-DPA1*01:03/DPB1*02:01	HLA-DPA1*03:01/DPB1*04:02	HLA-DRB1*07:01	HLA-DRB5*01:01	HLA-DRB1*04:05
	HLA-DPA1*02:01/DPB1*01:01	HLA-DRB1*15:01	HLA-DRB1*03:01	HLA-DRB1*03:01	HLA-DRB1*15:01	HLA-DRB1*07:01
	HLA-DRB1*11:01	HLA-DRB1*11:01	HLA-DRB3*01:01	HLA-DRB3*01:01	HLA-DRB1*11:01	HLA-DRB4*01:01
