# Supplementary material for: In silico design of a multiepitope subunit vaccine targeting Salmonella enterica serovar Infantis: an immunoinformatics and reverse vaccinology approach
Source: Front Immunol. 2026 Feb 6;17:1717278. doi: 10.3389/fimmu.2026.1717278 (PMC12920593; doi:10.3389/fimmu.2026.1717278)
Supplement: Supplementary File 9 — Results of predicted CTL epitopes from all publicly available chicken MHC class I BF1 and BF2 sequences using NetMHCpan v4.1. [file DataSheet9.xlsx]

## Sheet: Gaga-BF1_002-01-01
Supplementary Table S13 shows MHC epitopes predicted NETMHCpan 4.1 from chicken MHC alleles (Name of Allele is represented as sheet name)
Pos	Peptide	ID	core	icore	EL-score	EL_Rank	Ave	NB
0	MIKLKFGVF	mev	MIKLKFGVF	MIKLKFGVF	0.064	-99.9	0.064	0
1	IKLKFGVFF	mev	IKLKFGVFF	IKLKFGVFF	0.1044	-99.9	0.1044	0
2	KLKFGVFFT	mev	KLKFGVFFT	KLKFGVFFT	0.0094	-99.9	0.0094	0
3	LKFGVFFTV	mev	LKFGVFFTV	LKFGVFFTV	0.126	-99.9	0.126	0
4	KFGVFFTVL	mev	KFGVFFTVL	KFGVFFTVL	0.0643	-99.9	0.0643	0
5	FGVFFTVLL	mev	FGVFFTVLL	FGVFFTVLL	0.042	-99.9	0.042	0
6	GVFFTVLLS	mev	GVFFTVLLS	GVFFTVLLS	0.001	-99.9	0.001	0
7	VFFTVLLSS	mev	VFFTVLLSS	VFFTVLLSS	0.0096	-99.9	0.0096	0
8	FFTVLLSSA	mev	FFTVLLSSA	FFTVLLSSA	0.0142	-99.9	0.0142	0
9	FTVLLSSAY	mev	FTVLLSSAY	FTVLLSSAY	0.0025	-99.9	0.0025	0
10	TVLLSSAYA	mev	TVLLSSAYA	TVLLSSAYA	0.0041	-99.9	0.0041	0
11	VLLSSAYAH	mev	VLLSSAYAH	VLLSSAYAH	0.0025	-99.9	0.0025	0
12	LLSSAYAHG	mev	LLSSAYAHG	LLSSAYAHG	0.0003	-99.9	0.0003	0
13	LSSAYAHGT	mev	LSSAYAHGT	LSSAYAHGT	0.0043	-99.9	0.0043	0
14	SSAYAHGTP	mev	SSAYAHGTP	SSAYAHGTP	0.0068	-99.9	0.0068	0
15	SAYAHGTPQ	mev	SAYAHGTPQ	SAYAHGTPQ	0.0033	-99.9	0.0033	0
16	AYAHGTPQN	mev	AYAHGTPQN	AYAHGTPQN	0.0003	-99.9	0.0003	0
17	YAHGTPQNI	mev	YAHGTPQNI	YAHGTPQNI	0.2679	-99.9	0.2679	0
18	AHGTPQNIT	mev	AHGTPQNIT	AHGTPQNIT	0.0022	-99.9	0.0022	0
19	HGTPQNITD	mev	HGTPQNITD	HGTPQNITD	0.0003	-99.9	0.0003	0
20	GTPQNITDL	mev	GTPQNITDL	GTPQNITDL	0.0315	-99.9	0.0315	0
21	TPQNITDLC	mev	TPQNITDLC	TPQNITDLC	0.0095	-99.9	0.0095	0
22	PQNITDLCA	mev	PQNITDLCA	PQNITDLCA	0.0016	-99.9	0.0016	0
23	QNITDLCAE	mev	QNITDLCAE	QNITDLCAE	0	-99.9	0	0
24	NITDLCAEY	mev	NITDLCAEY	NITDLCAEY	0.0054	-99.9	0.0054	0
25	ITDLCAEYH	mev	ITDLCAEYH	ITDLCAEYH	0.0001	-99.9	0.0001	0
26	TDLCAEYHN	mev	TDLCAEYHN	TDLCAEYHN	0	-99.9	0	0
27	DLCAEYHNT	mev	DLCAEYHNT	DLCAEYHNT	0.0008	-99.9	0.0008	0
28	LCAEYHNTQ	mev	LCAEYHNTQ	LCAEYHNTQ	0.0002	-99.9	0.0002	0
29	CAEYHNTQI	mev	CAEYHNTQI	CAEYHNTQI	0.0353	-99.9	0.0353	0
30	AEYHNTQIY	mev	AEYHNTQIY	AEYHNTQIY	0.0717	-99.9	0.0717	0
31	EYHNTQIYT	mev	EYHNTQIYT	EYHNTQIYT	0.029	-99.9	0.029	0
32	YHNTQIYTL	mev	YHNTQIYTL	YHNTQIYTL	0.3596	-99.9	0.3596	0
33	HNTQIYTLN	mev	HNTQIYTLN	HNTQIYTLN	0.0002	-99.9	0.0002	0
34	NTQIYTLND	mev	NTQIYTLND	NTQIYTLND	0.0001	-99.9	0.0001	0
35	TQIYTLNDK	mev	TQIYTLNDK	TQIYTLNDK	0.001	-99.9	0.001	0
36	QIYTLNDKI	mev	QIYTLNDKI	QIYTLNDKI	0.0735	-99.9	0.0735	0
37	IYTLNDKIF	mev	IYTLNDKIF	IYTLNDKIF	0.0263	-99.9	0.0263	0
38	YTLNDKIFS	mev	YTLNDKIFS	YTLNDKIFS	0.0006	-99.9	0.0006	0
39	TLNDKIFSY	mev	TLNDKIFSY	TLNDKIFSY	0.1674	-99.9	0.1674	0
40	LNDKIFSYT	mev	LNDKIFSYT	LNDKIFSYT	0.0039	-99.9	0.0039	0
41	NDKIFSYTE	mev	NDKIFSYTE	NDKIFSYTE	0.0035	-99.9	0.0035	0
42	DKIFSYTES	mev	DKIFSYTES	DKIFSYTES	0.0008	-99.9	0.0008	0
43	KIFSYTESL	mev	KIFSYTESL	KIFSYTESL	0.287	-99.9	0.287	0
44	IFSYTESLA	mev	IFSYTESLA	IFSYTESLA	0.0034	-99.9	0.0034	0
45	FSYTESLAG	mev	FSYTESLAG	FSYTESLAG	0.0047	-99.9	0.0047	0
46	SYTESLAGK	mev	SYTESLAGK	SYTESLAGK	0.0048	-99.9	0.0048	0
47	YTESLAGKR	mev	YTESLAGKR	YTESLAGKR	0.0002	-99.9	0.0002	0
48	TESLAGKRE	mev	TESLAGKRE	TESLAGKRE	0.0005	-99.9	0.0005	0
49	ESLAGKREM	mev	ESLAGKREM	ESLAGKREM	0.0569	-99.9	0.0569	0
50	SLAGKREMA	mev	SLAGKREMA	SLAGKREMA	0.0258	-99.9	0.0258	0
51	LAGKREMAI	mev	LAGKREMAI	LAGKREMAI	0.0952	-99.9	0.0952	0
52	AGKREMAII	mev	AGKREMAII	AGKREMAII	0.0713	-99.9	0.0713	0
53	GKREMAIIT	mev	GKREMAIIT	GKREMAIIT	0.0019	-99.9	0.0019	0
54	KREMAIITF	mev	KREMAIITF	KREMAIITF	0.1837	-99.9	0.1837	0
55	REMAIITFK	mev	REMAIITFK	REMAIITFK	0.0131	-99.9	0.0131	0
56	EMAIITFKN	mev	EMAIITFKN	EMAIITFKN	0.0001	-99.9	0.0001	0
57	MAIITFKNG	mev	MAIITFKNG	MAIITFKNG	0.0007	-99.9	0.0007	0
58	AIITFKNGA	mev	AIITFKNGA	AIITFKNGA	0.0053	-99.9	0.0053	0
59	IITFKNGAI	mev	IITFKNGAI	IITFKNGAI	0.0091	-99.9	0.0091	0
60	ITFKNGAIF	mev	ITFKNGAIF	ITFKNGAIF	0.1069	-99.9	0.1069	0
61	TFKNGAIFQ	mev	TFKNGAIFQ	TFKNGAIFQ	0.0003	-99.9	0.0003	0
62	FKNGAIFQV	mev	FKNGAIFQV	FKNGAIFQV	0.1433	-99.9	0.1433	0
63	KNGAIFQVE	mev	KNGAIFQVE	KNGAIFQVE	0.0007	-99.9	0.0007	0
64	NGAIFQVEV	mev	NGAIFQVEV	NGAIFQVEV	0.119	-99.9	0.119	0
65	GAIFQVEVP	mev	GAIFQVEVP	GAIFQVEVP	0.0006	-99.9	0.0006	0
66	AIFQVEVPG	mev	AIFQVEVPG	AIFQVEVPG	0.0003	-99.9	0.0003	0
67	IFQVEVPGS	mev	IFQVEVPGS	IFQVEVPGS	0.0002	-99.9	0.0002	0
68	FQVEVPGSQ	mev	FQVEVPGSQ	FQVEVPGSQ	0.0037	-99.9	0.0037	0
69	QVEVPGSQH	mev	QVEVPGSQH	QVEVPGSQH	0.0007	-99.9	0.0007	0
70	VEVPGSQHI	mev	VEVPGSQHI	VEVPGSQHI	0.1602	-99.9	0.1602	0
71	EVPGSQHID	mev	EVPGSQHID	EVPGSQHID	0.0001	-99.9	0.0001	0
72	VPGSQHIDS	mev	VPGSQHIDS	VPGSQHIDS	0.0003	-99.9	0.0003	0
73	PGSQHIDSQ	mev	PGSQHIDSQ	PGSQHIDSQ	0.0001	-99.9	0.0001	0
74	GSQHIDSQK	mev	GSQHIDSQK	GSQHIDSQK	0.0007	-99.9	0.0007	0
75	SQHIDSQKK	mev	SQHIDSQKK	SQHIDSQKK	0.0109	-99.9	0.0109	0
76	QHIDSQKKA	mev	QHIDSQKKA	QHIDSQKKA	0.0385	-99.9	0.0385	0
77	HIDSQKKAI	mev	HIDSQKKAI	HIDSQKKAI	0.0493	-99.9	0.0493	0
78	IDSQKKAIE	mev	IDSQKKAIE	IDSQKKAIE	0.0004	-99.9	0.0004	0
79	DSQKKAIER	mev	DSQKKAIER	DSQKKAIER	0.0312	-99.9	0.0312	0
80	SQKKAIERM	mev	SQKKAIERM	SQKKAIERM	0.2453	-99.9	0.2453	0
81	QKKAIERMK	mev	QKKAIERMK	QKKAIERMK	0.0035	-99.9	0.0035	0
82	KKAIERMKD	mev	KKAIERMKD	KKAIERMKD	0.0001	-99.9	0.0001	0
83	KAIERMKDT	mev	KAIERMKDT	KAIERMKDT	0.0156	-99.9	0.0156	0
84	AIERMKDTL	mev	AIERMKDTL	AIERMKDTL	0.0325	-99.9	0.0325	0
85	IERMKDTLR	mev	IERMKDTLR	IERMKDTLR	0.0024	-99.9	0.0024	0
86	ERMKDTLRI	mev	ERMKDTLRI	ERMKDTLRI	0.2565	-99.9	0.2565	0
87	RMKDTLRIA	mev	RMKDTLRIA	RMKDTLRIA	0.0776	-99.9	0.0776	0
88	MKDTLRIAY	mev	MKDTLRIAY	MKDTLRIAY	0.0484	-99.9	0.0484	0
89	KDTLRIAYL	mev	KDTLRIAYL	KDTLRIAYL	0.1459	-99.9	0.1459	0
90	DTLRIAYLT	mev	DTLRIAYLT	DTLRIAYLT	0.004	-99.9	0.004	0
91	TLRIAYLTE	mev	TLRIAYLTE	TLRIAYLTE	0.002	-99.9	0.002	0
92	LRIAYLTEA	mev	LRIAYLTEA	LRIAYLTEA	0.0378	-99.9	0.0378	0
93	RIAYLTEAK	mev	RIAYLTEAK	RIAYLTEAK	0.001	-99.9	0.001	0
94	IAYLTEAKV	mev	IAYLTEAKV	IAYLTEAKV	0.0877	-99.9	0.0877	0
95	AYLTEAKVE	mev	AYLTEAKVE	AYLTEAKVE	0.0001	-99.9	0.0001	0
96	YLTEAKVEK	mev	YLTEAKVEK	YLTEAKVEK	0.0067	-99.9	0.0067	0
97	LTEAKVEKL	mev	LTEAKVEKL	LTEAKVEKL	0.1056	-99.9	0.1056	0
98	TEAKVEKLC	mev	TEAKVEKLC	TEAKVEKLC	0.0046	-99.9	0.0046	0
99	EAKVEKLCV	mev	EAKVEKLCV	EAKVEKLCV	0.0569	-99.9	0.0569	0
100	AKVEKLCVW	mev	AKVEKLCVW	AKVEKLCVW	0.1049	-99.9	0.1049	0
101	KVEKLCVWN	mev	KVEKLCVWN	KVEKLCVWN	0	-99.9	0	0
102	VEKLCVWNN	mev	VEKLCVWNN	VEKLCVWNN	0.0001	-99.9	0.0001	0
103	EKLCVWNNK	mev	EKLCVWNNK	EKLCVWNNK	0.0007	-99.9	0.0007	0
104	KLCVWNNKT	mev	KLCVWNNKT	KLCVWNNKT	0.0005	-99.9	0.0005	0
105	LCVWNNKTP	mev	LCVWNNKTP	LCVWNNKTP	0	-99.9	0	0
106	CVWNNKTPH	mev	CVWNNKTPH	CVWNNKTPH	0.0005	-99.9	0.0005	0
107	VWNNKTPHA	mev	VWNNKTPHA	VWNNKTPHA	0.0418	-99.9	0.0418	0
108	WNNKTPHAI	mev	WNNKTPHAI	WNNKTPHAI	0.1309	-99.9	0.1309	0
109	NNKTPHAIA	mev	NNKTPHAIA	NNKTPHAIA	0.0229	-99.9	0.0229	0
110	NKTPHAIAA	mev	NKTPHAIAA	NKTPHAIAA	0.0528	-99.9	0.0528	0
111	KTPHAIAAI	mev	KTPHAIAAI	KTPHAIAAI	0.1167	-99.9	0.1167	0
112	TPHAIAAIS	mev	TPHAIAAIS	TPHAIAAIS	0.0009	-99.9	0.0009	0
113	PHAIAAISM	mev	PHAIAAISM	PHAIAAISM	0.0196	-99.9	0.0196	0
114	HAIAAISMA	mev	HAIAAISMA	HAIAAISMA	0.0243	-99.9	0.0243	0
115	AIAAISMAN	mev	AIAAISMAN	AIAAISMAN	0	-99.9	0	0
116	IAAISMANE	mev	IAAISMANE	IAAISMANE	0.0001	-99.9	0.0001	0
117	AAISMANEA	mev	AAISMANEA	AAISMANEA	0.0177	-99.9	0.0177	0
118	AISMANEAA	mev	AISMANEAA	AISMANEAA	0.0007	-99.9	0.0007	0
119	ISMANEAAA	mev	ISMANEAAA	ISMANEAAA	0.0158	-99.9	0.0158	0
120	SMANEAAAK	mev	SMANEAAAK	SMANEAAAK	0.0027	-99.9	0.0027	0
121	MANEAAAKG	mev	MANEAAAKG	MANEAAAKG	0.0012	-99.9	0.0012	0
122	ANEAAAKGG	mev	ANEAAAKGG	ANEAAAKGG	0	-99.9	0	0
123	NEAAAKGGG	mev	NEAAAKGGG	NEAAAKGGG	0.0001	-99.9	0.0001	0
124	EAAAKGGGN	mev	EAAAKGGGN	EAAAKGGGN	0	-99.9	0	0
125	AAAKGGGNH	mev	AAAKGGGNH	AAAKGGGNH	0.0002	-99.9	0.0002	0
126	AAKGGGNHN	mev	AAKGGGNHN	AAKGGGNHN	0.0002	-99.9	0.0002	0
127	AKGGGNHNG	mev	AKGGGNHNG	AKGGGNHNG	0.0003	-99.9	0.0003	0
128	KGGGNHNGG	mev	KGGGNHNGG	KGGGNHNGG	0.0001	-99.9	0.0001	0
129	GGGNHNGGG	mev	GGGNHNGGG	GGGNHNGGG	0	-99.9	0	0
130	GGNHNGGGA	mev	GGNHNGGGA	GGNHNGGGA	0.0001	-99.9	0.0001	0
131	GNHNGGGAA	mev	GNHNGGGAA	GNHNGGGAA	0.0028	-99.9	0.0028	0
132	NHNGGGAAY	mev	NHNGGGAAY	NHNGGGAAY	0.0303	-99.9	0.0303	0
133	HNGGGAAYG	mev	HNGGGAAYG	HNGGGAAYG	0.0002	-99.9	0.0002	0
134	NGGGAAYGG	mev	NGGGAAYGG	NGGGAAYGG	0.0001	-99.9	0.0001	0
135	GGGAAYGGN	mev	GGGAAYGGN	GGGAAYGGN	0	-99.9	0	0
136	GGAAYGGNH	mev	GGAAYGGNH	GGAAYGGNH	0.0001	-99.9	0.0001	0
137	GAAYGGNHN	mev	GAAYGGNHN	GAAYGGNHN	0	-99.9	0	0
138	AAYGGNHNG	mev	AAYGGNHNG	AAYGGNHNG	0.0033	-99.9	0.0033	0
139	AYGGNHNGG	mev	AYGGNHNGG	AYGGNHNGG	0.0001	-99.9	0.0001	0
140	YGGNHNGGG	mev	YGGNHNGGG	YGGNHNGGG	0	-99.9	0	0
141	GGNHNGGGN	mev	GGNHNGGGN	GGNHNGGGN	0	-99.9	0	0
142	GNHNGGGNA	mev	GNHNGGGNA	GNHNGGGNA	0.003	-99.9	0.003	0
143	NHNGGGNAA	mev	NHNGGGNAA	NHNGGGNAA	0.013	-99.9	0.013	0
144	HNGGGNAAY	mev	HNGGGNAAY	HNGGGNAAY	0.0042	-99.9	0.0042	0
145	NGGGNAAYG	mev	NGGGNAAYG	NGGGNAAYG	0.0002	-99.9	0.0002	0
146	GGGNAAYGG	mev	GGGNAAYGG	GGGNAAYGG	0	-99.9	0	0
147	GGNAAYGGG	mev	GGNAAYGGG	GGNAAYGGG	0	-99.9	0	0
148	GNAAYGGGG	mev	GNAAYGGGG	GNAAYGGGG	0	-99.9	0	0
149	NAAYGGGGN	mev	NAAYGGGGN	NAAYGGGGN	0	-99.9	0	0
150	AAYGGGGNH	mev	AAYGGGGNH	AAYGGGGNH	0.0028	-99.9	0.0028	0
151	AYGGGGNHN	mev	AYGGGGNHN	AYGGGGNHN	0	-99.9	0	0
152	YGGGGNHNG	mev	YGGGGNHNG	YGGGGNHNG	0.0003	-99.9	0.0003	0
153	GGGGNHNGG	mev	GGGGNHNGG	GGGGNHNGG	0	-99.9	0	0
154	GGGNHNGGA	mev	GGGNHNGGA	GGGNHNGGA	0.0001	-99.9	0.0001	0
155	GGNHNGGAA	mev	GGNHNGGAA	GGNHNGGAA	0.0003	-99.9	0.0003	0
156	GNHNGGAAY	mev	GNHNGGAAY	GNHNGGAAY	0.0057	-99.9	0.0057	0
157	NHNGGAAYG	mev	NHNGGAAYG	NHNGGAAYG	0.0004	-99.9	0.0004	0
158	HNGGAAYGN	mev	HNGGAAYGN	HNGGAAYGN	0	-99.9	0	0
159	NGGAAYGNH	mev	NGGAAYGNH	NGGAAYGNH	0.0001	-99.9	0.0001	0
160	GGAAYGNHN	mev	GGAAYGNHN	GGAAYGNHN	0	-99.9	0	0
161	GAAYGNHNG	mev	GAAYGNHNG	GAAYGNHNG	0.0001	-99.9	0.0001	0
162	AAYGNHNGG	mev	AAYGNHNGG	AAYGNHNGG	0.0019	-99.9	0.0019	0
163	AYGNHNGGG	mev	AYGNHNGGG	AYGNHNGGG	0	-99.9	0	0
164	YGNHNGGGN	mev	YGNHNGGGN	YGNHNGGGN	0	-99.9	0	0
165	GNHNGGGNS	mev	GNHNGGGNS	GNHNGGGNS	0.0001	-99.9	0.0001	0
166	NHNGGGNSA	mev	NHNGGGNSA	NHNGGGNSA	0.0196	-99.9	0.0196	0
167	HNGGGNSAA	mev	HNGGGNSAA	HNGGGNSAA	0.0016	-99.9	0.0016	0
168	NGGGNSAAY	mev	NGGGNSAAY	NGGGNSAAY	0.0065	-99.9	0.0065	0
169	GGGNSAAYS	mev	GGGNSAAYS	GGGNSAAYS	0	-99.9	0	0
170	GGNSAAYSG	mev	GGNSAAYSG	GGNSAAYSG	0.0004	-99.9	0.0004	0
171	GNSAAYSGY	mev	GNSAAYSGY	GNSAAYSGY	0.0031	-99.9	0.0031	0
172	NSAAYSGYG	mev	NSAAYSGYG	NSAAYSGYG	0.0002	-99.9	0.0002	0
173	SAAYSGYGN	mev	SAAYSGYGN	SAAYSGYGN	0.0001	-99.9	0.0001	0
174	AAYSGYGNG	mev	AAYSGYGNG	AAYSGYGNG	0.0017	-99.9	0.0017	0
175	AYSGYGNGA	mev	AYSGYGNGA	AYSGYGNGA	0.0122	-99.9	0.0122	0
176	YSGYGNGAD	mev	YSGYGNGAD	YSGYGNGAD	0	-99.9	0	0
177	SGYGNGADV	mev	SGYGNGADV	SGYGNGADV	0.062	-99.9	0.062	0
178	GYGNGADVG	mev	GYGNGADVG	GYGNGADVG	0	-99.9	0	0
179	YGNGADVGP	mev	YGNGADVGP	YGNGADVGP	0.0007	-99.9	0.0007	0
180	GNGADVGPG	mev	GNGADVGPG	GNGADVGPG	0	-99.9	0	0
181	NGADVGPGP	mev	NGADVGPGP	NGADVGPGP	0.0029	-99.9	0.0029	0
182	GADVGPGPG	mev	GADVGPGPG	GADVGPGPG	0	-99.9	0	0
183	ADVGPGPGL	mev	ADVGPGPGL	ADVGPGPGL	0.0346	-99.9	0.0346	0
184	DVGPGPGLK	mev	DVGPGPGLK	DVGPGPGLK	0.0006	-99.9	0.0006	0
185	VGPGPGLKV	mev	VGPGPGLKV	VGPGPGLKV	0.1097	-99.9	0.1097	0
186	GPGPGLKVA	mev	GPGPGLKVA	GPGPGLKVA	0.0092	-99.9	0.0092	0
187	PGPGLKVAA	mev	PGPGLKVAA	PGPGLKVAA	0.003	-99.9	0.003	0
188	GPGLKVAAF	mev	GPGLKVAAF	GPGLKVAAF	0.0991	-99.9	0.0991	0
189	PGLKVAAFA	mev	PGLKVAAFA	PGLKVAAFA	0.0006	-99.9	0.0006	0
190	GLKVAAFAA	mev	GLKVAAFAA	GLKVAAFAA	0.01	-99.9	0.01	0
191	LKVAAFAAI	mev	LKVAAFAAI	LKVAAFAAI	0.0467	-99.9	0.0467	0
192	KVAAFAAIV	mev	KVAAFAAIV	KVAAFAAIV	0.0649	-99.9	0.0649	0
193	VAAFAAIVV	mev	VAAFAAIVV	VAAFAAIVV	0.0513	-99.9	0.0513	0
194	AAFAAIVVS	mev	AAFAAIVVS	AAFAAIVVS	0.0063	-99.9	0.0063	0
195	AFAAIVVSG	mev	AFAAIVVSG	AFAAIVVSG	0.0018	-99.9	0.0018	0
196	FAAIVVSGS	mev	FAAIVVSGS	FAAIVVSGS	0.0003	-99.9	0.0003	0
197	AAIVVSGSA	mev	AAIVVSGSA	AAIVVSGSA	0.004	-99.9	0.004	0
198	AIVVSGSAG	mev	AIVVSGSAG	AIVVSGSAG	0	-99.9	0	0
199	IVVSGSAGP	mev	IVVSGSAGP	IVVSGSAGP	0.0002	-99.9	0.0002	0
200	VVSGSAGPG	mev	VVSGSAGPG	VVSGSAGPG	0	-99.9	0	0
201	VSGSAGPGP	mev	VSGSAGPGP	VSGSAGPGP	0.0008	-99.9	0.0008	0
202	SGSAGPGPG	mev	SGSAGPGPG	SGSAGPGPG	0.0002	-99.9	0.0002	0
203	GSAGPGPGS	mev	GSAGPGPGS	GSAGPGPGS	0.0005	-99.9	0.0005	0
204	SAGPGPGSI	mev	SAGPGPGSI	SAGPGPGSI	0.1361	-99.9	0.1361	0
205	AGPGPGSIY	mev	AGPGPGSIY	AGPGPGSIY	0.0232	-99.9	0.0232	0
206	GPGPGSIYQ	mev	GPGPGSIYQ	GPGPGSIYQ	0.0004	-99.9	0.0004	0
207	PGPGSIYQY	mev	PGPGSIYQY	PGPGSIYQY	0.0151	-99.9	0.0151	0
208	GPGSIYQYG	mev	GPGSIYQYG	GPGSIYQYG	0.0014	-99.9	0.0014	0
209	PGSIYQYGS	mev	PGSIYQYGS	PGSIYQYGS	0	-99.9	0	0
210	GSIYQYGSA	mev	GSIYQYGSA	GSIYQYGSA	0.0019	-99.9	0.0019	0
211	SIYQYGSAN	mev	SIYQYGSAN	SIYQYGSAN	0.0019	-99.9	0.0019	0
212	IYQYGSANA	mev	IYQYGSANA	IYQYGSANA	0.0089	-99.9	0.0089	0
213	YQYGSANAA	mev	YQYGSANAA	YQYGSANAA	0.0912	-99.9	0.0912	0
214	QYGSANAAL	mev	QYGSANAAL	QYGSANAAL	0.0551	-99.9	0.0551	0
215	YGSANAALA	mev	YGSANAALA	YGSANAALA	0.0171	-99.9	0.0171	0
216	GSANAALAL	mev	GSANAALAL	GSANAALAL	0.0742	-99.9	0.0742	0
217	SANAALALQ	mev	SANAALALQ	SANAALALQ	0.0009	-99.9	0.0009	0
218	ANAALALQG	mev	ANAALALQG	ANAALALQG	0.0013	-99.9	0.0013	0
219	NAALALQGP	mev	NAALALQGP	NAALALQGP	0.0011	-99.9	0.0011	0
220	AALALQGPG	mev	AALALQGPG	AALALQGPG	0.0001	-99.9	0.0001	0
221	ALALQGPGP	mev	ALALQGPGP	ALALQGPGP	0.0007	-99.9	0.0007	0
222	LALQGPGPG	mev	LALQGPGPG	LALQGPGPG	0.0001	-99.9	0.0001	0
223	ALQGPGPGS	mev	ALQGPGPGS	ALQGPGPGS	0.0008	-99.9	0.0008	0
224	LQGPGPGST	mev	LQGPGPGST	LQGPGPGST	0.0081	-99.9	0.0081	0
225	QGPGPGSTL	mev	QGPGPGSTL	QGPGPGSTL	0.1677	-99.9	0.1677	0
226	GPGPGSTLS	mev	GPGPGSTLS	GPGPGSTLS	0.001	-99.9	0.001	0
227	PGPGSTLSI	mev	PGPGSTLSI	PGPGSTLSI	0.0451	-99.9	0.0451	0
228	GPGSTLSIY	mev	GPGSTLSIY	GPGSTLSIY	0.007	-99.9	0.007	0
229	PGSTLSIYQ	mev	PGSTLSIYQ	PGSTLSIYQ	0	-99.9	0	0
230	GSTLSIYQY	mev	GSTLSIYQY	GSTLSIYQY	0.012	-99.9	0.012	0
231	STLSIYQYG	mev	STLSIYQYG	STLSIYQYG	0.0072	-99.9	0.0072	0
232	TLSIYQYGS	mev	TLSIYQYGS	TLSIYQYGS	0.0003	-99.9	0.0003	0
233	LSIYQYGSA	mev	LSIYQYGSA	LSIYQYGSA	0.0029	-99.9	0.0029	0
234	SIYQYGSAN	mev	SIYQYGSAN	SIYQYGSAN	0.0019	-99.9	0.0019	0
235	IYQYGSANA	mev	IYQYGSANA	IYQYGSANA	0.0089	-99.9	0.0089	0
236	YQYGSANAA	mev	YQYGSANAA	YQYGSANAA	0.0912	-99.9	0.0912	0
237	QYGSANAAL	mev	QYGSANAAL	QYGSANAAL	0.0551	-99.9	0.0551	0
238	YGSANAALG	mev	YGSANAALG	YGSANAALG	0.001	-99.9	0.001	0
239	GSANAALGP	mev	GSANAALGP	GSANAALGP	0.0032	-99.9	0.0032	0
240	SANAALGPG	mev	SANAALGPG	SANAALGPG	0.0001	-99.9	0.0001	0
241	ANAALGPGP	mev	ANAALGPGP	ANAALGPGP	0.0011	-99.9	0.0011	0
242	NAALGPGPG	mev	NAALGPGPG	NAALGPGPG	0.0001	-99.9	0.0001	0
243	AALGPGPGD	mev	AALGPGPGD	AALGPGPGD	0.0001	-99.9	0.0001	0
244	ALGPGPGDS	mev	ALGPGPGDS	ALGPGPGDS	0.0001	-99.9	0.0001	0
245	LGPGPGDST	mev	LGPGPGDST	LGPGPGDST	0.0008	-99.9	0.0008	0
246	GPGPGDSTL	mev	GPGPGDSTL	GPGPGDSTL	0.049	-99.9	0.049	0
247	PGPGDSTLS	mev	PGPGDSTLS	PGPGDSTLS	0.0001	-99.9	0.0001	0
248	GPGDSTLSI	mev	GPGDSTLSI	GPGDSTLSI	0.0841	-99.9	0.0841	0
249	PGDSTLSIY	mev	PGDSTLSIY	PGDSTLSIY	0.0009	-99.9	0.0009	0
250	GDSTLSIYQ	mev	GDSTLSIYQ	GDSTLSIYQ	0.0001	-99.9	0.0001	0
251	DSTLSIYQY	mev	DSTLSIYQY	DSTLSIYQY	0.0198	-99.9	0.0198	0
252	STLSIYQYG	mev	STLSIYQYG	STLSIYQYG	0.0072	-99.9	0.0072	0
253	TLSIYQYGS	mev	TLSIYQYGS	TLSIYQYGS	0.0003	-99.9	0.0003	0
254	LSIYQYGSA	mev	LSIYQYGSA	LSIYQYGSA	0.0029	-99.9	0.0029	0
255	SIYQYGSAN	mev	SIYQYGSAN	SIYQYGSAN	0.0019	-99.9	0.0019	0
256	IYQYGSANA	mev	IYQYGSANA	IYQYGSANA	0.0089	-99.9	0.0089	0
257	YQYGSANAA	mev	YQYGSANAA	YQYGSANAA	0.0912	-99.9	0.0912	0
258	QYGSANAAG	mev	QYGSANAAG	QYGSANAAG	0.0003	-99.9	0.0003	0
259	YGSANAAGP	mev	YGSANAAGP	YGSANAAGP	0.001	-99.9	0.001	0
260	GSANAAGPG	mev	GSANAAGPG	GSANAAGPG	0	-99.9	0	0
261	SANAAGPGP	mev	SANAAGPGP	SANAAGPGP	0.0025	-99.9	0.0025	0
262	ANAAGPGPG	mev	ANAAGPGPG	ANAAGPGPG	0.0001	-99.9	0.0001	0
263	NAAGPGPGS	mev	NAAGPGPGS	NAAGPGPGS	0.0036	-99.9	0.0036	0
264	AAGPGPGSD	mev	AAGPGPGSD	AAGPGPGSD	0.0004	-99.9	0.0004	0
265	AGPGPGSDI	mev	AGPGPGSDI	AGPGPGSDI	0.0277	-99.9	0.0277	0
266	GPGPGSDIT	mev	GPGPGSDIT	GPGPGSDIT	0.0002	-99.9	0.0002	0
267	PGPGSDITV	mev	PGPGSDITV	PGPGSDITV	0.0097	-99.9	0.0097	0
268	GPGSDITVG	mev	GPGSDITVG	GPGSDITVG	0.0001	-99.9	0.0001	0
269	PGSDITVGQ	mev	PGSDITVGQ	PGSDITVGQ	0.0001	-99.9	0.0001	0
270	GSDITVGQY	mev	GSDITVGQY	GSDITVGQY	0.0043	-99.9	0.0043	0
271	SDITVGQYG	mev	SDITVGQYG	SDITVGQYG	0.0006	-99.9	0.0006	0
272	DITVGQYGG	mev	DITVGQYGG	DITVGQYGG	0	-99.9	0	0
273	ITVGQYGGN	mev	ITVGQYGGN	ITVGQYGGN	0	-99.9	0	0
274	TVGQYGGNN	mev	TVGQYGGNN	TVGQYGGNN	0	-99.9	0	0
275	VGQYGGNNA	mev	VGQYGGNNA	VGQYGGNNA	0.0035	-99.9	0.0035	0
276	GQYGGNNAA	mev	GQYGGNNAA	GQYGGNNAA	0.0285	-99.9	0.0285	0
277	QYGGNNAAL	mev	QYGGNNAAL	QYGGNNAAL	0.0425	-99.9	0.0425	0
278	YGGNNAALG	mev	YGGNNAALG	YGGNNAALG	0.0003	-99.9	0.0003	0
279	GGNNAALGP	mev	GGNNAALGP	GGNNAALGP	0.0006	-99.9	0.0006	0
280	GNNAALGPG	mev	GNNAALGPG	GNNAALGPG	0	-99.9	0	0
281	NNAALGPGP	mev	NNAALGPGP	NNAALGPGP	0.0009	-99.9	0.0009	0
282	NAALGPGPG	mev	NAALGPGPG	NAALGPGPG	0.0001	-99.9	0.0001	0
283	AALGPGPGW	mev	AALGPGPGW	AALGPGPGW	0.1327	-99.9	0.1327	0
284	ALGPGPGWG	mev	ALGPGPGWG	ALGPGPGWG	0.0001	-99.9	0.0001	0
285	LGPGPGWGG	mev	LGPGPGWGG	LGPGPGWGG	0.0005	-99.9	0.0005	0
286	GPGPGWGGG	mev	GPGPGWGGG	GPGPGWGGG	0.0001	-99.9	0.0001	0
287	PGPGWGGGG	mev	PGPGWGGGG	PGPGWGGGG	0	-99.9	0	0
288	GPGWGGGGN	mev	GPGWGGGGN	GPGWGGGGN	0	-99.9	0	0
289	PGWGGGGNH	mev	PGWGGGGNH	PGWGGGGNH	0	-99.9	0	0
290	GWGGGGNHN	mev	GWGGGGNHN	GWGGGGNHN	0	-99.9	0	0
291	WGGGGNHNG	mev	WGGGGNHNG	WGGGGNHNG	0	-99.9	0	0
292	GGGGNHNGG	mev	GGGGNHNGG	GGGGNHNGG	0	-99.9	0	0
293	GGGNHNGGG	mev	GGGNHNGGG	GGGNHNGGG	0	-99.9	0	0
294	GGNHNGGGN	mev	GGNHNGGGN	GGNHNGGGN	0	-99.9	0	0
295	GNHNGGGNS	mev	GNHNGGGNS	GNHNGGGNS	0.0001	-99.9	0.0001	0
296	NHNGGGNSS	mev	NHNGGGNSS	NHNGGGNSS	0.0049	-99.9	0.0049	0
297	HNGGGNSSG	mev	HNGGGNSSG	HNGGGNSSG	0.0002	-99.9	0.0002	0
298	NGGGNSSGG	mev	NGGGNSSGG	NGGGNSSGG	0.0001	-99.9	0.0001	0
299	GGGNSSGGP	mev	GGGNSSGGP	GGGNSSGGP	0	-99.9	0	0
300	GGNSSGGPG	mev	GGNSSGGPG	GGNSSGGPG	0	-99.9	0	0
301	GNSSGGPGP	mev	GNSSGGPGP	GNSSGGPGP	0.0003	-99.9	0.0003	0
302	NSSGGPGPG	mev	NSSGGPGPG	NSSGGPGPG	0.0003	-99.9	0.0003	0
303	SSGGPGPGQ	mev	SSGGPGPGQ	SSGGPGPGQ	0.0003	-99.9	0.0003	0
304	SGGPGPGQW	mev	SGGPGPGQW	SGGPGPGQW	0.1478	-99.9	0.1478	0
305	GGPGPGQWG	mev	GGPGPGQWG	GGPGPGQWG	0.0004	-99.9	0.0004	0
306	GPGPGQWGG	mev	GPGPGQWGG	GPGPGQWGG	0.0002	-99.9	0.0002	0
307	PGPGQWGGG	mev	PGPGQWGGG	PGPGQWGGG	0	-99.9	0	0
308	GPGQWGGGG	mev	GPGQWGGGG	GPGQWGGGG	0	-99.9	0	0
309	PGQWGGGGN	mev	PGQWGGGGN	PGQWGGGGN	0	-99.9	0	0
310	GQWGGGGNH	mev	GQWGGGGNH	GQWGGGGNH	0.0029	-99.9	0.0029	0
311	QWGGGGNHN	mev	QWGGGGNHN	QWGGGGNHN	0	-99.9	0	0
312	WGGGGNHNG	mev	WGGGGNHNG	WGGGGNHNG	0	-99.9	0	0
313	GGGGNHNGG	mev	GGGGNHNGG	GGGGNHNGG	0	-99.9	0	0
314	GGGNHNGGG	mev	GGGNHNGGG	GGGNHNGGG	0	-99.9	0	0
315	GGNHNGGGN	mev	GGNHNGGGN	GGNHNGGGN	0	-99.9	0	0
316	GNHNGGGNS	mev	GNHNGGGNS	GNHNGGGNS	0.0001	-99.9	0.0001	0
317	NHNGGGNSS	mev	NHNGGGNSS	NHNGGGNSS	0.0049	-99.9	0.0049	0
318	HNGGGNSSG	mev	HNGGGNSSG	HNGGGNSSG	0.0002	-99.9	0.0002	0
319	NGGGNSSGP	mev	NGGGNSSGP	NGGGNSSGP	0.0003	-99.9	0.0003	0
320	GGGNSSGPG	mev	GGGNSSGPG	GGGNSSGPG	0	-99.9	0	0
321	GGNSSGPGP	mev	GGNSSGPGP	GGNSSGPGP	0.0006	-99.9	0.0006	0
322	GNSSGPGPG	mev	GNSSGPGPG	GNSSGPGPG	0	-99.9	0	0
323	NSSGPGPGN	mev	NSSGPGPGN	NSSGPGPGN	0.0001	-99.9	0.0001	0
324	SSGPGPGNG	mev	SSGPGPGNG	SSGPGPGNG	0.0005	-99.9	0.0005	0
325	SGPGPGNGA	mev	SGPGPGNGA	SGPGPGNGA	0.0134	-99.9	0.0134	0
326	GPGPGNGAD	mev	GPGPGNGAD	GPGPGNGAD	0	-99.9	0	0
327	PGPGNGADV	mev	PGPGNGADV	PGPGNGADV	0.0027	-99.9	0.0027	0
328	GPGNGADVG	mev	GPGNGADVG	GPGNGADVG	0	-99.9	0	0
329	PGNGADVGQ	mev	PGNGADVGQ	PGNGADVGQ	0	-99.9	0	0
330	GNGADVGQG	mev	GNGADVGQG	GNGADVGQG	0	-99.9	0	0
331	NGADVGQGA	mev	NGADVGQGA	NGADVGQGA	0.015	-99.9	0.015	0
332	GADVGQGAD	mev	GADVGQGAD	GADVGQGAD	0	-99.9	0	0
333	ADVGQGADN	mev	ADVGQGADN	ADVGQGADN	0	-99.9	0	0
334	DVGQGADNS	mev	DVGQGADNS	DVGQGADNS	0.0002	-99.9	0.0002	0
335	VGQGADNST	mev	VGQGADNST	VGQGADNST	0.001	-99.9	0.001	0
336	GQGADNSTI	mev	GQGADNSTI	GQGADNSTI	0.0302	-99.9	0.0302	0
337	QGADNSTIE	mev	QGADNSTIE	QGADNSTIE	0.0009	-99.9	0.0009	0
338	GADNSTIEG	mev	GADNSTIEG	GADNSTIEG	0.0003	-99.9	0.0003	0
339	ADNSTIEGP	mev	ADNSTIEGP	ADNSTIEGP	0.0007	-99.9	0.0007	0
340	DNSTIEGPG	mev	DNSTIEGPG	DNSTIEGPG	0	-99.9	0	0
341	NSTIEGPGP	mev	NSTIEGPGP	NSTIEGPGP	0.0005	-99.9	0.0005	0
342	STIEGPGPG	mev	STIEGPGPG	STIEGPGPG	0.0006	-99.9	0.0006	0
343	TIEGPGPGG	mev	TIEGPGPGG	TIEGPGPGG	0.0002	-99.9	0.0002	0
344	IEGPGPGGA	mev	IEGPGPGGA	IEGPGPGGA	0.0032	-99.9	0.0032	0
345	EGPGPGGAD	mev	EGPGPGGAD	EGPGPGGAD	0.0001	-99.9	0.0001	0
346	GPGPGGADV	mev	GPGPGGADV	GPGPGGADV	0.0089	-99.9	0.0089	0
347	PGPGGADVG	mev	PGPGGADVG	PGPGGADVG	0	-99.9	0	0
348	GPGGADVGQ	mev	GPGGADVGQ	GPGGADVGQ	0	-99.9	0	0
349	PGGADVGQG	mev	PGGADVGQG	PGGADVGQG	0	-99.9	0	0
350	GGADVGQGA	mev	GGADVGQGA	GGADVGQGA	0.0075	-99.9	0.0075	0
351	GADVGQGAD	mev	GADVGQGAD	GADVGQGAD	0	-99.9	0	0
352	ADVGQGADN	mev	ADVGQGADN	ADVGQGADN	0	-99.9	0	0
353	DVGQGADNS	mev	DVGQGADNS	DVGQGADNS	0.0002	-99.9	0.0002	0
354	VGQGADNST	mev	VGQGADNST	VGQGADNST	0.001	-99.9	0.001	0
355	GQGADNSTI	mev	GQGADNSTI	GQGADNSTI	0.0302	-99.9	0.0302	0
356	QGADNSTIE	mev	QGADNSTIE	QGADNSTIE	0.0009	-99.9	0.0009	0
357	GADNSTIEL	mev	GADNSTIEL	GADNSTIEL	0.0879	-99.9	0.0879	0
358	ADNSTIELG	mev	ADNSTIELG	ADNSTIELG	0.0002	-99.9	0.0002	0
359	DNSTIELGP	mev	DNSTIELGP	DNSTIELGP	0.0026	-99.9	0.0026	0
360	NSTIELGPG	mev	NSTIELGPG	NSTIELGPG	0	-99.9	0	0
361	STIELGPGP	mev	STIELGPGP	STIELGPGP	0.0071	-99.9	0.0071	0
362	TIELGPGPG	mev	TIELGPGPG	TIELGPGPG	0	-99.9	0	0
363	IELGPGPGN	mev	IELGPGPGN	IELGPGPGN	0.0001	-99.9	0.0001	0
364	ELGPGPGNS	mev	ELGPGPGNS	ELGPGPGNS	0.0002	-99.9	0.0002	0
365	LGPGPGNSD	mev	LGPGPGNSD	LGPGPGNSD	0.0001	-99.9	0.0001	0
366	GPGPGNSDI	mev	GPGPGNSDI	GPGPGNSDI	0.0126	-99.9	0.0126	0
367	PGPGNSDIT	mev	PGPGNSDIT	PGPGNSDIT	0	-99.9	0	0
368	GPGNSDITV	mev	GPGNSDITV	GPGNSDITV	0.021	-99.9	0.021	0
369	PGNSDITVG	mev	PGNSDITVG	PGNSDITVG	0	-99.9	0	0
370	GNSDITVGQ	mev	GNSDITVGQ	GNSDITVGQ	0.0002	-99.9	0.0002	0
371	NSDITVGQY	mev	NSDITVGQY	NSDITVGQY	0.0154	-99.9	0.0154	0
372	SDITVGQYG	mev	SDITVGQYG	SDITVGQYG	0.0006	-99.9	0.0006	0
373	DITVGQYGG	mev	DITVGQYGG	DITVGQYGG	0	-99.9	0	0
374	ITVGQYGGN	mev	ITVGQYGGN	ITVGQYGGN	0	-99.9	0	0
375	TVGQYGGNN	mev	TVGQYGGNN	TVGQYGGNN	0	-99.9	0	0
376	VGQYGGNNA	mev	VGQYGGNNA	VGQYGGNNA	0.0035	-99.9	0.0035	0
377	GQYGGNNAA	mev	GQYGGNNAA	GQYGGNNAA	0.0285	-99.9	0.0285	0
378	QYGGNNAAG	mev	QYGGNNAAG	QYGGNNAAG	0.0002	-99.9	0.0002	0
379	YGGNNAAGP	mev	YGGNNAAGP	YGGNNAAGP	0.0002	-99.9	0.0002	0
380	GGNNAAGPG	mev	GGNNAAGPG	GGNNAAGPG	0	-99.9	0	0
381	GNNAAGPGP	mev	GNNAAGPGP	GNNAAGPGP	0.0005	-99.9	0.0005	0
382	NNAAGPGPG	mev	NNAAGPGPG	NNAAGPGPG	0.0001	-99.9	0.0001	0
383	NAAGPGPGP	mev	NAAGPGPGP	NAAGPGPGP	0.0054	-99.9	0.0054	0
384	AAGPGPGPD	mev	AAGPGPGPD	AAGPGPGPD	0.0003	-99.9	0.0003	0
385	AGPGPGPDS	mev	AGPGPGPDS	AGPGPGPDS	0.0004	-99.9	0.0004	0
386	GPGPGPDST	mev	GPGPGPDST	GPGPGPDST	0.0012	-99.9	0.0012	0
387	PGPGPDSTL	mev	PGPGPDSTL	PGPGPDSTL	0.0259	-99.9	0.0259	0
388	GPGPDSTLS	mev	GPGPDSTLS	GPGPDSTLS	0.0002	-99.9	0.0002	0
389	PGPDSTLSI	mev	PGPDSTLSI	PGPDSTLSI	0.0585	-99.9	0.0585	0
390	GPDSTLSIY	mev	GPDSTLSIY	GPDSTLSIY	0.0118	-99.9	0.0118	0
391	PDSTLSIYQ	mev	PDSTLSIYQ	PDSTLSIYQ	0	-99.9	0	0
392	DSTLSIYQY	mev	DSTLSIYQY	DSTLSIYQY	0.0198	-99.9	0.0198	0
393	STLSIYQYG	mev	STLSIYQYG	STLSIYQYG	0.0072	-99.9	0.0072	0
394	TLSIYQYGS	mev	TLSIYQYGS	TLSIYQYGS	0.0003	-99.9	0.0003	0
395	LSIYQYGSA	mev	LSIYQYGSA	LSIYQYGSA	0.0029	-99.9	0.0029	0
396	SIYQYGSAN	mev	SIYQYGSAN	SIYQYGSAN	0.0019	-99.9	0.0019	0
397	IYQYGSANA	mev	IYQYGSANA	IYQYGSANA	0.0089	-99.9	0.0089	0
398	YQYGSANAG	mev	YQYGSANAG	YQYGSANAG	0.0063	-99.9	0.0063	0
399	QYGSANAGP	mev	QYGSANAGP	QYGSANAGP	0.0004	-99.9	0.0004	0
400	YGSANAGPG	mev	YGSANAGPG	YGSANAGPG	0.0001	-99.9	0.0001	0
401	GSANAGPGP	mev	GSANAGPGP	GSANAGPGP	0.0012	-99.9	0.0012	0
402	SANAGPGPG	mev	SANAGPGPG	SANAGPGPG	0.0003	-99.9	0.0003	0
403	ANAGPGPGA	mev	ANAGPGPGA	ANAGPGPGA	0.0176	-99.9	0.0176	0
404	NAGPGPGAD	mev	NAGPGPGAD	NAGPGPGAD	0.0002	-99.9	0.0002	0
405	AGPGPGADV	mev	AGPGPGADV	AGPGPGADV	0.0215	-99.9	0.0215	0
406	GPGPGADVG	mev	GPGPGADVG	GPGPGADVG	0.0001	-99.9	0.0001	0
407	PGPGADVGQ	mev	PGPGADVGQ	PGPGADVGQ	0	-99.9	0	0
408	GPGADVGQG	mev	GPGADVGQG	GPGADVGQG	0	-99.9	0	0
409	PGADVGQGA	mev	PGADVGQGA	PGADVGQGA	0.0024	-99.9	0.0024	0
410	GADVGQGAD	mev	GADVGQGAD	GADVGQGAD	0	-99.9	0	0
411	ADVGQGADN	mev	ADVGQGADN	ADVGQGADN	0	-99.9	0	0
412	DVGQGADNS	mev	DVGQGADNS	DVGQGADNS	0.0002	-99.9	0.0002	0
413	VGQGADNST	mev	VGQGADNST	VGQGADNST	0.001	-99.9	0.001	0
414	GQGADNSTI	mev	GQGADNSTI	GQGADNSTI	0.0302	-99.9	0.0302	0
415	QGADNSTIE	mev	QGADNSTIE	QGADNSTIE	0.0009	-99.9	0.0009	0
416	GADNSTIEL	mev	GADNSTIEL	GADNSTIEL	0.0879	-99.9	0.0879	0
417	ADNSTIELT	mev	ADNSTIELT	ADNSTIELT	0.0007	-99.9	0.0007	0
418	DNSTIELTG	mev	DNSTIELTG	DNSTIELTG	0.0024	-99.9	0.0024	0
419	NSTIELTGP	mev	NSTIELTGP	NSTIELTGP	0.0004	-99.9	0.0004	0
420	STIELTGPG	mev	STIELTGPG	STIELTGPG	0.0003	-99.9	0.0003	0
421	TIELTGPGP	mev	TIELTGPGP	TIELTGPGP	0.0001	-99.9	0.0001	0
422	IELTGPGPG	mev	IELTGPGPG	IELTGPGPG	0.0002	-99.9	0.0002	0
423	ELTGPGPGV	mev	ELTGPGPGV	ELTGPGPGV	0.0117	-99.9	0.0117	0
424	LTGPGPGVV	mev	LTGPGPGVV	LTGPGPGVV	0.0477	-99.9	0.0477	0
425	TGPGPGVVP	mev	TGPGPGVVP	TGPGPGVVP	0.0032	-99.9	0.0032	0
426	GPGPGVVPQ	mev	GPGPGVVPQ	GPGPGVVPQ	0.0003	-99.9	0.0003	0
427	PGPGVVPQW	mev	PGPGVVPQW	PGPGVVPQW	0.0609	-99.9	0.0609	0
428	GPGVVPQWG	mev	GPGVVPQWG	GPGVVPQWG	0.0002	-99.9	0.0002	0
429	PGVVPQWGG	mev	PGVVPQWGG	PGVVPQWGG	0	-99.9	0	0
430	GVVPQWGGG	mev	GVVPQWGGG	GVVPQWGGG	0.0001	-99.9	0.0001	0
431	VVPQWGGGG	mev	VVPQWGGGG	VVPQWGGGG	0.0001	-99.9	0.0001	0
432	VPQWGGGGN	mev	VPQWGGGGN	VPQWGGGGN	0	-99.9	0	0
433	PQWGGGGNH	mev	PQWGGGGNH	PQWGGGGNH	0.0001	-99.9	0.0001	0
434	QWGGGGNHN	mev	QWGGGGNHN	QWGGGGNHN	0	-99.9	0	0
435	WGGGGNHNG	mev	WGGGGNHNG	WGGGGNHNG	0	-99.9	0	0
436	GGGGNHNGG	mev	GGGGNHNGG	GGGGNHNGG	0	-99.9	0	0
437	GGGNHNGGG	mev	GGGNHNGGG	GGGNHNGGG	0	-99.9	0	0
438	GGNHNGGGK	mev	GGNHNGGGK	GGNHNGGGK	0.0001	-99.9	0.0001	0
439	GNHNGGGKK	mev	GNHNGGGKK	GNHNGGGKK	0.0003	-99.9	0.0003	0
440	NHNGGGKKG	mev	NHNGGGKKG	NHNGGGKKG	0.0015	-99.9	0.0015	0
441	HNGGGKKGG	mev	HNGGGKKGG	HNGGGKKGG	0.0002	-99.9	0.0002	0
442	NGGGKKGGG	mev	NGGGKKGGG	NGGGKKGGG	0.0001	-99.9	0.0001	0
443	GGGKKGGGG	mev	GGGKKGGGG	GGGKKGGGG	0	-99.9	0	0
444	GGKKGGGGN	mev	GGKKGGGGN	GGKKGGGGN	0	-99.9	0	0
445	GKKGGGGNH	mev	GKKGGGGNH	GKKGGGGNH	0.0003	-99.9	0.0003	0
446	KKGGGGNHN	mev	KKGGGGNHN	KKGGGGNHN	0	-99.9	0	0
447	KGGGGNHNG	mev	KGGGGNHNG	KGGGGNHNG	0.0003	-99.9	0.0003	0
448	GGGGNHNGG	mev	GGGGNHNGG	GGGGNHNGG	0	-99.9	0	0
449	GGGNHNGGG	mev	GGGNHNGGG	GGGNHNGGG	0	-99.9	0	0
450	GGNHNGGGN	mev	GGNHNGGGN	GGNHNGGGN	0	-99.9	0	0
451	GNHNGGGNS	mev	GNHNGGGNS	GNHNGGGNS	0.0001	-99.9	0.0001	0
452	NHNGGGNSS	mev	NHNGGGNSS	NHNGGGNSS	0.0049	-99.9	0.0049	0
453	HNGGGNSSG	mev	HNGGGNSSG	HNGGGNSSG	0.0002	-99.9	0.0002	0
454	NGGGNSSGK	mev	NGGGNSSGK	NGGGNSSGK	0.0003	-99.9	0.0003	0
455	GGGNSSGKK	mev	GGGNSSGKK	GGGNSSGKK	0	-99.9	0	0
456	GGNSSGKKP	mev	GGNSSGKKP	GGNSSGKKP	0.0008	-99.9	0.0008	0
457	GNSSGKKPQ	mev	GNSSGKKPQ	GNSSGKKPQ	0	-99.9	0	0
458	NSSGKKPQW	mev	NSSGKKPQW	NSSGKKPQW	0.1276	-99.9	0.1276	0
459	SSGKKPQWG	mev	SSGKKPQWG	SSGKKPQWG	0.0013	-99.9	0.0013	0
460	SGKKPQWGG	mev	SGKKPQWGG	SGKKPQWGG	0.0036	-99.9	0.0036	0
461	GKKPQWGGG	mev	GKKPQWGGG	GKKPQWGGG	0.0002	-99.9	0.0002	0
462	KKPQWGGGG	mev	KKPQWGGGG	KKPQWGGGG	0.0002	-99.9	0.0002	0
463	KPQWGGGGN	mev	KPQWGGGGN	KPQWGGGGN	0	-99.9	0	0
464	PQWGGGGNH	mev	PQWGGGGNH	PQWGGGGNH	0.0001	-99.9	0.0001	0
465	QWGGGGNHN	mev	QWGGGGNHN	QWGGGGNHN	0	-99.9	0	0
466	WGGGGNHNG	mev	WGGGGNHNG	WGGGGNHNG	0	-99.9	0	0
467	GGGGNHNGG	mev	GGGGNHNGG	GGGGNHNGG	0	-99.9	0	0
468	GGGNHNGGG	mev	GGGNHNGGG	GGGNHNGGG	0	-99.9	0	0
469	GGNHNGGGN	mev	GGNHNGGGN	GGNHNGGGN	0	-99.9	0	0
470	GNHNGGGNS	mev	GNHNGGGNS	GNHNGGGNS	0.0001	-99.9	0.0001	0
471	NHNGGGNSS	mev	NHNGGGNSS	NHNGGGNSS	0.0049	-99.9	0.0049	0
472	HNGGGNSSK	mev	HNGGGNSSK	HNGGGNSSK	0.0005	-99.9	0.0005	0
473	NGGGNSSKK	mev	NGGGNSSKK	NGGGNSSKK	0.0005	-99.9	0.0005	0
474	GGGNSSKKH	mev	GGGNSSKKH	GGGNSSKKH	0.0001	-99.9	0.0001	0
475	GGNSSKKHN	mev	GGNSSKKHN	GGNSSKKHN	0.0001	-99.9	0.0001	0
476	GNSSKKHNG	mev	GNSSKKHNG	GNSSKKHNG	0.0025	-99.9	0.0025	0
477	NSSKKHNGG	mev	NSSKKHNGG	NSSKKHNGG	0.003	-99.9	0.003	0
478	SSKKHNGGG	mev	SSKKHNGGG	SSKKHNGGG	0.0006	-99.9	0.0006	0
479	SKKHNGGGN	mev	SKKHNGGGN	SKKHNGGGN	0.0001	-99.9	0.0001	0
480	KKHNGGGNS	mev	KKHNGGGNS	KKHNGGGNS	0.0008	-99.9	0.0008	0
481	KHNGGGNSS	mev	KHNGGGNSS	KHNGGGNSS	0.0026	-99.9	0.0026	0
482	HNGGGNSSG	mev	HNGGGNSSG	HNGGGNSSG	0.0002	-99.9	0.0002	0
483	NGGGNSSGP	mev	NGGGNSSGP	NGGGNSSGP	0.0003	-99.9	0.0003	0
484	GGGNSSGPD	mev	GGGNSSGPD	GGGNSSGPD	0	-99.9	0	0
485	GGNSSGPDS	mev	GGNSSGPDS	GGNSSGPDS	0.0001	-99.9	0.0001	0
486	GNSSGPDST	mev	GNSSGPDST	GNSSGPDST	0.0006	-99.9	0.0006	0
487	NSSGPDSTL	mev	NSSGPDSTL	NSSGPDSTL	0.0943	-99.9	0.0943	0
488	SSGPDSTLS	mev	SSGPDSTLS	SSGPDSTLS	0.0007	-99.9	0.0007	0
489	SGPDSTLSI	mev	SGPDSTLSI	SGPDSTLSI	0.2043	-99.9	0.2043	0
490	GPDSTLSIK	mev	GPDSTLSIK	GPDSTLSIK	0.0004	-99.9	0.0004	0
491	PDSTLSIKK	mev	PDSTLSIKK	PDSTLSIKK	0.0002	-99.9	0.0002	0
492	DSTLSIKKV	mev	DSTLSIKKV	DSTLSIKKV	0.055	-99.9	0.055	0
493	STLSIKKVV	mev	STLSIKKVV	STLSIKKVV	0.1068	-99.9	0.1068	0
494	TLSIKKVVP	mev	TLSIKKVVP	TLSIKKVVP	0.0074	-99.9	0.0074	0
495	LSIKKVVPQ	mev	LSIKKVVPQ	LSIKKVVPQ	0.0033	-99.9	0.0033	0
496	SIKKVVPQW	mev	SIKKVVPQW	SIKKVVPQW	0.1979	-99.9	0.1979	0
497	IKKVVPQWG	mev	IKKVVPQWG	IKKVVPQWG	0.0012	-99.9	0.0012	0
498	KKVVPQWGG	mev	KKVVPQWGG	KKVVPQWGG	0.0003	-99.9	0.0003	0
499	KVVPQWGGG	mev	KVVPQWGGG	KVVPQWGGG	0.0003	-99.9	0.0003	0
500	VVPQWGGGG	mev	VVPQWGGGG	VVPQWGGGG	0.0001	-99.9	0.0001	0
501	VPQWGGGGN	mev	VPQWGGGGN	VPQWGGGGN	0	-99.9	0	0
502	PQWGGGGNH	mev	PQWGGGGNH	PQWGGGGNH	0.0001	-99.9	0.0001	0
503	QWGGGGNHN	mev	QWGGGGNHN	QWGGGGNHN	0	-99.9	0	0
504	WGGGGNHNG	mev	WGGGGNHNG	WGGGGNHNG	0	-99.9	0	0
505	GGGGNHNGG	mev	GGGGNHNGG	GGGGNHNGG	0	-99.9	0	0
506	GGGNHNGGK	mev	GGGNHNGGK	GGGNHNGGK	0	-99.9	0	0
507	GGNHNGGKK	mev	GGNHNGGKK	GGNHNGGKK	0.0001	-99.9	0.0001	0
508	GNHNGGKKS	mev	GNHNGGKKS	GNHNGGKKS	0.0003	-99.9	0.0003	0
509	NHNGGKKSG	mev	NHNGGKKSG	NHNGGKKSG	0.0023	-99.9	0.0023	0
510	HNGGKKSGY	mev	HNGGKKSGY	HNGGKKSGY	0.0048	-99.9	0.0048	0
511	NGGKKSGYG	mev	NGGKKSGYG	NGGKKSGYG	0.0008	-99.9	0.0008	0
512	GGKKSGYGN	mev	GGKKSGYGN	GGKKSGYGN	0.0001	-99.9	0.0001	0
513	GKKSGYGNG	mev	GKKSGYGNG	GKKSGYGNG	0.0001	-99.9	0.0001	0
514	KKSGYGNGA	mev	KKSGYGNGA	KKSGYGNGA	0.0088	-99.9	0.0088	0
515	KSGYGNGAD	mev	KSGYGNGAD	KSGYGNGAD	0	-99.9	0	0
516	SGYGNGADV	mev	SGYGNGADV	SGYGNGADV	0.062	-99.9	0.062	0
517	GYGNGADVG	mev	GYGNGADVG	GYGNGADVG	0	-99.9	0	0
518	YGNGADVGQ	mev	YGNGADVGQ	YGNGADVGQ	0.0001	-99.9	0.0001	0
519	GNGADVGQG	mev	GNGADVGQG	GNGADVGQG	0	-99.9	0	0
520	NGADVGQGA	mev	NGADVGQGA	NGADVGQGA	0.015	-99.9	0.015	0
521	GADVGQGAD	mev	GADVGQGAD	GADVGQGAD	0	-99.9	0	0
522	ADVGQGADN	mev	ADVGQGADN	ADVGQGADN	0	-99.9	0	0
523	DVGQGADNS	mev	DVGQGADNS	DVGQGADNS	0.0002	-99.9	0.0002	0

## Sheet: Gaga-BF1_004-01-01
Supplementary Table S14 shows MHC epitopes predicted NETMHCpan 4.1 from chicken MHC alleles (Name of Allele is represented as sheet name)
Pos	Peptide	ID	core	icore	EL-score	EL_Rank	Ave	NB
0	MIKLKFGVF	mev	MIKLKFGVF	MIKLKFGVF	0.0648	-99.9	0.0648	0
1	IKLKFGVFF	mev	IKLKFGVFF	IKLKFGVFF	0.1266	-99.9	0.1266	0
2	KLKFGVFFT	mev	KLKFGVFFT	KLKFGVFFT	0.0034	-99.9	0.0034	0
3	LKFGVFFTV	mev	LKFGVFFTV	LKFGVFFTV	0.1958	-99.9	0.1958	0
4	KFGVFFTVL	mev	KFGVFFTVL	KFGVFFTVL	0.0587	-99.9	0.0587	0
5	FGVFFTVLL	mev	FGVFFTVLL	FGVFFTVLL	0.1561	-99.9	0.1561	0
6	GVFFTVLLS	mev	GVFFTVLLS	GVFFTVLLS	0.0023	-99.9	0.0023	0
7	VFFTVLLSS	mev	VFFTVLLSS	VFFTVLLSS	0.0044	-99.9	0.0044	0
8	FFTVLLSSA	mev	FFTVLLSSA	FFTVLLSSA	0.005	-99.9	0.005	0
9	FTVLLSSAY	mev	FTVLLSSAY	FTVLLSSAY	0.0617	-99.9	0.0617	0
10	TVLLSSAYA	mev	TVLLSSAYA	TVLLSSAYA	0.0148	-99.9	0.0148	0
11	VLLSSAYAH	mev	VLLSSAYAH	VLLSSAYAH	0.0104	-99.9	0.0104	0
12	LLSSAYAHG	mev	LLSSAYAHG	LLSSAYAHG	0.002	-99.9	0.002	0
13	LSSAYAHGT	mev	LSSAYAHGT	LSSAYAHGT	0.0022	-99.9	0.0022	0
14	SSAYAHGTP	mev	SSAYAHGTP	SSAYAHGTP	0.0097	-99.9	0.0097	0
15	SAYAHGTPQ	mev	SAYAHGTPQ	SAYAHGTPQ	0.0175	-99.9	0.0175	0
16	AYAHGTPQN	mev	AYAHGTPQN	AYAHGTPQN	0.0009	-99.9	0.0009	0
17	YAHGTPQNI	mev	YAHGTPQNI	YAHGTPQNI	0.2779	-99.9	0.2779	0
18	AHGTPQNIT	mev	AHGTPQNIT	AHGTPQNIT	0.005	-99.9	0.005	0
19	HGTPQNITD	mev	HGTPQNITD	HGTPQNITD	0.0014	-99.9	0.0014	0
20	GTPQNITDL	mev	GTPQNITDL	GTPQNITDL	0.0663	-99.9	0.0663	0
21	TPQNITDLC	mev	TPQNITDLC	TPQNITDLC	0.0073	-99.9	0.0073	0
22	PQNITDLCA	mev	PQNITDLCA	PQNITDLCA	0.0012	-99.9	0.0012	0
23	QNITDLCAE	mev	QNITDLCAE	QNITDLCAE	0.0007	-99.9	0.0007	0
24	NITDLCAEY	mev	NITDLCAEY	NITDLCAEY	0.0366	-99.9	0.0366	0
25	ITDLCAEYH	mev	ITDLCAEYH	ITDLCAEYH	0.0011	-99.9	0.0011	0
26	TDLCAEYHN	mev	TDLCAEYHN	TDLCAEYHN	0.0007	-99.9	0.0007	0
27	DLCAEYHNT	mev	DLCAEYHNT	DLCAEYHNT	0.0038	-99.9	0.0038	0
28	LCAEYHNTQ	mev	LCAEYHNTQ	LCAEYHNTQ	0.0032	-99.9	0.0032	0
29	CAEYHNTQI	mev	CAEYHNTQI	CAEYHNTQI	0.0225	-99.9	0.0225	0
30	AEYHNTQIY	mev	AEYHNTQIY	AEYHNTQIY	0.2326	-99.9	0.2326	0
31	EYHNTQIYT	mev	EYHNTQIYT	EYHNTQIYT	0.0044	-99.9	0.0044	0
32	YHNTQIYTL	mev	YHNTQIYTL	YHNTQIYTL	0.4605	-99.9	0.4605	0
33	HNTQIYTLN	mev	HNTQIYTLN	HNTQIYTLN	0.0023	-99.9	0.0023	0
34	NTQIYTLND	mev	NTQIYTLND	NTQIYTLND	0.0005	-99.9	0.0005	0
35	TQIYTLNDK	mev	TQIYTLNDK	TQIYTLNDK	0.0181	-99.9	0.0181	0
36	QIYTLNDKI	mev	QIYTLNDKI	QIYTLNDKI	0.0869	-99.9	0.0869	0
37	IYTLNDKIF	mev	IYTLNDKIF	IYTLNDKIF	0.0334	-99.9	0.0334	0
38	YTLNDKIFS	mev	YTLNDKIFS	YTLNDKIFS	0.0041	-99.9	0.0041	0
39	TLNDKIFSY	mev	TLNDKIFSY	TLNDKIFSY	0.258	-99.9	0.258	0
40	LNDKIFSYT	mev	LNDKIFSYT	LNDKIFSYT	0.0153	-99.9	0.0153	0
41	NDKIFSYTE	mev	NDKIFSYTE	NDKIFSYTE	0.0281	-99.9	0.0281	0
42	DKIFSYTES	mev	DKIFSYTES	DKIFSYTES	0.0069	-99.9	0.0069	0
43	KIFSYTESL	mev	KIFSYTESL	KIFSYTESL	0.3245	-99.9	0.3245	0
44	IFSYTESLA	mev	IFSYTESLA	IFSYTESLA	0.0025	-99.9	0.0025	0
45	FSYTESLAG	mev	FSYTESLAG	FSYTESLAG	0.021	-99.9	0.021	0
46	SYTESLAGK	mev	SYTESLAGK	SYTESLAGK	0.004	-99.9	0.004	0
47	YTESLAGKR	mev	YTESLAGKR	YTESLAGKR	0.0017	-99.9	0.0017	0
48	TESLAGKRE	mev	TESLAGKRE	TESLAGKRE	0.0098	-99.9	0.0098	0
49	ESLAGKREM	mev	ESLAGKREM	ESLAGKREM	0.058	-99.9	0.058	0
50	SLAGKREMA	mev	SLAGKREMA	SLAGKREMA	0.0201	-99.9	0.0201	0
51	LAGKREMAI	mev	LAGKREMAI	LAGKREMAI	0.0481	-99.9	0.0481	0
52	AGKREMAII	mev	AGKREMAII	AGKREMAII	0.0373	-99.9	0.0373	0
53	GKREMAIIT	mev	GKREMAIIT	GKREMAIIT	0.0076	-99.9	0.0076	0
54	KREMAIITF	mev	KREMAIITF	KREMAIITF	0.1297	-99.9	0.1297	0
55	REMAIITFK	mev	REMAIITFK	REMAIITFK	0.0462	-99.9	0.0462	0
56	EMAIITFKN	mev	EMAIITFKN	EMAIITFKN	0.0021	-99.9	0.0021	0
57	MAIITFKNG	mev	MAIITFKNG	MAIITFKNG	0.003	-99.9	0.003	0
58	AIITFKNGA	mev	AIITFKNGA	AIITFKNGA	0.0191	-99.9	0.0191	0
59	IITFKNGAI	mev	IITFKNGAI	IITFKNGAI	0.0048	-99.9	0.0048	0
60	ITFKNGAIF	mev	ITFKNGAIF	ITFKNGAIF	0.1654	-99.9	0.1654	0
61	TFKNGAIFQ	mev	TFKNGAIFQ	TFKNGAIFQ	0.0012	-99.9	0.0012	0
62	FKNGAIFQV	mev	FKNGAIFQV	FKNGAIFQV	0.2179	-99.9	0.2179	0
63	KNGAIFQVE	mev	KNGAIFQVE	KNGAIFQVE	0.0109	-99.9	0.0109	0
64	NGAIFQVEV	mev	NGAIFQVEV	NGAIFQVEV	0.1737	-99.9	0.1737	0
65	GAIFQVEVP	mev	GAIFQVEVP	GAIFQVEVP	0.01	-99.9	0.01	0
66	AIFQVEVPG	mev	AIFQVEVPG	AIFQVEVPG	0.0036	-99.9	0.0036	0
67	IFQVEVPGS	mev	IFQVEVPGS	IFQVEVPGS	0.0003	-99.9	0.0003	0
68	FQVEVPGSQ	mev	FQVEVPGSQ	FQVEVPGSQ	0.0324	-99.9	0.0324	0
69	QVEVPGSQH	mev	QVEVPGSQH	QVEVPGSQH	0.0014	-99.9	0.0014	0
70	VEVPGSQHI	mev	VEVPGSQHI	VEVPGSQHI	0.3805	-99.9	0.3805	0
71	EVPGSQHID	mev	EVPGSQHID	EVPGSQHID	0.0022	-99.9	0.0022	0
72	VPGSQHIDS	mev	VPGSQHIDS	VPGSQHIDS	0.0006	-99.9	0.0006	0
73	PGSQHIDSQ	mev	PGSQHIDSQ	PGSQHIDSQ	0.0005	-99.9	0.0005	0
74	GSQHIDSQK	mev	GSQHIDSQK	GSQHIDSQK	0.0027	-99.9	0.0027	0
75	SQHIDSQKK	mev	SQHIDSQKK	SQHIDSQKK	0.035	-99.9	0.035	0
76	QHIDSQKKA	mev	QHIDSQKKA	QHIDSQKKA	0.0331	-99.9	0.0331	0
77	HIDSQKKAI	mev	HIDSQKKAI	HIDSQKKAI	0.0227	-99.9	0.0227	0
78	IDSQKKAIE	mev	IDSQKKAIE	IDSQKKAIE	0.0061	-99.9	0.0061	0
79	DSQKKAIER	mev	DSQKKAIER	DSQKKAIER	0.0094	-99.9	0.0094	0
80	SQKKAIERM	mev	SQKKAIERM	SQKKAIERM	0.3602	-99.9	0.3602	0
81	QKKAIERMK	mev	QKKAIERMK	QKKAIERMK	0.003	-99.9	0.003	0
82	KKAIERMKD	mev	KKAIERMKD	KKAIERMKD	0.0005	-99.9	0.0005	0
83	KAIERMKDT	mev	KAIERMKDT	KAIERMKDT	0.0056	-99.9	0.0056	0
84	AIERMKDTL	mev	AIERMKDTL	AIERMKDTL	0.0434	-99.9	0.0434	0
85	IERMKDTLR	mev	IERMKDTLR	IERMKDTLR	0.0088	-99.9	0.0088	0
86	ERMKDTLRI	mev	ERMKDTLRI	ERMKDTLRI	0.0842	-99.9	0.0842	0
87	RMKDTLRIA	mev	RMKDTLRIA	RMKDTLRIA	0.0244	-99.9	0.0244	0
88	MKDTLRIAY	mev	MKDTLRIAY	MKDTLRIAY	0.1094	-99.9	0.1094	0
89	KDTLRIAYL	mev	KDTLRIAYL	KDTLRIAYL	0.2002	-99.9	0.2002	0
90	DTLRIAYLT	mev	DTLRIAYLT	DTLRIAYLT	0.0104	-99.9	0.0104	0
91	TLRIAYLTE	mev	TLRIAYLTE	TLRIAYLTE	0.0049	-99.9	0.0049	0
92	LRIAYLTEA	mev	LRIAYLTEA	LRIAYLTEA	0.0378	-99.9	0.0378	0
93	RIAYLTEAK	mev	RIAYLTEAK	RIAYLTEAK	0.0036	-99.9	0.0036	0
94	IAYLTEAKV	mev	IAYLTEAKV	IAYLTEAKV	0.122	-99.9	0.122	0
95	AYLTEAKVE	mev	AYLTEAKVE	AYLTEAKVE	0.0014	-99.9	0.0014	0
96	YLTEAKVEK	mev	YLTEAKVEK	YLTEAKVEK	0.0125	-99.9	0.0125	0
97	LTEAKVEKL	mev	LTEAKVEKL	LTEAKVEKL	0.1071	-99.9	0.1071	0
98	TEAKVEKLC	mev	TEAKVEKLC	TEAKVEKLC	0.0576	-99.9	0.0576	0
99	EAKVEKLCV	mev	EAKVEKLCV	EAKVEKLCV	0.022	-99.9	0.022	0
100	AKVEKLCVW	mev	AKVEKLCVW	AKVEKLCVW	0.0875	-99.9	0.0875	0
101	KVEKLCVWN	mev	KVEKLCVWN	KVEKLCVWN	0.0001	-99.9	0.0001	0
102	VEKLCVWNN	mev	VEKLCVWNN	VEKLCVWNN	0.001	-99.9	0.001	0
103	EKLCVWNNK	mev	EKLCVWNNK	EKLCVWNNK	0.0008	-99.9	0.0008	0
104	KLCVWNNKT	mev	KLCVWNNKT	KLCVWNNKT	0.0007	-99.9	0.0007	0
105	LCVWNNKTP	mev	LCVWNNKTP	LCVWNNKTP	0.0002	-99.9	0.0002	0
106	CVWNNKTPH	mev	CVWNNKTPH	CVWNNKTPH	0.0026	-99.9	0.0026	0
107	VWNNKTPHA	mev	VWNNKTPHA	VWNNKTPHA	0.0128	-99.9	0.0128	0
108	WNNKTPHAI	mev	WNNKTPHAI	WNNKTPHAI	0.213	-99.9	0.213	0
109	NNKTPHAIA	mev	NNKTPHAIA	NNKTPHAIA	0.0308	-99.9	0.0308	0
110	NKTPHAIAA	mev	NKTPHAIAA	NKTPHAIAA	0.0446	-99.9	0.0446	0
111	KTPHAIAAI	mev	KTPHAIAAI	KTPHAIAAI	0.1161	-99.9	0.1161	0
112	TPHAIAAIS	mev	TPHAIAAIS	TPHAIAAIS	0.0029	-99.9	0.0029	0
113	PHAIAAISM	mev	PHAIAAISM	PHAIAAISM	0.0397	-99.9	0.0397	0
114	HAIAAISMA	mev	HAIAAISMA	HAIAAISMA	0.0487	-99.9	0.0487	0
115	AIAAISMAN	mev	AIAAISMAN	AIAAISMAN	0.0024	-99.9	0.0024	0
116	IAAISMANE	mev	IAAISMANE	IAAISMANE	0.0047	-99.9	0.0047	0
117	AAISMANEA	mev	AAISMANEA	AAISMANEA	0.0504	-99.9	0.0504	0
118	AISMANEAA	mev	AISMANEAA	AISMANEAA	0.0043	-99.9	0.0043	0
119	ISMANEAAA	mev	ISMANEAAA	ISMANEAAA	0.0145	-99.9	0.0145	0
120	SMANEAAAK	mev	SMANEAAAK	SMANEAAAK	0.0038	-99.9	0.0038	0
121	MANEAAAKG	mev	MANEAAAKG	MANEAAAKG	0.0111	-99.9	0.0111	0
122	ANEAAAKGG	mev	ANEAAAKGG	ANEAAAKGG	0.0002	-99.9	0.0002	0
123	NEAAAKGGG	mev	NEAAAKGGG	NEAAAKGGG	0.0005	-99.9	0.0005	0
124	EAAAKGGGN	mev	EAAAKGGGN	EAAAKGGGN	0	-99.9	0	0
125	AAAKGGGNH	mev	AAAKGGGNH	AAAKGGGNH	0.0025	-99.9	0.0025	0
126	AAKGGGNHN	mev	AAKGGGNHN	AAKGGGNHN	0.0012	-99.9	0.0012	0
127	AKGGGNHNG	mev	AKGGGNHNG	AKGGGNHNG	0.0007	-99.9	0.0007	0
128	KGGGNHNGG	mev	KGGGNHNGG	KGGGNHNGG	0.0001	-99.9	0.0001	0
129	GGGNHNGGG	mev	GGGNHNGGG	GGGNHNGGG	0	-99.9	0	0
130	GGNHNGGGA	mev	GGNHNGGGA	GGNHNGGGA	0.0002	-99.9	0.0002	0
131	GNHNGGGAA	mev	GNHNGGGAA	GNHNGGGAA	0.0021	-99.9	0.0021	0
132	NHNGGGAAY	mev	NHNGGGAAY	NHNGGGAAY	0.0466	-99.9	0.0466	0
133	HNGGGAAYG	mev	HNGGGAAYG	HNGGGAAYG	0.0006	-99.9	0.0006	0
134	NGGGAAYGG	mev	NGGGAAYGG	NGGGAAYGG	0.0004	-99.9	0.0004	0
135	GGGAAYGGN	mev	GGGAAYGGN	GGGAAYGGN	0	-99.9	0	0
136	GGAAYGGNH	mev	GGAAYGGNH	GGAAYGGNH	0.0005	-99.9	0.0005	0
137	GAAYGGNHN	mev	GAAYGGNHN	GAAYGGNHN	0.0006	-99.9	0.0006	0
138	AAYGGNHNG	mev	AAYGGNHNG	AAYGGNHNG	0.0189	-99.9	0.0189	0
139	AYGGNHNGG	mev	AYGGNHNGG	AYGGNHNGG	0.0003	-99.9	0.0003	0
140	YGGNHNGGG	mev	YGGNHNGGG	YGGNHNGGG	0.0001	-99.9	0.0001	0
141	GGNHNGGGN	mev	GGNHNGGGN	GGNHNGGGN	0	-99.9	0	0
142	GNHNGGGNA	mev	GNHNGGGNA	GNHNGGGNA	0.0015	-99.9	0.0015	0
143	NHNGGGNAA	mev	NHNGGGNAA	NHNGGGNAA	0.0062	-99.9	0.0062	0
144	HNGGGNAAY	mev	HNGGGNAAY	HNGGGNAAY	0.0357	-99.9	0.0357	0
145	NGGGNAAYG	mev	NGGGNAAYG	NGGGNAAYG	0.0003	-99.9	0.0003	0
146	GGGNAAYGG	mev	GGGNAAYGG	GGGNAAYGG	0.0002	-99.9	0.0002	0
147	GGNAAYGGG	mev	GGNAAYGGG	GGNAAYGGG	0.0002	-99.9	0.0002	0
148	GNAAYGGGG	mev	GNAAYGGGG	GNAAYGGGG	0.0003	-99.9	0.0003	0
149	NAAYGGGGN	mev	NAAYGGGGN	NAAYGGGGN	0.0001	-99.9	0.0001	0
150	AAYGGGGNH	mev	AAYGGGGNH	AAYGGGGNH	0.0096	-99.9	0.0096	0
151	AYGGGGNHN	mev	AYGGGGNHN	AYGGGGNHN	0.0012	-99.9	0.0012	0
152	YGGGGNHNG	mev	YGGGGNHNG	YGGGGNHNG	0.0037	-99.9	0.0037	0
153	GGGGNHNGG	mev	GGGGNHNGG	GGGGNHNGG	0.0001	-99.9	0.0001	0
154	GGGNHNGGA	mev	GGGNHNGGA	GGGNHNGGA	0.0002	-99.9	0.0002	0
155	GGNHNGGAA	mev	GGNHNGGAA	GGNHNGGAA	0.0006	-99.9	0.0006	0
156	GNHNGGAAY	mev	GNHNGGAAY	GNHNGGAAY	0.0445	-99.9	0.0445	0
157	NHNGGAAYG	mev	NHNGGAAYG	NHNGGAAYG	0.0025	-99.9	0.0025	0
158	HNGGAAYGN	mev	HNGGAAYGN	HNGGAAYGN	0.0001	-99.9	0.0001	0
159	NGGAAYGNH	mev	NGGAAYGNH	NGGAAYGNH	0.0009	-99.9	0.0009	0
160	GGAAYGNHN	mev	GGAAYGNHN	GGAAYGNHN	0.0004	-99.9	0.0004	0
161	GAAYGNHNG	mev	GAAYGNHNG	GAAYGNHNG	0.0027	-99.9	0.0027	0
162	AAYGNHNGG	mev	AAYGNHNGG	AAYGNHNGG	0.0077	-99.9	0.0077	0
163	AYGNHNGGG	mev	AYGNHNGGG	AYGNHNGGG	0.0001	-99.9	0.0001	0
164	YGNHNGGGN	mev	YGNHNGGGN	YGNHNGGGN	0.0001	-99.9	0.0001	0
165	GNHNGGGNS	mev	GNHNGGGNS	GNHNGGGNS	0.0003	-99.9	0.0003	0
166	NHNGGGNSA	mev	NHNGGGNSA	NHNGGGNSA	0.0081	-99.9	0.0081	0
167	HNGGGNSAA	mev	HNGGGNSAA	HNGGGNSAA	0.0046	-99.9	0.0046	0
168	NGGGNSAAY	mev	NGGGNSAAY	NGGGNSAAY	0.0282	-99.9	0.0282	0
169	GGGNSAAYS	mev	GGGNSAAYS	GGGNSAAYS	0.0005	-99.9	0.0005	0
170	GGNSAAYSG	mev	GGNSAAYSG	GGNSAAYSG	0.0031	-99.9	0.0031	0
171	GNSAAYSGY	mev	GNSAAYSGY	GNSAAYSGY	0.0218	-99.9	0.0218	0
172	NSAAYSGYG	mev	NSAAYSGYG	NSAAYSGYG	0.0006	-99.9	0.0006	0
173	SAAYSGYGN	mev	SAAYSGYGN	SAAYSGYGN	0.0013	-99.9	0.0013	0
174	AAYSGYGNG	mev	AAYSGYGNG	AAYSGYGNG	0.006	-99.9	0.006	0
175	AYSGYGNGA	mev	AYSGYGNGA	AYSGYGNGA	0.0068	-99.9	0.0068	0
176	YSGYGNGAD	mev	YSGYGNGAD	YSGYGNGAD	0.0003	-99.9	0.0003	0
177	SGYGNGADV	mev	SGYGNGADV	SGYGNGADV	0.0594	-99.9	0.0594	0
178	GYGNGADVG	mev	GYGNGADVG	GYGNGADVG	0.0001	-99.9	0.0001	0
179	YGNGADVGP	mev	YGNGADVGP	YGNGADVGP	0.0068	-99.9	0.0068	0
180	GNGADVGPG	mev	GNGADVGPG	GNGADVGPG	0.0001	-99.9	0.0001	0
181	NGADVGPGP	mev	NGADVGPGP	NGADVGPGP	0.0106	-99.9	0.0106	0
182	GADVGPGPG	mev	GADVGPGPG	GADVGPGPG	0.0003	-99.9	0.0003	0
183	ADVGPGPGL	mev	ADVGPGPGL	ADVGPGPGL	0.1452	-99.9	0.1452	0
184	DVGPGPGLK	mev	DVGPGPGLK	DVGPGPGLK	0.0026	-99.9	0.0026	0
185	VGPGPGLKV	mev	VGPGPGLKV	VGPGPGLKV	0.1418	-99.9	0.1418	0
186	GPGPGLKVA	mev	GPGPGLKVA	GPGPGLKVA	0.0064	-99.9	0.0064	0
187	PGPGLKVAA	mev	PGPGLKVAA	PGPGLKVAA	0.0043	-99.9	0.0043	0
188	GPGLKVAAF	mev	GPGLKVAAF	GPGLKVAAF	0.0715	-99.9	0.0715	0
189	PGLKVAAFA	mev	PGLKVAAFA	PGLKVAAFA	0.0019	-99.9	0.0019	0
190	GLKVAAFAA	mev	GLKVAAFAA	GLKVAAFAA	0.0078	-99.9	0.0078	0
191	LKVAAFAAI	mev	LKVAAFAAI	LKVAAFAAI	0.073	-99.9	0.073	0
192	KVAAFAAIV	mev	KVAAFAAIV	KVAAFAAIV	0.0461	-99.9	0.0461	0
193	VAAFAAIVV	mev	VAAFAAIVV	VAAFAAIVV	0.0948	-99.9	0.0948	0
194	AAFAAIVVS	mev	AAFAAIVVS	AAFAAIVVS	0.0187	-99.9	0.0187	0
195	AFAAIVVSG	mev	AFAAIVVSG	AFAAIVVSG	0.0053	-99.9	0.0053	0
196	FAAIVVSGS	mev	FAAIVVSGS	FAAIVVSGS	0.007	-99.9	0.007	0
197	AAIVVSGSA	mev	AAIVVSGSA	AAIVVSGSA	0.0173	-99.9	0.0173	0
198	AIVVSGSAG	mev	AIVVSGSAG	AIVVSGSAG	0.0005	-99.9	0.0005	0
199	IVVSGSAGP	mev	IVVSGSAGP	IVVSGSAGP	0.0032	-99.9	0.0032	0
200	VVSGSAGPG	mev	VVSGSAGPG	VVSGSAGPG	0.0004	-99.9	0.0004	0
201	VSGSAGPGP	mev	VSGSAGPGP	VSGSAGPGP	0.0012	-99.9	0.0012	0
202	SGSAGPGPG	mev	SGSAGPGPG	SGSAGPGPG	0.0006	-99.9	0.0006	0
203	GSAGPGPGS	mev	GSAGPGPGS	GSAGPGPGS	0.0012	-99.9	0.0012	0
204	SAGPGPGSI	mev	SAGPGPGSI	SAGPGPGSI	0.1005	-99.9	0.1005	0
205	AGPGPGSIY	mev	AGPGPGSIY	AGPGPGSIY	0.0731	-99.9	0.0731	0
206	GPGPGSIYQ	mev	GPGPGSIYQ	GPGPGSIYQ	0.0018	-99.9	0.0018	0
207	PGPGSIYQY	mev	PGPGSIYQY	PGPGSIYQY	0.0616	-99.9	0.0616	0
208	GPGSIYQYG	mev	GPGSIYQYG	GPGSIYQYG	0.0023	-99.9	0.0023	0
209	PGSIYQYGS	mev	PGSIYQYGS	PGSIYQYGS	0.0001	-99.9	0.0001	0
210	GSIYQYGSA	mev	GSIYQYGSA	GSIYQYGSA	0.0087	-99.9	0.0087	0
211	SIYQYGSAN	mev	SIYQYGSAN	SIYQYGSAN	0.0014	-99.9	0.0014	0
212	IYQYGSANA	mev	IYQYGSANA	IYQYGSANA	0.0058	-99.9	0.0058	0
213	YQYGSANAA	mev	YQYGSANAA	YQYGSANAA	0.1544	-99.9	0.1544	0
214	QYGSANAAL	mev	QYGSANAAL	QYGSANAAL	0.0468	-99.9	0.0468	0
215	YGSANAALA	mev	YGSANAALA	YGSANAALA	0.0238	-99.9	0.0238	0
216	GSANAALAL	mev	GSANAALAL	GSANAALAL	0.0998	-99.9	0.0998	0
217	SANAALALQ	mev	SANAALALQ	SANAALALQ	0.0086	-99.9	0.0086	0
218	ANAALALQG	mev	ANAALALQG	ANAALALQG	0.0102	-99.9	0.0102	0
219	NAALALQGP	mev	NAALALQGP	NAALALQGP	0.0071	-99.9	0.0071	0
220	AALALQGPG	mev	AALALQGPG	AALALQGPG	0.0005	-99.9	0.0005	0
221	ALALQGPGP	mev	ALALQGPGP	ALALQGPGP	0.0011	-99.9	0.0011	0
222	LALQGPGPG	mev	LALQGPGPG	LALQGPGPG	0.001	-99.9	0.001	0
223	ALQGPGPGS	mev	ALQGPGPGS	ALQGPGPGS	0.0011	-99.9	0.0011	0
224	LQGPGPGST	mev	LQGPGPGST	LQGPGPGST	0.0107	-99.9	0.0107	0
225	QGPGPGSTL	mev	QGPGPGSTL	QGPGPGSTL	0.1943	-99.9	0.1943	0
226	GPGPGSTLS	mev	GPGPGSTLS	GPGPGSTLS	0.0007	-99.9	0.0007	0
227	PGPGSTLSI	mev	PGPGSTLSI	PGPGSTLSI	0.0317	-99.9	0.0317	0
228	GPGSTLSIY	mev	GPGSTLSIY	GPGSTLSIY	0.0145	-99.9	0.0145	0
229	PGSTLSIYQ	mev	PGSTLSIYQ	PGSTLSIYQ	0.001	-99.9	0.001	0
230	GSTLSIYQY	mev	GSTLSIYQY	GSTLSIYQY	0.0416	-99.9	0.0416	0
231	STLSIYQYG	mev	STLSIYQYG	STLSIYQYG	0.0079	-99.9	0.0079	0
232	TLSIYQYGS	mev	TLSIYQYGS	TLSIYQYGS	0.0007	-99.9	0.0007	0
233	LSIYQYGSA	mev	LSIYQYGSA	LSIYQYGSA	0.0086	-99.9	0.0086	0
234	SIYQYGSAN	mev	SIYQYGSAN	SIYQYGSAN	0.0014	-99.9	0.0014	0
235	IYQYGSANA	mev	IYQYGSANA	IYQYGSANA	0.0058	-99.9	0.0058	0
236	YQYGSANAA	mev	YQYGSANAA	YQYGSANAA	0.1544	-99.9	0.1544	0
237	QYGSANAAL	mev	QYGSANAAL	QYGSANAAL	0.0468	-99.9	0.0468	0
238	YGSANAALG	mev	YGSANAALG	YGSANAALG	0.0024	-99.9	0.0024	0
239	GSANAALGP	mev	GSANAALGP	GSANAALGP	0.0015	-99.9	0.0015	0
240	SANAALGPG	mev	SANAALGPG	SANAALGPG	0.0014	-99.9	0.0014	0
241	ANAALGPGP	mev	ANAALGPGP	ANAALGPGP	0.0081	-99.9	0.0081	0
242	NAALGPGPG	mev	NAALGPGPG	NAALGPGPG	0.0018	-99.9	0.0018	0
243	AALGPGPGD	mev	AALGPGPGD	AALGPGPGD	0.0005	-99.9	0.0005	0
244	ALGPGPGDS	mev	ALGPGPGDS	ALGPGPGDS	0.0005	-99.9	0.0005	0
245	LGPGPGDST	mev	LGPGPGDST	LGPGPGDST	0.0032	-99.9	0.0032	0
246	GPGPGDSTL	mev	GPGPGDSTL	GPGPGDSTL	0.0434	-99.9	0.0434	0
247	PGPGDSTLS	mev	PGPGDSTLS	PGPGDSTLS	0	-99.9	0	0
248	GPGDSTLSI	mev	GPGDSTLSI	GPGDSTLSI	0.0501	-99.9	0.0501	0
249	PGDSTLSIY	mev	PGDSTLSIY	PGDSTLSIY	0.0051	-99.9	0.0051	0
250	GDSTLSIYQ	mev	GDSTLSIYQ	GDSTLSIYQ	0.0039	-99.9	0.0039	0
251	DSTLSIYQY	mev	DSTLSIYQY	DSTLSIYQY	0.0569	-99.9	0.0569	0
252	STLSIYQYG	mev	STLSIYQYG	STLSIYQYG	0.0079	-99.9	0.0079	0
253	TLSIYQYGS	mev	TLSIYQYGS	TLSIYQYGS	0.0007	-99.9	0.0007	0
254	LSIYQYGSA	mev	LSIYQYGSA	LSIYQYGSA	0.0086	-99.9	0.0086	0
255	SIYQYGSAN	mev	SIYQYGSAN	SIYQYGSAN	0.0014	-99.9	0.0014	0
256	IYQYGSANA	mev	IYQYGSANA	IYQYGSANA	0.0058	-99.9	0.0058	0
257	YQYGSANAA	mev	YQYGSANAA	YQYGSANAA	0.1544	-99.9	0.1544	0
258	QYGSANAAG	mev	QYGSANAAG	QYGSANAAG	0.0011	-99.9	0.0011	0
259	YGSANAAGP	mev	YGSANAAGP	YGSANAAGP	0.0024	-99.9	0.0024	0
260	GSANAAGPG	mev	GSANAAGPG	GSANAAGPG	0.0001	-99.9	0.0001	0
261	SANAAGPGP	mev	SANAAGPGP	SANAAGPGP	0.0059	-99.9	0.0059	0
262	ANAAGPGPG	mev	ANAAGPGPG	ANAAGPGPG	0.0007	-99.9	0.0007	0
263	NAAGPGPGS	mev	NAAGPGPGS	NAAGPGPGS	0.0022	-99.9	0.0022	0
264	AAGPGPGSD	mev	AAGPGPGSD	AAGPGPGSD	0.0003	-99.9	0.0003	0
265	AGPGPGSDI	mev	AGPGPGSDI	AGPGPGSDI	0.0497	-99.9	0.0497	0
266	GPGPGSDIT	mev	GPGPGSDIT	GPGPGSDIT	0.0002	-99.9	0.0002	0
267	PGPGSDITV	mev	PGPGSDITV	PGPGSDITV	0.0072	-99.9	0.0072	0
268	GPGSDITVG	mev	GPGSDITVG	GPGSDITVG	0.0007	-99.9	0.0007	0
269	PGSDITVGQ	mev	PGSDITVGQ	PGSDITVGQ	0.0008	-99.9	0.0008	0
270	GSDITVGQY	mev	GSDITVGQY	GSDITVGQY	0.0212	-99.9	0.0212	0
271	SDITVGQYG	mev	SDITVGQYG	SDITVGQYG	0.0265	-99.9	0.0265	0
272	DITVGQYGG	mev	DITVGQYGG	DITVGQYGG	0.0001	-99.9	0.0001	0
273	ITVGQYGGN	mev	ITVGQYGGN	ITVGQYGGN	0.0001	-99.9	0.0001	0
274	TVGQYGGNN	mev	TVGQYGGNN	TVGQYGGNN	0	-99.9	0	0
275	VGQYGGNNA	mev	VGQYGGNNA	VGQYGGNNA	0.0045	-99.9	0.0045	0
276	GQYGGNNAA	mev	GQYGGNNAA	GQYGGNNAA	0.0648	-99.9	0.0648	0
277	QYGGNNAAL	mev	QYGGNNAAL	QYGGNNAAL	0.0359	-99.9	0.0359	0
278	YGGNNAALG	mev	YGGNNAALG	YGGNNAALG	0.0014	-99.9	0.0014	0
279	GGNNAALGP	mev	GGNNAALGP	GGNNAALGP	0.0014	-99.9	0.0014	0
280	GNNAALGPG	mev	GNNAALGPG	GNNAALGPG	0.0004	-99.9	0.0004	0
281	NNAALGPGP	mev	NNAALGPGP	NNAALGPGP	0.0075	-99.9	0.0075	0
282	NAALGPGPG	mev	NAALGPGPG	NAALGPGPG	0.0018	-99.9	0.0018	0
283	AALGPGPGW	mev	AALGPGPGW	AALGPGPGW	0.0751	-99.9	0.0751	0
284	ALGPGPGWG	mev	ALGPGPGWG	ALGPGPGWG	0.0005	-99.9	0.0005	0
285	LGPGPGWGG	mev	LGPGPGWGG	LGPGPGWGG	0.0017	-99.9	0.0017	0
286	GPGPGWGGG	mev	GPGPGWGGG	GPGPGWGGG	0.0002	-99.9	0.0002	0
287	PGPGWGGGG	mev	PGPGWGGGG	PGPGWGGGG	0	-99.9	0	0
288	GPGWGGGGN	mev	GPGWGGGGN	GPGWGGGGN	0	-99.9	0	0
289	PGWGGGGNH	mev	PGWGGGGNH	PGWGGGGNH	0.0006	-99.9	0.0006	0
290	GWGGGGNHN	mev	GWGGGGNHN	GWGGGGNHN	0	-99.9	0	0
291	WGGGGNHNG	mev	WGGGGNHNG	WGGGGNHNG	0.0003	-99.9	0.0003	0
292	GGGGNHNGG	mev	GGGGNHNGG	GGGGNHNGG	0.0001	-99.9	0.0001	0
293	GGGNHNGGG	mev	GGGNHNGGG	GGGNHNGGG	0	-99.9	0	0
294	GGNHNGGGN	mev	GGNHNGGGN	GGNHNGGGN	0	-99.9	0	0
295	GNHNGGGNS	mev	GNHNGGGNS	GNHNGGGNS	0.0003	-99.9	0.0003	0
296	NHNGGGNSS	mev	NHNGGGNSS	NHNGGGNSS	0.0024	-99.9	0.0024	0
297	HNGGGNSSG	mev	HNGGGNSSG	HNGGGNSSG	0.0004	-99.9	0.0004	0
298	NGGGNSSGG	mev	NGGGNSSGG	NGGGNSSGG	0.0001	-99.9	0.0001	0
299	GGGNSSGGP	mev	GGGNSSGGP	GGGNSSGGP	0.0002	-99.9	0.0002	0
300	GGNSSGGPG	mev	GGNSSGGPG	GGNSSGGPG	0.0002	-99.9	0.0002	0
301	GNSSGGPGP	mev	GNSSGGPGP	GNSSGGPGP	0.0012	-99.9	0.0012	0
302	NSSGGPGPG	mev	NSSGGPGPG	NSSGGPGPG	0.0006	-99.9	0.0006	0
303	SSGGPGPGQ	mev	SSGGPGPGQ	SSGGPGPGQ	0.0008	-99.9	0.0008	0
304	SGGPGPGQW	mev	SGGPGPGQW	SGGPGPGQW	0.0879	-99.9	0.0879	0
305	GGPGPGQWG	mev	GGPGPGQWG	GGPGPGQWG	0.0006	-99.9	0.0006	0
306	GPGPGQWGG	mev	GPGPGQWGG	GPGPGQWGG	0.0005	-99.9	0.0005	0
307	PGPGQWGGG	mev	PGPGQWGGG	PGPGQWGGG	0	-99.9	0	0
308	GPGQWGGGG	mev	GPGQWGGGG	GPGQWGGGG	0.0005	-99.9	0.0005	0
309	PGQWGGGGN	mev	PGQWGGGGN	PGQWGGGGN	0	-99.9	0	0
310	GQWGGGGNH	mev	GQWGGGGNH	GQWGGGGNH	0.0086	-99.9	0.0086	0
311	QWGGGGNHN	mev	QWGGGGNHN	QWGGGGNHN	0	-99.9	0	0
312	WGGGGNHNG	mev	WGGGGNHNG	WGGGGNHNG	0.0003	-99.9	0.0003	0
313	GGGGNHNGG	mev	GGGGNHNGG	GGGGNHNGG	0.0001	-99.9	0.0001	0
314	GGGNHNGGG	mev	GGGNHNGGG	GGGNHNGGG	0	-99.9	0	0
315	GGNHNGGGN	mev	GGNHNGGGN	GGNHNGGGN	0	-99.9	0	0
316	GNHNGGGNS	mev	GNHNGGGNS	GNHNGGGNS	0.0003	-99.9	0.0003	0
317	NHNGGGNSS	mev	NHNGGGNSS	NHNGGGNSS	0.0024	-99.9	0.0024	0
318	HNGGGNSSG	mev	HNGGGNSSG	HNGGGNSSG	0.0004	-99.9	0.0004	0
319	NGGGNSSGP	mev	NGGGNSSGP	NGGGNSSGP	0.0003	-99.9	0.0003	0
320	GGGNSSGPG	mev	GGGNSSGPG	GGGNSSGPG	0	-99.9	0	0
321	GGNSSGPGP	mev	GGNSSGPGP	GGNSSGPGP	0.0007	-99.9	0.0007	0
322	GNSSGPGPG	mev	GNSSGPGPG	GNSSGPGPG	0.0004	-99.9	0.0004	0
323	NSSGPGPGN	mev	NSSGPGPGN	NSSGPGPGN	0.0003	-99.9	0.0003	0
324	SSGPGPGNG	mev	SSGPGPGNG	SSGPGPGNG	0.0017	-99.9	0.0017	0
325	SGPGPGNGA	mev	SGPGPGNGA	SGPGPGNGA	0.0214	-99.9	0.0214	0
326	GPGPGNGAD	mev	GPGPGNGAD	GPGPGNGAD	0	-99.9	0	0
327	PGPGNGADV	mev	PGPGNGADV	PGPGNGADV	0.0026	-99.9	0.0026	0
328	GPGNGADVG	mev	GPGNGADVG	GPGNGADVG	0.0001	-99.9	0.0001	0
329	PGNGADVGQ	mev	PGNGADVGQ	PGNGADVGQ	0.0001	-99.9	0.0001	0
330	GNGADVGQG	mev	GNGADVGQG	GNGADVGQG	0.0001	-99.9	0.0001	0
331	NGADVGQGA	mev	NGADVGQGA	NGADVGQGA	0.0203	-99.9	0.0203	0
332	GADVGQGAD	mev	GADVGQGAD	GADVGQGAD	0	-99.9	0	0
333	ADVGQGADN	mev	ADVGQGADN	ADVGQGADN	0.0002	-99.9	0.0002	0
334	DVGQGADNS	mev	DVGQGADNS	DVGQGADNS	0.0001	-99.9	0.0001	0
335	VGQGADNST	mev	VGQGADNST	VGQGADNST	0.0028	-99.9	0.0028	0
336	GQGADNSTI	mev	GQGADNSTI	GQGADNSTI	0.0412	-99.9	0.0412	0
337	QGADNSTIE	mev	QGADNSTIE	QGADNSTIE	0.0024	-99.9	0.0024	0
338	GADNSTIEG	mev	GADNSTIEG	GADNSTIEG	0.0015	-99.9	0.0015	0
339	ADNSTIEGP	mev	ADNSTIEGP	ADNSTIEGP	0.0049	-99.9	0.0049	0
340	DNSTIEGPG	mev	DNSTIEGPG	DNSTIEGPG	0.0006	-99.9	0.0006	0
341	NSTIEGPGP	mev	NSTIEGPGP	NSTIEGPGP	0.0011	-99.9	0.0011	0
342	STIEGPGPG	mev	STIEGPGPG	STIEGPGPG	0.0062	-99.9	0.0062	0
343	TIEGPGPGG	mev	TIEGPGPGG	TIEGPGPGG	0.0006	-99.9	0.0006	0
344	IEGPGPGGA	mev	IEGPGPGGA	IEGPGPGGA	0.0161	-99.9	0.0161	0
345	EGPGPGGAD	mev	EGPGPGGAD	EGPGPGGAD	0.0001	-99.9	0.0001	0
346	GPGPGGADV	mev	GPGPGGADV	GPGPGGADV	0.0052	-99.9	0.0052	0
347	PGPGGADVG	mev	PGPGGADVG	PGPGGADVG	0.0001	-99.9	0.0001	0
348	GPGGADVGQ	mev	GPGGADVGQ	GPGGADVGQ	0.0002	-99.9	0.0002	0
349	PGGADVGQG	mev	PGGADVGQG	PGGADVGQG	0	-99.9	0	0
350	GGADVGQGA	mev	GGADVGQGA	GGADVGQGA	0.0144	-99.9	0.0144	0
351	GADVGQGAD	mev	GADVGQGAD	GADVGQGAD	0	-99.9	0	0
352	ADVGQGADN	mev	ADVGQGADN	ADVGQGADN	0.0002	-99.9	0.0002	0
353	DVGQGADNS	mev	DVGQGADNS	DVGQGADNS	0.0001	-99.9	0.0001	0
354	VGQGADNST	mev	VGQGADNST	VGQGADNST	0.0028	-99.9	0.0028	0
355	GQGADNSTI	mev	GQGADNSTI	GQGADNSTI	0.0412	-99.9	0.0412	0
356	QGADNSTIE	mev	QGADNSTIE	QGADNSTIE	0.0024	-99.9	0.0024	0
357	GADNSTIEL	mev	GADNSTIEL	GADNSTIEL	0.1415	-99.9	0.1415	0
358	ADNSTIELG	mev	ADNSTIELG	ADNSTIELG	0.0042	-99.9	0.0042	0
359	DNSTIELGP	mev	DNSTIELGP	DNSTIELGP	0.0068	-99.9	0.0068	0
360	NSTIELGPG	mev	NSTIELGPG	NSTIELGPG	0.0005	-99.9	0.0005	0
361	STIELGPGP	mev	STIELGPGP	STIELGPGP	0.0192	-99.9	0.0192	0
362	TIELGPGPG	mev	TIELGPGPG	TIELGPGPG	0.0001	-99.9	0.0001	0
363	IELGPGPGN	mev	IELGPGPGN	IELGPGPGN	0.0057	-99.9	0.0057	0
364	ELGPGPGNS	mev	ELGPGPGNS	ELGPGPGNS	0.0003	-99.9	0.0003	0
365	LGPGPGNSD	mev	LGPGPGNSD	LGPGPGNSD	0.0008	-99.9	0.0008	0
366	GPGPGNSDI	mev	GPGPGNSDI	GPGPGNSDI	0.0046	-99.9	0.0046	0
367	PGPGNSDIT	mev	PGPGNSDIT	PGPGNSDIT	0	-99.9	0	0
368	GPGNSDITV	mev	GPGNSDITV	GPGNSDITV	0.0107	-99.9	0.0107	0
369	PGNSDITVG	mev	PGNSDITVG	PGNSDITVG	0.0003	-99.9	0.0003	0
370	GNSDITVGQ	mev	GNSDITVGQ	GNSDITVGQ	0.0042	-99.9	0.0042	0
371	NSDITVGQY	mev	NSDITVGQY	NSDITVGQY	0.0406	-99.9	0.0406	0
372	SDITVGQYG	mev	SDITVGQYG	SDITVGQYG	0.0265	-99.9	0.0265	0
373	DITVGQYGG	mev	DITVGQYGG	DITVGQYGG	0.0001	-99.9	0.0001	0
374	ITVGQYGGN	mev	ITVGQYGGN	ITVGQYGGN	0.0001	-99.9	0.0001	0
375	TVGQYGGNN	mev	TVGQYGGNN	TVGQYGGNN	0	-99.9	0	0
376	VGQYGGNNA	mev	VGQYGGNNA	VGQYGGNNA	0.0045	-99.9	0.0045	0
377	GQYGGNNAA	mev	GQYGGNNAA	GQYGGNNAA	0.0648	-99.9	0.0648	0
378	QYGGNNAAG	mev	QYGGNNAAG	QYGGNNAAG	0.0008	-99.9	0.0008	0
379	YGGNNAAGP	mev	YGGNNAAGP	YGGNNAAGP	0.0009	-99.9	0.0009	0
380	GGNNAAGPG	mev	GGNNAAGPG	GGNNAAGPG	0.0001	-99.9	0.0001	0
381	GNNAAGPGP	mev	GNNAAGPGP	GNNAAGPGP	0.0021	-99.9	0.0021	0
382	NNAAGPGPG	mev	NNAAGPGPG	NNAAGPGPG	0.0006	-99.9	0.0006	0
383	NAAGPGPGP	mev	NAAGPGPGP	NAAGPGPGP	0.0036	-99.9	0.0036	0
384	AAGPGPGPD	mev	AAGPGPGPD	AAGPGPGPD	0.0002	-99.9	0.0002	0
385	AGPGPGPDS	mev	AGPGPGPDS	AGPGPGPDS	0.0014	-99.9	0.0014	0
386	GPGPGPDST	mev	GPGPGPDST	GPGPGPDST	0.0009	-99.9	0.0009	0
387	PGPGPDSTL	mev	PGPGPDSTL	PGPGPDSTL	0.0348	-99.9	0.0348	0
388	GPGPDSTLS	mev	GPGPDSTLS	GPGPDSTLS	0.0004	-99.9	0.0004	0
389	PGPDSTLSI	mev	PGPDSTLSI	PGPDSTLSI	0.0415	-99.9	0.0415	0
390	GPDSTLSIY	mev	GPDSTLSIY	GPDSTLSIY	0.02	-99.9	0.02	0
391	PDSTLSIYQ	mev	PDSTLSIYQ	PDSTLSIYQ	0.0014	-99.9	0.0014	0
392	DSTLSIYQY	mev	DSTLSIYQY	DSTLSIYQY	0.0569	-99.9	0.0569	0
393	STLSIYQYG	mev	STLSIYQYG	STLSIYQYG	0.0079	-99.9	0.0079	0
394	TLSIYQYGS	mev	TLSIYQYGS	TLSIYQYGS	0.0007	-99.9	0.0007	0
395	LSIYQYGSA	mev	LSIYQYGSA	LSIYQYGSA	0.0086	-99.9	0.0086	0
396	SIYQYGSAN	mev	SIYQYGSAN	SIYQYGSAN	0.0014	-99.9	0.0014	0
397	IYQYGSANA	mev	IYQYGSANA	IYQYGSANA	0.0058	-99.9	0.0058	0
398	YQYGSANAG	mev	YQYGSANAG	YQYGSANAG	0.0536	-99.9	0.0536	0
399	QYGSANAGP	mev	QYGSANAGP	QYGSANAGP	0.0013	-99.9	0.0013	0
400	YGSANAGPG	mev	YGSANAGPG	YGSANAGPG	0.0002	-99.9	0.0002	0
401	GSANAGPGP	mev	GSANAGPGP	GSANAGPGP	0.0008	-99.9	0.0008	0
402	SANAGPGPG	mev	SANAGPGPG	SANAGPGPG	0.0018	-99.9	0.0018	0
403	ANAGPGPGA	mev	ANAGPGPGA	ANAGPGPGA	0.0199	-99.9	0.0199	0
404	NAGPGPGAD	mev	NAGPGPGAD	NAGPGPGAD	0.0001	-99.9	0.0001	0
405	AGPGPGADV	mev	AGPGPGADV	AGPGPGADV	0.0465	-99.9	0.0465	0
406	GPGPGADVG	mev	GPGPGADVG	GPGPGADVG	0.0005	-99.9	0.0005	0
407	PGPGADVGQ	mev	PGPGADVGQ	PGPGADVGQ	0	-99.9	0	0
408	GPGADVGQG	mev	GPGADVGQG	GPGADVGQG	0.0002	-99.9	0.0002	0
409	PGADVGQGA	mev	PGADVGQGA	PGADVGQGA	0.0022	-99.9	0.0022	0
410	GADVGQGAD	mev	GADVGQGAD	GADVGQGAD	0	-99.9	0	0
411	ADVGQGADN	mev	ADVGQGADN	ADVGQGADN	0.0002	-99.9	0.0002	0
412	DVGQGADNS	mev	DVGQGADNS	DVGQGADNS	0.0001	-99.9	0.0001	0
413	VGQGADNST	mev	VGQGADNST	VGQGADNST	0.0028	-99.9	0.0028	0
414	GQGADNSTI	mev	GQGADNSTI	GQGADNSTI	0.0412	-99.9	0.0412	0
415	QGADNSTIE	mev	QGADNSTIE	QGADNSTIE	0.0024	-99.9	0.0024	0
416	GADNSTIEL	mev	GADNSTIEL	GADNSTIEL	0.1415	-99.9	0.1415	0
417	ADNSTIELT	mev	ADNSTIELT	ADNSTIELT	0.0108	-99.9	0.0108	0
418	DNSTIELTG	mev	DNSTIELTG	DNSTIELTG	0.0138	-99.9	0.0138	0
419	NSTIELTGP	mev	NSTIELTGP	NSTIELTGP	0.001	-99.9	0.001	0
420	STIELTGPG	mev	STIELTGPG	STIELTGPG	0.0057	-99.9	0.0057	0
421	TIELTGPGP	mev	TIELTGPGP	TIELTGPGP	0.0004	-99.9	0.0004	0
422	IELTGPGPG	mev	IELTGPGPG	IELTGPGPG	0.0016	-99.9	0.0016	0
423	ELTGPGPGV	mev	ELTGPGPGV	ELTGPGPGV	0.0118	-99.9	0.0118	0
424	LTGPGPGVV	mev	LTGPGPGVV	LTGPGPGVV	0.0294	-99.9	0.0294	0
425	TGPGPGVVP	mev	TGPGPGVVP	TGPGPGVVP	0.0139	-99.9	0.0139	0
426	GPGPGVVPQ	mev	GPGPGVVPQ	GPGPGVVPQ	0.0018	-99.9	0.0018	0
427	PGPGVVPQW	mev	PGPGVVPQW	PGPGVVPQW	0.0551	-99.9	0.0551	0
428	GPGVVPQWG	mev	GPGVVPQWG	GPGVVPQWG	0.0004	-99.9	0.0004	0
429	PGVVPQWGG	mev	PGVVPQWGG	PGVVPQWGG	0.0001	-99.9	0.0001	0
430	GVVPQWGGG	mev	GVVPQWGGG	GVVPQWGGG	0.0004	-99.9	0.0004	0
431	VVPQWGGGG	mev	VVPQWGGGG	VVPQWGGGG	0.0002	-99.9	0.0002	0
432	VPQWGGGGN	mev	VPQWGGGGN	VPQWGGGGN	0.0001	-99.9	0.0001	0
433	PQWGGGGNH	mev	PQWGGGGNH	PQWGGGGNH	0.0028	-99.9	0.0028	0
434	QWGGGGNHN	mev	QWGGGGNHN	QWGGGGNHN	0	-99.9	0	0
435	WGGGGNHNG	mev	WGGGGNHNG	WGGGGNHNG	0.0003	-99.9	0.0003	0
436	GGGGNHNGG	mev	GGGGNHNGG	GGGGNHNGG	0.0001	-99.9	0.0001	0
437	GGGNHNGGG	mev	GGGNHNGGG	GGGNHNGGG	0	-99.9	0	0
438	GGNHNGGGK	mev	GGNHNGGGK	GGNHNGGGK	0.0001	-99.9	0.0001	0
439	GNHNGGGKK	mev	GNHNGGGKK	GNHNGGGKK	0.0013	-99.9	0.0013	0
440	NHNGGGKKG	mev	NHNGGGKKG	NHNGGGKKG	0.0033	-99.9	0.0033	0
441	HNGGGKKGG	mev	HNGGGKKGG	HNGGGKKGG	0	-99.9	0	0
442	NGGGKKGGG	mev	NGGGKKGGG	NGGGKKGGG	0	-99.9	0	0
443	GGGKKGGGG	mev	GGGKKGGGG	GGGKKGGGG	0.0001	-99.9	0.0001	0
444	GGKKGGGGN	mev	GGKKGGGGN	GGKKGGGGN	0	-99.9	0	0
445	GKKGGGGNH	mev	GKKGGGGNH	GKKGGGGNH	0.0035	-99.9	0.0035	0
446	KKGGGGNHN	mev	KKGGGGNHN	KKGGGGNHN	0.0002	-99.9	0.0002	0
447	KGGGGNHNG	mev	KGGGGNHNG	KGGGGNHNG	0.0004	-99.9	0.0004	0
448	GGGGNHNGG	mev	GGGGNHNGG	GGGGNHNGG	0.0001	-99.9	0.0001	0
449	GGGNHNGGG	mev	GGGNHNGGG	GGGNHNGGG	0	-99.9	0	0
450	GGNHNGGGN	mev	GGNHNGGGN	GGNHNGGGN	0	-99.9	0	0
451	GNHNGGGNS	mev	GNHNGGGNS	GNHNGGGNS	0.0003	-99.9	0.0003	0
452	NHNGGGNSS	mev	NHNGGGNSS	NHNGGGNSS	0.0024	-99.9	0.0024	0
453	HNGGGNSSG	mev	HNGGGNSSG	HNGGGNSSG	0.0004	-99.9	0.0004	0
454	NGGGNSSGK	mev	NGGGNSSGK	NGGGNSSGK	0.0006	-99.9	0.0006	0
455	GGGNSSGKK	mev	GGGNSSGKK	GGGNSSGKK	0.0001	-99.9	0.0001	0
456	GGNSSGKKP	mev	GGNSSGKKP	GGNSSGKKP	0.0006	-99.9	0.0006	0
457	GNSSGKKPQ	mev	GNSSGKKPQ	GNSSGKKPQ	0.0013	-99.9	0.0013	0
458	NSSGKKPQW	mev	NSSGKKPQW	NSSGKKPQW	0.0697	-99.9	0.0697	0
459	SSGKKPQWG	mev	SSGKKPQWG	SSGKKPQWG	0.0009	-99.9	0.0009	0
460	SGKKPQWGG	mev	SGKKPQWGG	SGKKPQWGG	0.004	-99.9	0.004	0
461	GKKPQWGGG	mev	GKKPQWGGG	GKKPQWGGG	0.0003	-99.9	0.0003	0
462	KKPQWGGGG	mev	KKPQWGGGG	KKPQWGGGG	0.0008	-99.9	0.0008	0
463	KPQWGGGGN	mev	KPQWGGGGN	KPQWGGGGN	0.0001	-99.9	0.0001	0
464	PQWGGGGNH	mev	PQWGGGGNH	PQWGGGGNH	0.0028	-99.9	0.0028	0
465	QWGGGGNHN	mev	QWGGGGNHN	QWGGGGNHN	0	-99.9	0	0
466	WGGGGNHNG	mev	WGGGGNHNG	WGGGGNHNG	0.0003	-99.9	0.0003	0
467	GGGGNHNGG	mev	GGGGNHNGG	GGGGNHNGG	0.0001	-99.9	0.0001	0
468	GGGNHNGGG	mev	GGGNHNGGG	GGGNHNGGG	0	-99.9	0	0
469	GGNHNGGGN	mev	GGNHNGGGN	GGNHNGGGN	0	-99.9	0	0
470	GNHNGGGNS	mev	GNHNGGGNS	GNHNGGGNS	0.0003	-99.9	0.0003	0
471	NHNGGGNSS	mev	NHNGGGNSS	NHNGGGNSS	0.0024	-99.9	0.0024	0
472	HNGGGNSSK	mev	HNGGGNSSK	HNGGGNSSK	0.0023	-99.9	0.0023	0
473	NGGGNSSKK	mev	NGGGNSSKK	NGGGNSSKK	0.0008	-99.9	0.0008	0
474	GGGNSSKKH	mev	GGGNSSKKH	GGGNSSKKH	0.0019	-99.9	0.0019	0
475	GGNSSKKHN	mev	GGNSSKKHN	GGNSSKKHN	0	-99.9	0	0
476	GNSSKKHNG	mev	GNSSKKHNG	GNSSKKHNG	0.0011	-99.9	0.0011	0
477	NSSKKHNGG	mev	NSSKKHNGG	NSSKKHNGG	0.0009	-99.9	0.0009	0
478	SSKKHNGGG	mev	SSKKHNGGG	SSKKHNGGG	0.0011	-99.9	0.0011	0
479	SKKHNGGGN	mev	SKKHNGGGN	SKKHNGGGN	0.0001	-99.9	0.0001	0
480	KKHNGGGNS	mev	KKHNGGGNS	KKHNGGGNS	0.0003	-99.9	0.0003	0
481	KHNGGGNSS	mev	KHNGGGNSS	KHNGGGNSS	0.0039	-99.9	0.0039	0
482	HNGGGNSSG	mev	HNGGGNSSG	HNGGGNSSG	0.0004	-99.9	0.0004	0
483	NGGGNSSGP	mev	NGGGNSSGP	NGGGNSSGP	0.0003	-99.9	0.0003	0
484	GGGNSSGPD	mev	GGGNSSGPD	GGGNSSGPD	0	-99.9	0	0
485	GGNSSGPDS	mev	GGNSSGPDS	GGNSSGPDS	0.0003	-99.9	0.0003	0
486	GNSSGPDST	mev	GNSSGPDST	GNSSGPDST	0.0029	-99.9	0.0029	0
487	NSSGPDSTL	mev	NSSGPDSTL	NSSGPDSTL	0.1194	-99.9	0.1194	0
488	SSGPDSTLS	mev	SSGPDSTLS	SSGPDSTLS	0.0025	-99.9	0.0025	0
489	SGPDSTLSI	mev	SGPDSTLSI	SGPDSTLSI	0.2382	-99.9	0.2382	0
490	GPDSTLSIK	mev	GPDSTLSIK	GPDSTLSIK	0.0024	-99.9	0.0024	0
491	PDSTLSIKK	mev	PDSTLSIKK	PDSTLSIKK	0.0012	-99.9	0.0012	0
492	DSTLSIKKV	mev	DSTLSIKKV	DSTLSIKKV	0.0444	-99.9	0.0444	0
493	STLSIKKVV	mev	STLSIKKVV	STLSIKKVV	0.0669	-99.9	0.0669	0
494	TLSIKKVVP	mev	TLSIKKVVP	TLSIKKVVP	0.0048	-99.9	0.0048	0
495	LSIKKVVPQ	mev	LSIKKVVPQ	LSIKKVVPQ	0.009	-99.9	0.009	0
496	SIKKVVPQW	mev	SIKKVVPQW	SIKKVVPQW	0.142	-99.9	0.142	0
497	IKKVVPQWG	mev	IKKVVPQWG	IKKVVPQWG	0.0064	-99.9	0.0064	0
498	KKVVPQWGG	mev	KKVVPQWGG	KKVVPQWGG	0.0018	-99.9	0.0018	0
499	KVVPQWGGG	mev	KVVPQWGGG	KVVPQWGGG	0.0013	-99.9	0.0013	0
500	VVPQWGGGG	mev	VVPQWGGGG	VVPQWGGGG	0.0002	-99.9	0.0002	0
501	VPQWGGGGN	mev	VPQWGGGGN	VPQWGGGGN	0.0001	-99.9	0.0001	0
502	PQWGGGGNH	mev	PQWGGGGNH	PQWGGGGNH	0.0028	-99.9	0.0028	0
503	QWGGGGNHN	mev	QWGGGGNHN	QWGGGGNHN	0	-99.9	0	0
504	WGGGGNHNG	mev	WGGGGNHNG	WGGGGNHNG	0.0003	-99.9	0.0003	0
505	GGGGNHNGG	mev	GGGGNHNGG	GGGGNHNGG	0.0001	-99.9	0.0001	0
506	GGGNHNGGK	mev	GGGNHNGGK	GGGNHNGGK	0.0001	-99.9	0.0001	0
507	GGNHNGGKK	mev	GGNHNGGKK	GGNHNGGKK	0.0002	-99.9	0.0002	0
508	GNHNGGKKS	mev	GNHNGGKKS	GNHNGGKKS	0.0006	-99.9	0.0006	0
509	NHNGGKKSG	mev	NHNGGKKSG	NHNGGKKSG	0.004	-99.9	0.004	0
510	HNGGKKSGY	mev	HNGGKKSGY	HNGGKKSGY	0.0252	-99.9	0.0252	0
511	NGGKKSGYG	mev	NGGKKSGYG	NGGKKSGYG	0.0001	-99.9	0.0001	0
512	GGKKSGYGN	mev	GGKKSGYGN	GGKKSGYGN	0.0001	-99.9	0.0001	0
513	GKKSGYGNG	mev	GKKSGYGNG	GKKSGYGNG	0.0013	-99.9	0.0013	0
514	KKSGYGNGA	mev	KKSGYGNGA	KKSGYGNGA	0.0079	-99.9	0.0079	0
515	KSGYGNGAD	mev	KSGYGNGAD	KSGYGNGAD	0.0001	-99.9	0.0001	0
516	SGYGNGADV	mev	SGYGNGADV	SGYGNGADV	0.0594	-99.9	0.0594	0
517	GYGNGADVG	mev	GYGNGADVG	GYGNGADVG	0.0001	-99.9	0.0001	0
518	YGNGADVGQ	mev	YGNGADVGQ	YGNGADVGQ	0.0017	-99.9	0.0017	0
519	GNGADVGQG	mev	GNGADVGQG	GNGADVGQG	0.0001	-99.9	0.0001	0
520	NGADVGQGA	mev	NGADVGQGA	NGADVGQGA	0.0203	-99.9	0.0203	0
521	GADVGQGAD	mev	GADVGQGAD	GADVGQGAD	0	-99.9	0	0
522	ADVGQGADN	mev	ADVGQGADN	ADVGQGADN	0.0002	-99.9	0.0002	0
523	DVGQGADNS	mev	DVGQGADNS	DVGQGADNS	0.0001	-99.9	0.0001	0

## Sheet: Gaga-BF1_004-02-01
Supplementary Table S15 shows MHC epitopes predicted NETMHCpan 4.1 from chicken MHC alleles (Name of Allele is represented as sheet name)
Pos	Peptide	ID	core	icore	EL-score	EL_Rank	Ave	NB
0	MIKLKFGVF	mev	MIKLKFGVF	MIKLKFGVF	0.0648	-99.9	0.0648	0
1	IKLKFGVFF	mev	IKLKFGVFF	IKLKFGVFF	0.1266	-99.9	0.1266	0
2	KLKFGVFFT	mev	KLKFGVFFT	KLKFGVFFT	0.0034	-99.9	0.0034	0
3	LKFGVFFTV	mev	LKFGVFFTV	LKFGVFFTV	0.1958	-99.9	0.1958	0
4	KFGVFFTVL	mev	KFGVFFTVL	KFGVFFTVL	0.0587	-99.9	0.0587	0
5	FGVFFTVLL	mev	FGVFFTVLL	FGVFFTVLL	0.1561	-99.9	0.1561	0
6	GVFFTVLLS	mev	GVFFTVLLS	GVFFTVLLS	0.0023	-99.9	0.0023	0
7	VFFTVLLSS	mev	VFFTVLLSS	VFFTVLLSS	0.0044	-99.9	0.0044	0
8	FFTVLLSSA	mev	FFTVLLSSA	FFTVLLSSA	0.005	-99.9	0.005	0
9	FTVLLSSAY	mev	FTVLLSSAY	FTVLLSSAY	0.0617	-99.9	0.0617	0
10	TVLLSSAYA	mev	TVLLSSAYA	TVLLSSAYA	0.0148	-99.9	0.0148	0
11	VLLSSAYAH	mev	VLLSSAYAH	VLLSSAYAH	0.0104	-99.9	0.0104	0
12	LLSSAYAHG	mev	LLSSAYAHG	LLSSAYAHG	0.002	-99.9	0.002	0
13	LSSAYAHGT	mev	LSSAYAHGT	LSSAYAHGT	0.0022	-99.9	0.0022	0
14	SSAYAHGTP	mev	SSAYAHGTP	SSAYAHGTP	0.0097	-99.9	0.0097	0
15	SAYAHGTPQ	mev	SAYAHGTPQ	SAYAHGTPQ	0.0175	-99.9	0.0175	0
16	AYAHGTPQN	mev	AYAHGTPQN	AYAHGTPQN	0.0009	-99.9	0.0009	0
17	YAHGTPQNI	mev	YAHGTPQNI	YAHGTPQNI	0.2779	-99.9	0.2779	0
18	AHGTPQNIT	mev	AHGTPQNIT	AHGTPQNIT	0.005	-99.9	0.005	0
19	HGTPQNITD	mev	HGTPQNITD	HGTPQNITD	0.0014	-99.9	0.0014	0
20	GTPQNITDL	mev	GTPQNITDL	GTPQNITDL	0.0663	-99.9	0.0663	0
21	TPQNITDLC	mev	TPQNITDLC	TPQNITDLC	0.0073	-99.9	0.0073	0
22	PQNITDLCA	mev	PQNITDLCA	PQNITDLCA	0.0012	-99.9	0.0012	0
23	QNITDLCAE	mev	QNITDLCAE	QNITDLCAE	0.0007	-99.9	0.0007	0
24	NITDLCAEY	mev	NITDLCAEY	NITDLCAEY	0.0366	-99.9	0.0366	0
25	ITDLCAEYH	mev	ITDLCAEYH	ITDLCAEYH	0.0011	-99.9	0.0011	0
26	TDLCAEYHN	mev	TDLCAEYHN	TDLCAEYHN	0.0007	-99.9	0.0007	0
27	DLCAEYHNT	mev	DLCAEYHNT	DLCAEYHNT	0.0038	-99.9	0.0038	0
28	LCAEYHNTQ	mev	LCAEYHNTQ	LCAEYHNTQ	0.0032	-99.9	0.0032	0
29	CAEYHNTQI	mev	CAEYHNTQI	CAEYHNTQI	0.0225	-99.9	0.0225	0
30	AEYHNTQIY	mev	AEYHNTQIY	AEYHNTQIY	0.2326	-99.9	0.2326	0
31	EYHNTQIYT	mev	EYHNTQIYT	EYHNTQIYT	0.0044	-99.9	0.0044	0
32	YHNTQIYTL	mev	YHNTQIYTL	YHNTQIYTL	0.4605	-99.9	0.4605	0
33	HNTQIYTLN	mev	HNTQIYTLN	HNTQIYTLN	0.0023	-99.9	0.0023	0
34	NTQIYTLND	mev	NTQIYTLND	NTQIYTLND	0.0005	-99.9	0.0005	0
35	TQIYTLNDK	mev	TQIYTLNDK	TQIYTLNDK	0.0181	-99.9	0.0181	0
36	QIYTLNDKI	mev	QIYTLNDKI	QIYTLNDKI	0.0869	-99.9	0.0869	0
37	IYTLNDKIF	mev	IYTLNDKIF	IYTLNDKIF	0.0334	-99.9	0.0334	0
38	YTLNDKIFS	mev	YTLNDKIFS	YTLNDKIFS	0.0041	-99.9	0.0041	0
39	TLNDKIFSY	mev	TLNDKIFSY	TLNDKIFSY	0.258	-99.9	0.258	0
40	LNDKIFSYT	mev	LNDKIFSYT	LNDKIFSYT	0.0153	-99.9	0.0153	0
41	NDKIFSYTE	mev	NDKIFSYTE	NDKIFSYTE	0.0281	-99.9	0.0281	0
42	DKIFSYTES	mev	DKIFSYTES	DKIFSYTES	0.0069	-99.9	0.0069	0
43	KIFSYTESL	mev	KIFSYTESL	KIFSYTESL	0.3245	-99.9	0.3245	0
44	IFSYTESLA	mev	IFSYTESLA	IFSYTESLA	0.0025	-99.9	0.0025	0
45	FSYTESLAG	mev	FSYTESLAG	FSYTESLAG	0.021	-99.9	0.021	0
46	SYTESLAGK	mev	SYTESLAGK	SYTESLAGK	0.004	-99.9	0.004	0
47	YTESLAGKR	mev	YTESLAGKR	YTESLAGKR	0.0017	-99.9	0.0017	0
48	TESLAGKRE	mev	TESLAGKRE	TESLAGKRE	0.0098	-99.9	0.0098	0
49	ESLAGKREM	mev	ESLAGKREM	ESLAGKREM	0.058	-99.9	0.058	0
50	SLAGKREMA	mev	SLAGKREMA	SLAGKREMA	0.0201	-99.9	0.0201	0
51	LAGKREMAI	mev	LAGKREMAI	LAGKREMAI	0.0481	-99.9	0.0481	0
52	AGKREMAII	mev	AGKREMAII	AGKREMAII	0.0373	-99.9	0.0373	0
53	GKREMAIIT	mev	GKREMAIIT	GKREMAIIT	0.0076	-99.9	0.0076	0
54	KREMAIITF	mev	KREMAIITF	KREMAIITF	0.1297	-99.9	0.1297	0
55	REMAIITFK	mev	REMAIITFK	REMAIITFK	0.0462	-99.9	0.0462	0
56	EMAIITFKN	mev	EMAIITFKN	EMAIITFKN	0.0021	-99.9	0.0021	0
57	MAIITFKNG	mev	MAIITFKNG	MAIITFKNG	0.003	-99.9	0.003	0
58	AIITFKNGA	mev	AIITFKNGA	AIITFKNGA	0.0191	-99.9	0.0191	0
59	IITFKNGAI	mev	IITFKNGAI	IITFKNGAI	0.0048	-99.9	0.0048	0
60	ITFKNGAIF	mev	ITFKNGAIF	ITFKNGAIF	0.1654	-99.9	0.1654	0
61	TFKNGAIFQ	mev	TFKNGAIFQ	TFKNGAIFQ	0.0012	-99.9	0.0012	0
62	FKNGAIFQV	mev	FKNGAIFQV	FKNGAIFQV	0.2179	-99.9	0.2179	0
63	KNGAIFQVE	mev	KNGAIFQVE	KNGAIFQVE	0.0109	-99.9	0.0109	0
64	NGAIFQVEV	mev	NGAIFQVEV	NGAIFQVEV	0.1737	-99.9	0.1737	0
65	GAIFQVEVP	mev	GAIFQVEVP	GAIFQVEVP	0.01	-99.9	0.01	0
66	AIFQVEVPG	mev	AIFQVEVPG	AIFQVEVPG	0.0036	-99.9	0.0036	0
67	IFQVEVPGS	mev	IFQVEVPGS	IFQVEVPGS	0.0003	-99.9	0.0003	0
68	FQVEVPGSQ	mev	FQVEVPGSQ	FQVEVPGSQ	0.0324	-99.9	0.0324	0
69	QVEVPGSQH	mev	QVEVPGSQH	QVEVPGSQH	0.0014	-99.9	0.0014	0
70	VEVPGSQHI	mev	VEVPGSQHI	VEVPGSQHI	0.3805	-99.9	0.3805	0
71	EVPGSQHID	mev	EVPGSQHID	EVPGSQHID	0.0022	-99.9	0.0022	0
72	VPGSQHIDS	mev	VPGSQHIDS	VPGSQHIDS	0.0006	-99.9	0.0006	0
73	PGSQHIDSQ	mev	PGSQHIDSQ	PGSQHIDSQ	0.0005	-99.9	0.0005	0
74	GSQHIDSQK	mev	GSQHIDSQK	GSQHIDSQK	0.0027	-99.9	0.0027	0
75	SQHIDSQKK	mev	SQHIDSQKK	SQHIDSQKK	0.035	-99.9	0.035	0
76	QHIDSQKKA	mev	QHIDSQKKA	QHIDSQKKA	0.0331	-99.9	0.0331	0
77	HIDSQKKAI	mev	HIDSQKKAI	HIDSQKKAI	0.0227	-99.9	0.0227	0
78	IDSQKKAIE	mev	IDSQKKAIE	IDSQKKAIE	0.0061	-99.9	0.0061	0
79	DSQKKAIER	mev	DSQKKAIER	DSQKKAIER	0.0094	-99.9	0.0094	0
80	SQKKAIERM	mev	SQKKAIERM	SQKKAIERM	0.3602	-99.9	0.3602	0
81	QKKAIERMK	mev	QKKAIERMK	QKKAIERMK	0.003	-99.9	0.003	0
82	KKAIERMKD	mev	KKAIERMKD	KKAIERMKD	0.0005	-99.9	0.0005	0
83	KAIERMKDT	mev	KAIERMKDT	KAIERMKDT	0.0056	-99.9	0.0056	0
84	AIERMKDTL	mev	AIERMKDTL	AIERMKDTL	0.0434	-99.9	0.0434	0
85	IERMKDTLR	mev	IERMKDTLR	IERMKDTLR	0.0088	-99.9	0.0088	0
86	ERMKDTLRI	mev	ERMKDTLRI	ERMKDTLRI	0.0842	-99.9	0.0842	0
87	RMKDTLRIA	mev	RMKDTLRIA	RMKDTLRIA	0.0244	-99.9	0.0244	0
88	MKDTLRIAY	mev	MKDTLRIAY	MKDTLRIAY	0.1094	-99.9	0.1094	0
89	KDTLRIAYL	mev	KDTLRIAYL	KDTLRIAYL	0.2002	-99.9	0.2002	0
90	DTLRIAYLT	mev	DTLRIAYLT	DTLRIAYLT	0.0104	-99.9	0.0104	0
91	TLRIAYLTE	mev	TLRIAYLTE	TLRIAYLTE	0.0049	-99.9	0.0049	0
92	LRIAYLTEA	mev	LRIAYLTEA	LRIAYLTEA	0.0378	-99.9	0.0378	0
93	RIAYLTEAK	mev	RIAYLTEAK	RIAYLTEAK	0.0036	-99.9	0.0036	0
94	IAYLTEAKV	mev	IAYLTEAKV	IAYLTEAKV	0.122	-99.9	0.122	0
95	AYLTEAKVE	mev	AYLTEAKVE	AYLTEAKVE	0.0014	-99.9	0.0014	0
96	YLTEAKVEK	mev	YLTEAKVEK	YLTEAKVEK	0.0125	-99.9	0.0125	0
97	LTEAKVEKL	mev	LTEAKVEKL	LTEAKVEKL	0.1071	-99.9	0.1071	0
98	TEAKVEKLC	mev	TEAKVEKLC	TEAKVEKLC	0.0576	-99.9	0.0576	0
99	EAKVEKLCV	mev	EAKVEKLCV	EAKVEKLCV	0.022	-99.9	0.022	0
100	AKVEKLCVW	mev	AKVEKLCVW	AKVEKLCVW	0.0875	-99.9	0.0875	0
101	KVEKLCVWN	mev	KVEKLCVWN	KVEKLCVWN	0.0001	-99.9	0.0001	0
102	VEKLCVWNN	mev	VEKLCVWNN	VEKLCVWNN	0.001	-99.9	0.001	0
103	EKLCVWNNK	mev	EKLCVWNNK	EKLCVWNNK	0.0008	-99.9	0.0008	0
104	KLCVWNNKT	mev	KLCVWNNKT	KLCVWNNKT	0.0007	-99.9	0.0007	0
105	LCVWNNKTP	mev	LCVWNNKTP	LCVWNNKTP	0.0002	-99.9	0.0002	0
106	CVWNNKTPH	mev	CVWNNKTPH	CVWNNKTPH	0.0026	-99.9	0.0026	0
107	VWNNKTPHA	mev	VWNNKTPHA	VWNNKTPHA	0.0128	-99.9	0.0128	0
108	WNNKTPHAI	mev	WNNKTPHAI	WNNKTPHAI	0.213	-99.9	0.213	0
109	NNKTPHAIA	mev	NNKTPHAIA	NNKTPHAIA	0.0308	-99.9	0.0308	0
110	NKTPHAIAA	mev	NKTPHAIAA	NKTPHAIAA	0.0446	-99.9	0.0446	0
111	KTPHAIAAI	mev	KTPHAIAAI	KTPHAIAAI	0.1161	-99.9	0.1161	0
112	TPHAIAAIS	mev	TPHAIAAIS	TPHAIAAIS	0.0029	-99.9	0.0029	0
113	PHAIAAISM	mev	PHAIAAISM	PHAIAAISM	0.0397	-99.9	0.0397	0
114	HAIAAISMA	mev	HAIAAISMA	HAIAAISMA	0.0487	-99.9	0.0487	0
115	AIAAISMAN	mev	AIAAISMAN	AIAAISMAN	0.0024	-99.9	0.0024	0
116	IAAISMANE	mev	IAAISMANE	IAAISMANE	0.0047	-99.9	0.0047	0
117	AAISMANEA	mev	AAISMANEA	AAISMANEA	0.0504	-99.9	0.0504	0
118	AISMANEAA	mev	AISMANEAA	AISMANEAA	0.0043	-99.9	0.0043	0
119	ISMANEAAA	mev	ISMANEAAA	ISMANEAAA	0.0145	-99.9	0.0145	0
120	SMANEAAAK	mev	SMANEAAAK	SMANEAAAK	0.0038	-99.9	0.0038	0
121	MANEAAAKG	mev	MANEAAAKG	MANEAAAKG	0.0111	-99.9	0.0111	0
122	ANEAAAKGG	mev	ANEAAAKGG	ANEAAAKGG	0.0002	-99.9	0.0002	0
123	NEAAAKGGG	mev	NEAAAKGGG	NEAAAKGGG	0.0005	-99.9	0.0005	0
124	EAAAKGGGN	mev	EAAAKGGGN	EAAAKGGGN	0	-99.9	0	0
125	AAAKGGGNH	mev	AAAKGGGNH	AAAKGGGNH	0.0025	-99.9	0.0025	0
126	AAKGGGNHN	mev	AAKGGGNHN	AAKGGGNHN	0.0012	-99.9	0.0012	0
127	AKGGGNHNG	mev	AKGGGNHNG	AKGGGNHNG	0.0007	-99.9	0.0007	0
128	KGGGNHNGG	mev	KGGGNHNGG	KGGGNHNGG	0.0001	-99.9	0.0001	0
129	GGGNHNGGG	mev	GGGNHNGGG	GGGNHNGGG	0	-99.9	0	0
130	GGNHNGGGA	mev	GGNHNGGGA	GGNHNGGGA	0.0002	-99.9	0.0002	0
131	GNHNGGGAA	mev	GNHNGGGAA	GNHNGGGAA	0.0021	-99.9	0.0021	0
132	NHNGGGAAY	mev	NHNGGGAAY	NHNGGGAAY	0.0466	-99.9	0.0466	0
133	HNGGGAAYG	mev	HNGGGAAYG	HNGGGAAYG	0.0006	-99.9	0.0006	0
134	NGGGAAYGG	mev	NGGGAAYGG	NGGGAAYGG	0.0004	-99.9	0.0004	0
135	GGGAAYGGN	mev	GGGAAYGGN	GGGAAYGGN	0	-99.9	0	0
136	GGAAYGGNH	mev	GGAAYGGNH	GGAAYGGNH	0.0005	-99.9	0.0005	0
137	GAAYGGNHN	mev	GAAYGGNHN	GAAYGGNHN	0.0006	-99.9	0.0006	0
138	AAYGGNHNG	mev	AAYGGNHNG	AAYGGNHNG	0.0189	-99.9	0.0189	0
139	AYGGNHNGG	mev	AYGGNHNGG	AYGGNHNGG	0.0003	-99.9	0.0003	0
140	YGGNHNGGG	mev	YGGNHNGGG	YGGNHNGGG	0.0001	-99.9	0.0001	0
141	GGNHNGGGN	mev	GGNHNGGGN	GGNHNGGGN	0	-99.9	0	0
142	GNHNGGGNA	mev	GNHNGGGNA	GNHNGGGNA	0.0015	-99.9	0.0015	0
143	NHNGGGNAA	mev	NHNGGGNAA	NHNGGGNAA	0.0062	-99.9	0.0062	0
144	HNGGGNAAY	mev	HNGGGNAAY	HNGGGNAAY	0.0357	-99.9	0.0357	0
145	NGGGNAAYG	mev	NGGGNAAYG	NGGGNAAYG	0.0003	-99.9	0.0003	0
146	GGGNAAYGG	mev	GGGNAAYGG	GGGNAAYGG	0.0002	-99.9	0.0002	0
147	GGNAAYGGG	mev	GGNAAYGGG	GGNAAYGGG	0.0002	-99.9	0.0002	0
148	GNAAYGGGG	mev	GNAAYGGGG	GNAAYGGGG	0.0003	-99.9	0.0003	0
149	NAAYGGGGN	mev	NAAYGGGGN	NAAYGGGGN	0.0001	-99.9	0.0001	0
150	AAYGGGGNH	mev	AAYGGGGNH	AAYGGGGNH	0.0096	-99.9	0.0096	0
151	AYGGGGNHN	mev	AYGGGGNHN	AYGGGGNHN	0.0012	-99.9	0.0012	0
152	YGGGGNHNG	mev	YGGGGNHNG	YGGGGNHNG	0.0037	-99.9	0.0037	0
153	GGGGNHNGG	mev	GGGGNHNGG	GGGGNHNGG	0.0001	-99.9	0.0001	0
154	GGGNHNGGA	mev	GGGNHNGGA	GGGNHNGGA	0.0002	-99.9	0.0002	0
155	GGNHNGGAA	mev	GGNHNGGAA	GGNHNGGAA	0.0006	-99.9	0.0006	0
156	GNHNGGAAY	mev	GNHNGGAAY	GNHNGGAAY	0.0445	-99.9	0.0445	0
157	NHNGGAAYG	mev	NHNGGAAYG	NHNGGAAYG	0.0025	-99.9	0.0025	0
158	HNGGAAYGN	mev	HNGGAAYGN	HNGGAAYGN	0.0001	-99.9	0.0001	0
159	NGGAAYGNH	mev	NGGAAYGNH	NGGAAYGNH	0.0009	-99.9	0.0009	0
160	GGAAYGNHN	mev	GGAAYGNHN	GGAAYGNHN	0.0004	-99.9	0.0004	0
161	GAAYGNHNG	mev	GAAYGNHNG	GAAYGNHNG	0.0027	-99.9	0.0027	0
162	AAYGNHNGG	mev	AAYGNHNGG	AAYGNHNGG	0.0077	-99.9	0.0077	0
163	AYGNHNGGG	mev	AYGNHNGGG	AYGNHNGGG	0.0001	-99.9	0.0001	0
164	YGNHNGGGN	mev	YGNHNGGGN	YGNHNGGGN	0.0001	-99.9	0.0001	0
165	GNHNGGGNS	mev	GNHNGGGNS	GNHNGGGNS	0.0003	-99.9	0.0003	0
166	NHNGGGNSA	mev	NHNGGGNSA	NHNGGGNSA	0.0081	-99.9	0.0081	0
167	HNGGGNSAA	mev	HNGGGNSAA	HNGGGNSAA	0.0046	-99.9	0.0046	0
168	NGGGNSAAY	mev	NGGGNSAAY	NGGGNSAAY	0.0282	-99.9	0.0282	0
169	GGGNSAAYS	mev	GGGNSAAYS	GGGNSAAYS	0.0005	-99.9	0.0005	0
170	GGNSAAYSG	mev	GGNSAAYSG	GGNSAAYSG	0.0031	-99.9	0.0031	0
171	GNSAAYSGY	mev	GNSAAYSGY	GNSAAYSGY	0.0218	-99.9	0.0218	0
172	NSAAYSGYG	mev	NSAAYSGYG	NSAAYSGYG	0.0006	-99.9	0.0006	0
173	SAAYSGYGN	mev	SAAYSGYGN	SAAYSGYGN	0.0013	-99.9	0.0013	0
174	AAYSGYGNG	mev	AAYSGYGNG	AAYSGYGNG	0.006	-99.9	0.006	0
175	AYSGYGNGA	mev	AYSGYGNGA	AYSGYGNGA	0.0068	-99.9	0.0068	0
176	YSGYGNGAD	mev	YSGYGNGAD	YSGYGNGAD	0.0003	-99.9	0.0003	0
177	SGYGNGADV	mev	SGYGNGADV	SGYGNGADV	0.0594	-99.9	0.0594	0
178	GYGNGADVG	mev	GYGNGADVG	GYGNGADVG	0.0001	-99.9	0.0001	0
179	YGNGADVGP	mev	YGNGADVGP	YGNGADVGP	0.0068	-99.9	0.0068	0
180	GNGADVGPG	mev	GNGADVGPG	GNGADVGPG	0.0001	-99.9	0.0001	0
181	NGADVGPGP	mev	NGADVGPGP	NGADVGPGP	0.0106	-99.9	0.0106	0
182	GADVGPGPG	mev	GADVGPGPG	GADVGPGPG	0.0003	-99.9	0.0003	0
183	ADVGPGPGL	mev	ADVGPGPGL	ADVGPGPGL	0.1452	-99.9	0.1452	0
184	DVGPGPGLK	mev	DVGPGPGLK	DVGPGPGLK	0.0026	-99.9	0.0026	0
185	VGPGPGLKV	mev	VGPGPGLKV	VGPGPGLKV	0.1418	-99.9	0.1418	0
186	GPGPGLKVA	mev	GPGPGLKVA	GPGPGLKVA	0.0064	-99.9	0.0064	0
187	PGPGLKVAA	mev	PGPGLKVAA	PGPGLKVAA	0.0043	-99.9	0.0043	0
188	GPGLKVAAF	mev	GPGLKVAAF	GPGLKVAAF	0.0715	-99.9	0.0715	0
189	PGLKVAAFA	mev	PGLKVAAFA	PGLKVAAFA	0.0019	-99.9	0.0019	0
190	GLKVAAFAA	mev	GLKVAAFAA	GLKVAAFAA	0.0078	-99.9	0.0078	0
191	LKVAAFAAI	mev	LKVAAFAAI	LKVAAFAAI	0.073	-99.9	0.073	0
192	KVAAFAAIV	mev	KVAAFAAIV	KVAAFAAIV	0.0461	-99.9	0.0461	0
193	VAAFAAIVV	mev	VAAFAAIVV	VAAFAAIVV	0.0948	-99.9	0.0948	0
194	AAFAAIVVS	mev	AAFAAIVVS	AAFAAIVVS	0.0187	-99.9	0.0187	0
195	AFAAIVVSG	mev	AFAAIVVSG	AFAAIVVSG	0.0053	-99.9	0.0053	0
196	FAAIVVSGS	mev	FAAIVVSGS	FAAIVVSGS	0.007	-99.9	0.007	0
197	AAIVVSGSA	mev	AAIVVSGSA	AAIVVSGSA	0.0173	-99.9	0.0173	0
198	AIVVSGSAG	mev	AIVVSGSAG	AIVVSGSAG	0.0005	-99.9	0.0005	0
199	IVVSGSAGP	mev	IVVSGSAGP	IVVSGSAGP	0.0032	-99.9	0.0032	0
200	VVSGSAGPG	mev	VVSGSAGPG	VVSGSAGPG	0.0004	-99.9	0.0004	0
201	VSGSAGPGP	mev	VSGSAGPGP	VSGSAGPGP	0.0012	-99.9	0.0012	0
202	SGSAGPGPG	mev	SGSAGPGPG	SGSAGPGPG	0.0006	-99.9	0.0006	0
203	GSAGPGPGS	mev	GSAGPGPGS	GSAGPGPGS	0.0012	-99.9	0.0012	0
204	SAGPGPGSI	mev	SAGPGPGSI	SAGPGPGSI	0.1005	-99.9	0.1005	0
205	AGPGPGSIY	mev	AGPGPGSIY	AGPGPGSIY	0.0731	-99.9	0.0731	0
206	GPGPGSIYQ	mev	GPGPGSIYQ	GPGPGSIYQ	0.0018	-99.9	0.0018	0
207	PGPGSIYQY	mev	PGPGSIYQY	PGPGSIYQY	0.0616	-99.9	0.0616	0
208	GPGSIYQYG	mev	GPGSIYQYG	GPGSIYQYG	0.0023	-99.9	0.0023	0
209	PGSIYQYGS	mev	PGSIYQYGS	PGSIYQYGS	0.0001	-99.9	0.0001	0
210	GSIYQYGSA	mev	GSIYQYGSA	GSIYQYGSA	0.0087	-99.9	0.0087	0
211	SIYQYGSAN	mev	SIYQYGSAN	SIYQYGSAN	0.0014	-99.9	0.0014	0
212	IYQYGSANA	mev	IYQYGSANA	IYQYGSANA	0.0058	-99.9	0.0058	0
213	YQYGSANAA	mev	YQYGSANAA	YQYGSANAA	0.1544	-99.9	0.1544	0
214	QYGSANAAL	mev	QYGSANAAL	QYGSANAAL	0.0468	-99.9	0.0468	0
215	YGSANAALA	mev	YGSANAALA	YGSANAALA	0.0238	-99.9	0.0238	0
216	GSANAALAL	mev	GSANAALAL	GSANAALAL	0.0998	-99.9	0.0998	0
217	SANAALALQ	mev	SANAALALQ	SANAALALQ	0.0086	-99.9	0.0086	0
218	ANAALALQG	mev	ANAALALQG	ANAALALQG	0.0102	-99.9	0.0102	0
219	NAALALQGP	mev	NAALALQGP	NAALALQGP	0.0071	-99.9	0.0071	0
220	AALALQGPG	mev	AALALQGPG	AALALQGPG	0.0005	-99.9	0.0005	0
221	ALALQGPGP	mev	ALALQGPGP	ALALQGPGP	0.0011	-99.9	0.0011	0
222	LALQGPGPG	mev	LALQGPGPG	LALQGPGPG	0.001	-99.9	0.001	0
223	ALQGPGPGS	mev	ALQGPGPGS	ALQGPGPGS	0.0011	-99.9	0.0011	0
224	LQGPGPGST	mev	LQGPGPGST	LQGPGPGST	0.0107	-99.9	0.0107	0
225	QGPGPGSTL	mev	QGPGPGSTL	QGPGPGSTL	0.1943	-99.9	0.1943	0
226	GPGPGSTLS	mev	GPGPGSTLS	GPGPGSTLS	0.0007	-99.9	0.0007	0
227	PGPGSTLSI	mev	PGPGSTLSI	PGPGSTLSI	0.0317	-99.9	0.0317	0
228	GPGSTLSIY	mev	GPGSTLSIY	GPGSTLSIY	0.0145	-99.9	0.0145	0
229	PGSTLSIYQ	mev	PGSTLSIYQ	PGSTLSIYQ	0.001	-99.9	0.001	0
230	GSTLSIYQY	mev	GSTLSIYQY	GSTLSIYQY	0.0416	-99.9	0.0416	0
231	STLSIYQYG	mev	STLSIYQYG	STLSIYQYG	0.0079	-99.9	0.0079	0
232	TLSIYQYGS	mev	TLSIYQYGS	TLSIYQYGS	0.0007	-99.9	0.0007	0
233	LSIYQYGSA	mev	LSIYQYGSA	LSIYQYGSA	0.0086	-99.9	0.0086	0
234	SIYQYGSAN	mev	SIYQYGSAN	SIYQYGSAN	0.0014	-99.9	0.0014	0
235	IYQYGSANA	mev	IYQYGSANA	IYQYGSANA	0.0058	-99.9	0.0058	0
236	YQYGSANAA	mev	YQYGSANAA	YQYGSANAA	0.1544	-99.9	0.1544	0
237	QYGSANAAL	mev	QYGSANAAL	QYGSANAAL	0.0468	-99.9	0.0468	0
238	YGSANAALG	mev	YGSANAALG	YGSANAALG	0.0024	-99.9	0.0024	0
239	GSANAALGP	mev	GSANAALGP	GSANAALGP	0.0015	-99.9	0.0015	0
240	SANAALGPG	mev	SANAALGPG	SANAALGPG	0.0014	-99.9	0.0014	0
241	ANAALGPGP	mev	ANAALGPGP	ANAALGPGP	0.0081	-99.9	0.0081	0
242	NAALGPGPG	mev	NAALGPGPG	NAALGPGPG	0.0018	-99.9	0.0018	0
243	AALGPGPGD	mev	AALGPGPGD	AALGPGPGD	0.0005	-99.9	0.0005	0
244	ALGPGPGDS	mev	ALGPGPGDS	ALGPGPGDS	0.0005	-99.9	0.0005	0
245	LGPGPGDST	mev	LGPGPGDST	LGPGPGDST	0.0032	-99.9	0.0032	0
246	GPGPGDSTL	mev	GPGPGDSTL	GPGPGDSTL	0.0434	-99.9	0.0434	0
247	PGPGDSTLS	mev	PGPGDSTLS	PGPGDSTLS	0	-99.9	0	0
248	GPGDSTLSI	mev	GPGDSTLSI	GPGDSTLSI	0.0501	-99.9	0.0501	0
249	PGDSTLSIY	mev	PGDSTLSIY	PGDSTLSIY	0.0051	-99.9	0.0051	0
250	GDSTLSIYQ	mev	GDSTLSIYQ	GDSTLSIYQ	0.0039	-99.9	0.0039	0
251	DSTLSIYQY	mev	DSTLSIYQY	DSTLSIYQY	0.0569	-99.9	0.0569	0
252	STLSIYQYG	mev	STLSIYQYG	STLSIYQYG	0.0079	-99.9	0.0079	0
253	TLSIYQYGS	mev	TLSIYQYGS	TLSIYQYGS	0.0007	-99.9	0.0007	0
254	LSIYQYGSA	mev	LSIYQYGSA	LSIYQYGSA	0.0086	-99.9	0.0086	0
255	SIYQYGSAN	mev	SIYQYGSAN	SIYQYGSAN	0.0014	-99.9	0.0014	0
256	IYQYGSANA	mev	IYQYGSANA	IYQYGSANA	0.0058	-99.9	0.0058	0
257	YQYGSANAA	mev	YQYGSANAA	YQYGSANAA	0.1544	-99.9	0.1544	0
258	QYGSANAAG	mev	QYGSANAAG	QYGSANAAG	0.0011	-99.9	0.0011	0
259	YGSANAAGP	mev	YGSANAAGP	YGSANAAGP	0.0024	-99.9	0.0024	0
260	GSANAAGPG	mev	GSANAAGPG	GSANAAGPG	0.0001	-99.9	0.0001	0
261	SANAAGPGP	mev	SANAAGPGP	SANAAGPGP	0.0059	-99.9	0.0059	0
262	ANAAGPGPG	mev	ANAAGPGPG	ANAAGPGPG	0.0007	-99.9	0.0007	0
263	NAAGPGPGS	mev	NAAGPGPGS	NAAGPGPGS	0.0022	-99.9	0.0022	0
264	AAGPGPGSD	mev	AAGPGPGSD	AAGPGPGSD	0.0003	-99.9	0.0003	0
265	AGPGPGSDI	mev	AGPGPGSDI	AGPGPGSDI	0.0497	-99.9	0.0497	0
266	GPGPGSDIT	mev	GPGPGSDIT	GPGPGSDIT	0.0002	-99.9	0.0002	0
267	PGPGSDITV	mev	PGPGSDITV	PGPGSDITV	0.0072	-99.9	0.0072	0
268	GPGSDITVG	mev	GPGSDITVG	GPGSDITVG	0.0007	-99.9	0.0007	0
269	PGSDITVGQ	mev	PGSDITVGQ	PGSDITVGQ	0.0008	-99.9	0.0008	0
270	GSDITVGQY	mev	GSDITVGQY	GSDITVGQY	0.0212	-99.9	0.0212	0
271	SDITVGQYG	mev	SDITVGQYG	SDITVGQYG	0.0265	-99.9	0.0265	0
272	DITVGQYGG	mev	DITVGQYGG	DITVGQYGG	0.0001	-99.9	0.0001	0
273	ITVGQYGGN	mev	ITVGQYGGN	ITVGQYGGN	0.0001	-99.9	0.0001	0
274	TVGQYGGNN	mev	TVGQYGGNN	TVGQYGGNN	0	-99.9	0	0
275	VGQYGGNNA	mev	VGQYGGNNA	VGQYGGNNA	0.0045	-99.9	0.0045	0
276	GQYGGNNAA	mev	GQYGGNNAA	GQYGGNNAA	0.0648	-99.9	0.0648	0
277	QYGGNNAAL	mev	QYGGNNAAL	QYGGNNAAL	0.0359	-99.9	0.0359	0
278	YGGNNAALG	mev	YGGNNAALG	YGGNNAALG	0.0014	-99.9	0.0014	0
279	GGNNAALGP	mev	GGNNAALGP	GGNNAALGP	0.0014	-99.9	0.0014	0
280	GNNAALGPG	mev	GNNAALGPG	GNNAALGPG	0.0004	-99.9	0.0004	0
281	NNAALGPGP	mev	NNAALGPGP	NNAALGPGP	0.0075	-99.9	0.0075	0
282	NAALGPGPG	mev	NAALGPGPG	NAALGPGPG	0.0018	-99.9	0.0018	0
283	AALGPGPGW	mev	AALGPGPGW	AALGPGPGW	0.0751	-99.9	0.0751	0
284	ALGPGPGWG	mev	ALGPGPGWG	ALGPGPGWG	0.0005	-99.9	0.0005	0
285	LGPGPGWGG	mev	LGPGPGWGG	LGPGPGWGG	0.0017	-99.9	0.0017	0
286	GPGPGWGGG	mev	GPGPGWGGG	GPGPGWGGG	0.0002	-99.9	0.0002	0
287	PGPGWGGGG	mev	PGPGWGGGG	PGPGWGGGG	0	-99.9	0	0
288	GPGWGGGGN	mev	GPGWGGGGN	GPGWGGGGN	0	-99.9	0	0
289	PGWGGGGNH	mev	PGWGGGGNH	PGWGGGGNH	0.0006	-99.9	0.0006	0
290	GWGGGGNHN	mev	GWGGGGNHN	GWGGGGNHN	0	-99.9	0	0
291	WGGGGNHNG	mev	WGGGGNHNG	WGGGGNHNG	0.0003	-99.9	0.0003	0
292	GGGGNHNGG	mev	GGGGNHNGG	GGGGNHNGG	0.0001	-99.9	0.0001	0
293	GGGNHNGGG	mev	GGGNHNGGG	GGGNHNGGG	0	-99.9	0	0
294	GGNHNGGGN	mev	GGNHNGGGN	GGNHNGGGN	0	-99.9	0	0
295	GNHNGGGNS	mev	GNHNGGGNS	GNHNGGGNS	0.0003	-99.9	0.0003	0
296	NHNGGGNSS	mev	NHNGGGNSS	NHNGGGNSS	0.0024	-99.9	0.0024	0
297	HNGGGNSSG	mev	HNGGGNSSG	HNGGGNSSG	0.0004	-99.9	0.0004	0
298	NGGGNSSGG	mev	NGGGNSSGG	NGGGNSSGG	0.0001	-99.9	0.0001	0
299	GGGNSSGGP	mev	GGGNSSGGP	GGGNSSGGP	0.0002	-99.9	0.0002	0
300	GGNSSGGPG	mev	GGNSSGGPG	GGNSSGGPG	0.0002	-99.9	0.0002	0
301	GNSSGGPGP	mev	GNSSGGPGP	GNSSGGPGP	0.0012	-99.9	0.0012	0
302	NSSGGPGPG	mev	NSSGGPGPG	NSSGGPGPG	0.0006	-99.9	0.0006	0
303	SSGGPGPGQ	mev	SSGGPGPGQ	SSGGPGPGQ	0.0008	-99.9	0.0008	0
304	SGGPGPGQW	mev	SGGPGPGQW	SGGPGPGQW	0.0879	-99.9	0.0879	0
305	GGPGPGQWG	mev	GGPGPGQWG	GGPGPGQWG	0.0006	-99.9	0.0006	0
306	GPGPGQWGG	mev	GPGPGQWGG	GPGPGQWGG	0.0005	-99.9	0.0005	0
307	PGPGQWGGG	mev	PGPGQWGGG	PGPGQWGGG	0	-99.9	0	0
308	GPGQWGGGG	mev	GPGQWGGGG	GPGQWGGGG	0.0005	-99.9	0.0005	0
309	PGQWGGGGN	mev	PGQWGGGGN	PGQWGGGGN	0	-99.9	0	0
310	GQWGGGGNH	mev	GQWGGGGNH	GQWGGGGNH	0.0086	-99.9	0.0086	0
311	QWGGGGNHN	mev	QWGGGGNHN	QWGGGGNHN	0	-99.9	0	0
312	WGGGGNHNG	mev	WGGGGNHNG	WGGGGNHNG	0.0003	-99.9	0.0003	0
313	GGGGNHNGG	mev	GGGGNHNGG	GGGGNHNGG	0.0001	-99.9	0.0001	0
314	GGGNHNGGG	mev	GGGNHNGGG	GGGNHNGGG	0	-99.9	0	0
315	GGNHNGGGN	mev	GGNHNGGGN	GGNHNGGGN	0	-99.9	0	0
316	GNHNGGGNS	mev	GNHNGGGNS	GNHNGGGNS	0.0003	-99.9	0.0003	0
317	NHNGGGNSS	mev	NHNGGGNSS	NHNGGGNSS	0.0024	-99.9	0.0024	0
318	HNGGGNSSG	mev	HNGGGNSSG	HNGGGNSSG	0.0004	-99.9	0.0004	0
319	NGGGNSSGP	mev	NGGGNSSGP	NGGGNSSGP	0.0003	-99.9	0.0003	0
320	GGGNSSGPG	mev	GGGNSSGPG	GGGNSSGPG	0	-99.9	0	0
321	GGNSSGPGP	mev	GGNSSGPGP	GGNSSGPGP	0.0007	-99.9	0.0007	0
322	GNSSGPGPG	mev	GNSSGPGPG	GNSSGPGPG	0.0004	-99.9	0.0004	0
323	NSSGPGPGN	mev	NSSGPGPGN	NSSGPGPGN	0.0003	-99.9	0.0003	0
324	SSGPGPGNG	mev	SSGPGPGNG	SSGPGPGNG	0.0017	-99.9	0.0017	0
325	SGPGPGNGA	mev	SGPGPGNGA	SGPGPGNGA	0.0214	-99.9	0.0214	0
326	GPGPGNGAD	mev	GPGPGNGAD	GPGPGNGAD	0	-99.9	0	0
327	PGPGNGADV	mev	PGPGNGADV	PGPGNGADV	0.0026	-99.9	0.0026	0
328	GPGNGADVG	mev	GPGNGADVG	GPGNGADVG	0.0001	-99.9	0.0001	0
329	PGNGADVGQ	mev	PGNGADVGQ	PGNGADVGQ	0.0001	-99.9	0.0001	0
330	GNGADVGQG	mev	GNGADVGQG	GNGADVGQG	0.0001	-99.9	0.0001	0
331	NGADVGQGA	mev	NGADVGQGA	NGADVGQGA	0.0203	-99.9	0.0203	0
332	GADVGQGAD	mev	GADVGQGAD	GADVGQGAD	0	-99.9	0	0
333	ADVGQGADN	mev	ADVGQGADN	ADVGQGADN	0.0002	-99.9	0.0002	0
334	DVGQGADNS	mev	DVGQGADNS	DVGQGADNS	0.0001	-99.9	0.0001	0
335	VGQGADNST	mev	VGQGADNST	VGQGADNST	0.0028	-99.9	0.0028	0
336	GQGADNSTI	mev	GQGADNSTI	GQGADNSTI	0.0412	-99.9	0.0412	0
337	QGADNSTIE	mev	QGADNSTIE	QGADNSTIE	0.0024	-99.9	0.0024	0
338	GADNSTIEG	mev	GADNSTIEG	GADNSTIEG	0.0015	-99.9	0.0015	0
339	ADNSTIEGP	mev	ADNSTIEGP	ADNSTIEGP	0.0049	-99.9	0.0049	0
340	DNSTIEGPG	mev	DNSTIEGPG	DNSTIEGPG	0.0006	-99.9	0.0006	0
341	NSTIEGPGP	mev	NSTIEGPGP	NSTIEGPGP	0.0011	-99.9	0.0011	0
342	STIEGPGPG	mev	STIEGPGPG	STIEGPGPG	0.0062	-99.9	0.0062	0
343	TIEGPGPGG	mev	TIEGPGPGG	TIEGPGPGG	0.0006	-99.9	0.0006	0
344	IEGPGPGGA	mev	IEGPGPGGA	IEGPGPGGA	0.0161	-99.9	0.0161	0
345	EGPGPGGAD	mev	EGPGPGGAD	EGPGPGGAD	0.0001	-99.9	0.0001	0
346	GPGPGGADV	mev	GPGPGGADV	GPGPGGADV	0.0052	-99.9	0.0052	0
347	PGPGGADVG	mev	PGPGGADVG	PGPGGADVG	0.0001	-99.9	0.0001	0
348	GPGGADVGQ	mev	GPGGADVGQ	GPGGADVGQ	0.0002	-99.9	0.0002	0
349	PGGADVGQG	mev	PGGADVGQG	PGGADVGQG	0	-99.9	0	0
350	GGADVGQGA	mev	GGADVGQGA	GGADVGQGA	0.0144	-99.9	0.0144	0
351	GADVGQGAD	mev	GADVGQGAD	GADVGQGAD	0	-99.9	0	0
352	ADVGQGADN	mev	ADVGQGADN	ADVGQGADN	0.0002	-99.9	0.0002	0
353	DVGQGADNS	mev	DVGQGADNS	DVGQGADNS	0.0001	-99.9	0.0001	0
354	VGQGADNST	mev	VGQGADNST	VGQGADNST	0.0028	-99.9	0.0028	0
355	GQGADNSTI	mev	GQGADNSTI	GQGADNSTI	0.0412	-99.9	0.0412	0
356	QGADNSTIE	mev	QGADNSTIE	QGADNSTIE	0.0024	-99.9	0.0024	0
357	GADNSTIEL	mev	GADNSTIEL	GADNSTIEL	0.1415	-99.9	0.1415	0
358	ADNSTIELG	mev	ADNSTIELG	ADNSTIELG	0.0042	-99.9	0.0042	0
359	DNSTIELGP	mev	DNSTIELGP	DNSTIELGP	0.0068	-99.9	0.0068	0
360	NSTIELGPG	mev	NSTIELGPG	NSTIELGPG	0.0005	-99.9	0.0005	0
361	STIELGPGP	mev	STIELGPGP	STIELGPGP	0.0192	-99.9	0.0192	0
362	TIELGPGPG	mev	TIELGPGPG	TIELGPGPG	0.0001	-99.9	0.0001	0
363	IELGPGPGN	mev	IELGPGPGN	IELGPGPGN	0.0057	-99.9	0.0057	0
364	ELGPGPGNS	mev	ELGPGPGNS	ELGPGPGNS	0.0003	-99.9	0.0003	0
365	LGPGPGNSD	mev	LGPGPGNSD	LGPGPGNSD	0.0008	-99.9	0.0008	0
366	GPGPGNSDI	mev	GPGPGNSDI	GPGPGNSDI	0.0046	-99.9	0.0046	0
367	PGPGNSDIT	mev	PGPGNSDIT	PGPGNSDIT	0	-99.9	0	0
368	GPGNSDITV	mev	GPGNSDITV	GPGNSDITV	0.0107	-99.9	0.0107	0
369	PGNSDITVG	mev	PGNSDITVG	PGNSDITVG	0.0003	-99.9	0.0003	0
370	GNSDITVGQ	mev	GNSDITVGQ	GNSDITVGQ	0.0042	-99.9	0.0042	0
371	NSDITVGQY	mev	NSDITVGQY	NSDITVGQY	0.0406	-99.9	0.0406	0
372	SDITVGQYG	mev	SDITVGQYG	SDITVGQYG	0.0265	-99.9	0.0265	0
373	DITVGQYGG	mev	DITVGQYGG	DITVGQYGG	0.0001	-99.9	0.0001	0
374	ITVGQYGGN	mev	ITVGQYGGN	ITVGQYGGN	0.0001	-99.9	0.0001	0
375	TVGQYGGNN	mev	TVGQYGGNN	TVGQYGGNN	0	-99.9	0	0
376	VGQYGGNNA	mev	VGQYGGNNA	VGQYGGNNA	0.0045	-99.9	0.0045	0
377	GQYGGNNAA	mev	GQYGGNNAA	GQYGGNNAA	0.0648	-99.9	0.0648	0
378	QYGGNNAAG	mev	QYGGNNAAG	QYGGNNAAG	0.0008	-99.9	0.0008	0
379	YGGNNAAGP	mev	YGGNNAAGP	YGGNNAAGP	0.0009	-99.9	0.0009	0
380	GGNNAAGPG	mev	GGNNAAGPG	GGNNAAGPG	0.0001	-99.9	0.0001	0
381	GNNAAGPGP	mev	GNNAAGPGP	GNNAAGPGP	0.0021	-99.9	0.0021	0
382	NNAAGPGPG	mev	NNAAGPGPG	NNAAGPGPG	0.0006	-99.9	0.0006	0
383	NAAGPGPGP	mev	NAAGPGPGP	NAAGPGPGP	0.0036	-99.9	0.0036	0
384	AAGPGPGPD	mev	AAGPGPGPD	AAGPGPGPD	0.0002	-99.9	0.0002	0
385	AGPGPGPDS	mev	AGPGPGPDS	AGPGPGPDS	0.0014	-99.9	0.0014	0
386	GPGPGPDST	mev	GPGPGPDST	GPGPGPDST	0.0009	-99.9	0.0009	0
387	PGPGPDSTL	mev	PGPGPDSTL	PGPGPDSTL	0.0348	-99.9	0.0348	0
388	GPGPDSTLS	mev	GPGPDSTLS	GPGPDSTLS	0.0004	-99.9	0.0004	0
389	PGPDSTLSI	mev	PGPDSTLSI	PGPDSTLSI	0.0415	-99.9	0.0415	0
390	GPDSTLSIY	mev	GPDSTLSIY	GPDSTLSIY	0.02	-99.9	0.02	0
391	PDSTLSIYQ	mev	PDSTLSIYQ	PDSTLSIYQ	0.0014	-99.9	0.0014	0
392	DSTLSIYQY	mev	DSTLSIYQY	DSTLSIYQY	0.0569	-99.9	0.0569	0
393	STLSIYQYG	mev	STLSIYQYG	STLSIYQYG	0.0079	-99.9	0.0079	0
394	TLSIYQYGS	mev	TLSIYQYGS	TLSIYQYGS	0.0007	-99.9	0.0007	0
395	LSIYQYGSA	mev	LSIYQYGSA	LSIYQYGSA	0.0086	-99.9	0.0086	0
396	SIYQYGSAN	mev	SIYQYGSAN	SIYQYGSAN	0.0014	-99.9	0.0014	0
397	IYQYGSANA	mev	IYQYGSANA	IYQYGSANA	0.0058	-99.9	0.0058	0
398	YQYGSANAG	mev	YQYGSANAG	YQYGSANAG	0.0536	-99.9	0.0536	0
399	QYGSANAGP	mev	QYGSANAGP	QYGSANAGP	0.0013	-99.9	0.0013	0
400	YGSANAGPG	mev	YGSANAGPG	YGSANAGPG	0.0002	-99.9	0.0002	0
401	GSANAGPGP	mev	GSANAGPGP	GSANAGPGP	0.0008	-99.9	0.0008	0
402	SANAGPGPG	mev	SANAGPGPG	SANAGPGPG	0.0018	-99.9	0.0018	0
403	ANAGPGPGA	mev	ANAGPGPGA	ANAGPGPGA	0.0199	-99.9	0.0199	0
404	NAGPGPGAD	mev	NAGPGPGAD	NAGPGPGAD	0.0001	-99.9	0.0001	0
405	AGPGPGADV	mev	AGPGPGADV	AGPGPGADV	0.0465	-99.9	0.0465	0
406	GPGPGADVG	mev	GPGPGADVG	GPGPGADVG	0.0005	-99.9	0.0005	0
407	PGPGADVGQ	mev	PGPGADVGQ	PGPGADVGQ	0	-99.9	0	0
408	GPGADVGQG	mev	GPGADVGQG	GPGADVGQG	0.0002	-99.9	0.0002	0
409	PGADVGQGA	mev	PGADVGQGA	PGADVGQGA	0.0022	-99.9	0.0022	0
410	GADVGQGAD	mev	GADVGQGAD	GADVGQGAD	0	-99.9	0	0
411	ADVGQGADN	mev	ADVGQGADN	ADVGQGADN	0.0002	-99.9	0.0002	0
412	DVGQGADNS	mev	DVGQGADNS	DVGQGADNS	0.0001	-99.9	0.0001	0
413	VGQGADNST	mev	VGQGADNST	VGQGADNST	0.0028	-99.9	0.0028	0
414	GQGADNSTI	mev	GQGADNSTI	GQGADNSTI	0.0412	-99.9	0.0412	0
415	QGADNSTIE	mev	QGADNSTIE	QGADNSTIE	0.0024	-99.9	0.0024	0
416	GADNSTIEL	mev	GADNSTIEL	GADNSTIEL	0.1415	-99.9	0.1415	0
417	ADNSTIELT	mev	ADNSTIELT	ADNSTIELT	0.0108	-99.9	0.0108	0
418	DNSTIELTG	mev	DNSTIELTG	DNSTIELTG	0.0138	-99.9	0.0138	0
419	NSTIELTGP	mev	NSTIELTGP	NSTIELTGP	0.001	-99.9	0.001	0
420	STIELTGPG	mev	STIELTGPG	STIELTGPG	0.0057	-99.9	0.0057	0
421	TIELTGPGP	mev	TIELTGPGP	TIELTGPGP	0.0004	-99.9	0.0004	0
422	IELTGPGPG	mev	IELTGPGPG	IELTGPGPG	0.0016	-99.9	0.0016	0
423	ELTGPGPGV	mev	ELTGPGPGV	ELTGPGPGV	0.0118	-99.9	0.0118	0
424	LTGPGPGVV	mev	LTGPGPGVV	LTGPGPGVV	0.0294	-99.9	0.0294	0
425	TGPGPGVVP	mev	TGPGPGVVP	TGPGPGVVP	0.0139	-99.9	0.0139	0
426	GPGPGVVPQ	mev	GPGPGVVPQ	GPGPGVVPQ	0.0018	-99.9	0.0018	0
427	PGPGVVPQW	mev	PGPGVVPQW	PGPGVVPQW	0.0551	-99.9	0.0551	0
428	GPGVVPQWG	mev	GPGVVPQWG	GPGVVPQWG	0.0004	-99.9	0.0004	0
429	PGVVPQWGG	mev	PGVVPQWGG	PGVVPQWGG	0.0001	-99.9	0.0001	0
430	GVVPQWGGG	mev	GVVPQWGGG	GVVPQWGGG	0.0004	-99.9	0.0004	0
431	VVPQWGGGG	mev	VVPQWGGGG	VVPQWGGGG	0.0002	-99.9	0.0002	0
432	VPQWGGGGN	mev	VPQWGGGGN	VPQWGGGGN	0.0001	-99.9	0.0001	0
433	PQWGGGGNH	mev	PQWGGGGNH	PQWGGGGNH	0.0028	-99.9	0.0028	0
434	QWGGGGNHN	mev	QWGGGGNHN	QWGGGGNHN	0	-99.9	0	0
435	WGGGGNHNG	mev	WGGGGNHNG	WGGGGNHNG	0.0003	-99.9	0.0003	0
436	GGGGNHNGG	mev	GGGGNHNGG	GGGGNHNGG	0.0001	-99.9	0.0001	0
437	GGGNHNGGG	mev	GGGNHNGGG	GGGNHNGGG	0	-99.9	0	0
438	GGNHNGGGK	mev	GGNHNGGGK	GGNHNGGGK	0.0001	-99.9	0.0001	0
439	GNHNGGGKK	mev	GNHNGGGKK	GNHNGGGKK	0.0013	-99.9	0.0013	0
440	NHNGGGKKG	mev	NHNGGGKKG	NHNGGGKKG	0.0033	-99.9	0.0033	0
441	HNGGGKKGG	mev	HNGGGKKGG	HNGGGKKGG	0	-99.9	0	0
442	NGGGKKGGG	mev	NGGGKKGGG	NGGGKKGGG	0	-99.9	0	0
443	GGGKKGGGG	mev	GGGKKGGGG	GGGKKGGGG	0.0001	-99.9	0.0001	0
444	GGKKGGGGN	mev	GGKKGGGGN	GGKKGGGGN	0	-99.9	0	0
445	GKKGGGGNH	mev	GKKGGGGNH	GKKGGGGNH	0.0035	-99.9	0.0035	0
446	KKGGGGNHN	mev	KKGGGGNHN	KKGGGGNHN	0.0002	-99.9	0.0002	0
447	KGGGGNHNG	mev	KGGGGNHNG	KGGGGNHNG	0.0004	-99.9	0.0004	0
448	GGGGNHNGG	mev	GGGGNHNGG	GGGGNHNGG	0.0001	-99.9	0.0001	0
449	GGGNHNGGG	mev	GGGNHNGGG	GGGNHNGGG	0	-99.9	0	0
450	GGNHNGGGN	mev	GGNHNGGGN	GGNHNGGGN	0	-99.9	0	0
451	GNHNGGGNS	mev	GNHNGGGNS	GNHNGGGNS	0.0003	-99.9	0.0003	0
452	NHNGGGNSS	mev	NHNGGGNSS	NHNGGGNSS	0.0024	-99.9	0.0024	0
453	HNGGGNSSG	mev	HNGGGNSSG	HNGGGNSSG	0.0004	-99.9	0.0004	0
454	NGGGNSSGK	mev	NGGGNSSGK	NGGGNSSGK	0.0006	-99.9	0.0006	0
455	GGGNSSGKK	mev	GGGNSSGKK	GGGNSSGKK	0.0001	-99.9	0.0001	0
456	GGNSSGKKP	mev	GGNSSGKKP	GGNSSGKKP	0.0006	-99.9	0.0006	0
457	GNSSGKKPQ	mev	GNSSGKKPQ	GNSSGKKPQ	0.0013	-99.9	0.0013	0
458	NSSGKKPQW	mev	NSSGKKPQW	NSSGKKPQW	0.0697	-99.9	0.0697	0
459	SSGKKPQWG	mev	SSGKKPQWG	SSGKKPQWG	0.0009	-99.9	0.0009	0
460	SGKKPQWGG	mev	SGKKPQWGG	SGKKPQWGG	0.004	-99.9	0.004	0
461	GKKPQWGGG	mev	GKKPQWGGG	GKKPQWGGG	0.0003	-99.9	0.0003	0
462	KKPQWGGGG	mev	KKPQWGGGG	KKPQWGGGG	0.0008	-99.9	0.0008	0
463	KPQWGGGGN	mev	KPQWGGGGN	KPQWGGGGN	0.0001	-99.9	0.0001	0
464	PQWGGGGNH	mev	PQWGGGGNH	PQWGGGGNH	0.0028	-99.9	0.0028	0
465	QWGGGGNHN	mev	QWGGGGNHN	QWGGGGNHN	0	-99.9	0	0
466	WGGGGNHNG	mev	WGGGGNHNG	WGGGGNHNG	0.0003	-99.9	0.0003	0
467	GGGGNHNGG	mev	GGGGNHNGG	GGGGNHNGG	0.0001	-99.9	0.0001	0
468	GGGNHNGGG	mev	GGGNHNGGG	GGGNHNGGG	0	-99.9	0	0
469	GGNHNGGGN	mev	GGNHNGGGN	GGNHNGGGN	0	-99.9	0	0
470	GNHNGGGNS	mev	GNHNGGGNS	GNHNGGGNS	0.0003	-99.9	0.0003	0
471	NHNGGGNSS	mev	NHNGGGNSS	NHNGGGNSS	0.0024	-99.9	0.0024	0
472	HNGGGNSSK	mev	HNGGGNSSK	HNGGGNSSK	0.0023	-99.9	0.0023	0
473	NGGGNSSKK	mev	NGGGNSSKK	NGGGNSSKK	0.0008	-99.9	0.0008	0
474	GGGNSSKKH	mev	GGGNSSKKH	GGGNSSKKH	0.0019	-99.9	0.0019	0
475	GGNSSKKHN	mev	GGNSSKKHN	GGNSSKKHN	0	-99.9	0	0
476	GNSSKKHNG	mev	GNSSKKHNG	GNSSKKHNG	0.0011	-99.9	0.0011	0
477	NSSKKHNGG	mev	NSSKKHNGG	NSSKKHNGG	0.0009	-99.9	0.0009	0
478	SSKKHNGGG	mev	SSKKHNGGG	SSKKHNGGG	0.0011	-99.9	0.0011	0
479	SKKHNGGGN	mev	SKKHNGGGN	SKKHNGGGN	0.0001	-99.9	0.0001	0
480	KKHNGGGNS	mev	KKHNGGGNS	KKHNGGGNS	0.0003	-99.9	0.0003	0
481	KHNGGGNSS	mev	KHNGGGNSS	KHNGGGNSS	0.0039	-99.9	0.0039	0
482	HNGGGNSSG	mev	HNGGGNSSG	HNGGGNSSG	0.0004	-99.9	0.0004	0
483	NGGGNSSGP	mev	NGGGNSSGP	NGGGNSSGP	0.0003	-99.9	0.0003	0
484	GGGNSSGPD	mev	GGGNSSGPD	GGGNSSGPD	0	-99.9	0	0
485	GGNSSGPDS	mev	GGNSSGPDS	GGNSSGPDS	0.0003	-99.9	0.0003	0
486	GNSSGPDST	mev	GNSSGPDST	GNSSGPDST	0.0029	-99.9	0.0029	0
487	NSSGPDSTL	mev	NSSGPDSTL	NSSGPDSTL	0.1194	-99.9	0.1194	0
488	SSGPDSTLS	mev	SSGPDSTLS	SSGPDSTLS	0.0025	-99.9	0.0025	0
489	SGPDSTLSI	mev	SGPDSTLSI	SGPDSTLSI	0.2382	-99.9	0.2382	0
490	GPDSTLSIK	mev	GPDSTLSIK	GPDSTLSIK	0.0024	-99.9	0.0024	0
491	PDSTLSIKK	mev	PDSTLSIKK	PDSTLSIKK	0.0012	-99.9	0.0012	0
492	DSTLSIKKV	mev	DSTLSIKKV	DSTLSIKKV	0.0444	-99.9	0.0444	0
493	STLSIKKVV	mev	STLSIKKVV	STLSIKKVV	0.0669	-99.9	0.0669	0
494	TLSIKKVVP	mev	TLSIKKVVP	TLSIKKVVP	0.0048	-99.9	0.0048	0
495	LSIKKVVPQ	mev	LSIKKVVPQ	LSIKKVVPQ	0.009	-99.9	0.009	0
496	SIKKVVPQW	mev	SIKKVVPQW	SIKKVVPQW	0.142	-99.9	0.142	0
497	IKKVVPQWG	mev	IKKVVPQWG	IKKVVPQWG	0.0064	-99.9	0.0064	0
498	KKVVPQWGG	mev	KKVVPQWGG	KKVVPQWGG	0.0018	-99.9	0.0018	0
499	KVVPQWGGG	mev	KVVPQWGGG	KVVPQWGGG	0.0013	-99.9	0.0013	0
500	VVPQWGGGG	mev	VVPQWGGGG	VVPQWGGGG	0.0002	-99.9	0.0002	0
501	VPQWGGGGN	mev	VPQWGGGGN	VPQWGGGGN	0.0001	-99.9	0.0001	0
502	PQWGGGGNH	mev	PQWGGGGNH	PQWGGGGNH	0.0028	-99.9	0.0028	0
503	QWGGGGNHN	mev	QWGGGGNHN	QWGGGGNHN	0	-99.9	0	0
504	WGGGGNHNG	mev	WGGGGNHNG	WGGGGNHNG	0.0003	-99.9	0.0003	0
505	GGGGNHNGG	mev	GGGGNHNGG	GGGGNHNGG	0.0001	-99.9	0.0001	0
506	GGGNHNGGK	mev	GGGNHNGGK	GGGNHNGGK	0.0001	-99.9	0.0001	0
507	GGNHNGGKK	mev	GGNHNGGKK	GGNHNGGKK	0.0002	-99.9	0.0002	0
508	GNHNGGKKS	mev	GNHNGGKKS	GNHNGGKKS	0.0006	-99.9	0.0006	0
509	NHNGGKKSG	mev	NHNGGKKSG	NHNGGKKSG	0.004	-99.9	0.004	0
510	HNGGKKSGY	mev	HNGGKKSGY	HNGGKKSGY	0.0252	-99.9	0.0252	0
511	NGGKKSGYG	mev	NGGKKSGYG	NGGKKSGYG	0.0001	-99.9	0.0001	0
512	GGKKSGYGN	mev	GGKKSGYGN	GGKKSGYGN	0.0001	-99.9	0.0001	0
513	GKKSGYGNG	mev	GKKSGYGNG	GKKSGYGNG	0.0013	-99.9	0.0013	0
514	KKSGYGNGA	mev	KKSGYGNGA	KKSGYGNGA	0.0079	-99.9	0.0079	0
515	KSGYGNGAD	mev	KSGYGNGAD	KSGYGNGAD	0.0001	-99.9	0.0001	0
516	SGYGNGADV	mev	SGYGNGADV	SGYGNGADV	0.0594	-99.9	0.0594	0
517	GYGNGADVG	mev	GYGNGADVG	GYGNGADVG	0.0001	-99.9	0.0001	0
518	YGNGADVGQ	mev	YGNGADVGQ	YGNGADVGQ	0.0017	-99.9	0.0017	0
519	GNGADVGQG	mev	GNGADVGQG	GNGADVGQG	0.0001	-99.9	0.0001	0
520	NGADVGQGA	mev	NGADVGQGA	NGADVGQGA	0.0203	-99.9	0.0203	0
521	GADVGQGAD	mev	GADVGQGAD	GADVGQGAD	0	-99.9	0	0
522	ADVGQGADN	mev	ADVGQGADN	ADVGQGADN	0.0002	-99.9	0.0002	0
523	DVGQGADNS	mev	DVGQGADNS	DVGQGADNS	0.0001	-99.9	0.0001	0

## Sheet: Gaga-BF1_004-03-01
Supplementary Table S16 shows MHC epitopes predicted NETMHCpan 4.1 from chicken MHC alleles (Name of Allele is represented as sheet name)
Pos	Peptide	ID	core	icore	EL-score	EL_Rank	Ave	NB
0	MIKLKFGVF	mev	MIKLKFGVF	MIKLKFGVF	0.0648	-99.9	0.0648	0
1	IKLKFGVFF	mev	IKLKFGVFF	IKLKFGVFF	0.1266	-99.9	0.1266	0
2	KLKFGVFFT	mev	KLKFGVFFT	KLKFGVFFT	0.0034	-99.9	0.0034	0
3	LKFGVFFTV	mev	LKFGVFFTV	LKFGVFFTV	0.1958	-99.9	0.1958	0
4	KFGVFFTVL	mev	KFGVFFTVL	KFGVFFTVL	0.0587	-99.9	0.0587	0
5	FGVFFTVLL	mev	FGVFFTVLL	FGVFFTVLL	0.1561	-99.9	0.1561	0
6	GVFFTVLLS	mev	GVFFTVLLS	GVFFTVLLS	0.0023	-99.9	0.0023	0
7	VFFTVLLSS	mev	VFFTVLLSS	VFFTVLLSS	0.0044	-99.9	0.0044	0
8	FFTVLLSSA	mev	FFTVLLSSA	FFTVLLSSA	0.005	-99.9	0.005	0
9	FTVLLSSAY	mev	FTVLLSSAY	FTVLLSSAY	0.0617	-99.9	0.0617	0
10	TVLLSSAYA	mev	TVLLSSAYA	TVLLSSAYA	0.0148	-99.9	0.0148	0
11	VLLSSAYAH	mev	VLLSSAYAH	VLLSSAYAH	0.0104	-99.9	0.0104	0
12	LLSSAYAHG	mev	LLSSAYAHG	LLSSAYAHG	0.002	-99.9	0.002	0
13	LSSAYAHGT	mev	LSSAYAHGT	LSSAYAHGT	0.0022	-99.9	0.0022	0
14	SSAYAHGTP	mev	SSAYAHGTP	SSAYAHGTP	0.0097	-99.9	0.0097	0
15	SAYAHGTPQ	mev	SAYAHGTPQ	SAYAHGTPQ	0.0175	-99.9	0.0175	0
16	AYAHGTPQN	mev	AYAHGTPQN	AYAHGTPQN	0.0009	-99.9	0.0009	0
17	YAHGTPQNI	mev	YAHGTPQNI	YAHGTPQNI	0.2779	-99.9	0.2779	0
18	AHGTPQNIT	mev	AHGTPQNIT	AHGTPQNIT	0.005	-99.9	0.005	0
19	HGTPQNITD	mev	HGTPQNITD	HGTPQNITD	0.0014	-99.9	0.0014	0
20	GTPQNITDL	mev	GTPQNITDL	GTPQNITDL	0.0663	-99.9	0.0663	0
21	TPQNITDLC	mev	TPQNITDLC	TPQNITDLC	0.0073	-99.9	0.0073	0
22	PQNITDLCA	mev	PQNITDLCA	PQNITDLCA	0.0012	-99.9	0.0012	0
23	QNITDLCAE	mev	QNITDLCAE	QNITDLCAE	0.0007	-99.9	0.0007	0
24	NITDLCAEY	mev	NITDLCAEY	NITDLCAEY	0.0366	-99.9	0.0366	0
25	ITDLCAEYH	mev	ITDLCAEYH	ITDLCAEYH	0.0011	-99.9	0.0011	0
26	TDLCAEYHN	mev	TDLCAEYHN	TDLCAEYHN	0.0007	-99.9	0.0007	0
27	DLCAEYHNT	mev	DLCAEYHNT	DLCAEYHNT	0.0038	-99.9	0.0038	0
28	LCAEYHNTQ	mev	LCAEYHNTQ	LCAEYHNTQ	0.0032	-99.9	0.0032	0
29	CAEYHNTQI	mev	CAEYHNTQI	CAEYHNTQI	0.0225	-99.9	0.0225	0
30	AEYHNTQIY	mev	AEYHNTQIY	AEYHNTQIY	0.2326	-99.9	0.2326	0
31	EYHNTQIYT	mev	EYHNTQIYT	EYHNTQIYT	0.0044	-99.9	0.0044	0
32	YHNTQIYTL	mev	YHNTQIYTL	YHNTQIYTL	0.4605	-99.9	0.4605	0
33	HNTQIYTLN	mev	HNTQIYTLN	HNTQIYTLN	0.0023	-99.9	0.0023	0
34	NTQIYTLND	mev	NTQIYTLND	NTQIYTLND	0.0005	-99.9	0.0005	0
35	TQIYTLNDK	mev	TQIYTLNDK	TQIYTLNDK	0.0181	-99.9	0.0181	0
36	QIYTLNDKI	mev	QIYTLNDKI	QIYTLNDKI	0.0869	-99.9	0.0869	0
37	IYTLNDKIF	mev	IYTLNDKIF	IYTLNDKIF	0.0334	-99.9	0.0334	0
38	YTLNDKIFS	mev	YTLNDKIFS	YTLNDKIFS	0.0041	-99.9	0.0041	0
39	TLNDKIFSY	mev	TLNDKIFSY	TLNDKIFSY	0.258	-99.9	0.258	0
40	LNDKIFSYT	mev	LNDKIFSYT	LNDKIFSYT	0.0153	-99.9	0.0153	0
41	NDKIFSYTE	mev	NDKIFSYTE	NDKIFSYTE	0.0281	-99.9	0.0281	0
42	DKIFSYTES	mev	DKIFSYTES	DKIFSYTES	0.0069	-99.9	0.0069	0
43	KIFSYTESL	mev	KIFSYTESL	KIFSYTESL	0.3245	-99.9	0.3245	0
44	IFSYTESLA	mev	IFSYTESLA	IFSYTESLA	0.0025	-99.9	0.0025	0
45	FSYTESLAG	mev	FSYTESLAG	FSYTESLAG	0.021	-99.9	0.021	0
46	SYTESLAGK	mev	SYTESLAGK	SYTESLAGK	0.004	-99.9	0.004	0
47	YTESLAGKR	mev	YTESLAGKR	YTESLAGKR	0.0017	-99.9	0.0017	0
48	TESLAGKRE	mev	TESLAGKRE	TESLAGKRE	0.0098	-99.9	0.0098	0
49	ESLAGKREM	mev	ESLAGKREM	ESLAGKREM	0.058	-99.9	0.058	0
50	SLAGKREMA	mev	SLAGKREMA	SLAGKREMA	0.0201	-99.9	0.0201	0
51	LAGKREMAI	mev	LAGKREMAI	LAGKREMAI	0.0481	-99.9	0.0481	0
52	AGKREMAII	mev	AGKREMAII	AGKREMAII	0.0373	-99.9	0.0373	0
53	GKREMAIIT	mev	GKREMAIIT	GKREMAIIT	0.0076	-99.9	0.0076	0
54	KREMAIITF	mev	KREMAIITF	KREMAIITF	0.1297	-99.9	0.1297	0
55	REMAIITFK	mev	REMAIITFK	REMAIITFK	0.0462	-99.9	0.0462	0
56	EMAIITFKN	mev	EMAIITFKN	EMAIITFKN	0.0021	-99.9	0.0021	0
57	MAIITFKNG	mev	MAIITFKNG	MAIITFKNG	0.003	-99.9	0.003	0
58	AIITFKNGA	mev	AIITFKNGA	AIITFKNGA	0.0191	-99.9	0.0191	0
59	IITFKNGAI	mev	IITFKNGAI	IITFKNGAI	0.0048	-99.9	0.0048	0
60	ITFKNGAIF	mev	ITFKNGAIF	ITFKNGAIF	0.1654	-99.9	0.1654	0
61	TFKNGAIFQ	mev	TFKNGAIFQ	TFKNGAIFQ	0.0012	-99.9	0.0012	0
62	FKNGAIFQV	mev	FKNGAIFQV	FKNGAIFQV	0.2179	-99.9	0.2179	0
63	KNGAIFQVE	mev	KNGAIFQVE	KNGAIFQVE	0.0109	-99.9	0.0109	0
64	NGAIFQVEV	mev	NGAIFQVEV	NGAIFQVEV	0.1737	-99.9	0.1737	0
65	GAIFQVEVP	mev	GAIFQVEVP	GAIFQVEVP	0.01	-99.9	0.01	0
66	AIFQVEVPG	mev	AIFQVEVPG	AIFQVEVPG	0.0036	-99.9	0.0036	0
67	IFQVEVPGS	mev	IFQVEVPGS	IFQVEVPGS	0.0003	-99.9	0.0003	0
68	FQVEVPGSQ	mev	FQVEVPGSQ	FQVEVPGSQ	0.0324	-99.9	0.0324	0
69	QVEVPGSQH	mev	QVEVPGSQH	QVEVPGSQH	0.0014	-99.9	0.0014	0
70	VEVPGSQHI	mev	VEVPGSQHI	VEVPGSQHI	0.3805	-99.9	0.3805	0
71	EVPGSQHID	mev	EVPGSQHID	EVPGSQHID	0.0022	-99.9	0.0022	0
72	VPGSQHIDS	mev	VPGSQHIDS	VPGSQHIDS	0.0006	-99.9	0.0006	0
73	PGSQHIDSQ	mev	PGSQHIDSQ	PGSQHIDSQ	0.0005	-99.9	0.0005	0
74	GSQHIDSQK	mev	GSQHIDSQK	GSQHIDSQK	0.0027	-99.9	0.0027	0
75	SQHIDSQKK	mev	SQHIDSQKK	SQHIDSQKK	0.035	-99.9	0.035	0
76	QHIDSQKKA	mev	QHIDSQKKA	QHIDSQKKA	0.0331	-99.9	0.0331	0
77	HIDSQKKAI	mev	HIDSQKKAI	HIDSQKKAI	0.0227	-99.9	0.0227	0
78	IDSQKKAIE	mev	IDSQKKAIE	IDSQKKAIE	0.0061	-99.9	0.0061	0
79	DSQKKAIER	mev	DSQKKAIER	DSQKKAIER	0.0094	-99.9	0.0094	0
80	SQKKAIERM	mev	SQKKAIERM	SQKKAIERM	0.3602	-99.9	0.3602	0
81	QKKAIERMK	mev	QKKAIERMK	QKKAIERMK	0.003	-99.9	0.003	0
82	KKAIERMKD	mev	KKAIERMKD	KKAIERMKD	0.0005	-99.9	0.0005	0
83	KAIERMKDT	mev	KAIERMKDT	KAIERMKDT	0.0056	-99.9	0.0056	0
84	AIERMKDTL	mev	AIERMKDTL	AIERMKDTL	0.0434	-99.9	0.0434	0
85	IERMKDTLR	mev	IERMKDTLR	IERMKDTLR	0.0088	-99.9	0.0088	0
86	ERMKDTLRI	mev	ERMKDTLRI	ERMKDTLRI	0.0842	-99.9	0.0842	0
87	RMKDTLRIA	mev	RMKDTLRIA	RMKDTLRIA	0.0244	-99.9	0.0244	0
88	MKDTLRIAY	mev	MKDTLRIAY	MKDTLRIAY	0.1094	-99.9	0.1094	0
89	KDTLRIAYL	mev	KDTLRIAYL	KDTLRIAYL	0.2002	-99.9	0.2002	0
90	DTLRIAYLT	mev	DTLRIAYLT	DTLRIAYLT	0.0104	-99.9	0.0104	0
91	TLRIAYLTE	mev	TLRIAYLTE	TLRIAYLTE	0.0049	-99.9	0.0049	0
92	LRIAYLTEA	mev	LRIAYLTEA	LRIAYLTEA	0.0378	-99.9	0.0378	0
93	RIAYLTEAK	mev	RIAYLTEAK	RIAYLTEAK	0.0036	-99.9	0.0036	0
94	IAYLTEAKV	mev	IAYLTEAKV	IAYLTEAKV	0.122	-99.9	0.122	0
95	AYLTEAKVE	mev	AYLTEAKVE	AYLTEAKVE	0.0014	-99.9	0.0014	0
96	YLTEAKVEK	mev	YLTEAKVEK	YLTEAKVEK	0.0125	-99.9	0.0125	0
97	LTEAKVEKL	mev	LTEAKVEKL	LTEAKVEKL	0.1071	-99.9	0.1071	0
98	TEAKVEKLC	mev	TEAKVEKLC	TEAKVEKLC	0.0576	-99.9	0.0576	0
99	EAKVEKLCV	mev	EAKVEKLCV	EAKVEKLCV	0.022	-99.9	0.022	0
100	AKVEKLCVW	mev	AKVEKLCVW	AKVEKLCVW	0.0875	-99.9	0.0875	0
101	KVEKLCVWN	mev	KVEKLCVWN	KVEKLCVWN	0.0001	-99.9	0.0001	0
102	VEKLCVWNN	mev	VEKLCVWNN	VEKLCVWNN	0.001	-99.9	0.001	0
103	EKLCVWNNK	mev	EKLCVWNNK	EKLCVWNNK	0.0008	-99.9	0.0008	0
104	KLCVWNNKT	mev	KLCVWNNKT	KLCVWNNKT	0.0007	-99.9	0.0007	0
105	LCVWNNKTP	mev	LCVWNNKTP	LCVWNNKTP	0.0002	-99.9	0.0002	0
106	CVWNNKTPH	mev	CVWNNKTPH	CVWNNKTPH	0.0026	-99.9	0.0026	0
107	VWNNKTPHA	mev	VWNNKTPHA	VWNNKTPHA	0.0128	-99.9	0.0128	0
108	WNNKTPHAI	mev	WNNKTPHAI	WNNKTPHAI	0.213	-99.9	0.213	0
109	NNKTPHAIA	mev	NNKTPHAIA	NNKTPHAIA	0.0308	-99.9	0.0308	0
110	NKTPHAIAA	mev	NKTPHAIAA	NKTPHAIAA	0.0446	-99.9	0.0446	0
111	KTPHAIAAI	mev	KTPHAIAAI	KTPHAIAAI	0.1161	-99.9	0.1161	0
112	TPHAIAAIS	mev	TPHAIAAIS	TPHAIAAIS	0.0029	-99.9	0.0029	0
113	PHAIAAISM	mev	PHAIAAISM	PHAIAAISM	0.0397	-99.9	0.0397	0
114	HAIAAISMA	mev	HAIAAISMA	HAIAAISMA	0.0487	-99.9	0.0487	0
115	AIAAISMAN	mev	AIAAISMAN	AIAAISMAN	0.0024	-99.9	0.0024	0
116	IAAISMANE	mev	IAAISMANE	IAAISMANE	0.0047	-99.9	0.0047	0
117	AAISMANEA	mev	AAISMANEA	AAISMANEA	0.0504	-99.9	0.0504	0
118	AISMANEAA	mev	AISMANEAA	AISMANEAA	0.0043	-99.9	0.0043	0
119	ISMANEAAA	mev	ISMANEAAA	ISMANEAAA	0.0145	-99.9	0.0145	0
120	SMANEAAAK	mev	SMANEAAAK	SMANEAAAK	0.0038	-99.9	0.0038	0
121	MANEAAAKG	mev	MANEAAAKG	MANEAAAKG	0.0111	-99.9	0.0111	0
122	ANEAAAKGG	mev	ANEAAAKGG	ANEAAAKGG	0.0002	-99.9	0.0002	0
123	NEAAAKGGG	mev	NEAAAKGGG	NEAAAKGGG	0.0005	-99.9	0.0005	0
124	EAAAKGGGN	mev	EAAAKGGGN	EAAAKGGGN	0	-99.9	0	0
125	AAAKGGGNH	mev	AAAKGGGNH	AAAKGGGNH	0.0025	-99.9	0.0025	0
126	AAKGGGNHN	mev	AAKGGGNHN	AAKGGGNHN	0.0012	-99.9	0.0012	0
127	AKGGGNHNG	mev	AKGGGNHNG	AKGGGNHNG	0.0007	-99.9	0.0007	0
128	KGGGNHNGG	mev	KGGGNHNGG	KGGGNHNGG	0.0001	-99.9	0.0001	0
129	GGGNHNGGG	mev	GGGNHNGGG	GGGNHNGGG	0	-99.9	0	0
130	GGNHNGGGA	mev	GGNHNGGGA	GGNHNGGGA	0.0002	-99.9	0.0002	0
131	GNHNGGGAA	mev	GNHNGGGAA	GNHNGGGAA	0.0021	-99.9	0.0021	0
132	NHNGGGAAY	mev	NHNGGGAAY	NHNGGGAAY	0.0466	-99.9	0.0466	0
133	HNGGGAAYG	mev	HNGGGAAYG	HNGGGAAYG	0.0006	-99.9	0.0006	0
134	NGGGAAYGG	mev	NGGGAAYGG	NGGGAAYGG	0.0004	-99.9	0.0004	0
135	GGGAAYGGN	mev	GGGAAYGGN	GGGAAYGGN	0	-99.9	0	0
136	GGAAYGGNH	mev	GGAAYGGNH	GGAAYGGNH	0.0005	-99.9	0.0005	0
137	GAAYGGNHN	mev	GAAYGGNHN	GAAYGGNHN	0.0006	-99.9	0.0006	0
138	AAYGGNHNG	mev	AAYGGNHNG	AAYGGNHNG	0.0189	-99.9	0.0189	0
139	AYGGNHNGG	mev	AYGGNHNGG	AYGGNHNGG	0.0003	-99.9	0.0003	0
140	YGGNHNGGG	mev	YGGNHNGGG	YGGNHNGGG	0.0001	-99.9	0.0001	0
141	GGNHNGGGN	mev	GGNHNGGGN	GGNHNGGGN	0	-99.9	0	0
142	GNHNGGGNA	mev	GNHNGGGNA	GNHNGGGNA	0.0015	-99.9	0.0015	0
143	NHNGGGNAA	mev	NHNGGGNAA	NHNGGGNAA	0.0062	-99.9	0.0062	0
144	HNGGGNAAY	mev	HNGGGNAAY	HNGGGNAAY	0.0357	-99.9	0.0357	0
145	NGGGNAAYG	mev	NGGGNAAYG	NGGGNAAYG	0.0003	-99.9	0.0003	0
146	GGGNAAYGG	mev	GGGNAAYGG	GGGNAAYGG	0.0002	-99.9	0.0002	0
147	GGNAAYGGG	mev	GGNAAYGGG	GGNAAYGGG	0.0002	-99.9	0.0002	0
148	GNAAYGGGG	mev	GNAAYGGGG	GNAAYGGGG	0.0003	-99.9	0.0003	0
149	NAAYGGGGN	mev	NAAYGGGGN	NAAYGGGGN	0.0001	-99.9	0.0001	0
150	AAYGGGGNH	mev	AAYGGGGNH	AAYGGGGNH	0.0096	-99.9	0.0096	0
151	AYGGGGNHN	mev	AYGGGGNHN	AYGGGGNHN	0.0012	-99.9	0.0012	0
152	YGGGGNHNG	mev	YGGGGNHNG	YGGGGNHNG	0.0037	-99.9	0.0037	0
153	GGGGNHNGG	mev	GGGGNHNGG	GGGGNHNGG	0.0001	-99.9	0.0001	0
154	GGGNHNGGA	mev	GGGNHNGGA	GGGNHNGGA	0.0002	-99.9	0.0002	0
155	GGNHNGGAA	mev	GGNHNGGAA	GGNHNGGAA	0.0006	-99.9	0.0006	0
156	GNHNGGAAY	mev	GNHNGGAAY	GNHNGGAAY	0.0445	-99.9	0.0445	0
157	NHNGGAAYG	mev	NHNGGAAYG	NHNGGAAYG	0.0025	-99.9	0.0025	0
158	HNGGAAYGN	mev	HNGGAAYGN	HNGGAAYGN	0.0001	-99.9	0.0001	0
159	NGGAAYGNH	mev	NGGAAYGNH	NGGAAYGNH	0.0009	-99.9	0.0009	0
160	GGAAYGNHN	mev	GGAAYGNHN	GGAAYGNHN	0.0004	-99.9	0.0004	0
161	GAAYGNHNG	mev	GAAYGNHNG	GAAYGNHNG	0.0027	-99.9	0.0027	0
162	AAYGNHNGG	mev	AAYGNHNGG	AAYGNHNGG	0.0077	-99.9	0.0077	0
163	AYGNHNGGG	mev	AYGNHNGGG	AYGNHNGGG	0.0001	-99.9	0.0001	0
164	YGNHNGGGN	mev	YGNHNGGGN	YGNHNGGGN	0.0001	-99.9	0.0001	0
165	GNHNGGGNS	mev	GNHNGGGNS	GNHNGGGNS	0.0003	-99.9	0.0003	0
166	NHNGGGNSA	mev	NHNGGGNSA	NHNGGGNSA	0.0081	-99.9	0.0081	0
167	HNGGGNSAA	mev	HNGGGNSAA	HNGGGNSAA	0.0046	-99.9	0.0046	0
168	NGGGNSAAY	mev	NGGGNSAAY	NGGGNSAAY	0.0282	-99.9	0.0282	0
169	GGGNSAAYS	mev	GGGNSAAYS	GGGNSAAYS	0.0005	-99.9	0.0005	0
170	GGNSAAYSG	mev	GGNSAAYSG	GGNSAAYSG	0.0031	-99.9	0.0031	0
171	GNSAAYSGY	mev	GNSAAYSGY	GNSAAYSGY	0.0218	-99.9	0.0218	0
172	NSAAYSGYG	mev	NSAAYSGYG	NSAAYSGYG	0.0006	-99.9	0.0006	0
173	SAAYSGYGN	mev	SAAYSGYGN	SAAYSGYGN	0.0013	-99.9	0.0013	0
174	AAYSGYGNG	mev	AAYSGYGNG	AAYSGYGNG	0.006	-99.9	0.006	0
175	AYSGYGNGA	mev	AYSGYGNGA	AYSGYGNGA	0.0068	-99.9	0.0068	0
176	YSGYGNGAD	mev	YSGYGNGAD	YSGYGNGAD	0.0003	-99.9	0.0003	0
177	SGYGNGADV	mev	SGYGNGADV	SGYGNGADV	0.0594	-99.9	0.0594	0
178	GYGNGADVG	mev	GYGNGADVG	GYGNGADVG	0.0001	-99.9	0.0001	0
179	YGNGADVGP	mev	YGNGADVGP	YGNGADVGP	0.0068	-99.9	0.0068	0
180	GNGADVGPG	mev	GNGADVGPG	GNGADVGPG	0.0001	-99.9	0.0001	0
181	NGADVGPGP	mev	NGADVGPGP	NGADVGPGP	0.0106	-99.9	0.0106	0
182	GADVGPGPG	mev	GADVGPGPG	GADVGPGPG	0.0003	-99.9	0.0003	0
183	ADVGPGPGL	mev	ADVGPGPGL	ADVGPGPGL	0.1452	-99.9	0.1452	0
184	DVGPGPGLK	mev	DVGPGPGLK	DVGPGPGLK	0.0026	-99.9	0.0026	0
185	VGPGPGLKV	mev	VGPGPGLKV	VGPGPGLKV	0.1418	-99.9	0.1418	0
186	GPGPGLKVA	mev	GPGPGLKVA	GPGPGLKVA	0.0064	-99.9	0.0064	0
187	PGPGLKVAA	mev	PGPGLKVAA	PGPGLKVAA	0.0043	-99.9	0.0043	0
188	GPGLKVAAF	mev	GPGLKVAAF	GPGLKVAAF	0.0715	-99.9	0.0715	0
189	PGLKVAAFA	mev	PGLKVAAFA	PGLKVAAFA	0.0019	-99.9	0.0019	0
190	GLKVAAFAA	mev	GLKVAAFAA	GLKVAAFAA	0.0078	-99.9	0.0078	0
191	LKVAAFAAI	mev	LKVAAFAAI	LKVAAFAAI	0.073	-99.9	0.073	0
192	KVAAFAAIV	mev	KVAAFAAIV	KVAAFAAIV	0.0461	-99.9	0.0461	0
193	VAAFAAIVV	mev	VAAFAAIVV	VAAFAAIVV	0.0948	-99.9	0.0948	0
194	AAFAAIVVS	mev	AAFAAIVVS	AAFAAIVVS	0.0187	-99.9	0.0187	0
195	AFAAIVVSG	mev	AFAAIVVSG	AFAAIVVSG	0.0053	-99.9	0.0053	0
196	FAAIVVSGS	mev	FAAIVVSGS	FAAIVVSGS	0.007	-99.9	0.007	0
197	AAIVVSGSA	mev	AAIVVSGSA	AAIVVSGSA	0.0173	-99.9	0.0173	0
198	AIVVSGSAG	mev	AIVVSGSAG	AIVVSGSAG	0.0005	-99.9	0.0005	0
199	IVVSGSAGP	mev	IVVSGSAGP	IVVSGSAGP	0.0032	-99.9	0.0032	0
200	VVSGSAGPG	mev	VVSGSAGPG	VVSGSAGPG	0.0004	-99.9	0.0004	0
201	VSGSAGPGP	mev	VSGSAGPGP	VSGSAGPGP	0.0012	-99.9	0.0012	0
202	SGSAGPGPG	mev	SGSAGPGPG	SGSAGPGPG	0.0006	-99.9	0.0006	0
203	GSAGPGPGS	mev	GSAGPGPGS	GSAGPGPGS	0.0012	-99.9	0.0012	0
204	SAGPGPGSI	mev	SAGPGPGSI	SAGPGPGSI	0.1005	-99.9	0.1005	0
205	AGPGPGSIY	mev	AGPGPGSIY	AGPGPGSIY	0.0731	-99.9	0.0731	0
206	GPGPGSIYQ	mev	GPGPGSIYQ	GPGPGSIYQ	0.0018	-99.9	0.0018	0
207	PGPGSIYQY	mev	PGPGSIYQY	PGPGSIYQY	0.0616	-99.9	0.0616	0
208	GPGSIYQYG	mev	GPGSIYQYG	GPGSIYQYG	0.0023	-99.9	0.0023	0
209	PGSIYQYGS	mev	PGSIYQYGS	PGSIYQYGS	0.0001	-99.9	0.0001	0
210	GSIYQYGSA	mev	GSIYQYGSA	GSIYQYGSA	0.0087	-99.9	0.0087	0
211	SIYQYGSAN	mev	SIYQYGSAN	SIYQYGSAN	0.0014	-99.9	0.0014	0
212	IYQYGSANA	mev	IYQYGSANA	IYQYGSANA	0.0058	-99.9	0.0058	0
213	YQYGSANAA	mev	YQYGSANAA	YQYGSANAA	0.1544	-99.9	0.1544	0
214	QYGSANAAL	mev	QYGSANAAL	QYGSANAAL	0.0468	-99.9	0.0468	0
215	YGSANAALA	mev	YGSANAALA	YGSANAALA	0.0238	-99.9	0.0238	0
216	GSANAALAL	mev	GSANAALAL	GSANAALAL	0.0998	-99.9	0.0998	0
217	SANAALALQ	mev	SANAALALQ	SANAALALQ	0.0086	-99.9	0.0086	0
218	ANAALALQG	mev	ANAALALQG	ANAALALQG	0.0102	-99.9	0.0102	0
219	NAALALQGP	mev	NAALALQGP	NAALALQGP	0.0071	-99.9	0.0071	0
220	AALALQGPG	mev	AALALQGPG	AALALQGPG	0.0005	-99.9	0.0005	0
221	ALALQGPGP	mev	ALALQGPGP	ALALQGPGP	0.0011	-99.9	0.0011	0
222	LALQGPGPG	mev	LALQGPGPG	LALQGPGPG	0.001	-99.9	0.001	0
223	ALQGPGPGS	mev	ALQGPGPGS	ALQGPGPGS	0.0011	-99.9	0.0011	0
224	LQGPGPGST	mev	LQGPGPGST	LQGPGPGST	0.0107	-99.9	0.0107	0
225	QGPGPGSTL	mev	QGPGPGSTL	QGPGPGSTL	0.1943	-99.9	0.1943	0
226	GPGPGSTLS	mev	GPGPGSTLS	GPGPGSTLS	0.0007	-99.9	0.0007	0
227	PGPGSTLSI	mev	PGPGSTLSI	PGPGSTLSI	0.0317	-99.9	0.0317	0
228	GPGSTLSIY	mev	GPGSTLSIY	GPGSTLSIY	0.0145	-99.9	0.0145	0
229	PGSTLSIYQ	mev	PGSTLSIYQ	PGSTLSIYQ	0.001	-99.9	0.001	0
230	GSTLSIYQY	mev	GSTLSIYQY	GSTLSIYQY	0.0416	-99.9	0.0416	0
231	STLSIYQYG	mev	STLSIYQYG	STLSIYQYG	0.0079	-99.9	0.0079	0
232	TLSIYQYGS	mev	TLSIYQYGS	TLSIYQYGS	0.0007	-99.9	0.0007	0
233	LSIYQYGSA	mev	LSIYQYGSA	LSIYQYGSA	0.0086	-99.9	0.0086	0
234	SIYQYGSAN	mev	SIYQYGSAN	SIYQYGSAN	0.0014	-99.9	0.0014	0
235	IYQYGSANA	mev	IYQYGSANA	IYQYGSANA	0.0058	-99.9	0.0058	0
236	YQYGSANAA	mev	YQYGSANAA	YQYGSANAA	0.1544	-99.9	0.1544	0
237	QYGSANAAL	mev	QYGSANAAL	QYGSANAAL	0.0468	-99.9	0.0468	0
238	YGSANAALG	mev	YGSANAALG	YGSANAALG	0.0024	-99.9	0.0024	0
239	GSANAALGP	mev	GSANAALGP	GSANAALGP	0.0015	-99.9	0.0015	0
240	SANAALGPG	mev	SANAALGPG	SANAALGPG	0.0014	-99.9	0.0014	0
241	ANAALGPGP	mev	ANAALGPGP	ANAALGPGP	0.0081	-99.9	0.0081	0
242	NAALGPGPG	mev	NAALGPGPG	NAALGPGPG	0.0018	-99.9	0.0018	0
243	AALGPGPGD	mev	AALGPGPGD	AALGPGPGD	0.0005	-99.9	0.0005	0
244	ALGPGPGDS	mev	ALGPGPGDS	ALGPGPGDS	0.0005	-99.9	0.0005	0
245	LGPGPGDST	mev	LGPGPGDST	LGPGPGDST	0.0032	-99.9	0.0032	0
246	GPGPGDSTL	mev	GPGPGDSTL	GPGPGDSTL	0.0434	-99.9	0.0434	0
247	PGPGDSTLS	mev	PGPGDSTLS	PGPGDSTLS	0	-99.9	0	0
248	GPGDSTLSI	mev	GPGDSTLSI	GPGDSTLSI	0.0501	-99.9	0.0501	0
249	PGDSTLSIY	mev	PGDSTLSIY	PGDSTLSIY	0.0051	-99.9	0.0051	0
250	GDSTLSIYQ	mev	GDSTLSIYQ	GDSTLSIYQ	0.0039	-99.9	0.0039	0
251	DSTLSIYQY	mev	DSTLSIYQY	DSTLSIYQY	0.0569	-99.9	0.0569	0
252	STLSIYQYG	mev	STLSIYQYG	STLSIYQYG	0.0079	-99.9	0.0079	0
253	TLSIYQYGS	mev	TLSIYQYGS	TLSIYQYGS	0.0007	-99.9	0.0007	0
254	LSIYQYGSA	mev	LSIYQYGSA	LSIYQYGSA	0.0086	-99.9	0.0086	0
255	SIYQYGSAN	mev	SIYQYGSAN	SIYQYGSAN	0.0014	-99.9	0.0014	0
256	IYQYGSANA	mev	IYQYGSANA	IYQYGSANA	0.0058	-99.9	0.0058	0
257	YQYGSANAA	mev	YQYGSANAA	YQYGSANAA	0.1544	-99.9	0.1544	0
258	QYGSANAAG	mev	QYGSANAAG	QYGSANAAG	0.0011	-99.9	0.0011	0
259	YGSANAAGP	mev	YGSANAAGP	YGSANAAGP	0.0024	-99.9	0.0024	0
260	GSANAAGPG	mev	GSANAAGPG	GSANAAGPG	0.0001	-99.9	0.0001	0
261	SANAAGPGP	mev	SANAAGPGP	SANAAGPGP	0.0059	-99.9	0.0059	0
262	ANAAGPGPG	mev	ANAAGPGPG	ANAAGPGPG	0.0007	-99.9	0.0007	0
263	NAAGPGPGS	mev	NAAGPGPGS	NAAGPGPGS	0.0022	-99.9	0.0022	0
264	AAGPGPGSD	mev	AAGPGPGSD	AAGPGPGSD	0.0003	-99.9	0.0003	0
265	AGPGPGSDI	mev	AGPGPGSDI	AGPGPGSDI	0.0497	-99.9	0.0497	0
266	GPGPGSDIT	mev	GPGPGSDIT	GPGPGSDIT	0.0002	-99.9	0.0002	0
267	PGPGSDITV	mev	PGPGSDITV	PGPGSDITV	0.0072	-99.9	0.0072	0
268	GPGSDITVG	mev	GPGSDITVG	GPGSDITVG	0.0007	-99.9	0.0007	0
269	PGSDITVGQ	mev	PGSDITVGQ	PGSDITVGQ	0.0008	-99.9	0.0008	0
270	GSDITVGQY	mev	GSDITVGQY	GSDITVGQY	0.0212	-99.9	0.0212	0
271	SDITVGQYG	mev	SDITVGQYG	SDITVGQYG	0.0265	-99.9	0.0265	0
272	DITVGQYGG	mev	DITVGQYGG	DITVGQYGG	0.0001	-99.9	0.0001	0
273	ITVGQYGGN	mev	ITVGQYGGN	ITVGQYGGN	0.0001	-99.9	0.0001	0
274	TVGQYGGNN	mev	TVGQYGGNN	TVGQYGGNN	0	-99.9	0	0
275	VGQYGGNNA	mev	VGQYGGNNA	VGQYGGNNA	0.0045	-99.9	0.0045	0
276	GQYGGNNAA	mev	GQYGGNNAA	GQYGGNNAA	0.0648	-99.9	0.0648	0
277	QYGGNNAAL	mev	QYGGNNAAL	QYGGNNAAL	0.0359	-99.9	0.0359	0
278	YGGNNAALG	mev	YGGNNAALG	YGGNNAALG	0.0014	-99.9	0.0014	0
279	GGNNAALGP	mev	GGNNAALGP	GGNNAALGP	0.0014	-99.9	0.0014	0
280	GNNAALGPG	mev	GNNAALGPG	GNNAALGPG	0.0004	-99.9	0.0004	0
281	NNAALGPGP	mev	NNAALGPGP	NNAALGPGP	0.0075	-99.9	0.0075	0
282	NAALGPGPG	mev	NAALGPGPG	NAALGPGPG	0.0018	-99.9	0.0018	0
283	AALGPGPGW	mev	AALGPGPGW	AALGPGPGW	0.0751	-99.9	0.0751	0
284	ALGPGPGWG	mev	ALGPGPGWG	ALGPGPGWG	0.0005	-99.9	0.0005	0
285	LGPGPGWGG	mev	LGPGPGWGG	LGPGPGWGG	0.0017	-99.9	0.0017	0
286	GPGPGWGGG	mev	GPGPGWGGG	GPGPGWGGG	0.0002	-99.9	0.0002	0
287	PGPGWGGGG	mev	PGPGWGGGG	PGPGWGGGG	0	-99.9	0	0
288	GPGWGGGGN	mev	GPGWGGGGN	GPGWGGGGN	0	-99.9	0	0
289	PGWGGGGNH	mev	PGWGGGGNH	PGWGGGGNH	0.0006	-99.9	0.0006	0
290	GWGGGGNHN	mev	GWGGGGNHN	GWGGGGNHN	0	-99.9	0	0
291	WGGGGNHNG	mev	WGGGGNHNG	WGGGGNHNG	0.0003	-99.9	0.0003	0
292	GGGGNHNGG	mev	GGGGNHNGG	GGGGNHNGG	0.0001	-99.9	0.0001	0
293	GGGNHNGGG	mev	GGGNHNGGG	GGGNHNGGG	0	-99.9	0	0
294	GGNHNGGGN	mev	GGNHNGGGN	GGNHNGGGN	0	-99.9	0	0
295	GNHNGGGNS	mev	GNHNGGGNS	GNHNGGGNS	0.0003	-99.9	0.0003	0
296	NHNGGGNSS	mev	NHNGGGNSS	NHNGGGNSS	0.0024	-99.9	0.0024	0
297	HNGGGNSSG	mev	HNGGGNSSG	HNGGGNSSG	0.0004	-99.9	0.0004	0
298	NGGGNSSGG	mev	NGGGNSSGG	NGGGNSSGG	0.0001	-99.9	0.0001	0
299	GGGNSSGGP	mev	GGGNSSGGP	GGGNSSGGP	0.0002	-99.9	0.0002	0
300	GGNSSGGPG	mev	GGNSSGGPG	GGNSSGGPG	0.0002	-99.9	0.0002	0
301	GNSSGGPGP	mev	GNSSGGPGP	GNSSGGPGP	0.0012	-99.9	0.0012	0
302	NSSGGPGPG	mev	NSSGGPGPG	NSSGGPGPG	0.0006	-99.9	0.0006	0
303	SSGGPGPGQ	mev	SSGGPGPGQ	SSGGPGPGQ	0.0008	-99.9	0.0008	0
304	SGGPGPGQW	mev	SGGPGPGQW	SGGPGPGQW	0.0879	-99.9	0.0879	0
305	GGPGPGQWG	mev	GGPGPGQWG	GGPGPGQWG	0.0006	-99.9	0.0006	0
306	GPGPGQWGG	mev	GPGPGQWGG	GPGPGQWGG	0.0005	-99.9	0.0005	0
307	PGPGQWGGG	mev	PGPGQWGGG	PGPGQWGGG	0	-99.9	0	0
308	GPGQWGGGG	mev	GPGQWGGGG	GPGQWGGGG	0.0005	-99.9	0.0005	0
309	PGQWGGGGN	mev	PGQWGGGGN	PGQWGGGGN	0	-99.9	0	0
310	GQWGGGGNH	mev	GQWGGGGNH	GQWGGGGNH	0.0086	-99.9	0.0086	0
311	QWGGGGNHN	mev	QWGGGGNHN	QWGGGGNHN	0	-99.9	0	0
312	WGGGGNHNG	mev	WGGGGNHNG	WGGGGNHNG	0.0003	-99.9	0.0003	0
313	GGGGNHNGG	mev	GGGGNHNGG	GGGGNHNGG	0.0001	-99.9	0.0001	0
314	GGGNHNGGG	mev	GGGNHNGGG	GGGNHNGGG	0	-99.9	0	0
315	GGNHNGGGN	mev	GGNHNGGGN	GGNHNGGGN	0	-99.9	0	0
316	GNHNGGGNS	mev	GNHNGGGNS	GNHNGGGNS	0.0003	-99.9	0.0003	0
317	NHNGGGNSS	mev	NHNGGGNSS	NHNGGGNSS	0.0024	-99.9	0.0024	0
318	HNGGGNSSG	mev	HNGGGNSSG	HNGGGNSSG	0.0004	-99.9	0.0004	0
319	NGGGNSSGP	mev	NGGGNSSGP	NGGGNSSGP	0.0003	-99.9	0.0003	0
320	GGGNSSGPG	mev	GGGNSSGPG	GGGNSSGPG	0	-99.9	0	0
321	GGNSSGPGP	mev	GGNSSGPGP	GGNSSGPGP	0.0007	-99.9	0.0007	0
322	GNSSGPGPG	mev	GNSSGPGPG	GNSSGPGPG	0.0004	-99.9	0.0004	0
323	NSSGPGPGN	mev	NSSGPGPGN	NSSGPGPGN	0.0003	-99.9	0.0003	0
324	SSGPGPGNG	mev	SSGPGPGNG	SSGPGPGNG	0.0017	-99.9	0.0017	0
325	SGPGPGNGA	mev	SGPGPGNGA	SGPGPGNGA	0.0214	-99.9	0.0214	0
326	GPGPGNGAD	mev	GPGPGNGAD	GPGPGNGAD	0	-99.9	0	0
327	PGPGNGADV	mev	PGPGNGADV	PGPGNGADV	0.0026	-99.9	0.0026	0
328	GPGNGADVG	mev	GPGNGADVG	GPGNGADVG	0.0001	-99.9	0.0001	0
329	PGNGADVGQ	mev	PGNGADVGQ	PGNGADVGQ	0.0001	-99.9	0.0001	0
330	GNGADVGQG	mev	GNGADVGQG	GNGADVGQG	0.0001	-99.9	0.0001	0
331	NGADVGQGA	mev	NGADVGQGA	NGADVGQGA	0.0203	-99.9	0.0203	0
332	GADVGQGAD	mev	GADVGQGAD	GADVGQGAD	0	-99.9	0	0
333	ADVGQGADN	mev	ADVGQGADN	ADVGQGADN	0.0002	-99.9	0.0002	0
334	DVGQGADNS	mev	DVGQGADNS	DVGQGADNS	0.0001	-99.9	0.0001	0
335	VGQGADNST	mev	VGQGADNST	VGQGADNST	0.0028	-99.9	0.0028	0
336	GQGADNSTI	mev	GQGADNSTI	GQGADNSTI	0.0412	-99.9	0.0412	0
337	QGADNSTIE	mev	QGADNSTIE	QGADNSTIE	0.0024	-99.9	0.0024	0
338	GADNSTIEG	mev	GADNSTIEG	GADNSTIEG	0.0015	-99.9	0.0015	0
339	ADNSTIEGP	mev	ADNSTIEGP	ADNSTIEGP	0.0049	-99.9	0.0049	0
340	DNSTIEGPG	mev	DNSTIEGPG	DNSTIEGPG	0.0006	-99.9	0.0006	0
341	NSTIEGPGP	mev	NSTIEGPGP	NSTIEGPGP	0.0011	-99.9	0.0011	0
342	STIEGPGPG	mev	STIEGPGPG	STIEGPGPG	0.0062	-99.9	0.0062	0
343	TIEGPGPGG	mev	TIEGPGPGG	TIEGPGPGG	0.0006	-99.9	0.0006	0
344	IEGPGPGGA	mev	IEGPGPGGA	IEGPGPGGA	0.0161	-99.9	0.0161	0
345	EGPGPGGAD	mev	EGPGPGGAD	EGPGPGGAD	0.0001	-99.9	0.0001	0
346	GPGPGGADV	mev	GPGPGGADV	GPGPGGADV	0.0052	-99.9	0.0052	0
347	PGPGGADVG	mev	PGPGGADVG	PGPGGADVG	0.0001	-99.9	0.0001	0
348	GPGGADVGQ	mev	GPGGADVGQ	GPGGADVGQ	0.0002	-99.9	0.0002	0
349	PGGADVGQG	mev	PGGADVGQG	PGGADVGQG	0	-99.9	0	0
350	GGADVGQGA	mev	GGADVGQGA	GGADVGQGA	0.0144	-99.9	0.0144	0
351	GADVGQGAD	mev	GADVGQGAD	GADVGQGAD	0	-99.9	0	0
352	ADVGQGADN	mev	ADVGQGADN	ADVGQGADN	0.0002	-99.9	0.0002	0
353	DVGQGADNS	mev	DVGQGADNS	DVGQGADNS	0.0001	-99.9	0.0001	0
354	VGQGADNST	mev	VGQGADNST	VGQGADNST	0.0028	-99.9	0.0028	0
355	GQGADNSTI	mev	GQGADNSTI	GQGADNSTI	0.0412	-99.9	0.0412	0
356	QGADNSTIE	mev	QGADNSTIE	QGADNSTIE	0.0024	-99.9	0.0024	0
357	GADNSTIEL	mev	GADNSTIEL	GADNSTIEL	0.1415	-99.9	0.1415	0
358	ADNSTIELG	mev	ADNSTIELG	ADNSTIELG	0.0042	-99.9	0.0042	0
359	DNSTIELGP	mev	DNSTIELGP	DNSTIELGP	0.0068	-99.9	0.0068	0
360	NSTIELGPG	mev	NSTIELGPG	NSTIELGPG	0.0005	-99.9	0.0005	0
361	STIELGPGP	mev	STIELGPGP	STIELGPGP	0.0192	-99.9	0.0192	0
362	TIELGPGPG	mev	TIELGPGPG	TIELGPGPG	0.0001	-99.9	0.0001	0
363	IELGPGPGN	mev	IELGPGPGN	IELGPGPGN	0.0057	-99.9	0.0057	0
364	ELGPGPGNS	mev	ELGPGPGNS	ELGPGPGNS	0.0003	-99.9	0.0003	0
365	LGPGPGNSD	mev	LGPGPGNSD	LGPGPGNSD	0.0008	-99.9	0.0008	0
366	GPGPGNSDI	mev	GPGPGNSDI	GPGPGNSDI	0.0046	-99.9	0.0046	0
367	PGPGNSDIT	mev	PGPGNSDIT	PGPGNSDIT	0	-99.9	0	0
368	GPGNSDITV	mev	GPGNSDITV	GPGNSDITV	0.0107	-99.9	0.0107	0
369	PGNSDITVG	mev	PGNSDITVG	PGNSDITVG	0.0003	-99.9	0.0003	0
370	GNSDITVGQ	mev	GNSDITVGQ	GNSDITVGQ	0.0042	-99.9	0.0042	0
371	NSDITVGQY	mev	NSDITVGQY	NSDITVGQY	0.0406	-99.9	0.0406	0
372	SDITVGQYG	mev	SDITVGQYG	SDITVGQYG	0.0265	-99.9	0.0265	0
373	DITVGQYGG	mev	DITVGQYGG	DITVGQYGG	0.0001	-99.9	0.0001	0
374	ITVGQYGGN	mev	ITVGQYGGN	ITVGQYGGN	0.0001	-99.9	0.0001	0
375	TVGQYGGNN	mev	TVGQYGGNN	TVGQYGGNN	0	-99.9	0	0
376	VGQYGGNNA	mev	VGQYGGNNA	VGQYGGNNA	0.0045	-99.9	0.0045	0
377	GQYGGNNAA	mev	GQYGGNNAA	GQYGGNNAA	0.0648	-99.9	0.0648	0
378	QYGGNNAAG	mev	QYGGNNAAG	QYGGNNAAG	0.0008	-99.9	0.0008	0
379	YGGNNAAGP	mev	YGGNNAAGP	YGGNNAAGP	0.0009	-99.9	0.0009	0
380	GGNNAAGPG	mev	GGNNAAGPG	GGNNAAGPG	0.0001	-99.9	0.0001	0
381	GNNAAGPGP	mev	GNNAAGPGP	GNNAAGPGP	0.0021	-99.9	0.0021	0
382	NNAAGPGPG	mev	NNAAGPGPG	NNAAGPGPG	0.0006	-99.9	0.0006	0
383	NAAGPGPGP	mev	NAAGPGPGP	NAAGPGPGP	0.0036	-99.9	0.0036	0
384	AAGPGPGPD	mev	AAGPGPGPD	AAGPGPGPD	0.0002	-99.9	0.0002	0
385	AGPGPGPDS	mev	AGPGPGPDS	AGPGPGPDS	0.0014	-99.9	0.0014	0
386	GPGPGPDST	mev	GPGPGPDST	GPGPGPDST	0.0009	-99.9	0.0009	0
387	PGPGPDSTL	mev	PGPGPDSTL	PGPGPDSTL	0.0348	-99.9	0.0348	0
388	GPGPDSTLS	mev	GPGPDSTLS	GPGPDSTLS	0.0004	-99.9	0.0004	0
389	PGPDSTLSI	mev	PGPDSTLSI	PGPDSTLSI	0.0415	-99.9	0.0415	0
390	GPDSTLSIY	mev	GPDSTLSIY	GPDSTLSIY	0.02	-99.9	0.02	0
391	PDSTLSIYQ	mev	PDSTLSIYQ	PDSTLSIYQ	0.0014	-99.9	0.0014	0
392	DSTLSIYQY	mev	DSTLSIYQY	DSTLSIYQY	0.0569	-99.9	0.0569	0
393	STLSIYQYG	mev	STLSIYQYG	STLSIYQYG	0.0079	-99.9	0.0079	0
394	TLSIYQYGS	mev	TLSIYQYGS	TLSIYQYGS	0.0007	-99.9	0.0007	0
395	LSIYQYGSA	mev	LSIYQYGSA	LSIYQYGSA	0.0086	-99.9	0.0086	0
396	SIYQYGSAN	mev	SIYQYGSAN	SIYQYGSAN	0.0014	-99.9	0.0014	0
397	IYQYGSANA	mev	IYQYGSANA	IYQYGSANA	0.0058	-99.9	0.0058	0
398	YQYGSANAG	mev	YQYGSANAG	YQYGSANAG	0.0536	-99.9	0.0536	0
399	QYGSANAGP	mev	QYGSANAGP	QYGSANAGP	0.0013	-99.9	0.0013	0
400	YGSANAGPG	mev	YGSANAGPG	YGSANAGPG	0.0002	-99.9	0.0002	0
401	GSANAGPGP	mev	GSANAGPGP	GSANAGPGP	0.0008	-99.9	0.0008	0
402	SANAGPGPG	mev	SANAGPGPG	SANAGPGPG	0.0018	-99.9	0.0018	0
403	ANAGPGPGA	mev	ANAGPGPGA	ANAGPGPGA	0.0199	-99.9	0.0199	0
404	NAGPGPGAD	mev	NAGPGPGAD	NAGPGPGAD	0.0001	-99.9	0.0001	0
405	AGPGPGADV	mev	AGPGPGADV	AGPGPGADV	0.0465	-99.9	0.0465	0
406	GPGPGADVG	mev	GPGPGADVG	GPGPGADVG	0.0005	-99.9	0.0005	0
407	PGPGADVGQ	mev	PGPGADVGQ	PGPGADVGQ	0	-99.9	0	0
408	GPGADVGQG	mev	GPGADVGQG	GPGADVGQG	0.0002	-99.9	0.0002	0
409	PGADVGQGA	mev	PGADVGQGA	PGADVGQGA	0.0022	-99.9	0.0022	0
410	GADVGQGAD	mev	GADVGQGAD	GADVGQGAD	0	-99.9	0	0
411	ADVGQGADN	mev	ADVGQGADN	ADVGQGADN	0.0002	-99.9	0.0002	0
412	DVGQGADNS	mev	DVGQGADNS	DVGQGADNS	0.0001	-99.9	0.0001	0
413	VGQGADNST	mev	VGQGADNST	VGQGADNST	0.0028	-99.9	0.0028	0
414	GQGADNSTI	mev	GQGADNSTI	GQGADNSTI	0.0412	-99.9	0.0412	0
415	QGADNSTIE	mev	QGADNSTIE	QGADNSTIE	0.0024	-99.9	0.0024	0
416	GADNSTIEL	mev	GADNSTIEL	GADNSTIEL	0.1415	-99.9	0.1415	0
417	ADNSTIELT	mev	ADNSTIELT	ADNSTIELT	0.0108	-99.9	0.0108	0
418	DNSTIELTG	mev	DNSTIELTG	DNSTIELTG	0.0138	-99.9	0.0138	0
419	NSTIELTGP	mev	NSTIELTGP	NSTIELTGP	0.001	-99.9	0.001	0
420	STIELTGPG	mev	STIELTGPG	STIELTGPG	0.0057	-99.9	0.0057	0
421	TIELTGPGP	mev	TIELTGPGP	TIELTGPGP	0.0004	-99.9	0.0004	0
422	IELTGPGPG	mev	IELTGPGPG	IELTGPGPG	0.0016	-99.9	0.0016	0
423	ELTGPGPGV	mev	ELTGPGPGV	ELTGPGPGV	0.0118	-99.9	0.0118	0
424	LTGPGPGVV	mev	LTGPGPGVV	LTGPGPGVV	0.0294	-99.9	0.0294	0
425	TGPGPGVVP	mev	TGPGPGVVP	TGPGPGVVP	0.0139	-99.9	0.0139	0
426	GPGPGVVPQ	mev	GPGPGVVPQ	GPGPGVVPQ	0.0018	-99.9	0.0018	0
427	PGPGVVPQW	mev	PGPGVVPQW	PGPGVVPQW	0.0551	-99.9	0.0551	0
428	GPGVVPQWG	mev	GPGVVPQWG	GPGVVPQWG	0.0004	-99.9	0.0004	0
429	PGVVPQWGG	mev	PGVVPQWGG	PGVVPQWGG	0.0001	-99.9	0.0001	0
430	GVVPQWGGG	mev	GVVPQWGGG	GVVPQWGGG	0.0004	-99.9	0.0004	0
431	VVPQWGGGG	mev	VVPQWGGGG	VVPQWGGGG	0.0002	-99.9	0.0002	0
432	VPQWGGGGN	mev	VPQWGGGGN	VPQWGGGGN	0.0001	-99.9	0.0001	0
433	PQWGGGGNH	mev	PQWGGGGNH	PQWGGGGNH	0.0028	-99.9	0.0028	0
434	QWGGGGNHN	mev	QWGGGGNHN	QWGGGGNHN	0	-99.9	0	0
435	WGGGGNHNG	mev	WGGGGNHNG	WGGGGNHNG	0.0003	-99.9	0.0003	0
436	GGGGNHNGG	mev	GGGGNHNGG	GGGGNHNGG	0.0001	-99.9	0.0001	0
437	GGGNHNGGG	mev	GGGNHNGGG	GGGNHNGGG	0	-99.9	0	0
438	GGNHNGGGK	mev	GGNHNGGGK	GGNHNGGGK	0.0001	-99.9	0.0001	0
439	GNHNGGGKK	mev	GNHNGGGKK	GNHNGGGKK	0.0013	-99.9	0.0013	0
440	NHNGGGKKG	mev	NHNGGGKKG	NHNGGGKKG	0.0033	-99.9	0.0033	0
441	HNGGGKKGG	mev	HNGGGKKGG	HNGGGKKGG	0	-99.9	0	0
442	NGGGKKGGG	mev	NGGGKKGGG	NGGGKKGGG	0	-99.9	0	0
443	GGGKKGGGG	mev	GGGKKGGGG	GGGKKGGGG	0.0001	-99.9	0.0001	0
444	GGKKGGGGN	mev	GGKKGGGGN	GGKKGGGGN	0	-99.9	0	0
445	GKKGGGGNH	mev	GKKGGGGNH	GKKGGGGNH	0.0035	-99.9	0.0035	0
446	KKGGGGNHN	mev	KKGGGGNHN	KKGGGGNHN	0.0002	-99.9	0.0002	0
447	KGGGGNHNG	mev	KGGGGNHNG	KGGGGNHNG	0.0004	-99.9	0.0004	0
448	GGGGNHNGG	mev	GGGGNHNGG	GGGGNHNGG	0.0001	-99.9	0.0001	0
449	GGGNHNGGG	mev	GGGNHNGGG	GGGNHNGGG	0	-99.9	0	0
450	GGNHNGGGN	mev	GGNHNGGGN	GGNHNGGGN	0	-99.9	0	0
451	GNHNGGGNS	mev	GNHNGGGNS	GNHNGGGNS	0.0003	-99.9	0.0003	0
452	NHNGGGNSS	mev	NHNGGGNSS	NHNGGGNSS	0.0024	-99.9	0.0024	0
453	HNGGGNSSG	mev	HNGGGNSSG	HNGGGNSSG	0.0004	-99.9	0.0004	0
454	NGGGNSSGK	mev	NGGGNSSGK	NGGGNSSGK	0.0006	-99.9	0.0006	0
455	GGGNSSGKK	mev	GGGNSSGKK	GGGNSSGKK	0.0001	-99.9	0.0001	0
456	GGNSSGKKP	mev	GGNSSGKKP	GGNSSGKKP	0.0006	-99.9	0.0006	0
457	GNSSGKKPQ	mev	GNSSGKKPQ	GNSSGKKPQ	0.0013	-99.9	0.0013	0
458	NSSGKKPQW	mev	NSSGKKPQW	NSSGKKPQW	0.0697	-99.9	0.0697	0
459	SSGKKPQWG	mev	SSGKKPQWG	SSGKKPQWG	0.0009	-99.9	0.0009	0
460	SGKKPQWGG	mev	SGKKPQWGG	SGKKPQWGG	0.004	-99.9	0.004	0
461	GKKPQWGGG	mev	GKKPQWGGG	GKKPQWGGG	0.0003	-99.9	0.0003	0
462	KKPQWGGGG	mev	KKPQWGGGG	KKPQWGGGG	0.0008	-99.9	0.0008	0
463	KPQWGGGGN	mev	KPQWGGGGN	KPQWGGGGN	0.0001	-99.9	0.0001	0
464	PQWGGGGNH	mev	PQWGGGGNH	PQWGGGGNH	0.0028	-99.9	0.0028	0
465	QWGGGGNHN	mev	QWGGGGNHN	QWGGGGNHN	0	-99.9	0	0
466	WGGGGNHNG	mev	WGGGGNHNG	WGGGGNHNG	0.0003	-99.9	0.0003	0
467	GGGGNHNGG	mev	GGGGNHNGG	GGGGNHNGG	0.0001	-99.9	0.0001	0
468	GGGNHNGGG	mev	GGGNHNGGG	GGGNHNGGG	0	-99.9	0	0
469	GGNHNGGGN	mev	GGNHNGGGN	GGNHNGGGN	0	-99.9	0	0
470	GNHNGGGNS	mev	GNHNGGGNS	GNHNGGGNS	0.0003	-99.9	0.0003	0
471	NHNGGGNSS	mev	NHNGGGNSS	NHNGGGNSS	0.0024	-99.9	0.0024	0
472	HNGGGNSSK	mev	HNGGGNSSK	HNGGGNSSK	0.0023	-99.9	0.0023	0
473	NGGGNSSKK	mev	NGGGNSSKK	NGGGNSSKK	0.0008	-99.9	0.0008	0
474	GGGNSSKKH	mev	GGGNSSKKH	GGGNSSKKH	0.0019	-99.9	0.0019	0
475	GGNSSKKHN	mev	GGNSSKKHN	GGNSSKKHN	0	-99.9	0	0
476	GNSSKKHNG	mev	GNSSKKHNG	GNSSKKHNG	0.0011	-99.9	0.0011	0
477	NSSKKHNGG	mev	NSSKKHNGG	NSSKKHNGG	0.0009	-99.9	0.0009	0
478	SSKKHNGGG	mev	SSKKHNGGG	SSKKHNGGG	0.0011	-99.9	0.0011	0
479	SKKHNGGGN	mev	SKKHNGGGN	SKKHNGGGN	0.0001	-99.9	0.0001	0
480	KKHNGGGNS	mev	KKHNGGGNS	KKHNGGGNS	0.0003	-99.9	0.0003	0
481	KHNGGGNSS	mev	KHNGGGNSS	KHNGGGNSS	0.0039	-99.9	0.0039	0
482	HNGGGNSSG	mev	HNGGGNSSG	HNGGGNSSG	0.0004	-99.9	0.0004	0
483	NGGGNSSGP	mev	NGGGNSSGP	NGGGNSSGP	0.0003	-99.9	0.0003	0
484	GGGNSSGPD	mev	GGGNSSGPD	GGGNSSGPD	0	-99.9	0	0
485	GGNSSGPDS	mev	GGNSSGPDS	GGNSSGPDS	0.0003	-99.9	0.0003	0
486	GNSSGPDST	mev	GNSSGPDST	GNSSGPDST	0.0029	-99.9	0.0029	0
487	NSSGPDSTL	mev	NSSGPDSTL	NSSGPDSTL	0.1194	-99.9	0.1194	0
488	SSGPDSTLS	mev	SSGPDSTLS	SSGPDSTLS	0.0025	-99.9	0.0025	0
489	SGPDSTLSI	mev	SGPDSTLSI	SGPDSTLSI	0.2382	-99.9	0.2382	0
490	GPDSTLSIK	mev	GPDSTLSIK	GPDSTLSIK	0.0024	-99.9	0.0024	0
491	PDSTLSIKK	mev	PDSTLSIKK	PDSTLSIKK	0.0012	-99.9	0.0012	0
492	DSTLSIKKV	mev	DSTLSIKKV	DSTLSIKKV	0.0444	-99.9	0.0444	0
493	STLSIKKVV	mev	STLSIKKVV	STLSIKKVV	0.0669	-99.9	0.0669	0
494	TLSIKKVVP	mev	TLSIKKVVP	TLSIKKVVP	0.0048	-99.9	0.0048	0
495	LSIKKVVPQ	mev	LSIKKVVPQ	LSIKKVVPQ	0.009	-99.9	0.009	0
496	SIKKVVPQW	mev	SIKKVVPQW	SIKKVVPQW	0.142	-99.9	0.142	0
497	IKKVVPQWG	mev	IKKVVPQWG	IKKVVPQWG	0.0064	-99.9	0.0064	0
498	KKVVPQWGG	mev	KKVVPQWGG	KKVVPQWGG	0.0018	-99.9	0.0018	0
499	KVVPQWGGG	mev	KVVPQWGGG	KVVPQWGGG	0.0013	-99.9	0.0013	0
500	VVPQWGGGG	mev	VVPQWGGGG	VVPQWGGGG	0.0002	-99.9	0.0002	0
501	VPQWGGGGN	mev	VPQWGGGGN	VPQWGGGGN	0.0001	-99.9	0.0001	0
502	PQWGGGGNH	mev	PQWGGGGNH	PQWGGGGNH	0.0028	-99.9	0.0028	0
503	QWGGGGNHN	mev	QWGGGGNHN	QWGGGGNHN	0	-99.9	0	0
504	WGGGGNHNG	mev	WGGGGNHNG	WGGGGNHNG	0.0003	-99.9	0.0003	0
505	GGGGNHNGG	mev	GGGGNHNGG	GGGGNHNGG	0.0001	-99.9	0.0001	0
506	GGGNHNGGK	mev	GGGNHNGGK	GGGNHNGGK	0.0001	-99.9	0.0001	0
507	GGNHNGGKK	mev	GGNHNGGKK	GGNHNGGKK	0.0002	-99.9	0.0002	0
508	GNHNGGKKS	mev	GNHNGGKKS	GNHNGGKKS	0.0006	-99.9	0.0006	0
509	NHNGGKKSG	mev	NHNGGKKSG	NHNGGKKSG	0.004	-99.9	0.004	0
510	HNGGKKSGY	mev	HNGGKKSGY	HNGGKKSGY	0.0252	-99.9	0.0252	0
511	NGGKKSGYG	mev	NGGKKSGYG	NGGKKSGYG	0.0001	-99.9	0.0001	0
512	GGKKSGYGN	mev	GGKKSGYGN	GGKKSGYGN	0.0001	-99.9	0.0001	0
513	GKKSGYGNG	mev	GKKSGYGNG	GKKSGYGNG	0.0013	-99.9	0.0013	0
514	KKSGYGNGA	mev	KKSGYGNGA	KKSGYGNGA	0.0079	-99.9	0.0079	0
515	KSGYGNGAD	mev	KSGYGNGAD	KSGYGNGAD	0.0001	-99.9	0.0001	0
516	SGYGNGADV	mev	SGYGNGADV	SGYGNGADV	0.0594	-99.9	0.0594	0
517	GYGNGADVG	mev	GYGNGADVG	GYGNGADVG	0.0001	-99.9	0.0001	0
518	YGNGADVGQ	mev	YGNGADVGQ	YGNGADVGQ	0.0017	-99.9	0.0017	0
519	GNGADVGQG	mev	GNGADVGQG	GNGADVGQG	0.0001	-99.9	0.0001	0
520	NGADVGQGA	mev	NGADVGQGA	NGADVGQGA	0.0203	-99.9	0.0203	0
521	GADVGQGAD	mev	GADVGQGAD	GADVGQGAD	0	-99.9	0	0
522	ADVGQGADN	mev	ADVGQGADN	ADVGQGADN	0.0002	-99.9	0.0002	0
523	DVGQGADNS	mev	DVGQGADNS	DVGQGADNS	0.0001	-99.9	0.0001	0

## Sheet: Gaga-BF1_005-01-01
Supplementary Table S17 shows MHC epitopes predicted NETMHCpan 4.1 from chicken MHC alleles (Name of Allele is represented as sheet name)
Pos	Peptide	ID	core	icore	EL-score	EL_Rank	Ave	NB
0	MIKLKFGVF	mev	MIKLKFGVF	MIKLKFGVF	0.0521	-99.9	0.0521	0
1	IKLKFGVFF	mev	IKLKFGVFF	IKLKFGVFF	0.1592	-99.9	0.1592	0
2	KLKFGVFFT	mev	KLKFGVFFT	KLKFGVFFT	0.0021	-99.9	0.0021	0
3	LKFGVFFTV	mev	LKFGVFFTV	LKFGVFFTV	0.1166	-99.9	0.1166	0
4	KFGVFFTVL	mev	KFGVFFTVL	KFGVFFTVL	0.0588	-99.9	0.0588	0
5	FGVFFTVLL	mev	FGVFFTVLL	FGVFFTVLL	0.1432	-99.9	0.1432	0
6	GVFFTVLLS	mev	GVFFTVLLS	GVFFTVLLS	0.0011	-99.9	0.0011	0
7	VFFTVLLSS	mev	VFFTVLLSS	VFFTVLLSS	0.002	-99.9	0.002	0
8	FFTVLLSSA	mev	FFTVLLSSA	FFTVLLSSA	0.0026	-99.9	0.0026	0
9	FTVLLSSAY	mev	FTVLLSSAY	FTVLLSSAY	0.0709	-99.9	0.0709	0
10	TVLLSSAYA	mev	TVLLSSAYA	TVLLSSAYA	0.0184	-99.9	0.0184	0
11	VLLSSAYAH	mev	VLLSSAYAH	VLLSSAYAH	0.0164	-99.9	0.0164	0
12	LLSSAYAHG	mev	LLSSAYAHG	LLSSAYAHG	0.0003	-99.9	0.0003	0
13	LSSAYAHGT	mev	LSSAYAHGT	LSSAYAHGT	0.0063	-99.9	0.0063	0
14	SSAYAHGTP	mev	SSAYAHGTP	SSAYAHGTP	0.0124	-99.9	0.0124	0
15	SAYAHGTPQ	mev	SAYAHGTPQ	SAYAHGTPQ	0.0338	-99.9	0.0338	0
16	AYAHGTPQN	mev	AYAHGTPQN	AYAHGTPQN	0.0007	-99.9	0.0007	0
17	YAHGTPQNI	mev	YAHGTPQNI	YAHGTPQNI	0.2738	-99.9	0.2738	0
18	AHGTPQNIT	mev	AHGTPQNIT	AHGTPQNIT	0.0026	-99.9	0.0026	0
19	HGTPQNITD	mev	HGTPQNITD	HGTPQNITD	0.0018	-99.9	0.0018	0
20	GTPQNITDL	mev	GTPQNITDL	GTPQNITDL	0.0454	-99.9	0.0454	0
21	TPQNITDLC	mev	TPQNITDLC	TPQNITDLC	0.0232	-99.9	0.0232	0
22	PQNITDLCA	mev	PQNITDLCA	PQNITDLCA	0.0007	-99.9	0.0007	0
23	QNITDLCAE	mev	QNITDLCAE	QNITDLCAE	0.0018	-99.9	0.0018	0
24	NITDLCAEY	mev	NITDLCAEY	NITDLCAEY	0.0437	-99.9	0.0437	0
25	ITDLCAEYH	mev	ITDLCAEYH	ITDLCAEYH	0.005	-99.9	0.005	0
26	TDLCAEYHN	mev	TDLCAEYHN	TDLCAEYHN	0.0006	-99.9	0.0006	0
27	DLCAEYHNT	mev	DLCAEYHNT	DLCAEYHNT	0.0005	-99.9	0.0005	0
28	LCAEYHNTQ	mev	LCAEYHNTQ	LCAEYHNTQ	0.0051	-99.9	0.0051	0
29	CAEYHNTQI	mev	CAEYHNTQI	CAEYHNTQI	0.0374	-99.9	0.0374	0
30	AEYHNTQIY	mev	AEYHNTQIY	AEYHNTQIY	0.3409	-99.9	0.3409	0
31	EYHNTQIYT	mev	EYHNTQIYT	EYHNTQIYT	0.0024	-99.9	0.0024	0
32	YHNTQIYTL	mev	YHNTQIYTL	YHNTQIYTL	0.335	-99.9	0.335	0
33	HNTQIYTLN	mev	HNTQIYTLN	HNTQIYTLN	0.0033	-99.9	0.0033	0
34	NTQIYTLND	mev	NTQIYTLND	NTQIYTLND	0.0004	-99.9	0.0004	0
35	TQIYTLNDK	mev	TQIYTLNDK	TQIYTLNDK	0.0042	-99.9	0.0042	0
36	QIYTLNDKI	mev	QIYTLNDKI	QIYTLNDKI	0.0907	-99.9	0.0907	0
37	IYTLNDKIF	mev	IYTLNDKIF	IYTLNDKIF	0.0273	-99.9	0.0273	0
38	YTLNDKIFS	mev	YTLNDKIFS	YTLNDKIFS	0.0026	-99.9	0.0026	0
39	TLNDKIFSY	mev	TLNDKIFSY	TLNDKIFSY	0.2725	-99.9	0.2725	0
40	LNDKIFSYT	mev	LNDKIFSYT	LNDKIFSYT	0.0265	-99.9	0.0265	0
41	NDKIFSYTE	mev	NDKIFSYTE	NDKIFSYTE	0.0172	-99.9	0.0172	0
42	DKIFSYTES	mev	DKIFSYTES	DKIFSYTES	0.0044	-99.9	0.0044	0
43	KIFSYTESL	mev	KIFSYTESL	KIFSYTESL	0.3801	-99.9	0.3801	0
44	IFSYTESLA	mev	IFSYTESLA	IFSYTESLA	0.0024	-99.9	0.0024	0
45	FSYTESLAG	mev	FSYTESLAG	FSYTESLAG	0.0092	-99.9	0.0092	0
46	SYTESLAGK	mev	SYTESLAGK	SYTESLAGK	0.0042	-99.9	0.0042	0
47	YTESLAGKR	mev	YTESLAGKR	YTESLAGKR	0.0033	-99.9	0.0033	0
48	TESLAGKRE	mev	TESLAGKRE	TESLAGKRE	0.0052	-99.9	0.0052	0
49	ESLAGKREM	mev	ESLAGKREM	ESLAGKREM	0.1065	-99.9	0.1065	0
50	SLAGKREMA	mev	SLAGKREMA	SLAGKREMA	0.0104	-99.9	0.0104	0
51	LAGKREMAI	mev	LAGKREMAI	LAGKREMAI	0.0669	-99.9	0.0669	0
52	AGKREMAII	mev	AGKREMAII	AGKREMAII	0.0375	-99.9	0.0375	0
53	GKREMAIIT	mev	GKREMAIIT	GKREMAIIT	0.0027	-99.9	0.0027	0
54	KREMAIITF	mev	KREMAIITF	KREMAIITF	0.1724	-99.9	0.1724	0
55	REMAIITFK	mev	REMAIITFK	REMAIITFK	0.0582	-99.9	0.0582	0
56	EMAIITFKN	mev	EMAIITFKN	EMAIITFKN	0.0004	-99.9	0.0004	0
57	MAIITFKNG	mev	MAIITFKNG	MAIITFKNG	0.0102	-99.9	0.0102	0
58	AIITFKNGA	mev	AIITFKNGA	AIITFKNGA	0.0109	-99.9	0.0109	0
59	IITFKNGAI	mev	IITFKNGAI	IITFKNGAI	0.0052	-99.9	0.0052	0
60	ITFKNGAIF	mev	ITFKNGAIF	ITFKNGAIF	0.2082	-99.9	0.2082	0
61	TFKNGAIFQ	mev	TFKNGAIFQ	TFKNGAIFQ	0.0011	-99.9	0.0011	0
62	FKNGAIFQV	mev	FKNGAIFQV	FKNGAIFQV	0.0879	-99.9	0.0879	0
63	KNGAIFQVE	mev	KNGAIFQVE	KNGAIFQVE	0.0086	-99.9	0.0086	0
64	NGAIFQVEV	mev	NGAIFQVEV	NGAIFQVEV	0.2066	-99.9	0.2066	0
65	GAIFQVEVP	mev	GAIFQVEVP	GAIFQVEVP	0.0071	-99.9	0.0071	0
66	AIFQVEVPG	mev	AIFQVEVPG	AIFQVEVPG	0.0044	-99.9	0.0044	0
67	IFQVEVPGS	mev	IFQVEVPGS	IFQVEVPGS	0.0003	-99.9	0.0003	0
68	FQVEVPGSQ	mev	FQVEVPGSQ	FQVEVPGSQ	0.0106	-99.9	0.0106	0
69	QVEVPGSQH	mev	QVEVPGSQH	QVEVPGSQH	0.0082	-99.9	0.0082	0
70	VEVPGSQHI	mev	VEVPGSQHI	VEVPGSQHI	0.3615	-99.9	0.3615	0
71	EVPGSQHID	mev	EVPGSQHID	EVPGSQHID	0.0001	-99.9	0.0001	0
72	VPGSQHIDS	mev	VPGSQHIDS	VPGSQHIDS	0.0031	-99.9	0.0031	0
73	PGSQHIDSQ	mev	PGSQHIDSQ	PGSQHIDSQ	0.0006	-99.9	0.0006	0
74	GSQHIDSQK	mev	GSQHIDSQK	GSQHIDSQK	0.0038	-99.9	0.0038	0
75	SQHIDSQKK	mev	SQHIDSQKK	SQHIDSQKK	0.0267	-99.9	0.0267	0
76	QHIDSQKKA	mev	QHIDSQKKA	QHIDSQKKA	0.0126	-99.9	0.0126	0
77	HIDSQKKAI	mev	HIDSQKKAI	HIDSQKKAI	0.0347	-99.9	0.0347	0
78	IDSQKKAIE	mev	IDSQKKAIE	IDSQKKAIE	0.0038	-99.9	0.0038	0
79	DSQKKAIER	mev	DSQKKAIER	DSQKKAIER	0.0278	-99.9	0.0278	0
80	SQKKAIERM	mev	SQKKAIERM	SQKKAIERM	0.2983	-99.9	0.2983	0
81	QKKAIERMK	mev	QKKAIERMK	QKKAIERMK	0.0014	-99.9	0.0014	0
82	KKAIERMKD	mev	KKAIERMKD	KKAIERMKD	0.0017	-99.9	0.0017	0
83	KAIERMKDT	mev	KAIERMKDT	KAIERMKDT	0.0069	-99.9	0.0069	0
84	AIERMKDTL	mev	AIERMKDTL	AIERMKDTL	0.0634	-99.9	0.0634	0
85	IERMKDTLR	mev	IERMKDTLR	IERMKDTLR	0.0045	-99.9	0.0045	0
86	ERMKDTLRI	mev	ERMKDTLRI	ERMKDTLRI	0.0397	-99.9	0.0397	0
87	RMKDTLRIA	mev	RMKDTLRIA	RMKDTLRIA	0.0115	-99.9	0.0115	0
88	MKDTLRIAY	mev	MKDTLRIAY	MKDTLRIAY	0.1924	-99.9	0.1924	0
89	KDTLRIAYL	mev	KDTLRIAYL	KDTLRIAYL	0.2482	-99.9	0.2482	0
90	DTLRIAYLT	mev	DTLRIAYLT	DTLRIAYLT	0.0133	-99.9	0.0133	0
91	TLRIAYLTE	mev	TLRIAYLTE	TLRIAYLTE	0.0015	-99.9	0.0015	0
92	LRIAYLTEA	mev	LRIAYLTEA	LRIAYLTEA	0.0096	-99.9	0.0096	0
93	RIAYLTEAK	mev	RIAYLTEAK	RIAYLTEAK	0.0072	-99.9	0.0072	0
94	IAYLTEAKV	mev	IAYLTEAKV	IAYLTEAKV	0.1543	-99.9	0.1543	0
95	AYLTEAKVE	mev	AYLTEAKVE	AYLTEAKVE	0.001	-99.9	0.001	0
96	YLTEAKVEK	mev	YLTEAKVEK	YLTEAKVEK	0.0116	-99.9	0.0116	0
97	LTEAKVEKL	mev	LTEAKVEKL	LTEAKVEKL	0.105	-99.9	0.105	0
98	TEAKVEKLC	mev	TEAKVEKLC	TEAKVEKLC	0.0301	-99.9	0.0301	0
99	EAKVEKLCV	mev	EAKVEKLCV	EAKVEKLCV	0.0179	-99.9	0.0179	0
100	AKVEKLCVW	mev	AKVEKLCVW	AKVEKLCVW	0.0948	-99.9	0.0948	0
101	KVEKLCVWN	mev	KVEKLCVWN	KVEKLCVWN	0.0001	-99.9	0.0001	0
102	VEKLCVWNN	mev	VEKLCVWNN	VEKLCVWNN	0.0007	-99.9	0.0007	0
103	EKLCVWNNK	mev	EKLCVWNNK	EKLCVWNNK	0.0006	-99.9	0.0006	0
104	KLCVWNNKT	mev	KLCVWNNKT	KLCVWNNKT	0.0003	-99.9	0.0003	0
105	LCVWNNKTP	mev	LCVWNNKTP	LCVWNNKTP	0.0004	-99.9	0.0004	0
106	CVWNNKTPH	mev	CVWNNKTPH	CVWNNKTPH	0.0014	-99.9	0.0014	0
107	VWNNKTPHA	mev	VWNNKTPHA	VWNNKTPHA	0.0114	-99.9	0.0114	0
108	WNNKTPHAI	mev	WNNKTPHAI	WNNKTPHAI	0.2184	-99.9	0.2184	0
109	NNKTPHAIA	mev	NNKTPHAIA	NNKTPHAIA	0.0218	-99.9	0.0218	0
110	NKTPHAIAA	mev	NKTPHAIAA	NKTPHAIAA	0.0308	-99.9	0.0308	0
111	KTPHAIAAI	mev	KTPHAIAAI	KTPHAIAAI	0.1168	-99.9	0.1168	0
112	TPHAIAAIS	mev	TPHAIAAIS	TPHAIAAIS	0.0153	-99.9	0.0153	0
113	PHAIAAISM	mev	PHAIAAISM	PHAIAAISM	0.0318	-99.9	0.0318	0
114	HAIAAISMA	mev	HAIAAISMA	HAIAAISMA	0.0526	-99.9	0.0526	0
115	AIAAISMAN	mev	AIAAISMAN	AIAAISMAN	0.0017	-99.9	0.0017	0
116	IAAISMANE	mev	IAAISMANE	IAAISMANE	0.0036	-99.9	0.0036	0
117	AAISMANEA	mev	AAISMANEA	AAISMANEA	0.0619	-99.9	0.0619	0
118	AISMANEAA	mev	AISMANEAA	AISMANEAA	0.0049	-99.9	0.0049	0
119	ISMANEAAA	mev	ISMANEAAA	ISMANEAAA	0.027	-99.9	0.027	0
120	SMANEAAAK	mev	SMANEAAAK	SMANEAAAK	0.0053	-99.9	0.0053	0
121	MANEAAAKG	mev	MANEAAAKG	MANEAAAKG	0.0083	-99.9	0.0083	0
122	ANEAAAKGG	mev	ANEAAAKGG	ANEAAAKGG	0.0005	-99.9	0.0005	0
123	NEAAAKGGG	mev	NEAAAKGGG	NEAAAKGGG	0.0004	-99.9	0.0004	0
124	EAAAKGGGN	mev	EAAAKGGGN	EAAAKGGGN	0.0001	-99.9	0.0001	0
125	AAAKGGGNH	mev	AAAKGGGNH	AAAKGGGNH	0.011	-99.9	0.011	0
126	AAKGGGNHN	mev	AAKGGGNHN	AAKGGGNHN	0.0028	-99.9	0.0028	0
127	AKGGGNHNG	mev	AKGGGNHNG	AKGGGNHNG	0.0008	-99.9	0.0008	0
128	KGGGNHNGG	mev	KGGGNHNGG	KGGGNHNGG	0.0002	-99.9	0.0002	0
129	GGGNHNGGG	mev	GGGNHNGGG	GGGNHNGGG	0	-99.9	0	0
130	GGNHNGGGA	mev	GGNHNGGGA	GGNHNGGGA	0.0009	-99.9	0.0009	0
131	GNHNGGGAA	mev	GNHNGGGAA	GNHNGGGAA	0.003	-99.9	0.003	0
132	NHNGGGAAY	mev	NHNGGGAAY	NHNGGGAAY	0.0563	-99.9	0.0563	0
133	HNGGGAAYG	mev	HNGGGAAYG	HNGGGAAYG	0.0005	-99.9	0.0005	0
134	NGGGAAYGG	mev	NGGGAAYGG	NGGGAAYGG	0.001	-99.9	0.001	0
135	GGGAAYGGN	mev	GGGAAYGGN	GGGAAYGGN	0	-99.9	0	0
136	GGAAYGGNH	mev	GGAAYGGNH	GGAAYGGNH	0.0034	-99.9	0.0034	0
137	GAAYGGNHN	mev	GAAYGGNHN	GAAYGGNHN	0.0004	-99.9	0.0004	0
138	AAYGGNHNG	mev	AAYGGNHNG	AAYGGNHNG	0.0201	-99.9	0.0201	0
139	AYGGNHNGG	mev	AYGGNHNGG	AYGGNHNGG	0.0003	-99.9	0.0003	0
140	YGGNHNGGG	mev	YGGNHNGGG	YGGNHNGGG	0.0001	-99.9	0.0001	0
141	GGNHNGGGN	mev	GGNHNGGGN	GGNHNGGGN	0	-99.9	0	0
142	GNHNGGGNA	mev	GNHNGGGNA	GNHNGGGNA	0.0018	-99.9	0.0018	0
143	NHNGGGNAA	mev	NHNGGGNAA	NHNGGGNAA	0.0057	-99.9	0.0057	0
144	HNGGGNAAY	mev	HNGGGNAAY	HNGGGNAAY	0.0662	-99.9	0.0662	0
145	NGGGNAAYG	mev	NGGGNAAYG	NGGGNAAYG	0.0002	-99.9	0.0002	0
146	GGGNAAYGG	mev	GGGNAAYGG	GGGNAAYGG	0.0002	-99.9	0.0002	0
147	GGNAAYGGG	mev	GGNAAYGGG	GGNAAYGGG	0.0002	-99.9	0.0002	0
148	GNAAYGGGG	mev	GNAAYGGGG	GNAAYGGGG	0.0001	-99.9	0.0001	0
149	NAAYGGGGN	mev	NAAYGGGGN	NAAYGGGGN	0.0001	-99.9	0.0001	0
150	AAYGGGGNH	mev	AAYGGGGNH	AAYGGGGNH	0.0436	-99.9	0.0436	0
151	AYGGGGNHN	mev	AYGGGGNHN	AYGGGGNHN	0	-99.9	0	0
152	YGGGGNHNG	mev	YGGGGNHNG	YGGGGNHNG	0.0019	-99.9	0.0019	0
153	GGGGNHNGG	mev	GGGGNHNGG	GGGGNHNGG	0.0001	-99.9	0.0001	0
154	GGGNHNGGA	mev	GGGNHNGGA	GGGNHNGGA	0.0003	-99.9	0.0003	0
155	GGNHNGGAA	mev	GGNHNGGAA	GGNHNGGAA	0.0014	-99.9	0.0014	0
156	GNHNGGAAY	mev	GNHNGGAAY	GNHNGGAAY	0.077	-99.9	0.077	0
157	NHNGGAAYG	mev	NHNGGAAYG	NHNGGAAYG	0.0013	-99.9	0.0013	0
158	HNGGAAYGN	mev	HNGGAAYGN	HNGGAAYGN	0.0009	-99.9	0.0009	0
159	NGGAAYGNH	mev	NGGAAYGNH	NGGAAYGNH	0.0013	-99.9	0.0013	0
160	GGAAYGNHN	mev	GGAAYGNHN	GGAAYGNHN	0.0004	-99.9	0.0004	0
161	GAAYGNHNG	mev	GAAYGNHNG	GAAYGNHNG	0.0018	-99.9	0.0018	0
162	AAYGNHNGG	mev	AAYGNHNGG	AAYGNHNGG	0.0102	-99.9	0.0102	0
163	AYGNHNGGG	mev	AYGNHNGGG	AYGNHNGGG	0	-99.9	0	0
164	YGNHNGGGN	mev	YGNHNGGGN	YGNHNGGGN	0.0001	-99.9	0.0001	0
165	GNHNGGGNS	mev	GNHNGGGNS	GNHNGGGNS	0.0005	-99.9	0.0005	0
166	NHNGGGNSA	mev	NHNGGGNSA	NHNGGGNSA	0.0061	-99.9	0.0061	0
167	HNGGGNSAA	mev	HNGGGNSAA	HNGGGNSAA	0.0054	-99.9	0.0054	0
168	NGGGNSAAY	mev	NGGGNSAAY	NGGGNSAAY	0.0437	-99.9	0.0437	0
169	GGGNSAAYS	mev	GGGNSAAYS	GGGNSAAYS	0.0006	-99.9	0.0006	0
170	GGNSAAYSG	mev	GGNSAAYSG	GGNSAAYSG	0.0051	-99.9	0.0051	0
171	GNSAAYSGY	mev	GNSAAYSGY	GNSAAYSGY	0.039	-99.9	0.039	0
172	NSAAYSGYG	mev	NSAAYSGYG	NSAAYSGYG	0.0014	-99.9	0.0014	0
173	SAAYSGYGN	mev	SAAYSGYGN	SAAYSGYGN	0.0007	-99.9	0.0007	0
174	AAYSGYGNG	mev	AAYSGYGNG	AAYSGYGNG	0.0053	-99.9	0.0053	0
175	AYSGYGNGA	mev	AYSGYGNGA	AYSGYGNGA	0.0019	-99.9	0.0019	0
176	YSGYGNGAD	mev	YSGYGNGAD	YSGYGNGAD	0.0001	-99.9	0.0001	0
177	SGYGNGADV	mev	SGYGNGADV	SGYGNGADV	0.0598	-99.9	0.0598	0
178	GYGNGADVG	mev	GYGNGADVG	GYGNGADVG	0	-99.9	0	0
179	YGNGADVGP	mev	YGNGADVGP	YGNGADVGP	0.003	-99.9	0.003	0
180	GNGADVGPG	mev	GNGADVGPG	GNGADVGPG	0.0001	-99.9	0.0001	0
181	NGADVGPGP	mev	NGADVGPGP	NGADVGPGP	0.0089	-99.9	0.0089	0
182	GADVGPGPG	mev	GADVGPGPG	GADVGPGPG	0.0008	-99.9	0.0008	0
183	ADVGPGPGL	mev	ADVGPGPGL	ADVGPGPGL	0.2578	-99.9	0.2578	0
184	DVGPGPGLK	mev	DVGPGPGLK	DVGPGPGLK	0.0039	-99.9	0.0039	0
185	VGPGPGLKV	mev	VGPGPGLKV	VGPGPGLKV	0.1299	-99.9	0.1299	0
186	GPGPGLKVA	mev	GPGPGLKVA	GPGPGLKVA	0.0165	-99.9	0.0165	0
187	PGPGLKVAA	mev	PGPGLKVAA	PGPGLKVAA	0.002	-99.9	0.002	0
188	GPGLKVAAF	mev	GPGLKVAAF	GPGLKVAAF	0.1933	-99.9	0.1933	0
189	PGLKVAAFA	mev	PGLKVAAFA	PGLKVAAFA	0.0102	-99.9	0.0102	0
190	GLKVAAFAA	mev	GLKVAAFAA	GLKVAAFAA	0.0018	-99.9	0.0018	0
191	LKVAAFAAI	mev	LKVAAFAAI	LKVAAFAAI	0.0401	-99.9	0.0401	0
192	KVAAFAAIV	mev	KVAAFAAIV	KVAAFAAIV	0.0711	-99.9	0.0711	0
193	VAAFAAIVV	mev	VAAFAAIVV	VAAFAAIVV	0.1193	-99.9	0.1193	0
194	AAFAAIVVS	mev	AAFAAIVVS	AAFAAIVVS	0.0323	-99.9	0.0323	0
195	AFAAIVVSG	mev	AFAAIVVSG	AFAAIVVSG	0.0032	-99.9	0.0032	0
196	FAAIVVSGS	mev	FAAIVVSGS	FAAIVVSGS	0.0063	-99.9	0.0063	0
197	AAIVVSGSA	mev	AAIVVSGSA	AAIVVSGSA	0.0226	-99.9	0.0226	0
198	AIVVSGSAG	mev	AIVVSGSAG	AIVVSGSAG	0.0006	-99.9	0.0006	0
199	IVVSGSAGP	mev	IVVSGSAGP	IVVSGSAGP	0.0033	-99.9	0.0033	0
200	VVSGSAGPG	mev	VVSGSAGPG	VVSGSAGPG	0.0001	-99.9	0.0001	0
201	VSGSAGPGP	mev	VSGSAGPGP	VSGSAGPGP	0.0032	-99.9	0.0032	0
202	SGSAGPGPG	mev	SGSAGPGPG	SGSAGPGPG	0.0005	-99.9	0.0005	0
203	GSAGPGPGS	mev	GSAGPGPGS	GSAGPGPGS	0.003	-99.9	0.003	0
204	SAGPGPGSI	mev	SAGPGPGSI	SAGPGPGSI	0.1339	-99.9	0.1339	0
205	AGPGPGSIY	mev	AGPGPGSIY	AGPGPGSIY	0.1297	-99.9	0.1297	0
206	GPGPGSIYQ	mev	GPGPGSIYQ	GPGPGSIYQ	0.0125	-99.9	0.0125	0
207	PGPGSIYQY	mev	PGPGSIYQY	PGPGSIYQY	0.057	-99.9	0.057	0
208	GPGSIYQYG	mev	GPGSIYQYG	GPGSIYQYG	0.0073	-99.9	0.0073	0
209	PGSIYQYGS	mev	PGSIYQYGS	PGSIYQYGS	0.0006	-99.9	0.0006	0
210	GSIYQYGSA	mev	GSIYQYGSA	GSIYQYGSA	0.0118	-99.9	0.0118	0
211	SIYQYGSAN	mev	SIYQYGSAN	SIYQYGSAN	0.0021	-99.9	0.0021	0
212	IYQYGSANA	mev	IYQYGSANA	IYQYGSANA	0.0096	-99.9	0.0096	0
213	YQYGSANAA	mev	YQYGSANAA	YQYGSANAA	0.0953	-99.9	0.0953	0
214	QYGSANAAL	mev	QYGSANAAL	QYGSANAAL	0.0232	-99.9	0.0232	0
215	YGSANAALA	mev	YGSANAALA	YGSANAALA	0.0179	-99.9	0.0179	0
216	GSANAALAL	mev	GSANAALAL	GSANAALAL	0.1764	-99.9	0.1764	0
217	SANAALALQ	mev	SANAALALQ	SANAALALQ	0.0092	-99.9	0.0092	0
218	ANAALALQG	mev	ANAALALQG	ANAALALQG	0.015	-99.9	0.015	0
219	NAALALQGP	mev	NAALALQGP	NAALALQGP	0.0073	-99.9	0.0073	0
220	AALALQGPG	mev	AALALQGPG	AALALQGPG	0.0018	-99.9	0.0018	0
221	ALALQGPGP	mev	ALALQGPGP	ALALQGPGP	0.001	-99.9	0.001	0
222	LALQGPGPG	mev	LALQGPGPG	LALQGPGPG	0.002	-99.9	0.002	0
223	ALQGPGPGS	mev	ALQGPGPGS	ALQGPGPGS	0.002	-99.9	0.002	0
224	LQGPGPGST	mev	LQGPGPGST	LQGPGPGST	0.0059	-99.9	0.0059	0
225	QGPGPGSTL	mev	QGPGPGSTL	QGPGPGSTL	0.2171	-99.9	0.2171	0
226	GPGPGSTLS	mev	GPGPGSTLS	GPGPGSTLS	0.0049	-99.9	0.0049	0
227	PGPGSTLSI	mev	PGPGSTLSI	PGPGSTLSI	0.0224	-99.9	0.0224	0
228	GPGSTLSIY	mev	GPGSTLSIY	GPGSTLSIY	0.091	-99.9	0.091	0
229	PGSTLSIYQ	mev	PGSTLSIYQ	PGSTLSIYQ	0.0024	-99.9	0.0024	0
230	GSTLSIYQY	mev	GSTLSIYQY	GSTLSIYQY	0.1101	-99.9	0.1101	0
231	STLSIYQYG	mev	STLSIYQYG	STLSIYQYG	0.0181	-99.9	0.0181	0
232	TLSIYQYGS	mev	TLSIYQYGS	TLSIYQYGS	0.002	-99.9	0.002	0
233	LSIYQYGSA	mev	LSIYQYGSA	LSIYQYGSA	0.0115	-99.9	0.0115	0
234	SIYQYGSAN	mev	SIYQYGSAN	SIYQYGSAN	0.0021	-99.9	0.0021	0
235	IYQYGSANA	mev	IYQYGSANA	IYQYGSANA	0.0096	-99.9	0.0096	0
236	YQYGSANAA	mev	YQYGSANAA	YQYGSANAA	0.0953	-99.9	0.0953	0
237	QYGSANAAL	mev	QYGSANAAL	QYGSANAAL	0.0232	-99.9	0.0232	0
238	YGSANAALG	mev	YGSANAALG	YGSANAALG	0.0015	-99.9	0.0015	0
239	GSANAALGP	mev	GSANAALGP	GSANAALGP	0.0029	-99.9	0.0029	0
240	SANAALGPG	mev	SANAALGPG	SANAALGPG	0.0021	-99.9	0.0021	0
241	ANAALGPGP	mev	ANAALGPGP	ANAALGPGP	0.0115	-99.9	0.0115	0
242	NAALGPGPG	mev	NAALGPGPG	NAALGPGPG	0.0015	-99.9	0.0015	0
243	AALGPGPGD	mev	AALGPGPGD	AALGPGPGD	0.0016	-99.9	0.0016	0
244	ALGPGPGDS	mev	ALGPGPGDS	ALGPGPGDS	0.0001	-99.9	0.0001	0
245	LGPGPGDST	mev	LGPGPGDST	LGPGPGDST	0.0052	-99.9	0.0052	0
246	GPGPGDSTL	mev	GPGPGDSTL	GPGPGDSTL	0.1173	-99.9	0.1173	0
247	PGPGDSTLS	mev	PGPGDSTLS	PGPGDSTLS	0.0001	-99.9	0.0001	0
248	GPGDSTLSI	mev	GPGDSTLSI	GPGDSTLSI	0.1158	-99.9	0.1158	0
249	PGDSTLSIY	mev	PGDSTLSIY	PGDSTLSIY	0.0361	-99.9	0.0361	0
250	GDSTLSIYQ	mev	GDSTLSIYQ	GDSTLSIYQ	0.0069	-99.9	0.0069	0
251	DSTLSIYQY	mev	DSTLSIYQY	DSTLSIYQY	0.1602	-99.9	0.1602	0
252	STLSIYQYG	mev	STLSIYQYG	STLSIYQYG	0.0181	-99.9	0.0181	0
253	TLSIYQYGS	mev	TLSIYQYGS	TLSIYQYGS	0.002	-99.9	0.002	0
254	LSIYQYGSA	mev	LSIYQYGSA	LSIYQYGSA	0.0115	-99.9	0.0115	0
255	SIYQYGSAN	mev	SIYQYGSAN	SIYQYGSAN	0.0021	-99.9	0.0021	0
256	IYQYGSANA	mev	IYQYGSANA	IYQYGSANA	0.0096	-99.9	0.0096	0
257	YQYGSANAA	mev	YQYGSANAA	YQYGSANAA	0.0953	-99.9	0.0953	0
258	QYGSANAAG	mev	QYGSANAAG	QYGSANAAG	0.0006	-99.9	0.0006	0
259	YGSANAAGP	mev	YGSANAAGP	YGSANAAGP	0.0022	-99.9	0.0022	0
260	GSANAAGPG	mev	GSANAAGPG	GSANAAGPG	0.0004	-99.9	0.0004	0
261	SANAAGPGP	mev	SANAAGPGP	SANAAGPGP	0.011	-99.9	0.011	0
262	ANAAGPGPG	mev	ANAAGPGPG	ANAAGPGPG	0.0008	-99.9	0.0008	0
263	NAAGPGPGS	mev	NAAGPGPGS	NAAGPGPGS	0.0067	-99.9	0.0067	0
264	AAGPGPGSD	mev	AAGPGPGSD	AAGPGPGSD	0.0005	-99.9	0.0005	0
265	AGPGPGSDI	mev	AGPGPGSDI	AGPGPGSDI	0.0346	-99.9	0.0346	0
266	GPGPGSDIT	mev	GPGPGSDIT	GPGPGSDIT	0.0013	-99.9	0.0013	0
267	PGPGSDITV	mev	PGPGSDITV	PGPGSDITV	0.0057	-99.9	0.0057	0
268	GPGSDITVG	mev	GPGSDITVG	GPGSDITVG	0.0007	-99.9	0.0007	0
269	PGSDITVGQ	mev	PGSDITVGQ	PGSDITVGQ	0.0014	-99.9	0.0014	0
270	GSDITVGQY	mev	GSDITVGQY	GSDITVGQY	0.0848	-99.9	0.0848	0
271	SDITVGQYG	mev	SDITVGQYG	SDITVGQYG	0.0246	-99.9	0.0246	0
272	DITVGQYGG	mev	DITVGQYGG	DITVGQYGG	0.0005	-99.9	0.0005	0
273	ITVGQYGGN	mev	ITVGQYGGN	ITVGQYGGN	0.0001	-99.9	0.0001	0
274	TVGQYGGNN	mev	TVGQYGGNN	TVGQYGGNN	0	-99.9	0	0
275	VGQYGGNNA	mev	VGQYGGNNA	VGQYGGNNA	0.0139	-99.9	0.0139	0
276	GQYGGNNAA	mev	GQYGGNNAA	GQYGGNNAA	0.042	-99.9	0.042	0
277	QYGGNNAAL	mev	QYGGNNAAL	QYGGNNAAL	0.0092	-99.9	0.0092	0
278	YGGNNAALG	mev	YGGNNAALG	YGGNNAALG	0.0007	-99.9	0.0007	0
279	GGNNAALGP	mev	GGNNAALGP	GGNNAALGP	0.0026	-99.9	0.0026	0
280	GNNAALGPG	mev	GNNAALGPG	GNNAALGPG	0.0002	-99.9	0.0002	0
281	NNAALGPGP	mev	NNAALGPGP	NNAALGPGP	0.0081	-99.9	0.0081	0
282	NAALGPGPG	mev	NAALGPGPG	NAALGPGPG	0.0015	-99.9	0.0015	0
283	AALGPGPGW	mev	AALGPGPGW	AALGPGPGW	0.2293	-99.9	0.2293	0
284	ALGPGPGWG	mev	ALGPGPGWG	ALGPGPGWG	0.0002	-99.9	0.0002	0
285	LGPGPGWGG	mev	LGPGPGWGG	LGPGPGWGG	0.0037	-99.9	0.0037	0
286	GPGPGWGGG	mev	GPGPGWGGG	GPGPGWGGG	0.0006	-99.9	0.0006	0
287	PGPGWGGGG	mev	PGPGWGGGG	PGPGWGGGG	0	-99.9	0	0
288	GPGWGGGGN	mev	GPGWGGGGN	GPGWGGGGN	0.0001	-99.9	0.0001	0
289	PGWGGGGNH	mev	PGWGGGGNH	PGWGGGGNH	0.0009	-99.9	0.0009	0
290	GWGGGGNHN	mev	GWGGGGNHN	GWGGGGNHN	0	-99.9	0	0
291	WGGGGNHNG	mev	WGGGGNHNG	WGGGGNHNG	0.001	-99.9	0.001	0
292	GGGGNHNGG	mev	GGGGNHNGG	GGGGNHNGG	0.0001	-99.9	0.0001	0
293	GGGNHNGGG	mev	GGGNHNGGG	GGGNHNGGG	0	-99.9	0	0
294	GGNHNGGGN	mev	GGNHNGGGN	GGNHNGGGN	0	-99.9	0	0
295	GNHNGGGNS	mev	GNHNGGGNS	GNHNGGGNS	0.0005	-99.9	0.0005	0
296	NHNGGGNSS	mev	NHNGGGNSS	NHNGGGNSS	0.0013	-99.9	0.0013	0
297	HNGGGNSSG	mev	HNGGGNSSG	HNGGGNSSG	0.0006	-99.9	0.0006	0
298	NGGGNSSGG	mev	NGGGNSSGG	NGGGNSSGG	0.0001	-99.9	0.0001	0
299	GGGNSSGGP	mev	GGGNSSGGP	GGGNSSGGP	0.0001	-99.9	0.0001	0
300	GGNSSGGPG	mev	GGNSSGGPG	GGNSSGGPG	0.0002	-99.9	0.0002	0
301	GNSSGGPGP	mev	GNSSGGPGP	GNSSGGPGP	0.0021	-99.9	0.0021	0
302	NSSGGPGPG	mev	NSSGGPGPG	NSSGGPGPG	0.0007	-99.9	0.0007	0
303	SSGGPGPGQ	mev	SSGGPGPGQ	SSGGPGPGQ	0.0051	-99.9	0.0051	0
304	SGGPGPGQW	mev	SGGPGPGQW	SGGPGPGQW	0.1535	-99.9	0.1535	0
305	GGPGPGQWG	mev	GGPGPGQWG	GGPGPGQWG	0.0008	-99.9	0.0008	0
306	GPGPGQWGG	mev	GPGPGQWGG	GPGPGQWGG	0.0024	-99.9	0.0024	0
307	PGPGQWGGG	mev	PGPGQWGGG	PGPGQWGGG	0	-99.9	0	0
308	GPGQWGGGG	mev	GPGQWGGGG	GPGQWGGGG	0.0002	-99.9	0.0002	0
309	PGQWGGGGN	mev	PGQWGGGGN	PGQWGGGGN	0	-99.9	0	0
310	GQWGGGGNH	mev	GQWGGGGNH	GQWGGGGNH	0.0091	-99.9	0.0091	0
311	QWGGGGNHN	mev	QWGGGGNHN	QWGGGGNHN	0	-99.9	0	0
312	WGGGGNHNG	mev	WGGGGNHNG	WGGGGNHNG	0.001	-99.9	0.001	0
313	GGGGNHNGG	mev	GGGGNHNGG	GGGGNHNGG	0.0001	-99.9	0.0001	0
314	GGGNHNGGG	mev	GGGNHNGGG	GGGNHNGGG	0	-99.9	0	0
315	GGNHNGGGN	mev	GGNHNGGGN	GGNHNGGGN	0	-99.9	0	0
316	GNHNGGGNS	mev	GNHNGGGNS	GNHNGGGNS	0.0005	-99.9	0.0005	0
317	NHNGGGNSS	mev	NHNGGGNSS	NHNGGGNSS	0.0013	-99.9	0.0013	0
318	HNGGGNSSG	mev	HNGGGNSSG	HNGGGNSSG	0.0006	-99.9	0.0006	0
319	NGGGNSSGP	mev	NGGGNSSGP	NGGGNSSGP	0.0003	-99.9	0.0003	0
320	GGGNSSGPG	mev	GGGNSSGPG	GGGNSSGPG	0	-99.9	0	0
321	GGNSSGPGP	mev	GGNSSGPGP	GGNSSGPGP	0.0017	-99.9	0.0017	0
322	GNSSGPGPG	mev	GNSSGPGPG	GNSSGPGPG	0.0004	-99.9	0.0004	0
323	NSSGPGPGN	mev	NSSGPGPGN	NSSGPGPGN	0.0012	-99.9	0.0012	0
324	SSGPGPGNG	mev	SSGPGPGNG	SSGPGPGNG	0.0021	-99.9	0.0021	0
325	SGPGPGNGA	mev	SGPGPGNGA	SGPGPGNGA	0.0154	-99.9	0.0154	0
326	GPGPGNGAD	mev	GPGPGNGAD	GPGPGNGAD	0.0001	-99.9	0.0001	0
327	PGPGNGADV	mev	PGPGNGADV	PGPGNGADV	0.0009	-99.9	0.0009	0
328	GPGNGADVG	mev	GPGNGADVG	GPGNGADVG	0.0001	-99.9	0.0001	0
329	PGNGADVGQ	mev	PGNGADVGQ	PGNGADVGQ	0.0002	-99.9	0.0002	0
330	GNGADVGQG	mev	GNGADVGQG	GNGADVGQG	0.0001	-99.9	0.0001	0
331	NGADVGQGA	mev	NGADVGQGA	NGADVGQGA	0.0241	-99.9	0.0241	0
332	GADVGQGAD	mev	GADVGQGAD	GADVGQGAD	0.0005	-99.9	0.0005	0
333	ADVGQGADN	mev	ADVGQGADN	ADVGQGADN	0.0002	-99.9	0.0002	0
334	DVGQGADNS	mev	DVGQGADNS	DVGQGADNS	0.0002	-99.9	0.0002	0
335	VGQGADNST	mev	VGQGADNST	VGQGADNST	0.0063	-99.9	0.0063	0
336	GQGADNSTI	mev	GQGADNSTI	GQGADNSTI	0.0286	-99.9	0.0286	0
337	QGADNSTIE	mev	QGADNSTIE	QGADNSTIE	0.0014	-99.9	0.0014	0
338	GADNSTIEG	mev	GADNSTIEG	GADNSTIEG	0.0018	-99.9	0.0018	0
339	ADNSTIEGP	mev	ADNSTIEGP	ADNSTIEGP	0.0061	-99.9	0.0061	0
340	DNSTIEGPG	mev	DNSTIEGPG	DNSTIEGPG	0.0002	-99.9	0.0002	0
341	NSTIEGPGP	mev	NSTIEGPGP	NSTIEGPGP	0.001	-99.9	0.001	0
342	STIEGPGPG	mev	STIEGPGPG	STIEGPGPG	0.0057	-99.9	0.0057	0
343	TIEGPGPGG	mev	TIEGPGPGG	TIEGPGPGG	0.0005	-99.9	0.0005	0
344	IEGPGPGGA	mev	IEGPGPGGA	IEGPGPGGA	0.0117	-99.9	0.0117	0
345	EGPGPGGAD	mev	EGPGPGGAD	EGPGPGGAD	0.0001	-99.9	0.0001	0
346	GPGPGGADV	mev	GPGPGGADV	GPGPGGADV	0.0216	-99.9	0.0216	0
347	PGPGGADVG	mev	PGPGGADVG	PGPGGADVG	0	-99.9	0	0
348	GPGGADVGQ	mev	GPGGADVGQ	GPGGADVGQ	0.0008	-99.9	0.0008	0
349	PGGADVGQG	mev	PGGADVGQG	PGGADVGQG	0.0002	-99.9	0.0002	0
350	GGADVGQGA	mev	GGADVGQGA	GGADVGQGA	0.0126	-99.9	0.0126	0
351	GADVGQGAD	mev	GADVGQGAD	GADVGQGAD	0.0005	-99.9	0.0005	0
352	ADVGQGADN	mev	ADVGQGADN	ADVGQGADN	0.0002	-99.9	0.0002	0
353	DVGQGADNS	mev	DVGQGADNS	DVGQGADNS	0.0002	-99.9	0.0002	0
354	VGQGADNST	mev	VGQGADNST	VGQGADNST	0.0063	-99.9	0.0063	0
355	GQGADNSTI	mev	GQGADNSTI	GQGADNSTI	0.0286	-99.9	0.0286	0
356	QGADNSTIE	mev	QGADNSTIE	QGADNSTIE	0.0014	-99.9	0.0014	0
357	GADNSTIEL	mev	GADNSTIEL	GADNSTIEL	0.2109	-99.9	0.2109	0
358	ADNSTIELG	mev	ADNSTIELG	ADNSTIELG	0.0071	-99.9	0.0071	0
359	DNSTIELGP	mev	DNSTIELGP	DNSTIELGP	0.0037	-99.9	0.0037	0
360	NSTIELGPG	mev	NSTIELGPG	NSTIELGPG	0.0002	-99.9	0.0002	0
361	STIELGPGP	mev	STIELGPGP	STIELGPGP	0.0189	-99.9	0.0189	0
362	TIELGPGPG	mev	TIELGPGPG	TIELGPGPG	0.0001	-99.9	0.0001	0
363	IELGPGPGN	mev	IELGPGPGN	IELGPGPGN	0.0029	-99.9	0.0029	0
364	ELGPGPGNS	mev	ELGPGPGNS	ELGPGPGNS	0.0003	-99.9	0.0003	0
365	LGPGPGNSD	mev	LGPGPGNSD	LGPGPGNSD	0.0009	-99.9	0.0009	0
366	GPGPGNSDI	mev	GPGPGNSDI	GPGPGNSDI	0.0211	-99.9	0.0211	0
367	PGPGNSDIT	mev	PGPGNSDIT	PGPGNSDIT	0	-99.9	0	0
368	GPGNSDITV	mev	GPGNSDITV	GPGNSDITV	0.0415	-99.9	0.0415	0
369	PGNSDITVG	mev	PGNSDITVG	PGNSDITVG	0.0003	-99.9	0.0003	0
370	GNSDITVGQ	mev	GNSDITVGQ	GNSDITVGQ	0.0055	-99.9	0.0055	0
371	NSDITVGQY	mev	NSDITVGQY	NSDITVGQY	0.1566	-99.9	0.1566	0
372	SDITVGQYG	mev	SDITVGQYG	SDITVGQYG	0.0246	-99.9	0.0246	0
373	DITVGQYGG	mev	DITVGQYGG	DITVGQYGG	0.0005	-99.9	0.0005	0
374	ITVGQYGGN	mev	ITVGQYGGN	ITVGQYGGN	0.0001	-99.9	0.0001	0
375	TVGQYGGNN	mev	TVGQYGGNN	TVGQYGGNN	0	-99.9	0	0
376	VGQYGGNNA	mev	VGQYGGNNA	VGQYGGNNA	0.0139	-99.9	0.0139	0
377	GQYGGNNAA	mev	GQYGGNNAA	GQYGGNNAA	0.042	-99.9	0.042	0
378	QYGGNNAAG	mev	QYGGNNAAG	QYGGNNAAG	0.0002	-99.9	0.0002	0
379	YGGNNAAGP	mev	YGGNNAAGP	YGGNNAAGP	0.0009	-99.9	0.0009	0
380	GGNNAAGPG	mev	GGNNAAGPG	GGNNAAGPG	0.0002	-99.9	0.0002	0
381	GNNAAGPGP	mev	GNNAAGPGP	GNNAAGPGP	0.0025	-99.9	0.0025	0
382	NNAAGPGPG	mev	NNAAGPGPG	NNAAGPGPG	0.0012	-99.9	0.0012	0
383	NAAGPGPGP	mev	NAAGPGPGP	NAAGPGPGP	0.0091	-99.9	0.0091	0
384	AAGPGPGPD	mev	AAGPGPGPD	AAGPGPGPD	0.0004	-99.9	0.0004	0
385	AGPGPGPDS	mev	AGPGPGPDS	AGPGPGPDS	0.0038	-99.9	0.0038	0
386	GPGPGPDST	mev	GPGPGPDST	GPGPGPDST	0.0032	-99.9	0.0032	0
387	PGPGPDSTL	mev	PGPGPDSTL	PGPGPDSTL	0.0303	-99.9	0.0303	0
388	GPGPDSTLS	mev	GPGPDSTLS	GPGPDSTLS	0.0017	-99.9	0.0017	0
389	PGPDSTLSI	mev	PGPDSTLSI	PGPDSTLSI	0.0296	-99.9	0.0296	0
390	GPDSTLSIY	mev	GPDSTLSIY	GPDSTLSIY	0.2072	-99.9	0.2072	0
391	PDSTLSIYQ	mev	PDSTLSIYQ	PDSTLSIYQ	0.0024	-99.9	0.0024	0
392	DSTLSIYQY	mev	DSTLSIYQY	DSTLSIYQY	0.1602	-99.9	0.1602	0
393	STLSIYQYG	mev	STLSIYQYG	STLSIYQYG	0.0181	-99.9	0.0181	0
394	TLSIYQYGS	mev	TLSIYQYGS	TLSIYQYGS	0.002	-99.9	0.002	0
395	LSIYQYGSA	mev	LSIYQYGSA	LSIYQYGSA	0.0115	-99.9	0.0115	0
396	SIYQYGSAN	mev	SIYQYGSAN	SIYQYGSAN	0.0021	-99.9	0.0021	0
397	IYQYGSANA	mev	IYQYGSANA	IYQYGSANA	0.0096	-99.9	0.0096	0
398	YQYGSANAG	mev	YQYGSANAG	YQYGSANAG	0.0248	-99.9	0.0248	0
399	QYGSANAGP	mev	QYGSANAGP	QYGSANAGP	0.0005	-99.9	0.0005	0
400	YGSANAGPG	mev	YGSANAGPG	YGSANAGPG	0.0003	-99.9	0.0003	0
401	GSANAGPGP	mev	GSANAGPGP	GSANAGPGP	0.0017	-99.9	0.0017	0
402	SANAGPGPG	mev	SANAGPGPG	SANAGPGPG	0.0019	-99.9	0.0019	0
403	ANAGPGPGA	mev	ANAGPGPGA	ANAGPGPGA	0.0273	-99.9	0.0273	0
404	NAGPGPGAD	mev	NAGPGPGAD	NAGPGPGAD	0.0003	-99.9	0.0003	0
405	AGPGPGADV	mev	AGPGPGADV	AGPGPGADV	0.0301	-99.9	0.0301	0
406	GPGPGADVG	mev	GPGPGADVG	GPGPGADVG	0.0004	-99.9	0.0004	0
407	PGPGADVGQ	mev	PGPGADVGQ	PGPGADVGQ	0.0001	-99.9	0.0001	0
408	GPGADVGQG	mev	GPGADVGQG	GPGADVGQG	0.0002	-99.9	0.0002	0
409	PGADVGQGA	mev	PGADVGQGA	PGADVGQGA	0.0021	-99.9	0.0021	0
410	GADVGQGAD	mev	GADVGQGAD	GADVGQGAD	0.0005	-99.9	0.0005	0
411	ADVGQGADN	mev	ADVGQGADN	ADVGQGADN	0.0002	-99.9	0.0002	0
412	DVGQGADNS	mev	DVGQGADNS	DVGQGADNS	0.0002	-99.9	0.0002	0
413	VGQGADNST	mev	VGQGADNST	VGQGADNST	0.0063	-99.9	0.0063	0
414	GQGADNSTI	mev	GQGADNSTI	GQGADNSTI	0.0286	-99.9	0.0286	0
415	QGADNSTIE	mev	QGADNSTIE	QGADNSTIE	0.0014	-99.9	0.0014	0
416	GADNSTIEL	mev	GADNSTIEL	GADNSTIEL	0.2109	-99.9	0.2109	0
417	ADNSTIELT	mev	ADNSTIELT	ADNSTIELT	0.0194	-99.9	0.0194	0
418	DNSTIELTG	mev	DNSTIELTG	DNSTIELTG	0.0069	-99.9	0.0069	0
419	NSTIELTGP	mev	NSTIELTGP	NSTIELTGP	0.0014	-99.9	0.0014	0
420	STIELTGPG	mev	STIELTGPG	STIELTGPG	0.0028	-99.9	0.0028	0
421	TIELTGPGP	mev	TIELTGPGP	TIELTGPGP	0.0006	-99.9	0.0006	0
422	IELTGPGPG	mev	IELTGPGPG	IELTGPGPG	0.0033	-99.9	0.0033	0
423	ELTGPGPGV	mev	ELTGPGPGV	ELTGPGPGV	0.0103	-99.9	0.0103	0
424	LTGPGPGVV	mev	LTGPGPGVV	LTGPGPGVV	0.0332	-99.9	0.0332	0
425	TGPGPGVVP	mev	TGPGPGVVP	TGPGPGVVP	0.0118	-99.9	0.0118	0
426	GPGPGVVPQ	mev	GPGPGVVPQ	GPGPGVVPQ	0.0083	-99.9	0.0083	0
427	PGPGVVPQW	mev	PGPGVVPQW	PGPGVVPQW	0.0885	-99.9	0.0885	0
428	GPGVVPQWG	mev	GPGVVPQWG	GPGVVPQWG	0.0016	-99.9	0.0016	0
429	PGVVPQWGG	mev	PGVVPQWGG	PGVVPQWGG	0.0005	-99.9	0.0005	0
430	GVVPQWGGG	mev	GVVPQWGGG	GVVPQWGGG	0.0002	-99.9	0.0002	0
431	VVPQWGGGG	mev	VVPQWGGGG	VVPQWGGGG	0.0004	-99.9	0.0004	0
432	VPQWGGGGN	mev	VPQWGGGGN	VPQWGGGGN	0.0004	-99.9	0.0004	0
433	PQWGGGGNH	mev	PQWGGGGNH	PQWGGGGNH	0.0021	-99.9	0.0021	0
434	QWGGGGNHN	mev	QWGGGGNHN	QWGGGGNHN	0	-99.9	0	0
435	WGGGGNHNG	mev	WGGGGNHNG	WGGGGNHNG	0.001	-99.9	0.001	0
436	GGGGNHNGG	mev	GGGGNHNGG	GGGGNHNGG	0.0001	-99.9	0.0001	0
437	GGGNHNGGG	mev	GGGNHNGGG	GGGNHNGGG	0	-99.9	0	0
438	GGNHNGGGK	mev	GGNHNGGGK	GGNHNGGGK	0.0004	-99.9	0.0004	0
439	GNHNGGGKK	mev	GNHNGGGKK	GNHNGGGKK	0.0017	-99.9	0.0017	0
440	NHNGGGKKG	mev	NHNGGGKKG	NHNGGGKKG	0.0003	-99.9	0.0003	0
441	HNGGGKKGG	mev	HNGGGKKGG	HNGGGKKGG	0.0001	-99.9	0.0001	0
442	NGGGKKGGG	mev	NGGGKKGGG	NGGGKKGGG	0	-99.9	0	0
443	GGGKKGGGG	mev	GGGKKGGGG	GGGKKGGGG	0	-99.9	0	0
444	GGKKGGGGN	mev	GGKKGGGGN	GGKKGGGGN	0	-99.9	0	0
445	GKKGGGGNH	mev	GKKGGGGNH	GKKGGGGNH	0.0023	-99.9	0.0023	0
446	KKGGGGNHN	mev	KKGGGGNHN	KKGGGGNHN	0.0002	-99.9	0.0002	0
447	KGGGGNHNG	mev	KGGGGNHNG	KGGGGNHNG	0.0006	-99.9	0.0006	0
448	GGGGNHNGG	mev	GGGGNHNGG	GGGGNHNGG	0.0001	-99.9	0.0001	0
449	GGGNHNGGG	mev	GGGNHNGGG	GGGNHNGGG	0	-99.9	0	0
450	GGNHNGGGN	mev	GGNHNGGGN	GGNHNGGGN	0	-99.9	0	0
451	GNHNGGGNS	mev	GNHNGGGNS	GNHNGGGNS	0.0005	-99.9	0.0005	0
452	NHNGGGNSS	mev	NHNGGGNSS	NHNGGGNSS	0.0013	-99.9	0.0013	0
453	HNGGGNSSG	mev	HNGGGNSSG	HNGGGNSSG	0.0006	-99.9	0.0006	0
454	NGGGNSSGK	mev	NGGGNSSGK	NGGGNSSGK	0.0009	-99.9	0.0009	0
455	GGGNSSGKK	mev	GGGNSSGKK	GGGNSSGKK	0.0004	-99.9	0.0004	0
456	GGNSSGKKP	mev	GGNSSGKKP	GGNSSGKKP	0.0015	-99.9	0.0015	0
457	GNSSGKKPQ	mev	GNSSGKKPQ	GNSSGKKPQ	0.0017	-99.9	0.0017	0
458	NSSGKKPQW	mev	NSSGKKPQW	NSSGKKPQW	0.1198	-99.9	0.1198	0
459	SSGKKPQWG	mev	SSGKKPQWG	SSGKKPQWG	0.0076	-99.9	0.0076	0
460	SGKKPQWGG	mev	SGKKPQWGG	SGKKPQWGG	0.0086	-99.9	0.0086	0
461	GKKPQWGGG	mev	GKKPQWGGG	GKKPQWGGG	0.0001	-99.9	0.0001	0
462	KKPQWGGGG	mev	KKPQWGGGG	KKPQWGGGG	0.0012	-99.9	0.0012	0
463	KPQWGGGGN	mev	KPQWGGGGN	KPQWGGGGN	0.0006	-99.9	0.0006	0
464	PQWGGGGNH	mev	PQWGGGGNH	PQWGGGGNH	0.0021	-99.9	0.0021	0
465	QWGGGGNHN	mev	QWGGGGNHN	QWGGGGNHN	0	-99.9	0	0
466	WGGGGNHNG	mev	WGGGGNHNG	WGGGGNHNG	0.001	-99.9	0.001	0
467	GGGGNHNGG	mev	GGGGNHNGG	GGGGNHNGG	0.0001	-99.9	0.0001	0
468	GGGNHNGGG	mev	GGGNHNGGG	GGGNHNGGG	0	-99.9	0	0
469	GGNHNGGGN	mev	GGNHNGGGN	GGNHNGGGN	0	-99.9	0	0
470	GNHNGGGNS	mev	GNHNGGGNS	GNHNGGGNS	0.0005	-99.9	0.0005	0
471	NHNGGGNSS	mev	NHNGGGNSS	NHNGGGNSS	0.0013	-99.9	0.0013	0
472	HNGGGNSSK	mev	HNGGGNSSK	HNGGGNSSK	0.0042	-99.9	0.0042	0
473	NGGGNSSKK	mev	NGGGNSSKK	NGGGNSSKK	0.0027	-99.9	0.0027	0
474	GGGNSSKKH	mev	GGGNSSKKH	GGGNSSKKH	0.0021	-99.9	0.0021	0
475	GGNSSKKHN	mev	GGNSSKKHN	GGNSSKKHN	0.0001	-99.9	0.0001	0
476	GNSSKKHNG	mev	GNSSKKHNG	GNSSKKHNG	0.0022	-99.9	0.0022	0
477	NSSKKHNGG	mev	NSSKKHNGG	NSSKKHNGG	0.0095	-99.9	0.0095	0
478	SSKKHNGGG	mev	SSKKHNGGG	SSKKHNGGG	0.0015	-99.9	0.0015	0
479	SKKHNGGGN	mev	SKKHNGGGN	SKKHNGGGN	0	-99.9	0	0
480	KKHNGGGNS	mev	KKHNGGGNS	KKHNGGGNS	0.0004	-99.9	0.0004	0
481	KHNGGGNSS	mev	KHNGGGNSS	KHNGGGNSS	0.0038	-99.9	0.0038	0
482	HNGGGNSSG	mev	HNGGGNSSG	HNGGGNSSG	0.0006	-99.9	0.0006	0
483	NGGGNSSGP	mev	NGGGNSSGP	NGGGNSSGP	0.0003	-99.9	0.0003	0
484	GGGNSSGPD	mev	GGGNSSGPD	GGGNSSGPD	0	-99.9	0	0
485	GGNSSGPDS	mev	GGNSSGPDS	GGNSSGPDS	0.0005	-99.9	0.0005	0
486	GNSSGPDST	mev	GNSSGPDST	GNSSGPDST	0.0069	-99.9	0.0069	0
487	NSSGPDSTL	mev	NSSGPDSTL	NSSGPDSTL	0.1542	-99.9	0.1542	0
488	SSGPDSTLS	mev	SSGPDSTLS	SSGPDSTLS	0.0038	-99.9	0.0038	0
489	SGPDSTLSI	mev	SGPDSTLSI	SGPDSTLSI	0.2021	-99.9	0.2021	0
490	GPDSTLSIK	mev	GPDSTLSIK	GPDSTLSIK	0.0157	-99.9	0.0157	0
491	PDSTLSIKK	mev	PDSTLSIKK	PDSTLSIKK	0.0029	-99.9	0.0029	0
492	DSTLSIKKV	mev	DSTLSIKKV	DSTLSIKKV	0.051	-99.9	0.051	0
493	STLSIKKVV	mev	STLSIKKVV	STLSIKKVV	0.1152	-99.9	0.1152	0
494	TLSIKKVVP	mev	TLSIKKVVP	TLSIKKVVP	0.0028	-99.9	0.0028	0
495	LSIKKVVPQ	mev	LSIKKVVPQ	LSIKKVVPQ	0.0106	-99.9	0.0106	0
496	SIKKVVPQW	mev	SIKKVVPQW	SIKKVVPQW	0.2133	-99.9	0.2133	0
497	IKKVVPQWG	mev	IKKVVPQWG	IKKVVPQWG	0.0023	-99.9	0.0023	0
498	KKVVPQWGG	mev	KKVVPQWGG	KKVVPQWGG	0.0028	-99.9	0.0028	0
499	KVVPQWGGG	mev	KVVPQWGGG	KVVPQWGGG	0.0004	-99.9	0.0004	0
500	VVPQWGGGG	mev	VVPQWGGGG	VVPQWGGGG	0.0004	-99.9	0.0004	0
501	VPQWGGGGN	mev	VPQWGGGGN	VPQWGGGGN	0.0004	-99.9	0.0004	0
502	PQWGGGGNH	mev	PQWGGGGNH	PQWGGGGNH	0.0021	-99.9	0.0021	0
503	QWGGGGNHN	mev	QWGGGGNHN	QWGGGGNHN	0	-99.9	0	0
504	WGGGGNHNG	mev	WGGGGNHNG	WGGGGNHNG	0.001	-99.9	0.001	0
505	GGGGNHNGG	mev	GGGGNHNGG	GGGGNHNGG	0.0001	-99.9	0.0001	0
506	GGGNHNGGK	mev	GGGNHNGGK	GGGNHNGGK	0.0002	-99.9	0.0002	0
507	GGNHNGGKK	mev	GGNHNGGKK	GGNHNGGKK	0.0005	-99.9	0.0005	0
508	GNHNGGKKS	mev	GNHNGGKKS	GNHNGGKKS	0.0015	-99.9	0.0015	0
509	NHNGGKKSG	mev	NHNGGKKSG	NHNGGKKSG	0.0008	-99.9	0.0008	0
510	HNGGKKSGY	mev	HNGGKKSGY	HNGGKKSGY	0.03	-99.9	0.03	0
511	NGGKKSGYG	mev	NGGKKSGYG	NGGKKSGYG	0.0006	-99.9	0.0006	0
512	GGKKSGYGN	mev	GGKKSGYGN	GGKKSGYGN	0.0001	-99.9	0.0001	0
513	GKKSGYGNG	mev	GKKSGYGNG	GKKSGYGNG	0.0002	-99.9	0.0002	0
514	KKSGYGNGA	mev	KKSGYGNGA	KKSGYGNGA	0.0113	-99.9	0.0113	0
515	KSGYGNGAD	mev	KSGYGNGAD	KSGYGNGAD	0.0002	-99.9	0.0002	0
516	SGYGNGADV	mev	SGYGNGADV	SGYGNGADV	0.0598	-99.9	0.0598	0
517	GYGNGADVG	mev	GYGNGADVG	GYGNGADVG	0	-99.9	0	0
518	YGNGADVGQ	mev	YGNGADVGQ	YGNGADVGQ	0.0024	-99.9	0.0024	0
519	GNGADVGQG	mev	GNGADVGQG	GNGADVGQG	0.0001	-99.9	0.0001	0
520	NGADVGQGA	mev	NGADVGQGA	NGADVGQGA	0.0241	-99.9	0.0241	0
521	GADVGQGAD	mev	GADVGQGAD	GADVGQGAD	0.0005	-99.9	0.0005	0
522	ADVGQGADN	mev	ADVGQGADN	ADVGQGADN	0.0002	-99.9	0.0002	0
523	DVGQGADNS	mev	DVGQGADNS	DVGQGADNS	0.0002	-99.9	0.0002	0

## Sheet: Gaga-BF1_005-02-01
Supplementary Table S18 shows MHC epitopes predicted NETMHCpan 4.1 from chicken MHC alleles (Name of Allele is represented as sheet name)
Pos	Peptide	ID	core	icore	EL-score	EL_Rank	Ave	NB
0	MIKLKFGVF	mev	MIKLKFGVF	MIKLKFGVF	0.0521	-99.9	0.0521	0
1	IKLKFGVFF	mev	IKLKFGVFF	IKLKFGVFF	0.1592	-99.9	0.1592	0
2	KLKFGVFFT	mev	KLKFGVFFT	KLKFGVFFT	0.0021	-99.9	0.0021	0
3	LKFGVFFTV	mev	LKFGVFFTV	LKFGVFFTV	0.1166	-99.9	0.1166	0
4	KFGVFFTVL	mev	KFGVFFTVL	KFGVFFTVL	0.0588	-99.9	0.0588	0
5	FGVFFTVLL	mev	FGVFFTVLL	FGVFFTVLL	0.1432	-99.9	0.1432	0
6	GVFFTVLLS	mev	GVFFTVLLS	GVFFTVLLS	0.0011	-99.9	0.0011	0
7	VFFTVLLSS	mev	VFFTVLLSS	VFFTVLLSS	0.002	-99.9	0.002	0
8	FFTVLLSSA	mev	FFTVLLSSA	FFTVLLSSA	0.0026	-99.9	0.0026	0
9	FTVLLSSAY	mev	FTVLLSSAY	FTVLLSSAY	0.0709	-99.9	0.0709	0
10	TVLLSSAYA	mev	TVLLSSAYA	TVLLSSAYA	0.0184	-99.9	0.0184	0
11	VLLSSAYAH	mev	VLLSSAYAH	VLLSSAYAH	0.0164	-99.9	0.0164	0
12	LLSSAYAHG	mev	LLSSAYAHG	LLSSAYAHG	0.0003	-99.9	0.0003	0
13	LSSAYAHGT	mev	LSSAYAHGT	LSSAYAHGT	0.0063	-99.9	0.0063	0
14	SSAYAHGTP	mev	SSAYAHGTP	SSAYAHGTP	0.0124	-99.9	0.0124	0
15	SAYAHGTPQ	mev	SAYAHGTPQ	SAYAHGTPQ	0.0338	-99.9	0.0338	0
16	AYAHGTPQN	mev	AYAHGTPQN	AYAHGTPQN	0.0007	-99.9	0.0007	0
17	YAHGTPQNI	mev	YAHGTPQNI	YAHGTPQNI	0.2738	-99.9	0.2738	0
18	AHGTPQNIT	mev	AHGTPQNIT	AHGTPQNIT	0.0026	-99.9	0.0026	0
19	HGTPQNITD	mev	HGTPQNITD	HGTPQNITD	0.0018	-99.9	0.0018	0
20	GTPQNITDL	mev	GTPQNITDL	GTPQNITDL	0.0454	-99.9	0.0454	0
21	TPQNITDLC	mev	TPQNITDLC	TPQNITDLC	0.0232	-99.9	0.0232	0
22	PQNITDLCA	mev	PQNITDLCA	PQNITDLCA	0.0007	-99.9	0.0007	0
23	QNITDLCAE	mev	QNITDLCAE	QNITDLCAE	0.0018	-99.9	0.0018	0
24	NITDLCAEY	mev	NITDLCAEY	NITDLCAEY	0.0437	-99.9	0.0437	0
25	ITDLCAEYH	mev	ITDLCAEYH	ITDLCAEYH	0.005	-99.9	0.005	0
26	TDLCAEYHN	mev	TDLCAEYHN	TDLCAEYHN	0.0006	-99.9	0.0006	0
27	DLCAEYHNT	mev	DLCAEYHNT	DLCAEYHNT	0.0005	-99.9	0.0005	0
28	LCAEYHNTQ	mev	LCAEYHNTQ	LCAEYHNTQ	0.0051	-99.9	0.0051	0
29	CAEYHNTQI	mev	CAEYHNTQI	CAEYHNTQI	0.0374	-99.9	0.0374	0
30	AEYHNTQIY	mev	AEYHNTQIY	AEYHNTQIY	0.3409	-99.9	0.3409	0
31	EYHNTQIYT	mev	EYHNTQIYT	EYHNTQIYT	0.0024	-99.9	0.0024	0
32	YHNTQIYTL	mev	YHNTQIYTL	YHNTQIYTL	0.335	-99.9	0.335	0
33	HNTQIYTLN	mev	HNTQIYTLN	HNTQIYTLN	0.0033	-99.9	0.0033	0
34	NTQIYTLND	mev	NTQIYTLND	NTQIYTLND	0.0004	-99.9	0.0004	0
35	TQIYTLNDK	mev	TQIYTLNDK	TQIYTLNDK	0.0042	-99.9	0.0042	0
36	QIYTLNDKI	mev	QIYTLNDKI	QIYTLNDKI	0.0907	-99.9	0.0907	0
37	IYTLNDKIF	mev	IYTLNDKIF	IYTLNDKIF	0.0273	-99.9	0.0273	0
38	YTLNDKIFS	mev	YTLNDKIFS	YTLNDKIFS	0.0026	-99.9	0.0026	0
39	TLNDKIFSY	mev	TLNDKIFSY	TLNDKIFSY	0.2725	-99.9	0.2725	0
40	LNDKIFSYT	mev	LNDKIFSYT	LNDKIFSYT	0.0265	-99.9	0.0265	0
41	NDKIFSYTE	mev	NDKIFSYTE	NDKIFSYTE	0.0172	-99.9	0.0172	0
42	DKIFSYTES	mev	DKIFSYTES	DKIFSYTES	0.0044	-99.9	0.0044	0
43	KIFSYTESL	mev	KIFSYTESL	KIFSYTESL	0.3801	-99.9	0.3801	0
44	IFSYTESLA	mev	IFSYTESLA	IFSYTESLA	0.0024	-99.9	0.0024	0
45	FSYTESLAG	mev	FSYTESLAG	FSYTESLAG	0.0092	-99.9	0.0092	0
46	SYTESLAGK	mev	SYTESLAGK	SYTESLAGK	0.0042	-99.9	0.0042	0
47	YTESLAGKR	mev	YTESLAGKR	YTESLAGKR	0.0033	-99.9	0.0033	0
48	TESLAGKRE	mev	TESLAGKRE	TESLAGKRE	0.0052	-99.9	0.0052	0
49	ESLAGKREM	mev	ESLAGKREM	ESLAGKREM	0.1065	-99.9	0.1065	0
50	SLAGKREMA	mev	SLAGKREMA	SLAGKREMA	0.0104	-99.9	0.0104	0
51	LAGKREMAI	mev	LAGKREMAI	LAGKREMAI	0.0669	-99.9	0.0669	0
52	AGKREMAII	mev	AGKREMAII	AGKREMAII	0.0375	-99.9	0.0375	0
53	GKREMAIIT	mev	GKREMAIIT	GKREMAIIT	0.0027	-99.9	0.0027	0
54	KREMAIITF	mev	KREMAIITF	KREMAIITF	0.1724	-99.9	0.1724	0
55	REMAIITFK	mev	REMAIITFK	REMAIITFK	0.0582	-99.9	0.0582	0
56	EMAIITFKN	mev	EMAIITFKN	EMAIITFKN	0.0004	-99.9	0.0004	0
57	MAIITFKNG	mev	MAIITFKNG	MAIITFKNG	0.0102	-99.9	0.0102	0
58	AIITFKNGA	mev	AIITFKNGA	AIITFKNGA	0.0109	-99.9	0.0109	0
59	IITFKNGAI	mev	IITFKNGAI	IITFKNGAI	0.0052	-99.9	0.0052	0
60	ITFKNGAIF	mev	ITFKNGAIF	ITFKNGAIF	0.2082	-99.9	0.2082	0
61	TFKNGAIFQ	mev	TFKNGAIFQ	TFKNGAIFQ	0.0011	-99.9	0.0011	0
62	FKNGAIFQV	mev	FKNGAIFQV	FKNGAIFQV	0.0879	-99.9	0.0879	0
63	KNGAIFQVE	mev	KNGAIFQVE	KNGAIFQVE	0.0086	-99.9	0.0086	0
64	NGAIFQVEV	mev	NGAIFQVEV	NGAIFQVEV	0.2066	-99.9	0.2066	0
65	GAIFQVEVP	mev	GAIFQVEVP	GAIFQVEVP	0.0071	-99.9	0.0071	0
66	AIFQVEVPG	mev	AIFQVEVPG	AIFQVEVPG	0.0044	-99.9	0.0044	0
67	IFQVEVPGS	mev	IFQVEVPGS	IFQVEVPGS	0.0003	-99.9	0.0003	0
68	FQVEVPGSQ	mev	FQVEVPGSQ	FQVEVPGSQ	0.0106	-99.9	0.0106	0
69	QVEVPGSQH	mev	QVEVPGSQH	QVEVPGSQH	0.0082	-99.9	0.0082	0
70	VEVPGSQHI	mev	VEVPGSQHI	VEVPGSQHI	0.3615	-99.9	0.3615	0
71	EVPGSQHID	mev	EVPGSQHID	EVPGSQHID	0.0001	-99.9	0.0001	0
72	VPGSQHIDS	mev	VPGSQHIDS	VPGSQHIDS	0.0031	-99.9	0.0031	0
73	PGSQHIDSQ	mev	PGSQHIDSQ	PGSQHIDSQ	0.0006	-99.9	0.0006	0
74	GSQHIDSQK	mev	GSQHIDSQK	GSQHIDSQK	0.0038	-99.9	0.0038	0
75	SQHIDSQKK	mev	SQHIDSQKK	SQHIDSQKK	0.0267	-99.9	0.0267	0
76	QHIDSQKKA	mev	QHIDSQKKA	QHIDSQKKA	0.0126	-99.9	0.0126	0
77	HIDSQKKAI	mev	HIDSQKKAI	HIDSQKKAI	0.0347	-99.9	0.0347	0
78	IDSQKKAIE	mev	IDSQKKAIE	IDSQKKAIE	0.0038	-99.9	0.0038	0
79	DSQKKAIER	mev	DSQKKAIER	DSQKKAIER	0.0278	-99.9	0.0278	0
80	SQKKAIERM	mev	SQKKAIERM	SQKKAIERM	0.2983	-99.9	0.2983	0
81	QKKAIERMK	mev	QKKAIERMK	QKKAIERMK	0.0014	-99.9	0.0014	0
82	KKAIERMKD	mev	KKAIERMKD	KKAIERMKD	0.0017	-99.9	0.0017	0
83	KAIERMKDT	mev	KAIERMKDT	KAIERMKDT	0.0069	-99.9	0.0069	0
84	AIERMKDTL	mev	AIERMKDTL	AIERMKDTL	0.0634	-99.9	0.0634	0
85	IERMKDTLR	mev	IERMKDTLR	IERMKDTLR	0.0045	-99.9	0.0045	0
86	ERMKDTLRI	mev	ERMKDTLRI	ERMKDTLRI	0.0397	-99.9	0.0397	0
87	RMKDTLRIA	mev	RMKDTLRIA	RMKDTLRIA	0.0115	-99.9	0.0115	0
88	MKDTLRIAY	mev	MKDTLRIAY	MKDTLRIAY	0.1924	-99.9	0.1924	0
89	KDTLRIAYL	mev	KDTLRIAYL	KDTLRIAYL	0.2482	-99.9	0.2482	0
90	DTLRIAYLT	mev	DTLRIAYLT	DTLRIAYLT	0.0133	-99.9	0.0133	0
91	TLRIAYLTE	mev	TLRIAYLTE	TLRIAYLTE	0.0015	-99.9	0.0015	0
92	LRIAYLTEA	mev	LRIAYLTEA	LRIAYLTEA	0.0096	-99.9	0.0096	0
93	RIAYLTEAK	mev	RIAYLTEAK	RIAYLTEAK	0.0072	-99.9	0.0072	0
94	IAYLTEAKV	mev	IAYLTEAKV	IAYLTEAKV	0.1543	-99.9	0.1543	0
95	AYLTEAKVE	mev	AYLTEAKVE	AYLTEAKVE	0.001	-99.9	0.001	0
96	YLTEAKVEK	mev	YLTEAKVEK	YLTEAKVEK	0.0116	-99.9	0.0116	0
97	LTEAKVEKL	mev	LTEAKVEKL	LTEAKVEKL	0.105	-99.9	0.105	0
98	TEAKVEKLC	mev	TEAKVEKLC	TEAKVEKLC	0.0301	-99.9	0.0301	0
99	EAKVEKLCV	mev	EAKVEKLCV	EAKVEKLCV	0.0179	-99.9	0.0179	0
100	AKVEKLCVW	mev	AKVEKLCVW	AKVEKLCVW	0.0948	-99.9	0.0948	0
101	KVEKLCVWN	mev	KVEKLCVWN	KVEKLCVWN	0.0001	-99.9	0.0001	0
102	VEKLCVWNN	mev	VEKLCVWNN	VEKLCVWNN	0.0007	-99.9	0.0007	0
103	EKLCVWNNK	mev	EKLCVWNNK	EKLCVWNNK	0.0006	-99.9	0.0006	0
104	KLCVWNNKT	mev	KLCVWNNKT	KLCVWNNKT	0.0003	-99.9	0.0003	0
105	LCVWNNKTP	mev	LCVWNNKTP	LCVWNNKTP	0.0004	-99.9	0.0004	0
106	CVWNNKTPH	mev	CVWNNKTPH	CVWNNKTPH	0.0014	-99.9	0.0014	0
107	VWNNKTPHA	mev	VWNNKTPHA	VWNNKTPHA	0.0114	-99.9	0.0114	0
108	WNNKTPHAI	mev	WNNKTPHAI	WNNKTPHAI	0.2184	-99.9	0.2184	0
109	NNKTPHAIA	mev	NNKTPHAIA	NNKTPHAIA	0.0218	-99.9	0.0218	0
110	NKTPHAIAA	mev	NKTPHAIAA	NKTPHAIAA	0.0308	-99.9	0.0308	0
111	KTPHAIAAI	mev	KTPHAIAAI	KTPHAIAAI	0.1168	-99.9	0.1168	0
112	TPHAIAAIS	mev	TPHAIAAIS	TPHAIAAIS	0.0153	-99.9	0.0153	0
113	PHAIAAISM	mev	PHAIAAISM	PHAIAAISM	0.0318	-99.9	0.0318	0
114	HAIAAISMA	mev	HAIAAISMA	HAIAAISMA	0.0526	-99.9	0.0526	0
115	AIAAISMAN	mev	AIAAISMAN	AIAAISMAN	0.0017	-99.9	0.0017	0
116	IAAISMANE	mev	IAAISMANE	IAAISMANE	0.0036	-99.9	0.0036	0
117	AAISMANEA	mev	AAISMANEA	AAISMANEA	0.0619	-99.9	0.0619	0
118	AISMANEAA	mev	AISMANEAA	AISMANEAA	0.0049	-99.9	0.0049	0
119	ISMANEAAA	mev	ISMANEAAA	ISMANEAAA	0.027	-99.9	0.027	0
120	SMANEAAAK	mev	SMANEAAAK	SMANEAAAK	0.0053	-99.9	0.0053	0
121	MANEAAAKG	mev	MANEAAAKG	MANEAAAKG	0.0083	-99.9	0.0083	0
122	ANEAAAKGG	mev	ANEAAAKGG	ANEAAAKGG	0.0005	-99.9	0.0005	0
123	NEAAAKGGG	mev	NEAAAKGGG	NEAAAKGGG	0.0004	-99.9	0.0004	0
124	EAAAKGGGN	mev	EAAAKGGGN	EAAAKGGGN	0.0001	-99.9	0.0001	0
125	AAAKGGGNH	mev	AAAKGGGNH	AAAKGGGNH	0.011	-99.9	0.011	0
126	AAKGGGNHN	mev	AAKGGGNHN	AAKGGGNHN	0.0028	-99.9	0.0028	0
127	AKGGGNHNG	mev	AKGGGNHNG	AKGGGNHNG	0.0008	-99.9	0.0008	0
128	KGGGNHNGG	mev	KGGGNHNGG	KGGGNHNGG	0.0002	-99.9	0.0002	0
129	GGGNHNGGG	mev	GGGNHNGGG	GGGNHNGGG	0	-99.9	0	0
130	GGNHNGGGA	mev	GGNHNGGGA	GGNHNGGGA	0.0009	-99.9	0.0009	0
131	GNHNGGGAA	mev	GNHNGGGAA	GNHNGGGAA	0.003	-99.9	0.003	0
132	NHNGGGAAY	mev	NHNGGGAAY	NHNGGGAAY	0.0563	-99.9	0.0563	0
133	HNGGGAAYG	mev	HNGGGAAYG	HNGGGAAYG	0.0005	-99.9	0.0005	0
134	NGGGAAYGG	mev	NGGGAAYGG	NGGGAAYGG	0.001	-99.9	0.001	0
135	GGGAAYGGN	mev	GGGAAYGGN	GGGAAYGGN	0	-99.9	0	0
136	GGAAYGGNH	mev	GGAAYGGNH	GGAAYGGNH	0.0034	-99.9	0.0034	0
137	GAAYGGNHN	mev	GAAYGGNHN	GAAYGGNHN	0.0004	-99.9	0.0004	0
138	AAYGGNHNG	mev	AAYGGNHNG	AAYGGNHNG	0.0201	-99.9	0.0201	0
139	AYGGNHNGG	mev	AYGGNHNGG	AYGGNHNGG	0.0003	-99.9	0.0003	0
140	YGGNHNGGG	mev	YGGNHNGGG	YGGNHNGGG	0.0001	-99.9	0.0001	0
141	GGNHNGGGN	mev	GGNHNGGGN	GGNHNGGGN	0	-99.9	0	0
142	GNHNGGGNA	mev	GNHNGGGNA	GNHNGGGNA	0.0018	-99.9	0.0018	0
143	NHNGGGNAA	mev	NHNGGGNAA	NHNGGGNAA	0.0057	-99.9	0.0057	0
144	HNGGGNAAY	mev	HNGGGNAAY	HNGGGNAAY	0.0662	-99.9	0.0662	0
145	NGGGNAAYG	mev	NGGGNAAYG	NGGGNAAYG	0.0002	-99.9	0.0002	0
146	GGGNAAYGG	mev	GGGNAAYGG	GGGNAAYGG	0.0002	-99.9	0.0002	0
147	GGNAAYGGG	mev	GGNAAYGGG	GGNAAYGGG	0.0002	-99.9	0.0002	0
148	GNAAYGGGG	mev	GNAAYGGGG	GNAAYGGGG	0.0001	-99.9	0.0001	0
149	NAAYGGGGN	mev	NAAYGGGGN	NAAYGGGGN	0.0001	-99.9	0.0001	0
150	AAYGGGGNH	mev	AAYGGGGNH	AAYGGGGNH	0.0436	-99.9	0.0436	0
151	AYGGGGNHN	mev	AYGGGGNHN	AYGGGGNHN	0	-99.9	0	0
152	YGGGGNHNG	mev	YGGGGNHNG	YGGGGNHNG	0.0019	-99.9	0.0019	0
153	GGGGNHNGG	mev	GGGGNHNGG	GGGGNHNGG	0.0001	-99.9	0.0001	0
154	GGGNHNGGA	mev	GGGNHNGGA	GGGNHNGGA	0.0003	-99.9	0.0003	0
155	GGNHNGGAA	mev	GGNHNGGAA	GGNHNGGAA	0.0014	-99.9	0.0014	0
156	GNHNGGAAY	mev	GNHNGGAAY	GNHNGGAAY	0.077	-99.9	0.077	0
157	NHNGGAAYG	mev	NHNGGAAYG	NHNGGAAYG	0.0013	-99.9	0.0013	0
158	HNGGAAYGN	mev	HNGGAAYGN	HNGGAAYGN	0.0009	-99.9	0.0009	0
159	NGGAAYGNH	mev	NGGAAYGNH	NGGAAYGNH	0.0013	-99.9	0.0013	0
160	GGAAYGNHN	mev	GGAAYGNHN	GGAAYGNHN	0.0004	-99.9	0.0004	0
161	GAAYGNHNG	mev	GAAYGNHNG	GAAYGNHNG	0.0018	-99.9	0.0018	0
162	AAYGNHNGG	mev	AAYGNHNGG	AAYGNHNGG	0.0102	-99.9	0.0102	0
163	AYGNHNGGG	mev	AYGNHNGGG	AYGNHNGGG	0	-99.9	0	0
164	YGNHNGGGN	mev	YGNHNGGGN	YGNHNGGGN	0.0001	-99.9	0.0001	0
165	GNHNGGGNS	mev	GNHNGGGNS	GNHNGGGNS	0.0005	-99.9	0.0005	0
166	NHNGGGNSA	mev	NHNGGGNSA	NHNGGGNSA	0.0061	-99.9	0.0061	0
167	HNGGGNSAA	mev	HNGGGNSAA	HNGGGNSAA	0.0054	-99.9	0.0054	0
168	NGGGNSAAY	mev	NGGGNSAAY	NGGGNSAAY	0.0437	-99.9	0.0437	0
169	GGGNSAAYS	mev	GGGNSAAYS	GGGNSAAYS	0.0006	-99.9	0.0006	0
170	GGNSAAYSG	mev	GGNSAAYSG	GGNSAAYSG	0.0051	-99.9	0.0051	0
171	GNSAAYSGY	mev	GNSAAYSGY	GNSAAYSGY	0.039	-99.9	0.039	0
172	NSAAYSGYG	mev	NSAAYSGYG	NSAAYSGYG	0.0014	-99.9	0.0014	0
173	SAAYSGYGN	mev	SAAYSGYGN	SAAYSGYGN	0.0007	-99.9	0.0007	0
174	AAYSGYGNG	mev	AAYSGYGNG	AAYSGYGNG	0.0053	-99.9	0.0053	0
175	AYSGYGNGA	mev	AYSGYGNGA	AYSGYGNGA	0.0019	-99.9	0.0019	0
176	YSGYGNGAD	mev	YSGYGNGAD	YSGYGNGAD	0.0001	-99.9	0.0001	0
177	SGYGNGADV	mev	SGYGNGADV	SGYGNGADV	0.0598	-99.9	0.0598	0
178	GYGNGADVG	mev	GYGNGADVG	GYGNGADVG	0	-99.9	0	0
179	YGNGADVGP	mev	YGNGADVGP	YGNGADVGP	0.003	-99.9	0.003	0
180	GNGADVGPG	mev	GNGADVGPG	GNGADVGPG	0.0001	-99.9	0.0001	0
181	NGADVGPGP	mev	NGADVGPGP	NGADVGPGP	0.0089	-99.9	0.0089	0
182	GADVGPGPG	mev	GADVGPGPG	GADVGPGPG	0.0008	-99.9	0.0008	0
183	ADVGPGPGL	mev	ADVGPGPGL	ADVGPGPGL	0.2578	-99.9	0.2578	0
184	DVGPGPGLK	mev	DVGPGPGLK	DVGPGPGLK	0.0039	-99.9	0.0039	0
185	VGPGPGLKV	mev	VGPGPGLKV	VGPGPGLKV	0.1299	-99.9	0.1299	0
186	GPGPGLKVA	mev	GPGPGLKVA	GPGPGLKVA	0.0165	-99.9	0.0165	0
187	PGPGLKVAA	mev	PGPGLKVAA	PGPGLKVAA	0.002	-99.9	0.002	0
188	GPGLKVAAF	mev	GPGLKVAAF	GPGLKVAAF	0.1933	-99.9	0.1933	0
189	PGLKVAAFA	mev	PGLKVAAFA	PGLKVAAFA	0.0102	-99.9	0.0102	0
190	GLKVAAFAA	mev	GLKVAAFAA	GLKVAAFAA	0.0018	-99.9	0.0018	0
191	LKVAAFAAI	mev	LKVAAFAAI	LKVAAFAAI	0.0401	-99.9	0.0401	0
192	KVAAFAAIV	mev	KVAAFAAIV	KVAAFAAIV	0.0711	-99.9	0.0711	0
193	VAAFAAIVV	mev	VAAFAAIVV	VAAFAAIVV	0.1193	-99.9	0.1193	0
194	AAFAAIVVS	mev	AAFAAIVVS	AAFAAIVVS	0.0323	-99.9	0.0323	0
195	AFAAIVVSG	mev	AFAAIVVSG	AFAAIVVSG	0.0032	-99.9	0.0032	0
196	FAAIVVSGS	mev	FAAIVVSGS	FAAIVVSGS	0.0063	-99.9	0.0063	0
197	AAIVVSGSA	mev	AAIVVSGSA	AAIVVSGSA	0.0226	-99.9	0.0226	0
198	AIVVSGSAG	mev	AIVVSGSAG	AIVVSGSAG	0.0006	-99.9	0.0006	0
199	IVVSGSAGP	mev	IVVSGSAGP	IVVSGSAGP	0.0033	-99.9	0.0033	0
200	VVSGSAGPG	mev	VVSGSAGPG	VVSGSAGPG	0.0001	-99.9	0.0001	0
201	VSGSAGPGP	mev	VSGSAGPGP	VSGSAGPGP	0.0032	-99.9	0.0032	0
202	SGSAGPGPG	mev	SGSAGPGPG	SGSAGPGPG	0.0005	-99.9	0.0005	0
203	GSAGPGPGS	mev	GSAGPGPGS	GSAGPGPGS	0.003	-99.9	0.003	0
204	SAGPGPGSI	mev	SAGPGPGSI	SAGPGPGSI	0.1339	-99.9	0.1339	0
205	AGPGPGSIY	mev	AGPGPGSIY	AGPGPGSIY	0.1297	-99.9	0.1297	0
206	GPGPGSIYQ	mev	GPGPGSIYQ	GPGPGSIYQ	0.0125	-99.9	0.0125	0
207	PGPGSIYQY	mev	PGPGSIYQY	PGPGSIYQY	0.057	-99.9	0.057	0
208	GPGSIYQYG	mev	GPGSIYQYG	GPGSIYQYG	0.0073	-99.9	0.0073	0
209	PGSIYQYGS	mev	PGSIYQYGS	PGSIYQYGS	0.0006	-99.9	0.0006	0
210	GSIYQYGSA	mev	GSIYQYGSA	GSIYQYGSA	0.0118	-99.9	0.0118	0
211	SIYQYGSAN	mev	SIYQYGSAN	SIYQYGSAN	0.0021	-99.9	0.0021	0
212	IYQYGSANA	mev	IYQYGSANA	IYQYGSANA	0.0096	-99.9	0.0096	0
213	YQYGSANAA	mev	YQYGSANAA	YQYGSANAA	0.0953	-99.9	0.0953	0
214	QYGSANAAL	mev	QYGSANAAL	QYGSANAAL	0.0232	-99.9	0.0232	0
215	YGSANAALA	mev	YGSANAALA	YGSANAALA	0.0179	-99.9	0.0179	0
216	GSANAALAL	mev	GSANAALAL	GSANAALAL	0.1764	-99.9	0.1764	0
217	SANAALALQ	mev	SANAALALQ	SANAALALQ	0.0092	-99.9	0.0092	0
218	ANAALALQG	mev	ANAALALQG	ANAALALQG	0.015	-99.9	0.015	0
219	NAALALQGP	mev	NAALALQGP	NAALALQGP	0.0073	-99.9	0.0073	0
220	AALALQGPG	mev	AALALQGPG	AALALQGPG	0.0018	-99.9	0.0018	0
221	ALALQGPGP	mev	ALALQGPGP	ALALQGPGP	0.001	-99.9	0.001	0
222	LALQGPGPG	mev	LALQGPGPG	LALQGPGPG	0.002	-99.9	0.002	0
223	ALQGPGPGS	mev	ALQGPGPGS	ALQGPGPGS	0.002	-99.9	0.002	0
224	LQGPGPGST	mev	LQGPGPGST	LQGPGPGST	0.0059	-99.9	0.0059	0
225	QGPGPGSTL	mev	QGPGPGSTL	QGPGPGSTL	0.2171	-99.9	0.2171	0
226	GPGPGSTLS	mev	GPGPGSTLS	GPGPGSTLS	0.0049	-99.9	0.0049	0
227	PGPGSTLSI	mev	PGPGSTLSI	PGPGSTLSI	0.0224	-99.9	0.0224	0
228	GPGSTLSIY	mev	GPGSTLSIY	GPGSTLSIY	0.091	-99.9	0.091	0
229	PGSTLSIYQ	mev	PGSTLSIYQ	PGSTLSIYQ	0.0024	-99.9	0.0024	0
230	GSTLSIYQY	mev	GSTLSIYQY	GSTLSIYQY	0.1101	-99.9	0.1101	0
231	STLSIYQYG	mev	STLSIYQYG	STLSIYQYG	0.0181	-99.9	0.0181	0
232	TLSIYQYGS	mev	TLSIYQYGS	TLSIYQYGS	0.002	-99.9	0.002	0
233	LSIYQYGSA	mev	LSIYQYGSA	LSIYQYGSA	0.0115	-99.9	0.0115	0
234	SIYQYGSAN	mev	SIYQYGSAN	SIYQYGSAN	0.0021	-99.9	0.0021	0
235	IYQYGSANA	mev	IYQYGSANA	IYQYGSANA	0.0096	-99.9	0.0096	0
236	YQYGSANAA	mev	YQYGSANAA	YQYGSANAA	0.0953	-99.9	0.0953	0
237	QYGSANAAL	mev	QYGSANAAL	QYGSANAAL	0.0232	-99.9	0.0232	0
238	YGSANAALG	mev	YGSANAALG	YGSANAALG	0.0015	-99.9	0.0015	0
239	GSANAALGP	mev	GSANAALGP	GSANAALGP	0.0029	-99.9	0.0029	0
240	SANAALGPG	mev	SANAALGPG	SANAALGPG	0.0021	-99.9	0.0021	0
241	ANAALGPGP	mev	ANAALGPGP	ANAALGPGP	0.0115	-99.9	0.0115	0
242	NAALGPGPG	mev	NAALGPGPG	NAALGPGPG	0.0015	-99.9	0.0015	0
243	AALGPGPGD	mev	AALGPGPGD	AALGPGPGD	0.0016	-99.9	0.0016	0
244	ALGPGPGDS	mev	ALGPGPGDS	ALGPGPGDS	0.0001	-99.9	0.0001	0
245	LGPGPGDST	mev	LGPGPGDST	LGPGPGDST	0.0052	-99.9	0.0052	0
246	GPGPGDSTL	mev	GPGPGDSTL	GPGPGDSTL	0.1173	-99.9	0.1173	0
247	PGPGDSTLS	mev	PGPGDSTLS	PGPGDSTLS	0.0001	-99.9	0.0001	0
248	GPGDSTLSI	mev	GPGDSTLSI	GPGDSTLSI	0.1158	-99.9	0.1158	0
249	PGDSTLSIY	mev	PGDSTLSIY	PGDSTLSIY	0.0361	-99.9	0.0361	0
250	GDSTLSIYQ	mev	GDSTLSIYQ	GDSTLSIYQ	0.0069	-99.9	0.0069	0
251	DSTLSIYQY	mev	DSTLSIYQY	DSTLSIYQY	0.1602	-99.9	0.1602	0
252	STLSIYQYG	mev	STLSIYQYG	STLSIYQYG	0.0181	-99.9	0.0181	0
253	TLSIYQYGS	mev	TLSIYQYGS	TLSIYQYGS	0.002	-99.9	0.002	0
254	LSIYQYGSA	mev	LSIYQYGSA	LSIYQYGSA	0.0115	-99.9	0.0115	0
255	SIYQYGSAN	mev	SIYQYGSAN	SIYQYGSAN	0.0021	-99.9	0.0021	0
256	IYQYGSANA	mev	IYQYGSANA	IYQYGSANA	0.0096	-99.9	0.0096	0
257	YQYGSANAA	mev	YQYGSANAA	YQYGSANAA	0.0953	-99.9	0.0953	0
258	QYGSANAAG	mev	QYGSANAAG	QYGSANAAG	0.0006	-99.9	0.0006	0
259	YGSANAAGP	mev	YGSANAAGP	YGSANAAGP	0.0022	-99.9	0.0022	0
260	GSANAAGPG	mev	GSANAAGPG	GSANAAGPG	0.0004	-99.9	0.0004	0
261	SANAAGPGP	mev	SANAAGPGP	SANAAGPGP	0.011	-99.9	0.011	0
262	ANAAGPGPG	mev	ANAAGPGPG	ANAAGPGPG	0.0008	-99.9	0.0008	0
263	NAAGPGPGS	mev	NAAGPGPGS	NAAGPGPGS	0.0067	-99.9	0.0067	0
264	AAGPGPGSD	mev	AAGPGPGSD	AAGPGPGSD	0.0005	-99.9	0.0005	0
265	AGPGPGSDI	mev	AGPGPGSDI	AGPGPGSDI	0.0346	-99.9	0.0346	0
266	GPGPGSDIT	mev	GPGPGSDIT	GPGPGSDIT	0.0013	-99.9	0.0013	0
267	PGPGSDITV	mev	PGPGSDITV	PGPGSDITV	0.0057	-99.9	0.0057	0
268	GPGSDITVG	mev	GPGSDITVG	GPGSDITVG	0.0007	-99.9	0.0007	0
269	PGSDITVGQ	mev	PGSDITVGQ	PGSDITVGQ	0.0014	-99.9	0.0014	0
270	GSDITVGQY	mev	GSDITVGQY	GSDITVGQY	0.0848	-99.9	0.0848	0
271	SDITVGQYG	mev	SDITVGQYG	SDITVGQYG	0.0246	-99.9	0.0246	0
272	DITVGQYGG	mev	DITVGQYGG	DITVGQYGG	0.0005	-99.9	0.0005	0
273	ITVGQYGGN	mev	ITVGQYGGN	ITVGQYGGN	0.0001	-99.9	0.0001	0
274	TVGQYGGNN	mev	TVGQYGGNN	TVGQYGGNN	0	-99.9	0	0
275	VGQYGGNNA	mev	VGQYGGNNA	VGQYGGNNA	0.0139	-99.9	0.0139	0
276	GQYGGNNAA	mev	GQYGGNNAA	GQYGGNNAA	0.042	-99.9	0.042	0
277	QYGGNNAAL	mev	QYGGNNAAL	QYGGNNAAL	0.0092	-99.9	0.0092	0
278	YGGNNAALG	mev	YGGNNAALG	YGGNNAALG	0.0007	-99.9	0.0007	0
279	GGNNAALGP	mev	GGNNAALGP	GGNNAALGP	0.0026	-99.9	0.0026	0
280	GNNAALGPG	mev	GNNAALGPG	GNNAALGPG	0.0002	-99.9	0.0002	0
281	NNAALGPGP	mev	NNAALGPGP	NNAALGPGP	0.0081	-99.9	0.0081	0
282	NAALGPGPG	mev	NAALGPGPG	NAALGPGPG	0.0015	-99.9	0.0015	0
283	AALGPGPGW	mev	AALGPGPGW	AALGPGPGW	0.2293	-99.9	0.2293	0
284	ALGPGPGWG	mev	ALGPGPGWG	ALGPGPGWG	0.0002	-99.9	0.0002	0
285	LGPGPGWGG	mev	LGPGPGWGG	LGPGPGWGG	0.0037	-99.9	0.0037	0
286	GPGPGWGGG	mev	GPGPGWGGG	GPGPGWGGG	0.0006	-99.9	0.0006	0
287	PGPGWGGGG	mev	PGPGWGGGG	PGPGWGGGG	0	-99.9	0	0
288	GPGWGGGGN	mev	GPGWGGGGN	GPGWGGGGN	0.0001	-99.9	0.0001	0
289	PGWGGGGNH	mev	PGWGGGGNH	PGWGGGGNH	0.0009	-99.9	0.0009	0
290	GWGGGGNHN	mev	GWGGGGNHN	GWGGGGNHN	0	-99.9	0	0
291	WGGGGNHNG	mev	WGGGGNHNG	WGGGGNHNG	0.001	-99.9	0.001	0
292	GGGGNHNGG	mev	GGGGNHNGG	GGGGNHNGG	0.0001	-99.9	0.0001	0
293	GGGNHNGGG	mev	GGGNHNGGG	GGGNHNGGG	0	-99.9	0	0
294	GGNHNGGGN	mev	GGNHNGGGN	GGNHNGGGN	0	-99.9	0	0
295	GNHNGGGNS	mev	GNHNGGGNS	GNHNGGGNS	0.0005	-99.9	0.0005	0
296	NHNGGGNSS	mev	NHNGGGNSS	NHNGGGNSS	0.0013	-99.9	0.0013	0
297	HNGGGNSSG	mev	HNGGGNSSG	HNGGGNSSG	0.0006	-99.9	0.0006	0
298	NGGGNSSGG	mev	NGGGNSSGG	NGGGNSSGG	0.0001	-99.9	0.0001	0
299	GGGNSSGGP	mev	GGGNSSGGP	GGGNSSGGP	0.0001	-99.9	0.0001	0
300	GGNSSGGPG	mev	GGNSSGGPG	GGNSSGGPG	0.0002	-99.9	0.0002	0
301	GNSSGGPGP	mev	GNSSGGPGP	GNSSGGPGP	0.0021	-99.9	0.0021	0
302	NSSGGPGPG	mev	NSSGGPGPG	NSSGGPGPG	0.0007	-99.9	0.0007	0
303	SSGGPGPGQ	mev	SSGGPGPGQ	SSGGPGPGQ	0.0051	-99.9	0.0051	0
304	SGGPGPGQW	mev	SGGPGPGQW	SGGPGPGQW	0.1535	-99.9	0.1535	0
305	GGPGPGQWG	mev	GGPGPGQWG	GGPGPGQWG	0.0008	-99.9	0.0008	0
306	GPGPGQWGG	mev	GPGPGQWGG	GPGPGQWGG	0.0024	-99.9	0.0024	0
307	PGPGQWGGG	mev	PGPGQWGGG	PGPGQWGGG	0	-99.9	0	0
308	GPGQWGGGG	mev	GPGQWGGGG	GPGQWGGGG	0.0002	-99.9	0.0002	0
309	PGQWGGGGN	mev	PGQWGGGGN	PGQWGGGGN	0	-99.9	0	0
310	GQWGGGGNH	mev	GQWGGGGNH	GQWGGGGNH	0.0091	-99.9	0.0091	0
311	QWGGGGNHN	mev	QWGGGGNHN	QWGGGGNHN	0	-99.9	0	0
312	WGGGGNHNG	mev	WGGGGNHNG	WGGGGNHNG	0.001	-99.9	0.001	0
313	GGGGNHNGG	mev	GGGGNHNGG	GGGGNHNGG	0.0001	-99.9	0.0001	0
314	GGGNHNGGG	mev	GGGNHNGGG	GGGNHNGGG	0	-99.9	0	0
315	GGNHNGGGN	mev	GGNHNGGGN	GGNHNGGGN	0	-99.9	0	0
316	GNHNGGGNS	mev	GNHNGGGNS	GNHNGGGNS	0.0005	-99.9	0.0005	0
317	NHNGGGNSS	mev	NHNGGGNSS	NHNGGGNSS	0.0013	-99.9	0.0013	0
318	HNGGGNSSG	mev	HNGGGNSSG	HNGGGNSSG	0.0006	-99.9	0.0006	0
319	NGGGNSSGP	mev	NGGGNSSGP	NGGGNSSGP	0.0003	-99.9	0.0003	0
320	GGGNSSGPG	mev	GGGNSSGPG	GGGNSSGPG	0	-99.9	0	0
321	GGNSSGPGP	mev	GGNSSGPGP	GGNSSGPGP	0.0017	-99.9	0.0017	0
322	GNSSGPGPG	mev	GNSSGPGPG	GNSSGPGPG	0.0004	-99.9	0.0004	0
323	NSSGPGPGN	mev	NSSGPGPGN	NSSGPGPGN	0.0012	-99.9	0.0012	0
324	SSGPGPGNG	mev	SSGPGPGNG	SSGPGPGNG	0.0021	-99.9	0.0021	0
325	SGPGPGNGA	mev	SGPGPGNGA	SGPGPGNGA	0.0154	-99.9	0.0154	0
326	GPGPGNGAD	mev	GPGPGNGAD	GPGPGNGAD	0.0001	-99.9	0.0001	0
327	PGPGNGADV	mev	PGPGNGADV	PGPGNGADV	0.0009	-99.9	0.0009	0
328	GPGNGADVG	mev	GPGNGADVG	GPGNGADVG	0.0001	-99.9	0.0001	0
329	PGNGADVGQ	mev	PGNGADVGQ	PGNGADVGQ	0.0002	-99.9	0.0002	0
330	GNGADVGQG	mev	GNGADVGQG	GNGADVGQG	0.0001	-99.9	0.0001	0
331	NGADVGQGA	mev	NGADVGQGA	NGADVGQGA	0.0241	-99.9	0.0241	0
332	GADVGQGAD	mev	GADVGQGAD	GADVGQGAD	0.0005	-99.9	0.0005	0
333	ADVGQGADN	mev	ADVGQGADN	ADVGQGADN	0.0002	-99.9	0.0002	0
334	DVGQGADNS	mev	DVGQGADNS	DVGQGADNS	0.0002	-99.9	0.0002	0
335	VGQGADNST	mev	VGQGADNST	VGQGADNST	0.0063	-99.9	0.0063	0
336	GQGADNSTI	mev	GQGADNSTI	GQGADNSTI	0.0286	-99.9	0.0286	0
337	QGADNSTIE	mev	QGADNSTIE	QGADNSTIE	0.0014	-99.9	0.0014	0
338	GADNSTIEG	mev	GADNSTIEG	GADNSTIEG	0.0018	-99.9	0.0018	0
339	ADNSTIEGP	mev	ADNSTIEGP	ADNSTIEGP	0.0061	-99.9	0.0061	0
340	DNSTIEGPG	mev	DNSTIEGPG	DNSTIEGPG	0.0002	-99.9	0.0002	0
341	NSTIEGPGP	mev	NSTIEGPGP	NSTIEGPGP	0.001	-99.9	0.001	0
342	STIEGPGPG	mev	STIEGPGPG	STIEGPGPG	0.0057	-99.9	0.0057	0
343	TIEGPGPGG	mev	TIEGPGPGG	TIEGPGPGG	0.0005	-99.9	0.0005	0
344	IEGPGPGGA	mev	IEGPGPGGA	IEGPGPGGA	0.0117	-99.9	0.0117	0
345	EGPGPGGAD	mev	EGPGPGGAD	EGPGPGGAD	0.0001	-99.9	0.0001	0
346	GPGPGGADV	mev	GPGPGGADV	GPGPGGADV	0.0216	-99.9	0.0216	0
347	PGPGGADVG	mev	PGPGGADVG	PGPGGADVG	0	-99.9	0	0
348	GPGGADVGQ	mev	GPGGADVGQ	GPGGADVGQ	0.0008	-99.9	0.0008	0
349	PGGADVGQG	mev	PGGADVGQG	PGGADVGQG	0.0002	-99.9	0.0002	0
350	GGADVGQGA	mev	GGADVGQGA	GGADVGQGA	0.0126	-99.9	0.0126	0
351	GADVGQGAD	mev	GADVGQGAD	GADVGQGAD	0.0005	-99.9	0.0005	0
352	ADVGQGADN	mev	ADVGQGADN	ADVGQGADN	0.0002	-99.9	0.0002	0
353	DVGQGADNS	mev	DVGQGADNS	DVGQGADNS	0.0002	-99.9	0.0002	0
354	VGQGADNST	mev	VGQGADNST	VGQGADNST	0.0063	-99.9	0.0063	0
355	GQGADNSTI	mev	GQGADNSTI	GQGADNSTI	0.0286	-99.9	0.0286	0
356	QGADNSTIE	mev	QGADNSTIE	QGADNSTIE	0.0014	-99.9	0.0014	0
357	GADNSTIEL	mev	GADNSTIEL	GADNSTIEL	0.2109	-99.9	0.2109	0
358	ADNSTIELG	mev	ADNSTIELG	ADNSTIELG	0.0071	-99.9	0.0071	0
359	DNSTIELGP	mev	DNSTIELGP	DNSTIELGP	0.0037	-99.9	0.0037	0
360	NSTIELGPG	mev	NSTIELGPG	NSTIELGPG	0.0002	-99.9	0.0002	0
361	STIELGPGP	mev	STIELGPGP	STIELGPGP	0.0189	-99.9	0.0189	0
362	TIELGPGPG	mev	TIELGPGPG	TIELGPGPG	0.0001	-99.9	0.0001	0
363	IELGPGPGN	mev	IELGPGPGN	IELGPGPGN	0.0029	-99.9	0.0029	0
364	ELGPGPGNS	mev	ELGPGPGNS	ELGPGPGNS	0.0003	-99.9	0.0003	0
365	LGPGPGNSD	mev	LGPGPGNSD	LGPGPGNSD	0.0009	-99.9	0.0009	0
366	GPGPGNSDI	mev	GPGPGNSDI	GPGPGNSDI	0.0211	-99.9	0.0211	0
367	PGPGNSDIT	mev	PGPGNSDIT	PGPGNSDIT	0	-99.9	0	0
368	GPGNSDITV	mev	GPGNSDITV	GPGNSDITV	0.0415	-99.9	0.0415	0
369	PGNSDITVG	mev	PGNSDITVG	PGNSDITVG	0.0003	-99.9	0.0003	0
370	GNSDITVGQ	mev	GNSDITVGQ	GNSDITVGQ	0.0055	-99.9	0.0055	0
371	NSDITVGQY	mev	NSDITVGQY	NSDITVGQY	0.1566	-99.9	0.1566	0
372	SDITVGQYG	mev	SDITVGQYG	SDITVGQYG	0.0246	-99.9	0.0246	0
373	DITVGQYGG	mev	DITVGQYGG	DITVGQYGG	0.0005	-99.9	0.0005	0
374	ITVGQYGGN	mev	ITVGQYGGN	ITVGQYGGN	0.0001	-99.9	0.0001	0
375	TVGQYGGNN	mev	TVGQYGGNN	TVGQYGGNN	0	-99.9	0	0
376	VGQYGGNNA	mev	VGQYGGNNA	VGQYGGNNA	0.0139	-99.9	0.0139	0
377	GQYGGNNAA	mev	GQYGGNNAA	GQYGGNNAA	0.042	-99.9	0.042	0
378	QYGGNNAAG	mev	QYGGNNAAG	QYGGNNAAG	0.0002	-99.9	0.0002	0
379	YGGNNAAGP	mev	YGGNNAAGP	YGGNNAAGP	0.0009	-99.9	0.0009	0
380	GGNNAAGPG	mev	GGNNAAGPG	GGNNAAGPG	0.0002	-99.9	0.0002	0
381	GNNAAGPGP	mev	GNNAAGPGP	GNNAAGPGP	0.0025	-99.9	0.0025	0
382	NNAAGPGPG	mev	NNAAGPGPG	NNAAGPGPG	0.0012	-99.9	0.0012	0
383	NAAGPGPGP	mev	NAAGPGPGP	NAAGPGPGP	0.0091	-99.9	0.0091	0
384	AAGPGPGPD	mev	AAGPGPGPD	AAGPGPGPD	0.0004	-99.9	0.0004	0
385	AGPGPGPDS	mev	AGPGPGPDS	AGPGPGPDS	0.0038	-99.9	0.0038	0
386	GPGPGPDST	mev	GPGPGPDST	GPGPGPDST	0.0032	-99.9	0.0032	0
387	PGPGPDSTL	mev	PGPGPDSTL	PGPGPDSTL	0.0303	-99.9	0.0303	0
388	GPGPDSTLS	mev	GPGPDSTLS	GPGPDSTLS	0.0017	-99.9	0.0017	0
389	PGPDSTLSI	mev	PGPDSTLSI	PGPDSTLSI	0.0296	-99.9	0.0296	0
390	GPDSTLSIY	mev	GPDSTLSIY	GPDSTLSIY	0.2072	-99.9	0.2072	0
391	PDSTLSIYQ	mev	PDSTLSIYQ	PDSTLSIYQ	0.0024	-99.9	0.0024	0
392	DSTLSIYQY	mev	DSTLSIYQY	DSTLSIYQY	0.1602	-99.9	0.1602	0
393	STLSIYQYG	mev	STLSIYQYG	STLSIYQYG	0.0181	-99.9	0.0181	0
394	TLSIYQYGS	mev	TLSIYQYGS	TLSIYQYGS	0.002	-99.9	0.002	0
395	LSIYQYGSA	mev	LSIYQYGSA	LSIYQYGSA	0.0115	-99.9	0.0115	0
396	SIYQYGSAN	mev	SIYQYGSAN	SIYQYGSAN	0.0021	-99.9	0.0021	0
397	IYQYGSANA	mev	IYQYGSANA	IYQYGSANA	0.0096	-99.9	0.0096	0
398	YQYGSANAG	mev	YQYGSANAG	YQYGSANAG	0.0248	-99.9	0.0248	0
399	QYGSANAGP	mev	QYGSANAGP	QYGSANAGP	0.0005	-99.9	0.0005	0
400	YGSANAGPG	mev	YGSANAGPG	YGSANAGPG	0.0003	-99.9	0.0003	0
401	GSANAGPGP	mev	GSANAGPGP	GSANAGPGP	0.0017	-99.9	0.0017	0
402	SANAGPGPG	mev	SANAGPGPG	SANAGPGPG	0.0019	-99.9	0.0019	0
403	ANAGPGPGA	mev	ANAGPGPGA	ANAGPGPGA	0.0273	-99.9	0.0273	0
404	NAGPGPGAD	mev	NAGPGPGAD	NAGPGPGAD	0.0003	-99.9	0.0003	0
405	AGPGPGADV	mev	AGPGPGADV	AGPGPGADV	0.0301	-99.9	0.0301	0
406	GPGPGADVG	mev	GPGPGADVG	GPGPGADVG	0.0004	-99.9	0.0004	0
407	PGPGADVGQ	mev	PGPGADVGQ	PGPGADVGQ	0.0001	-99.9	0.0001	0
408	GPGADVGQG	mev	GPGADVGQG	GPGADVGQG	0.0002	-99.9	0.0002	0
409	PGADVGQGA	mev	PGADVGQGA	PGADVGQGA	0.0021	-99.9	0.0021	0
410	GADVGQGAD	mev	GADVGQGAD	GADVGQGAD	0.0005	-99.9	0.0005	0
411	ADVGQGADN	mev	ADVGQGADN	ADVGQGADN	0.0002	-99.9	0.0002	0
412	DVGQGADNS	mev	DVGQGADNS	DVGQGADNS	0.0002	-99.9	0.0002	0
413	VGQGADNST	mev	VGQGADNST	VGQGADNST	0.0063	-99.9	0.0063	0
414	GQGADNSTI	mev	GQGADNSTI	GQGADNSTI	0.0286	-99.9	0.0286	0
415	QGADNSTIE	mev	QGADNSTIE	QGADNSTIE	0.0014	-99.9	0.0014	0
416	GADNSTIEL	mev	GADNSTIEL	GADNSTIEL	0.2109	-99.9	0.2109	0
417	ADNSTIELT	mev	ADNSTIELT	ADNSTIELT	0.0194	-99.9	0.0194	0
418	DNSTIELTG	mev	DNSTIELTG	DNSTIELTG	0.0069	-99.9	0.0069	0
419	NSTIELTGP	mev	NSTIELTGP	NSTIELTGP	0.0014	-99.9	0.0014	0
420	STIELTGPG	mev	STIELTGPG	STIELTGPG	0.0028	-99.9	0.0028	0
421	TIELTGPGP	mev	TIELTGPGP	TIELTGPGP	0.0006	-99.9	0.0006	0
422	IELTGPGPG	mev	IELTGPGPG	IELTGPGPG	0.0033	-99.9	0.0033	0
423	ELTGPGPGV	mev	ELTGPGPGV	ELTGPGPGV	0.0103	-99.9	0.0103	0
424	LTGPGPGVV	mev	LTGPGPGVV	LTGPGPGVV	0.0332	-99.9	0.0332	0
425	TGPGPGVVP	mev	TGPGPGVVP	TGPGPGVVP	0.0118	-99.9	0.0118	0
426	GPGPGVVPQ	mev	GPGPGVVPQ	GPGPGVVPQ	0.0083	-99.9	0.0083	0
427	PGPGVVPQW	mev	PGPGVVPQW	PGPGVVPQW	0.0885	-99.9	0.0885	0
428	GPGVVPQWG	mev	GPGVVPQWG	GPGVVPQWG	0.0016	-99.9	0.0016	0
429	PGVVPQWGG	mev	PGVVPQWGG	PGVVPQWGG	0.0005	-99.9	0.0005	0
430	GVVPQWGGG	mev	GVVPQWGGG	GVVPQWGGG	0.0002	-99.9	0.0002	0
431	VVPQWGGGG	mev	VVPQWGGGG	VVPQWGGGG	0.0004	-99.9	0.0004	0
432	VPQWGGGGN	mev	VPQWGGGGN	VPQWGGGGN	0.0004	-99.9	0.0004	0
433	PQWGGGGNH	mev	PQWGGGGNH	PQWGGGGNH	0.0021	-99.9	0.0021	0
434	QWGGGGNHN	mev	QWGGGGNHN	QWGGGGNHN	0	-99.9	0	0
435	WGGGGNHNG	mev	WGGGGNHNG	WGGGGNHNG	0.001	-99.9	0.001	0
436	GGGGNHNGG	mev	GGGGNHNGG	GGGGNHNGG	0.0001	-99.9	0.0001	0
437	GGGNHNGGG	mev	GGGNHNGGG	GGGNHNGGG	0	-99.9	0	0
438	GGNHNGGGK	mev	GGNHNGGGK	GGNHNGGGK	0.0004	-99.9	0.0004	0
439	GNHNGGGKK	mev	GNHNGGGKK	GNHNGGGKK	0.0017	-99.9	0.0017	0
440	NHNGGGKKG	mev	NHNGGGKKG	NHNGGGKKG	0.0003	-99.9	0.0003	0
441	HNGGGKKGG	mev	HNGGGKKGG	HNGGGKKGG	0.0001	-99.9	0.0001	0
442	NGGGKKGGG	mev	NGGGKKGGG	NGGGKKGGG	0	-99.9	0	0
443	GGGKKGGGG	mev	GGGKKGGGG	GGGKKGGGG	0	-99.9	0	0
444	GGKKGGGGN	mev	GGKKGGGGN	GGKKGGGGN	0	-99.9	0	0
445	GKKGGGGNH	mev	GKKGGGGNH	GKKGGGGNH	0.0023	-99.9	0.0023	0
446	KKGGGGNHN	mev	KKGGGGNHN	KKGGGGNHN	0.0002	-99.9	0.0002	0
447	KGGGGNHNG	mev	KGGGGNHNG	KGGGGNHNG	0.0006	-99.9	0.0006	0
448	GGGGNHNGG	mev	GGGGNHNGG	GGGGNHNGG	0.0001	-99.9	0.0001	0
449	GGGNHNGGG	mev	GGGNHNGGG	GGGNHNGGG	0	-99.9	0	0
450	GGNHNGGGN	mev	GGNHNGGGN	GGNHNGGGN	0	-99.9	0	0
451	GNHNGGGNS	mev	GNHNGGGNS	GNHNGGGNS	0.0005	-99.9	0.0005	0
452	NHNGGGNSS	mev	NHNGGGNSS	NHNGGGNSS	0.0013	-99.9	0.0013	0
453	HNGGGNSSG	mev	HNGGGNSSG	HNGGGNSSG	0.0006	-99.9	0.0006	0
454	NGGGNSSGK	mev	NGGGNSSGK	NGGGNSSGK	0.0009	-99.9	0.0009	0
455	GGGNSSGKK	mev	GGGNSSGKK	GGGNSSGKK	0.0004	-99.9	0.0004	0
456	GGNSSGKKP	mev	GGNSSGKKP	GGNSSGKKP	0.0015	-99.9	0.0015	0
457	GNSSGKKPQ	mev	GNSSGKKPQ	GNSSGKKPQ	0.0017	-99.9	0.0017	0
458	NSSGKKPQW	mev	NSSGKKPQW	NSSGKKPQW	0.1198	-99.9	0.1198	0
459	SSGKKPQWG	mev	SSGKKPQWG	SSGKKPQWG	0.0076	-99.9	0.0076	0
460	SGKKPQWGG	mev	SGKKPQWGG	SGKKPQWGG	0.0086	-99.9	0.0086	0
461	GKKPQWGGG	mev	GKKPQWGGG	GKKPQWGGG	0.0001	-99.9	0.0001	0
462	KKPQWGGGG	mev	KKPQWGGGG	KKPQWGGGG	0.0012	-99.9	0.0012	0
463	KPQWGGGGN	mev	KPQWGGGGN	KPQWGGGGN	0.0006	-99.9	0.0006	0
464	PQWGGGGNH	mev	PQWGGGGNH	PQWGGGGNH	0.0021	-99.9	0.0021	0
465	QWGGGGNHN	mev	QWGGGGNHN	QWGGGGNHN	0	-99.9	0	0
466	WGGGGNHNG	mev	WGGGGNHNG	WGGGGNHNG	0.001	-99.9	0.001	0
467	GGGGNHNGG	mev	GGGGNHNGG	GGGGNHNGG	0.0001	-99.9	0.0001	0
468	GGGNHNGGG	mev	GGGNHNGGG	GGGNHNGGG	0	-99.9	0	0
469	GGNHNGGGN	mev	GGNHNGGGN	GGNHNGGGN	0	-99.9	0	0
470	GNHNGGGNS	mev	GNHNGGGNS	GNHNGGGNS	0.0005	-99.9	0.0005	0
471	NHNGGGNSS	mev	NHNGGGNSS	NHNGGGNSS	0.0013	-99.9	0.0013	0
472	HNGGGNSSK	mev	HNGGGNSSK	HNGGGNSSK	0.0042	-99.9	0.0042	0
473	NGGGNSSKK	mev	NGGGNSSKK	NGGGNSSKK	0.0027	-99.9	0.0027	0
474	GGGNSSKKH	mev	GGGNSSKKH	GGGNSSKKH	0.0021	-99.9	0.0021	0
475	GGNSSKKHN	mev	GGNSSKKHN	GGNSSKKHN	0.0001	-99.9	0.0001	0
476	GNSSKKHNG	mev	GNSSKKHNG	GNSSKKHNG	0.0022	-99.9	0.0022	0
477	NSSKKHNGG	mev	NSSKKHNGG	NSSKKHNGG	0.0095	-99.9	0.0095	0
478	SSKKHNGGG	mev	SSKKHNGGG	SSKKHNGGG	0.0015	-99.9	0.0015	0
479	SKKHNGGGN	mev	SKKHNGGGN	SKKHNGGGN	0	-99.9	0	0
480	KKHNGGGNS	mev	KKHNGGGNS	KKHNGGGNS	0.0004	-99.9	0.0004	0
481	KHNGGGNSS	mev	KHNGGGNSS	KHNGGGNSS	0.0038	-99.9	0.0038	0
482	HNGGGNSSG	mev	HNGGGNSSG	HNGGGNSSG	0.0006	-99.9	0.0006	0
483	NGGGNSSGP	mev	NGGGNSSGP	NGGGNSSGP	0.0003	-99.9	0.0003	0
484	GGGNSSGPD	mev	GGGNSSGPD	GGGNSSGPD	0	-99.9	0	0
485	GGNSSGPDS	mev	GGNSSGPDS	GGNSSGPDS	0.0005	-99.9	0.0005	0
486	GNSSGPDST	mev	GNSSGPDST	GNSSGPDST	0.0069	-99.9	0.0069	0
487	NSSGPDSTL	mev	NSSGPDSTL	NSSGPDSTL	0.1542	-99.9	0.1542	0
488	SSGPDSTLS	mev	SSGPDSTLS	SSGPDSTLS	0.0038	-99.9	0.0038	0
489	SGPDSTLSI	mev	SGPDSTLSI	SGPDSTLSI	0.2021	-99.9	0.2021	0
490	GPDSTLSIK	mev	GPDSTLSIK	GPDSTLSIK	0.0157	-99.9	0.0157	0
491	PDSTLSIKK	mev	PDSTLSIKK	PDSTLSIKK	0.0029	-99.9	0.0029	0
492	DSTLSIKKV	mev	DSTLSIKKV	DSTLSIKKV	0.051	-99.9	0.051	0
493	STLSIKKVV	mev	STLSIKKVV	STLSIKKVV	0.1152	-99.9	0.1152	0
494	TLSIKKVVP	mev	TLSIKKVVP	TLSIKKVVP	0.0028	-99.9	0.0028	0
495	LSIKKVVPQ	mev	LSIKKVVPQ	LSIKKVVPQ	0.0106	-99.9	0.0106	0
496	SIKKVVPQW	mev	SIKKVVPQW	SIKKVVPQW	0.2133	-99.9	0.2133	0
497	IKKVVPQWG	mev	IKKVVPQWG	IKKVVPQWG	0.0023	-99.9	0.0023	0
498	KKVVPQWGG	mev	KKVVPQWGG	KKVVPQWGG	0.0028	-99.9	0.0028	0
499	KVVPQWGGG	mev	KVVPQWGGG	KVVPQWGGG	0.0004	-99.9	0.0004	0
500	VVPQWGGGG	mev	VVPQWGGGG	VVPQWGGGG	0.0004	-99.9	0.0004	0
501	VPQWGGGGN	mev	VPQWGGGGN	VPQWGGGGN	0.0004	-99.9	0.0004	0
502	PQWGGGGNH	mev	PQWGGGGNH	PQWGGGGNH	0.0021	-99.9	0.0021	0
503	QWGGGGNHN	mev	QWGGGGNHN	QWGGGGNHN	0	-99.9	0	0
504	WGGGGNHNG	mev	WGGGGNHNG	WGGGGNHNG	0.001	-99.9	0.001	0
505	GGGGNHNGG	mev	GGGGNHNGG	GGGGNHNGG	0.0001	-99.9	0.0001	0
506	GGGNHNGGK	mev	GGGNHNGGK	GGGNHNGGK	0.0002	-99.9	0.0002	0
507	GGNHNGGKK	mev	GGNHNGGKK	GGNHNGGKK	0.0005	-99.9	0.0005	0
508	GNHNGGKKS	mev	GNHNGGKKS	GNHNGGKKS	0.0015	-99.9	0.0015	0
509	NHNGGKKSG	mev	NHNGGKKSG	NHNGGKKSG	0.0008	-99.9	0.0008	0
510	HNGGKKSGY	mev	HNGGKKSGY	HNGGKKSGY	0.03	-99.9	0.03	0
511	NGGKKSGYG	mev	NGGKKSGYG	NGGKKSGYG	0.0006	-99.9	0.0006	0
512	GGKKSGYGN	mev	GGKKSGYGN	GGKKSGYGN	0.0001	-99.9	0.0001	0
513	GKKSGYGNG	mev	GKKSGYGNG	GKKSGYGNG	0.0002	-99.9	0.0002	0
514	KKSGYGNGA	mev	KKSGYGNGA	KKSGYGNGA	0.0113	-99.9	0.0113	0
515	KSGYGNGAD	mev	KSGYGNGAD	KSGYGNGAD	0.0002	-99.9	0.0002	0
516	SGYGNGADV	mev	SGYGNGADV	SGYGNGADV	0.0598	-99.9	0.0598	0
517	GYGNGADVG	mev	GYGNGADVG	GYGNGADVG	0	-99.9	0	0
518	YGNGADVGQ	mev	YGNGADVGQ	YGNGADVGQ	0.0024	-99.9	0.0024	0
519	GNGADVGQG	mev	GNGADVGQG	GNGADVGQG	0.0001	-99.9	0.0001	0
520	NGADVGQGA	mev	NGADVGQGA	NGADVGQGA	0.0241	-99.9	0.0241	0
521	GADVGQGAD	mev	GADVGQGAD	GADVGQGAD	0.0005	-99.9	0.0005	0
522	ADVGQGADN	mev	ADVGQGADN	ADVGQGADN	0.0002	-99.9	0.0002	0
523	DVGQGADNS	mev	DVGQGADNS	DVGQGADNS	0.0002	-99.9	0.0002	0

## Sheet: Gaga-BF1_006-01-01
Supplementary Table S19 shows MHC epitopes predicted NETMHCpan 4.1 from chicken MHC alleles (Name of Allele is represented as sheet name)
Pos	Peptide	ID	core	icore	EL-score	EL_Rank	Ave	NB
0	MIKLKFGVF	mev	MIKLKFGVF	MIKLKFGVF	0.0868	-99.9	0.0868	0
1	IKLKFGVFF	mev	IKLKFGVFF	IKLKFGVFF	0.1593	-99.9	0.1593	0
2	KLKFGVFFT	mev	KLKFGVFFT	KLKFGVFFT	0.0044	-99.9	0.0044	0
3	LKFGVFFTV	mev	LKFGVFFTV	LKFGVFFTV	0.1202	-99.9	0.1202	0
4	KFGVFFTVL	mev	KFGVFFTVL	KFGVFFTVL	0.0617	-99.9	0.0617	0
5	FGVFFTVLL	mev	FGVFFTVLL	FGVFFTVLL	0.0905	-99.9	0.0905	0
6	GVFFTVLLS	mev	GVFFTVLLS	GVFFTVLLS	0.0015	-99.9	0.0015	0
7	VFFTVLLSS	mev	VFFTVLLSS	VFFTVLLSS	0.0041	-99.9	0.0041	0
8	FFTVLLSSA	mev	FFTVLLSSA	FFTVLLSSA	0.0083	-99.9	0.0083	0
9	FTVLLSSAY	mev	FTVLLSSAY	FTVLLSSAY	0.1352	-99.9	0.1352	0
10	TVLLSSAYA	mev	TVLLSSAYA	TVLLSSAYA	0.0213	-99.9	0.0213	0
11	VLLSSAYAH	mev	VLLSSAYAH	VLLSSAYAH	0.0372	-99.9	0.0372	0
12	LLSSAYAHG	mev	LLSSAYAHG	LLSSAYAHG	0.001	-99.9	0.001	0
13	LSSAYAHGT	mev	LSSAYAHGT	LSSAYAHGT	0.0082	-99.9	0.0082	0
14	SSAYAHGTP	mev	SSAYAHGTP	SSAYAHGTP	0.0103	-99.9	0.0103	0
15	SAYAHGTPQ	mev	SAYAHGTPQ	SAYAHGTPQ	0.054	-99.9	0.054	0
16	AYAHGTPQN	mev	AYAHGTPQN	AYAHGTPQN	0.0009	-99.9	0.0009	0
17	YAHGTPQNI	mev	YAHGTPQNI	YAHGTPQNI	0.3938	-99.9	0.3938	0
18	AHGTPQNIT	mev	AHGTPQNIT	AHGTPQNIT	0.0028	-99.9	0.0028	0
19	HGTPQNITD	mev	HGTPQNITD	HGTPQNITD	0.0015	-99.9	0.0015	0
20	GTPQNITDL	mev	GTPQNITDL	GTPQNITDL	0.0712	-99.9	0.0712	0
21	TPQNITDLC	mev	TPQNITDLC	TPQNITDLC	0.0033	-99.9	0.0033	0
22	PQNITDLCA	mev	PQNITDLCA	PQNITDLCA	0.0006	-99.9	0.0006	0
23	QNITDLCAE	mev	QNITDLCAE	QNITDLCAE	0.0009	-99.9	0.0009	0
24	NITDLCAEY	mev	NITDLCAEY	NITDLCAEY	0.1234	-99.9	0.1234	0
25	ITDLCAEYH	mev	ITDLCAEYH	ITDLCAEYH	0.0104	-99.9	0.0104	0
26	TDLCAEYHN	mev	TDLCAEYHN	TDLCAEYHN	0.0001	-99.9	0.0001	0
27	DLCAEYHNT	mev	DLCAEYHNT	DLCAEYHNT	0.0004	-99.9	0.0004	0
28	LCAEYHNTQ	mev	LCAEYHNTQ	LCAEYHNTQ	0.0105	-99.9	0.0105	0
29	CAEYHNTQI	mev	CAEYHNTQI	CAEYHNTQI	0.0446	-99.9	0.0446	0
30	AEYHNTQIY	mev	AEYHNTQIY	AEYHNTQIY	0.4637	-99.9	0.4637	0
31	EYHNTQIYT	mev	EYHNTQIYT	EYHNTQIYT	0.0073	-99.9	0.0073	0
32	YHNTQIYTL	mev	YHNTQIYTL	YHNTQIYTL	0.4344	-99.9	0.4344	0
33	HNTQIYTLN	mev	HNTQIYTLN	HNTQIYTLN	0.0016	-99.9	0.0016	0
34	NTQIYTLND	mev	NTQIYTLND	NTQIYTLND	0.0006	-99.9	0.0006	0
35	TQIYTLNDK	mev	TQIYTLNDK	TQIYTLNDK	0.015	-99.9	0.015	0
36	QIYTLNDKI	mev	QIYTLNDKI	QIYTLNDKI	0.0879	-99.9	0.0879	0
37	IYTLNDKIF	mev	IYTLNDKIF	IYTLNDKIF	0.0312	-99.9	0.0312	0
38	YTLNDKIFS	mev	YTLNDKIFS	YTLNDKIFS	0.0084	-99.9	0.0084	0
39	TLNDKIFSY	mev	TLNDKIFSY	TLNDKIFSY	0.5901	-99.9	0.5901	0
40	LNDKIFSYT	mev	LNDKIFSYT	LNDKIFSYT	0.0211	-99.9	0.0211	0
41	NDKIFSYTE	mev	NDKIFSYTE	NDKIFSYTE	0.0022	-99.9	0.0022	0
42	DKIFSYTES	mev	DKIFSYTES	DKIFSYTES	0.0046	-99.9	0.0046	0
43	KIFSYTESL	mev	KIFSYTESL	KIFSYTESL	0.5101	-99.9	0.5101	0
44	IFSYTESLA	mev	IFSYTESLA	IFSYTESLA	0.0042	-99.9	0.0042	0
45	FSYTESLAG	mev	FSYTESLAG	FSYTESLAG	0.0145	-99.9	0.0145	0
46	SYTESLAGK	mev	SYTESLAGK	SYTESLAGK	0.0166	-99.9	0.0166	0
47	YTESLAGKR	mev	YTESLAGKR	YTESLAGKR	0.0212	-99.9	0.0212	0
48	TESLAGKRE	mev	TESLAGKRE	TESLAGKRE	0.0023	-99.9	0.0023	0
49	ESLAGKREM	mev	ESLAGKREM	ESLAGKREM	0.1369	-99.9	0.1369	0
50	SLAGKREMA	mev	SLAGKREMA	SLAGKREMA	0.0279	-99.9	0.0279	0
51	LAGKREMAI	mev	LAGKREMAI	LAGKREMAI	0.0814	-99.9	0.0814	0
52	AGKREMAII	mev	AGKREMAII	AGKREMAII	0.0497	-99.9	0.0497	0
53	GKREMAIIT	mev	GKREMAIIT	GKREMAIIT	0.0047	-99.9	0.0047	0
54	KREMAIITF	mev	KREMAIITF	KREMAIITF	0.2568	-99.9	0.2568	0
55	REMAIITFK	mev	REMAIITFK	REMAIITFK	0.139	-99.9	0.139	0
56	EMAIITFKN	mev	EMAIITFKN	EMAIITFKN	0.0002	-99.9	0.0002	0
57	MAIITFKNG	mev	MAIITFKNG	MAIITFKNG	0.0038	-99.9	0.0038	0
58	AIITFKNGA	mev	AIITFKNGA	AIITFKNGA	0.017	-99.9	0.017	0
59	IITFKNGAI	mev	IITFKNGAI	IITFKNGAI	0.0087	-99.9	0.0087	0
60	ITFKNGAIF	mev	ITFKNGAIF	ITFKNGAIF	0.2185	-99.9	0.2185	0
61	TFKNGAIFQ	mev	TFKNGAIFQ	TFKNGAIFQ	0.0032	-99.9	0.0032	0
62	FKNGAIFQV	mev	FKNGAIFQV	FKNGAIFQV	0.2643	-99.9	0.2643	0
63	KNGAIFQVE	mev	KNGAIFQVE	KNGAIFQVE	0.0085	-99.9	0.0085	0
64	NGAIFQVEV	mev	NGAIFQVEV	NGAIFQVEV	0.141	-99.9	0.141	0
65	GAIFQVEVP	mev	GAIFQVEVP	GAIFQVEVP	0.0119	-99.9	0.0119	0
66	AIFQVEVPG	mev	AIFQVEVPG	AIFQVEVPG	0.0009	-99.9	0.0009	0
67	IFQVEVPGS	mev	IFQVEVPGS	IFQVEVPGS	0.0011	-99.9	0.0011	0
68	FQVEVPGSQ	mev	FQVEVPGSQ	FQVEVPGSQ	0.0561	-99.9	0.0561	0
69	QVEVPGSQH	mev	QVEVPGSQH	QVEVPGSQH	0.0239	-99.9	0.0239	0
70	VEVPGSQHI	mev	VEVPGSQHI	VEVPGSQHI	0.3395	-99.9	0.3395	0
71	EVPGSQHID	mev	EVPGSQHID	EVPGSQHID	0.0002	-99.9	0.0002	0
72	VPGSQHIDS	mev	VPGSQHIDS	VPGSQHIDS	0.0004	-99.9	0.0004	0
73	PGSQHIDSQ	mev	PGSQHIDSQ	PGSQHIDSQ	0.0004	-99.9	0.0004	0
74	GSQHIDSQK	mev	GSQHIDSQK	GSQHIDSQK	0.0234	-99.9	0.0234	0
75	SQHIDSQKK	mev	SQHIDSQKK	SQHIDSQKK	0.0593	-99.9	0.0593	0
76	QHIDSQKKA	mev	QHIDSQKKA	QHIDSQKKA	0.0404	-99.9	0.0404	0
77	HIDSQKKAI	mev	HIDSQKKAI	HIDSQKKAI	0.0793	-99.9	0.0793	0
78	IDSQKKAIE	mev	IDSQKKAIE	IDSQKKAIE	0.0046	-99.9	0.0046	0
79	DSQKKAIER	mev	DSQKKAIER	DSQKKAIER	0.0553	-99.9	0.0553	0
80	SQKKAIERM	mev	SQKKAIERM	SQKKAIERM	0.502	-99.9	0.502	0
81	QKKAIERMK	mev	QKKAIERMK	QKKAIERMK	0.008	-99.9	0.008	0
82	KKAIERMKD	mev	KKAIERMKD	KKAIERMKD	0.0006	-99.9	0.0006	0
83	KAIERMKDT	mev	KAIERMKDT	KAIERMKDT	0.0253	-99.9	0.0253	0
84	AIERMKDTL	mev	AIERMKDTL	AIERMKDTL	0.0686	-99.9	0.0686	0
85	IERMKDTLR	mev	IERMKDTLR	IERMKDTLR	0.0101	-99.9	0.0101	0
86	ERMKDTLRI	mev	ERMKDTLRI	ERMKDTLRI	0.0879	-99.9	0.0879	0
87	RMKDTLRIA	mev	RMKDTLRIA	RMKDTLRIA	0.0729	-99.9	0.0729	0
88	MKDTLRIAY	mev	MKDTLRIAY	MKDTLRIAY	0.3545	-99.9	0.3545	0
89	KDTLRIAYL	mev	KDTLRIAYL	KDTLRIAYL	0.278	-99.9	0.278	0
90	DTLRIAYLT	mev	DTLRIAYLT	DTLRIAYLT	0.0035	-99.9	0.0035	0
91	TLRIAYLTE	mev	TLRIAYLTE	TLRIAYLTE	0.0019	-99.9	0.0019	0
92	LRIAYLTEA	mev	LRIAYLTEA	LRIAYLTEA	0.0202	-99.9	0.0202	0
93	RIAYLTEAK	mev	RIAYLTEAK	RIAYLTEAK	0.0145	-99.9	0.0145	0
94	IAYLTEAKV	mev	IAYLTEAKV	IAYLTEAKV	0.1684	-99.9	0.1684	0
95	AYLTEAKVE	mev	AYLTEAKVE	AYLTEAKVE	0.0046	-99.9	0.0046	0
96	YLTEAKVEK	mev	YLTEAKVEK	YLTEAKVEK	0.06	-99.9	0.06	0
97	LTEAKVEKL	mev	LTEAKVEKL	LTEAKVEKL	0.2042	-99.9	0.2042	0
98	TEAKVEKLC	mev	TEAKVEKLC	TEAKVEKLC	0.0293	-99.9	0.0293	0
99	EAKVEKLCV	mev	EAKVEKLCV	EAKVEKLCV	0.0243	-99.9	0.0243	0
100	AKVEKLCVW	mev	AKVEKLCVW	AKVEKLCVW	0.155	-99.9	0.155	0
101	KVEKLCVWN	mev	KVEKLCVWN	KVEKLCVWN	0.0001	-99.9	0.0001	0
102	VEKLCVWNN	mev	VEKLCVWNN	VEKLCVWNN	0.0001	-99.9	0.0001	0
103	EKLCVWNNK	mev	EKLCVWNNK	EKLCVWNNK	0.0007	-99.9	0.0007	0
104	KLCVWNNKT	mev	KLCVWNNKT	KLCVWNNKT	0.0011	-99.9	0.0011	0
105	LCVWNNKTP	mev	LCVWNNKTP	LCVWNNKTP	0.0031	-99.9	0.0031	0
106	CVWNNKTPH	mev	CVWNNKTPH	CVWNNKTPH	0.0036	-99.9	0.0036	0
107	VWNNKTPHA	mev	VWNNKTPHA	VWNNKTPHA	0.0379	-99.9	0.0379	0
108	WNNKTPHAI	mev	WNNKTPHAI	WNNKTPHAI	0.2713	-99.9	0.2713	0
109	NNKTPHAIA	mev	NNKTPHAIA	NNKTPHAIA	0.0255	-99.9	0.0255	0
110	NKTPHAIAA	mev	NKTPHAIAA	NKTPHAIAA	0.0552	-99.9	0.0552	0
111	KTPHAIAAI	mev	KTPHAIAAI	KTPHAIAAI	0.1611	-99.9	0.1611	0
112	TPHAIAAIS	mev	TPHAIAAIS	TPHAIAAIS	0.0014	-99.9	0.0014	0
113	PHAIAAISM	mev	PHAIAAISM	PHAIAAISM	0.0109	-99.9	0.0109	0
114	HAIAAISMA	mev	HAIAAISMA	HAIAAISMA	0.0725	-99.9	0.0725	0
115	AIAAISMAN	mev	AIAAISMAN	AIAAISMAN	0.001	-99.9	0.001	0
116	IAAISMANE	mev	IAAISMANE	IAAISMANE	0.003	-99.9	0.003	0
117	AAISMANEA	mev	AAISMANEA	AAISMANEA	0.0873	-99.9	0.0873	0
118	AISMANEAA	mev	AISMANEAA	AISMANEAA	0.0064	-99.9	0.0064	0
119	ISMANEAAA	mev	ISMANEAAA	ISMANEAAA	0.0251	-99.9	0.0251	0
120	SMANEAAAK	mev	SMANEAAAK	SMANEAAAK	0.0164	-99.9	0.0164	0
121	MANEAAAKG	mev	MANEAAAKG	MANEAAAKG	0.0078	-99.9	0.0078	0
122	ANEAAAKGG	mev	ANEAAAKGG	ANEAAAKGG	0.0004	-99.9	0.0004	0
123	NEAAAKGGG	mev	NEAAAKGGG	NEAAAKGGG	0.0001	-99.9	0.0001	0
124	EAAAKGGGN	mev	EAAAKGGGN	EAAAKGGGN	0	-99.9	0	0
125	AAAKGGGNH	mev	AAAKGGGNH	AAAKGGGNH	0.0246	-99.9	0.0246	0
126	AAKGGGNHN	mev	AAKGGGNHN	AAKGGGNHN	0.0029	-99.9	0.0029	0
127	AKGGGNHNG	mev	AKGGGNHNG	AKGGGNHNG	0.0005	-99.9	0.0005	0
128	KGGGNHNGG	mev	KGGGNHNGG	KGGGNHNGG	0.0001	-99.9	0.0001	0
129	GGGNHNGGG	mev	GGGNHNGGG	GGGNHNGGG	0	-99.9	0	0
130	GGNHNGGGA	mev	GGNHNGGGA	GGNHNGGGA	0.0005	-99.9	0.0005	0
131	GNHNGGGAA	mev	GNHNGGGAA	GNHNGGGAA	0.0049	-99.9	0.0049	0
132	NHNGGGAAY	mev	NHNGGGAAY	NHNGGGAAY	0.0908	-99.9	0.0908	0
133	HNGGGAAYG	mev	HNGGGAAYG	HNGGGAAYG	0.0002	-99.9	0.0002	0
134	NGGGAAYGG	mev	NGGGAAYGG	NGGGAAYGG	0.0001	-99.9	0.0001	0
135	GGGAAYGGN	mev	GGGAAYGGN	GGGAAYGGN	0	-99.9	0	0
136	GGAAYGGNH	mev	GGAAYGGNH	GGAAYGGNH	0.0033	-99.9	0.0033	0
137	GAAYGGNHN	mev	GAAYGGNHN	GAAYGGNHN	0.0006	-99.9	0.0006	0
138	AAYGGNHNG	mev	AAYGGNHNG	AAYGGNHNG	0.0297	-99.9	0.0297	0
139	AYGGNHNGG	mev	AYGGNHNGG	AYGGNHNGG	0.0004	-99.9	0.0004	0
140	YGGNHNGGG	mev	YGGNHNGGG	YGGNHNGGG	0.0001	-99.9	0.0001	0
141	GGNHNGGGN	mev	GGNHNGGGN	GGNHNGGGN	0	-99.9	0	0
142	GNHNGGGNA	mev	GNHNGGGNA	GNHNGGGNA	0.0021	-99.9	0.0021	0
143	NHNGGGNAA	mev	NHNGGGNAA	NHNGGGNAA	0.0131	-99.9	0.0131	0
144	HNGGGNAAY	mev	HNGGGNAAY	HNGGGNAAY	0.1001	-99.9	0.1001	0
145	NGGGNAAYG	mev	NGGGNAAYG	NGGGNAAYG	0.0001	-99.9	0.0001	0
146	GGGNAAYGG	mev	GGGNAAYGG	GGGNAAYGG	0.0001	-99.9	0.0001	0
147	GGNAAYGGG	mev	GGNAAYGGG	GGNAAYGGG	0	-99.9	0	0
148	GNAAYGGGG	mev	GNAAYGGGG	GNAAYGGGG	0.0001	-99.9	0.0001	0
149	NAAYGGGGN	mev	NAAYGGGGN	NAAYGGGGN	0.0001	-99.9	0.0001	0
150	AAYGGGGNH	mev	AAYGGGGNH	AAYGGGGNH	0.1048	-99.9	0.1048	0
151	AYGGGGNHN	mev	AYGGGGNHN	AYGGGGNHN	0.0002	-99.9	0.0002	0
152	YGGGGNHNG	mev	YGGGGNHNG	YGGGGNHNG	0.0009	-99.9	0.0009	0
153	GGGGNHNGG	mev	GGGGNHNGG	GGGGNHNGG	0	-99.9	0	0
154	GGGNHNGGA	mev	GGGNHNGGA	GGGNHNGGA	0.0001	-99.9	0.0001	0
155	GGNHNGGAA	mev	GGNHNGGAA	GGNHNGGAA	0.0011	-99.9	0.0011	0
156	GNHNGGAAY	mev	GNHNGGAAY	GNHNGGAAY	0.1923	-99.9	0.1923	0
157	NHNGGAAYG	mev	NHNGGAAYG	NHNGGAAYG	0.0008	-99.9	0.0008	0
158	HNGGAAYGN	mev	HNGGAAYGN	HNGGAAYGN	0.0002	-99.9	0.0002	0
159	NGGAAYGNH	mev	NGGAAYGNH	NGGAAYGNH	0.0017	-99.9	0.0017	0
160	GGAAYGNHN	mev	GGAAYGNHN	GGAAYGNHN	0.0002	-99.9	0.0002	0
161	GAAYGNHNG	mev	GAAYGNHNG	GAAYGNHNG	0.0025	-99.9	0.0025	0
162	AAYGNHNGG	mev	AAYGNHNGG	AAYGNHNGG	0.0089	-99.9	0.0089	0
163	AYGNHNGGG	mev	AYGNHNGGG	AYGNHNGGG	0.0001	-99.9	0.0001	0
164	YGNHNGGGN	mev	YGNHNGGGN	YGNHNGGGN	0.0001	-99.9	0.0001	0
165	GNHNGGGNS	mev	GNHNGGGNS	GNHNGGGNS	0.0002	-99.9	0.0002	0
166	NHNGGGNSA	mev	NHNGGGNSA	NHNGGGNSA	0.0131	-99.9	0.0131	0
167	HNGGGNSAA	mev	HNGGGNSAA	HNGGGNSAA	0.006	-99.9	0.006	0
168	NGGGNSAAY	mev	NGGGNSAAY	NGGGNSAAY	0.0673	-99.9	0.0673	0
169	GGGNSAAYS	mev	GGGNSAAYS	GGGNSAAYS	0.0002	-99.9	0.0002	0
170	GGNSAAYSG	mev	GGNSAAYSG	GGNSAAYSG	0.0012	-99.9	0.0012	0
171	GNSAAYSGY	mev	GNSAAYSGY	GNSAAYSGY	0.1124	-99.9	0.1124	0
172	NSAAYSGYG	mev	NSAAYSGYG	NSAAYSGYG	0.0013	-99.9	0.0013	0
173	SAAYSGYGN	mev	SAAYSGYGN	SAAYSGYGN	0.0013	-99.9	0.0013	0
174	AAYSGYGNG	mev	AAYSGYGNG	AAYSGYGNG	0.0035	-99.9	0.0035	0
175	AYSGYGNGA	mev	AYSGYGNGA	AYSGYGNGA	0.0061	-99.9	0.0061	0
176	YSGYGNGAD	mev	YSGYGNGAD	YSGYGNGAD	0.0003	-99.9	0.0003	0
177	SGYGNGADV	mev	SGYGNGADV	SGYGNGADV	0.068	-99.9	0.068	0
178	GYGNGADVG	mev	GYGNGADVG	GYGNGADVG	0.0001	-99.9	0.0001	0
179	YGNGADVGP	mev	YGNGADVGP	YGNGADVGP	0.0023	-99.9	0.0023	0
180	GNGADVGPG	mev	GNGADVGPG	GNGADVGPG	0	-99.9	0	0
181	NGADVGPGP	mev	NGADVGPGP	NGADVGPGP	0.0067	-99.9	0.0067	0
182	GADVGPGPG	mev	GADVGPGPG	GADVGPGPG	0.0001	-99.9	0.0001	0
183	ADVGPGPGL	mev	ADVGPGPGL	ADVGPGPGL	0.2065	-99.9	0.2065	0
184	DVGPGPGLK	mev	DVGPGPGLK	DVGPGPGLK	0.0051	-99.9	0.0051	0
185	VGPGPGLKV	mev	VGPGPGLKV	VGPGPGLKV	0.1438	-99.9	0.1438	0
186	GPGPGLKVA	mev	GPGPGLKVA	GPGPGLKVA	0.0049	-99.9	0.0049	0
187	PGPGLKVAA	mev	PGPGLKVAA	PGPGLKVAA	0.0004	-99.9	0.0004	0
188	GPGLKVAAF	mev	GPGLKVAAF	GPGLKVAAF	0.0996	-99.9	0.0996	0
189	PGLKVAAFA	mev	PGLKVAAFA	PGLKVAAFA	0.0007	-99.9	0.0007	0
190	GLKVAAFAA	mev	GLKVAAFAA	GLKVAAFAA	0.0051	-99.9	0.0051	0
191	LKVAAFAAI	mev	LKVAAFAAI	LKVAAFAAI	0.0373	-99.9	0.0373	0
192	KVAAFAAIV	mev	KVAAFAAIV	KVAAFAAIV	0.0944	-99.9	0.0944	0
193	VAAFAAIVV	mev	VAAFAAIVV	VAAFAAIVV	0.0783	-99.9	0.0783	0
194	AAFAAIVVS	mev	AAFAAIVVS	AAFAAIVVS	0.0377	-99.9	0.0377	0
195	AFAAIVVSG	mev	AFAAIVVSG	AFAAIVVSG	0.0029	-99.9	0.0029	0
196	FAAIVVSGS	mev	FAAIVVSGS	FAAIVVSGS	0.0027	-99.9	0.0027	0
197	AAIVVSGSA	mev	AAIVVSGSA	AAIVVSGSA	0.0241	-99.9	0.0241	0
198	AIVVSGSAG	mev	AIVVSGSAG	AIVVSGSAG	0.0002	-99.9	0.0002	0
199	IVVSGSAGP	mev	IVVSGSAGP	IVVSGSAGP	0.002	-99.9	0.002	0
200	VVSGSAGPG	mev	VVSGSAGPG	VVSGSAGPG	0.0002	-99.9	0.0002	0
201	VSGSAGPGP	mev	VSGSAGPGP	VSGSAGPGP	0.0038	-99.9	0.0038	0
202	SGSAGPGPG	mev	SGSAGPGPG	SGSAGPGPG	0.0002	-99.9	0.0002	0
203	GSAGPGPGS	mev	GSAGPGPGS	GSAGPGPGS	0.0055	-99.9	0.0055	0
204	SAGPGPGSI	mev	SAGPGPGSI	SAGPGPGSI	0.1711	-99.9	0.1711	0
205	AGPGPGSIY	mev	AGPGPGSIY	AGPGPGSIY	0.2378	-99.9	0.2378	0
206	GPGPGSIYQ	mev	GPGPGSIYQ	GPGPGSIYQ	0.0032	-99.9	0.0032	0
207	PGPGSIYQY	mev	PGPGSIYQY	PGPGSIYQY	0.0673	-99.9	0.0673	0
208	GPGSIYQYG	mev	GPGSIYQYG	GPGSIYQYG	0.0008	-99.9	0.0008	0
209	PGSIYQYGS	mev	PGSIYQYGS	PGSIYQYGS	0.0001	-99.9	0.0001	0
210	GSIYQYGSA	mev	GSIYQYGSA	GSIYQYGSA	0.0062	-99.9	0.0062	0
211	SIYQYGSAN	mev	SIYQYGSAN	SIYQYGSAN	0.0025	-99.9	0.0025	0
212	IYQYGSANA	mev	IYQYGSANA	IYQYGSANA	0.0101	-99.9	0.0101	0
213	YQYGSANAA	mev	YQYGSANAA	YQYGSANAA	0.2293	-99.9	0.2293	0
214	QYGSANAAL	mev	QYGSANAAL	QYGSANAAL	0.0474	-99.9	0.0474	0
215	YGSANAALA	mev	YGSANAALA	YGSANAALA	0.0174	-99.9	0.0174	0
216	GSANAALAL	mev	GSANAALAL	GSANAALAL	0.215	-99.9	0.215	0
217	SANAALALQ	mev	SANAALALQ	SANAALALQ	0.0259	-99.9	0.0259	0
218	ANAALALQG	mev	ANAALALQG	ANAALALQG	0.0048	-99.9	0.0048	0
219	NAALALQGP	mev	NAALALQGP	NAALALQGP	0.0084	-99.9	0.0084	0
220	AALALQGPG	mev	AALALQGPG	AALALQGPG	0.0002	-99.9	0.0002	0
221	ALALQGPGP	mev	ALALQGPGP	ALALQGPGP	0.0021	-99.9	0.0021	0
222	LALQGPGPG	mev	LALQGPGPG	LALQGPGPG	0.0008	-99.9	0.0008	0
223	ALQGPGPGS	mev	ALQGPGPGS	ALQGPGPGS	0.0079	-99.9	0.0079	0
224	LQGPGPGST	mev	LQGPGPGST	LQGPGPGST	0.009	-99.9	0.009	0
225	QGPGPGSTL	mev	QGPGPGSTL	QGPGPGSTL	0.2237	-99.9	0.2237	0
226	GPGPGSTLS	mev	GPGPGSTLS	GPGPGSTLS	0.0006	-99.9	0.0006	0
227	PGPGSTLSI	mev	PGPGSTLSI	PGPGSTLSI	0.005	-99.9	0.005	0
228	GPGSTLSIY	mev	GPGSTLSIY	GPGSTLSIY	0.0448	-99.9	0.0448	0
229	PGSTLSIYQ	mev	PGSTLSIYQ	PGSTLSIYQ	0.0005	-99.9	0.0005	0
230	GSTLSIYQY	mev	GSTLSIYQY	GSTLSIYQY	0.2105	-99.9	0.2105	0
231	STLSIYQYG	mev	STLSIYQYG	STLSIYQYG	0.0122	-99.9	0.0122	0
232	TLSIYQYGS	mev	TLSIYQYGS	TLSIYQYGS	0.0019	-99.9	0.0019	0
233	LSIYQYGSA	mev	LSIYQYGSA	LSIYQYGSA	0.0155	-99.9	0.0155	0
234	SIYQYGSAN	mev	SIYQYGSAN	SIYQYGSAN	0.0025	-99.9	0.0025	0
235	IYQYGSANA	mev	IYQYGSANA	IYQYGSANA	0.0101	-99.9	0.0101	0
236	YQYGSANAA	mev	YQYGSANAA	YQYGSANAA	0.2293	-99.9	0.2293	0
237	QYGSANAAL	mev	QYGSANAAL	QYGSANAAL	0.0474	-99.9	0.0474	0
238	YGSANAALG	mev	YGSANAALG	YGSANAALG	0.0011	-99.9	0.0011	0
239	GSANAALGP	mev	GSANAALGP	GSANAALGP	0.0027	-99.9	0.0027	0
240	SANAALGPG	mev	SANAALGPG	SANAALGPG	0.0007	-99.9	0.0007	0
241	ANAALGPGP	mev	ANAALGPGP	ANAALGPGP	0.0108	-99.9	0.0108	0
242	NAALGPGPG	mev	NAALGPGPG	NAALGPGPG	0.0002	-99.9	0.0002	0
243	AALGPGPGD	mev	AALGPGPGD	AALGPGPGD	0.0036	-99.9	0.0036	0
244	ALGPGPGDS	mev	ALGPGPGDS	ALGPGPGDS	0.0005	-99.9	0.0005	0
245	LGPGPGDST	mev	LGPGPGDST	LGPGPGDST	0.0022	-99.9	0.0022	0
246	GPGPGDSTL	mev	GPGPGDSTL	GPGPGDSTL	0.0495	-99.9	0.0495	0
247	PGPGDSTLS	mev	PGPGDSTLS	PGPGDSTLS	0	-99.9	0	0
248	GPGDSTLSI	mev	GPGDSTLSI	GPGDSTLSI	0.0405	-99.9	0.0405	0
249	PGDSTLSIY	mev	PGDSTLSIY	PGDSTLSIY	0.0425	-99.9	0.0425	0
250	GDSTLSIYQ	mev	GDSTLSIYQ	GDSTLSIYQ	0.0044	-99.9	0.0044	0
251	DSTLSIYQY	mev	DSTLSIYQY	DSTLSIYQY	0.1837	-99.9	0.1837	0
252	STLSIYQYG	mev	STLSIYQYG	STLSIYQYG	0.0122	-99.9	0.0122	0
253	TLSIYQYGS	mev	TLSIYQYGS	TLSIYQYGS	0.0019	-99.9	0.0019	0
254	LSIYQYGSA	mev	LSIYQYGSA	LSIYQYGSA	0.0155	-99.9	0.0155	0
255	SIYQYGSAN	mev	SIYQYGSAN	SIYQYGSAN	0.0025	-99.9	0.0025	0
256	IYQYGSANA	mev	IYQYGSANA	IYQYGSANA	0.0101	-99.9	0.0101	0
257	YQYGSANAA	mev	YQYGSANAA	YQYGSANAA	0.2293	-99.9	0.2293	0
258	QYGSANAAG	mev	QYGSANAAG	QYGSANAAG	0.0006	-99.9	0.0006	0
259	YGSANAAGP	mev	YGSANAAGP	YGSANAAGP	0.0013	-99.9	0.0013	0
260	GSANAAGPG	mev	GSANAAGPG	GSANAAGPG	0.0001	-99.9	0.0001	0
261	SANAAGPGP	mev	SANAAGPGP	SANAAGPGP	0.014	-99.9	0.014	0
262	ANAAGPGPG	mev	ANAAGPGPG	ANAAGPGPG	0.0001	-99.9	0.0001	0
263	NAAGPGPGS	mev	NAAGPGPGS	NAAGPGPGS	0.0124	-99.9	0.0124	0
264	AAGPGPGSD	mev	AAGPGPGSD	AAGPGPGSD	0.0006	-99.9	0.0006	0
265	AGPGPGSDI	mev	AGPGPGSDI	AGPGPGSDI	0.0287	-99.9	0.0287	0
266	GPGPGSDIT	mev	GPGPGSDIT	GPGPGSDIT	0.0002	-99.9	0.0002	0
267	PGPGSDITV	mev	PGPGSDITV	PGPGSDITV	0.0022	-99.9	0.0022	0
268	GPGSDITVG	mev	GPGSDITVG	GPGSDITVG	0.0001	-99.9	0.0001	0
269	PGSDITVGQ	mev	PGSDITVGQ	PGSDITVGQ	0.0014	-99.9	0.0014	0
270	GSDITVGQY	mev	GSDITVGQY	GSDITVGQY	0.2021	-99.9	0.2021	0
271	SDITVGQYG	mev	SDITVGQYG	SDITVGQYG	0.0059	-99.9	0.0059	0
272	DITVGQYGG	mev	DITVGQYGG	DITVGQYGG	0	-99.9	0	0
273	ITVGQYGGN	mev	ITVGQYGGN	ITVGQYGGN	0	-99.9	0	0
274	TVGQYGGNN	mev	TVGQYGGNN	TVGQYGGNN	0	-99.9	0	0
275	VGQYGGNNA	mev	VGQYGGNNA	VGQYGGNNA	0.0185	-99.9	0.0185	0
276	GQYGGNNAA	mev	GQYGGNNAA	GQYGGNNAA	0.1112	-99.9	0.1112	0
277	QYGGNNAAL	mev	QYGGNNAAL	QYGGNNAAL	0.0262	-99.9	0.0262	0
278	YGGNNAALG	mev	YGGNNAALG	YGGNNAALG	0.0005	-99.9	0.0005	0
279	GGNNAALGP	mev	GGNNAALGP	GGNNAALGP	0.001	-99.9	0.001	0
280	GNNAALGPG	mev	GNNAALGPG	GNNAALGPG	0	-99.9	0	0
281	NNAALGPGP	mev	NNAALGPGP	NNAALGPGP	0.0043	-99.9	0.0043	0
282	NAALGPGPG	mev	NAALGPGPG	NAALGPGPG	0.0002	-99.9	0.0002	0
283	AALGPGPGW	mev	AALGPGPGW	AALGPGPGW	0.3046	-99.9	0.3046	0
284	ALGPGPGWG	mev	ALGPGPGWG	ALGPGPGWG	0.0002	-99.9	0.0002	0
285	LGPGPGWGG	mev	LGPGPGWGG	LGPGPGWGG	0.0044	-99.9	0.0044	0
286	GPGPGWGGG	mev	GPGPGWGGG	GPGPGWGGG	0	-99.9	0	0
287	PGPGWGGGG	mev	PGPGWGGGG	PGPGWGGGG	0	-99.9	0	0
288	GPGWGGGGN	mev	GPGWGGGGN	GPGWGGGGN	0	-99.9	0	0
289	PGWGGGGNH	mev	PGWGGGGNH	PGWGGGGNH	0.0008	-99.9	0.0008	0
290	GWGGGGNHN	mev	GWGGGGNHN	GWGGGGNHN	0	-99.9	0	0
291	WGGGGNHNG	mev	WGGGGNHNG	WGGGGNHNG	0.0002	-99.9	0.0002	0
292	GGGGNHNGG	mev	GGGGNHNGG	GGGGNHNGG	0	-99.9	0	0
293	GGGNHNGGG	mev	GGGNHNGGG	GGGNHNGGG	0	-99.9	0	0
294	GGNHNGGGN	mev	GGNHNGGGN	GGNHNGGGN	0	-99.9	0	0
295	GNHNGGGNS	mev	GNHNGGGNS	GNHNGGGNS	0.0002	-99.9	0.0002	0
296	NHNGGGNSS	mev	NHNGGGNSS	NHNGGGNSS	0.0024	-99.9	0.0024	0
297	HNGGGNSSG	mev	HNGGGNSSG	HNGGGNSSG	0.0002	-99.9	0.0002	0
298	NGGGNSSGG	mev	NGGGNSSGG	NGGGNSSGG	0	-99.9	0	0
299	GGGNSSGGP	mev	GGGNSSGGP	GGGNSSGGP	0.0001	-99.9	0.0001	0
300	GGNSSGGPG	mev	GGNSSGGPG	GGNSSGGPG	0	-99.9	0	0
301	GNSSGGPGP	mev	GNSSGGPGP	GNSSGGPGP	0.0018	-99.9	0.0018	0
302	NSSGGPGPG	mev	NSSGGPGPG	NSSGGPGPG	0.0004	-99.9	0.0004	0
303	SSGGPGPGQ	mev	SSGGPGPGQ	SSGGPGPGQ	0.0109	-99.9	0.0109	0
304	SGGPGPGQW	mev	SGGPGPGQW	SGGPGPGQW	0.186	-99.9	0.186	0
305	GGPGPGQWG	mev	GGPGPGQWG	GGPGPGQWG	0.0004	-99.9	0.0004	0
306	GPGPGQWGG	mev	GPGPGQWGG	GPGPGQWGG	0.0001	-99.9	0.0001	0
307	PGPGQWGGG	mev	PGPGQWGGG	PGPGQWGGG	0	-99.9	0	0
308	GPGQWGGGG	mev	GPGQWGGGG	GPGQWGGGG	0	-99.9	0	0
309	PGQWGGGGN	mev	PGQWGGGGN	PGQWGGGGN	0	-99.9	0	0
310	GQWGGGGNH	mev	GQWGGGGNH	GQWGGGGNH	0.0424	-99.9	0.0424	0
311	QWGGGGNHN	mev	QWGGGGNHN	QWGGGGNHN	0.0001	-99.9	0.0001	0
312	WGGGGNHNG	mev	WGGGGNHNG	WGGGGNHNG	0.0002	-99.9	0.0002	0
313	GGGGNHNGG	mev	GGGGNHNGG	GGGGNHNGG	0	-99.9	0	0
314	GGGNHNGGG	mev	GGGNHNGGG	GGGNHNGGG	0	-99.9	0	0
315	GGNHNGGGN	mev	GGNHNGGGN	GGNHNGGGN	0	-99.9	0	0
316	GNHNGGGNS	mev	GNHNGGGNS	GNHNGGGNS	0.0002	-99.9	0.0002	0
317	NHNGGGNSS	mev	NHNGGGNSS	NHNGGGNSS	0.0024	-99.9	0.0024	0
318	HNGGGNSSG	mev	HNGGGNSSG	HNGGGNSSG	0.0002	-99.9	0.0002	0
319	NGGGNSSGP	mev	NGGGNSSGP	NGGGNSSGP	0.0001	-99.9	0.0001	0
320	GGGNSSGPG	mev	GGGNSSGPG	GGGNSSGPG	0	-99.9	0	0
321	GGNSSGPGP	mev	GGNSSGPGP	GGNSSGPGP	0.0014	-99.9	0.0014	0
322	GNSSGPGPG	mev	GNSSGPGPG	GNSSGPGPG	0.0001	-99.9	0.0001	0
323	NSSGPGPGN	mev	NSSGPGPGN	NSSGPGPGN	0.0016	-99.9	0.0016	0
324	SSGPGPGNG	mev	SSGPGPGNG	SSGPGPGNG	0.002	-99.9	0.002	0
325	SGPGPGNGA	mev	SGPGPGNGA	SGPGPGNGA	0.0292	-99.9	0.0292	0
326	GPGPGNGAD	mev	GPGPGNGAD	GPGPGNGAD	0	-99.9	0	0
327	PGPGNGADV	mev	PGPGNGADV	PGPGNGADV	0.0002	-99.9	0.0002	0
328	GPGNGADVG	mev	GPGNGADVG	GPGNGADVG	0	-99.9	0	0
329	PGNGADVGQ	mev	PGNGADVGQ	PGNGADVGQ	0.0001	-99.9	0.0001	0
330	GNGADVGQG	mev	GNGADVGQG	GNGADVGQG	0.0001	-99.9	0.0001	0
331	NGADVGQGA	mev	NGADVGQGA	NGADVGQGA	0.0371	-99.9	0.0371	0
332	GADVGQGAD	mev	GADVGQGAD	GADVGQGAD	0.0003	-99.9	0.0003	0
333	ADVGQGADN	mev	ADVGQGADN	ADVGQGADN	0	-99.9	0	0
334	DVGQGADNS	mev	DVGQGADNS	DVGQGADNS	0	-99.9	0	0
335	VGQGADNST	mev	VGQGADNST	VGQGADNST	0.0062	-99.9	0.0062	0
336	GQGADNSTI	mev	GQGADNSTI	GQGADNSTI	0.0462	-99.9	0.0462	0
337	QGADNSTIE	mev	QGADNSTIE	QGADNSTIE	0.0019	-99.9	0.0019	0
338	GADNSTIEG	mev	GADNSTIEG	GADNSTIEG	0.0024	-99.9	0.0024	0
339	ADNSTIEGP	mev	ADNSTIEGP	ADNSTIEGP	0.002	-99.9	0.002	0
340	DNSTIEGPG	mev	DNSTIEGPG	DNSTIEGPG	0	-99.9	0	0
341	NSTIEGPGP	mev	NSTIEGPGP	NSTIEGPGP	0.0013	-99.9	0.0013	0
342	STIEGPGPG	mev	STIEGPGPG	STIEGPGPG	0.0082	-99.9	0.0082	0
343	TIEGPGPGG	mev	TIEGPGPGG	TIEGPGPGG	0.0019	-99.9	0.0019	0
344	IEGPGPGGA	mev	IEGPGPGGA	IEGPGPGGA	0.0039	-99.9	0.0039	0
345	EGPGPGGAD	mev	EGPGPGGAD	EGPGPGGAD	0	-99.9	0	0
346	GPGPGGADV	mev	GPGPGGADV	GPGPGGADV	0.0036	-99.9	0.0036	0
347	PGPGGADVG	mev	PGPGGADVG	PGPGGADVG	0	-99.9	0	0
348	GPGGADVGQ	mev	GPGGADVGQ	GPGGADVGQ	0.0002	-99.9	0.0002	0
349	PGGADVGQG	mev	PGGADVGQG	PGGADVGQG	0	-99.9	0	0
350	GGADVGQGA	mev	GGADVGQGA	GGADVGQGA	0.0308	-99.9	0.0308	0
351	GADVGQGAD	mev	GADVGQGAD	GADVGQGAD	0.0003	-99.9	0.0003	0
352	ADVGQGADN	mev	ADVGQGADN	ADVGQGADN	0	-99.9	0	0
353	DVGQGADNS	mev	DVGQGADNS	DVGQGADNS	0	-99.9	0	0
354	VGQGADNST	mev	VGQGADNST	VGQGADNST	0.0062	-99.9	0.0062	0
355	GQGADNSTI	mev	GQGADNSTI	GQGADNSTI	0.0462	-99.9	0.0462	0
356	QGADNSTIE	mev	QGADNSTIE	QGADNSTIE	0.0019	-99.9	0.0019	0
357	GADNSTIEL	mev	GADNSTIEL	GADNSTIEL	0.3655	-99.9	0.3655	0
358	ADNSTIELG	mev	ADNSTIELG	ADNSTIELG	0.0032	-99.9	0.0032	0
359	DNSTIELGP	mev	DNSTIELGP	DNSTIELGP	0.0039	-99.9	0.0039	0
360	NSTIELGPG	mev	NSTIELGPG	NSTIELGPG	0	-99.9	0	0
361	STIELGPGP	mev	STIELGPGP	STIELGPGP	0.0369	-99.9	0.0369	0
362	TIELGPGPG	mev	TIELGPGPG	TIELGPGPG	0	-99.9	0	0
363	IELGPGPGN	mev	IELGPGPGN	IELGPGPGN	0.0019	-99.9	0.0019	0
364	ELGPGPGNS	mev	ELGPGPGNS	ELGPGPGNS	0.0005	-99.9	0.0005	0
365	LGPGPGNSD	mev	LGPGPGNSD	LGPGPGNSD	0.0005	-99.9	0.0005	0
366	GPGPGNSDI	mev	GPGPGNSDI	GPGPGNSDI	0.0036	-99.9	0.0036	0
367	PGPGNSDIT	mev	PGPGNSDIT	PGPGNSDIT	0	-99.9	0	0
368	GPGNSDITV	mev	GPGNSDITV	GPGNSDITV	0.0072	-99.9	0.0072	0
369	PGNSDITVG	mev	PGNSDITVG	PGNSDITVG	0.0001	-99.9	0.0001	0
370	GNSDITVGQ	mev	GNSDITVGQ	GNSDITVGQ	0.0206	-99.9	0.0206	0
371	NSDITVGQY	mev	NSDITVGQY	NSDITVGQY	0.2779	-99.9	0.2779	0
372	SDITVGQYG	mev	SDITVGQYG	SDITVGQYG	0.0059	-99.9	0.0059	0
373	DITVGQYGG	mev	DITVGQYGG	DITVGQYGG	0	-99.9	0	0
374	ITVGQYGGN	mev	ITVGQYGGN	ITVGQYGGN	0	-99.9	0	0
375	TVGQYGGNN	mev	TVGQYGGNN	TVGQYGGNN	0	-99.9	0	0
376	VGQYGGNNA	mev	VGQYGGNNA	VGQYGGNNA	0.0185	-99.9	0.0185	0
377	GQYGGNNAA	mev	GQYGGNNAA	GQYGGNNAA	0.1112	-99.9	0.1112	0
378	QYGGNNAAG	mev	QYGGNNAAG	QYGGNNAAG	0.0002	-99.9	0.0002	0
379	YGGNNAAGP	mev	YGGNNAAGP	YGGNNAAGP	0.0007	-99.9	0.0007	0
380	GGNNAAGPG	mev	GGNNAAGPG	GGNNAAGPG	0	-99.9	0	0
381	GNNAAGPGP	mev	GNNAAGPGP	GNNAAGPGP	0.0024	-99.9	0.0024	0
382	NNAAGPGPG	mev	NNAAGPGPG	NNAAGPGPG	0	-99.9	0	0
383	NAAGPGPGP	mev	NAAGPGPGP	NAAGPGPGP	0.0091	-99.9	0.0091	0
384	AAGPGPGPD	mev	AAGPGPGPD	AAGPGPGPD	0.0004	-99.9	0.0004	0
385	AGPGPGPDS	mev	AGPGPGPDS	AGPGPGPDS	0.0011	-99.9	0.0011	0
386	GPGPGPDST	mev	GPGPGPDST	GPGPGPDST	0.0008	-99.9	0.0008	0
387	PGPGPDSTL	mev	PGPGPDSTL	PGPGPDSTL	0.0068	-99.9	0.0068	0
388	GPGPDSTLS	mev	GPGPDSTLS	GPGPDSTLS	0.0002	-99.9	0.0002	0
389	PGPDSTLSI	mev	PGPDSTLSI	PGPDSTLSI	0.0087	-99.9	0.0087	0
390	GPDSTLSIY	mev	GPDSTLSIY	GPDSTLSIY	0.1071	-99.9	0.1071	0
391	PDSTLSIYQ	mev	PDSTLSIYQ	PDSTLSIYQ	0.0003	-99.9	0.0003	0
392	DSTLSIYQY	mev	DSTLSIYQY	DSTLSIYQY	0.1837	-99.9	0.1837	0
393	STLSIYQYG	mev	STLSIYQYG	STLSIYQYG	0.0122	-99.9	0.0122	0
394	TLSIYQYGS	mev	TLSIYQYGS	TLSIYQYGS	0.0019	-99.9	0.0019	0
395	LSIYQYGSA	mev	LSIYQYGSA	LSIYQYGSA	0.0155	-99.9	0.0155	0
396	SIYQYGSAN	mev	SIYQYGSAN	SIYQYGSAN	0.0025	-99.9	0.0025	0
397	IYQYGSANA	mev	IYQYGSANA	IYQYGSANA	0.0101	-99.9	0.0101	0
398	YQYGSANAG	mev	YQYGSANAG	YQYGSANAG	0.0476	-99.9	0.0476	0
399	QYGSANAGP	mev	QYGSANAGP	QYGSANAGP	0.0004	-99.9	0.0004	0
400	YGSANAGPG	mev	YGSANAGPG	YGSANAGPG	0.0001	-99.9	0.0001	0
401	GSANAGPGP	mev	GSANAGPGP	GSANAGPGP	0.0025	-99.9	0.0025	0
402	SANAGPGPG	mev	SANAGPGPG	SANAGPGPG	0.0006	-99.9	0.0006	0
403	ANAGPGPGA	mev	ANAGPGPGA	ANAGPGPGA	0.0461	-99.9	0.0461	0
404	NAGPGPGAD	mev	NAGPGPGAD	NAGPGPGAD	0.0003	-99.9	0.0003	0
405	AGPGPGADV	mev	AGPGPGADV	AGPGPGADV	0.0299	-99.9	0.0299	0
406	GPGPGADVG	mev	GPGPGADVG	GPGPGADVG	0.0001	-99.9	0.0001	0
407	PGPGADVGQ	mev	PGPGADVGQ	PGPGADVGQ	0	-99.9	0	0
408	GPGADVGQG	mev	GPGADVGQG	GPGADVGQG	0.0001	-99.9	0.0001	0
409	PGADVGQGA	mev	PGADVGQGA	PGADVGQGA	0.0027	-99.9	0.0027	0
410	GADVGQGAD	mev	GADVGQGAD	GADVGQGAD	0.0003	-99.9	0.0003	0
411	ADVGQGADN	mev	ADVGQGADN	ADVGQGADN	0	-99.9	0	0
412	DVGQGADNS	mev	DVGQGADNS	DVGQGADNS	0	-99.9	0	0
413	VGQGADNST	mev	VGQGADNST	VGQGADNST	0.0062	-99.9	0.0062	0
414	GQGADNSTI	mev	GQGADNSTI	GQGADNSTI	0.0462	-99.9	0.0462	0
415	QGADNSTIE	mev	QGADNSTIE	QGADNSTIE	0.0019	-99.9	0.0019	0
416	GADNSTIEL	mev	GADNSTIEL	GADNSTIEL	0.3655	-99.9	0.3655	0
417	ADNSTIELT	mev	ADNSTIELT	ADNSTIELT	0.0105	-99.9	0.0105	0
418	DNSTIELTG	mev	DNSTIELTG	DNSTIELTG	0.0017	-99.9	0.0017	0
419	NSTIELTGP	mev	NSTIELTGP	NSTIELTGP	0.0026	-99.9	0.0026	0
420	STIELTGPG	mev	STIELTGPG	STIELTGPG	0.0015	-99.9	0.0015	0
421	TIELTGPGP	mev	TIELTGPGP	TIELTGPGP	0.0006	-99.9	0.0006	0
422	IELTGPGPG	mev	IELTGPGPG	IELTGPGPG	0.0003	-99.9	0.0003	0
423	ELTGPGPGV	mev	ELTGPGPGV	ELTGPGPGV	0.0335	-99.9	0.0335	0
424	LTGPGPGVV	mev	LTGPGPGVV	LTGPGPGVV	0.0486	-99.9	0.0486	0
425	TGPGPGVVP	mev	TGPGPGVVP	TGPGPGVVP	0.0132	-99.9	0.0132	0
426	GPGPGVVPQ	mev	GPGPGVVPQ	GPGPGVVPQ	0.002	-99.9	0.002	0
427	PGPGVVPQW	mev	PGPGVVPQW	PGPGVVPQW	0.0557	-99.9	0.0557	0
428	GPGVVPQWG	mev	GPGVVPQWG	GPGVVPQWG	0.0001	-99.9	0.0001	0
429	PGVVPQWGG	mev	PGVVPQWGG	PGVVPQWGG	0.0001	-99.9	0.0001	0
430	GVVPQWGGG	mev	GVVPQWGGG	GVVPQWGGG	0.0002	-99.9	0.0002	0
431	VVPQWGGGG	mev	VVPQWGGGG	VVPQWGGGG	0.0001	-99.9	0.0001	0
432	VPQWGGGGN	mev	VPQWGGGGN	VPQWGGGGN	0.0001	-99.9	0.0001	0
433	PQWGGGGNH	mev	PQWGGGGNH	PQWGGGGNH	0.0053	-99.9	0.0053	0
434	QWGGGGNHN	mev	QWGGGGNHN	QWGGGGNHN	0.0001	-99.9	0.0001	0
435	WGGGGNHNG	mev	WGGGGNHNG	WGGGGNHNG	0.0002	-99.9	0.0002	0
436	GGGGNHNGG	mev	GGGGNHNGG	GGGGNHNGG	0	-99.9	0	0
437	GGGNHNGGG	mev	GGGNHNGGG	GGGNHNGGG	0	-99.9	0	0
438	GGNHNGGGK	mev	GGNHNGGGK	GGNHNGGGK	0.0004	-99.9	0.0004	0
439	GNHNGGGKK	mev	GNHNGGGKK	GNHNGGGKK	0.0016	-99.9	0.0016	0
440	NHNGGGKKG	mev	NHNGGGKKG	NHNGGGKKG	0.0008	-99.9	0.0008	0
441	HNGGGKKGG	mev	HNGGGKKGG	HNGGGKKGG	0.0001	-99.9	0.0001	0
442	NGGGKKGGG	mev	NGGGKKGGG	NGGGKKGGG	0	-99.9	0	0
443	GGGKKGGGG	mev	GGGKKGGGG	GGGKKGGGG	0	-99.9	0	0
444	GGKKGGGGN	mev	GGKKGGGGN	GGKKGGGGN	0	-99.9	0	0
445	GKKGGGGNH	mev	GKKGGGGNH	GKKGGGGNH	0.0017	-99.9	0.0017	0
446	KKGGGGNHN	mev	KKGGGGNHN	KKGGGGNHN	0.0002	-99.9	0.0002	0
447	KGGGGNHNG	mev	KGGGGNHNG	KGGGGNHNG	0.0008	-99.9	0.0008	0
448	GGGGNHNGG	mev	GGGGNHNGG	GGGGNHNGG	0	-99.9	0	0
449	GGGNHNGGG	mev	GGGNHNGGG	GGGNHNGGG	0	-99.9	0	0
450	GGNHNGGGN	mev	GGNHNGGGN	GGNHNGGGN	0	-99.9	0	0
451	GNHNGGGNS	mev	GNHNGGGNS	GNHNGGGNS	0.0002	-99.9	0.0002	0
452	NHNGGGNSS	mev	NHNGGGNSS	NHNGGGNSS	0.0024	-99.9	0.0024	0
453	HNGGGNSSG	mev	HNGGGNSSG	HNGGGNSSG	0.0002	-99.9	0.0002	0
454	NGGGNSSGK	mev	NGGGNSSGK	NGGGNSSGK	0.0014	-99.9	0.0014	0
455	GGGNSSGKK	mev	GGGNSSGKK	GGGNSSGKK	0.0005	-99.9	0.0005	0
456	GGNSSGKKP	mev	GGNSSGKKP	GGNSSGKKP	0.0016	-99.9	0.0016	0
457	GNSSGKKPQ	mev	GNSSGKKPQ	GNSSGKKPQ	0.0007	-99.9	0.0007	0
458	NSSGKKPQW	mev	NSSGKKPQW	NSSGKKPQW	0.2253	-99.9	0.2253	0
459	SSGKKPQWG	mev	SSGKKPQWG	SSGKKPQWG	0.0083	-99.9	0.0083	0
460	SGKKPQWGG	mev	SGKKPQWGG	SGKKPQWGG	0.0075	-99.9	0.0075	0
461	GKKPQWGGG	mev	GKKPQWGGG	GKKPQWGGG	0.0001	-99.9	0.0001	0
462	KKPQWGGGG	mev	KKPQWGGGG	KKPQWGGGG	0.0002	-99.9	0.0002	0
463	KPQWGGGGN	mev	KPQWGGGGN	KPQWGGGGN	0.0001	-99.9	0.0001	0
464	PQWGGGGNH	mev	PQWGGGGNH	PQWGGGGNH	0.0053	-99.9	0.0053	0
465	QWGGGGNHN	mev	QWGGGGNHN	QWGGGGNHN	0.0001	-99.9	0.0001	0
466	WGGGGNHNG	mev	WGGGGNHNG	WGGGGNHNG	0.0002	-99.9	0.0002	0
467	GGGGNHNGG	mev	GGGGNHNGG	GGGGNHNGG	0	-99.9	0	0
468	GGGNHNGGG	mev	GGGNHNGGG	GGGNHNGGG	0	-99.9	0	0
469	GGNHNGGGN	mev	GGNHNGGGN	GGNHNGGGN	0	-99.9	0	0
470	GNHNGGGNS	mev	GNHNGGGNS	GNHNGGGNS	0.0002	-99.9	0.0002	0
471	NHNGGGNSS	mev	NHNGGGNSS	NHNGGGNSS	0.0024	-99.9	0.0024	0
472	HNGGGNSSK	mev	HNGGGNSSK	HNGGGNSSK	0.0067	-99.9	0.0067	0
473	NGGGNSSKK	mev	NGGGNSSKK	NGGGNSSKK	0.0025	-99.9	0.0025	0
474	GGGNSSKKH	mev	GGGNSSKKH	GGGNSSKKH	0.0099	-99.9	0.0099	0
475	GGNSSKKHN	mev	GGNSSKKHN	GGNSSKKHN	0.0003	-99.9	0.0003	0
476	GNSSKKHNG	mev	GNSSKKHNG	GNSSKKHNG	0.0017	-99.9	0.0017	0
477	NSSKKHNGG	mev	NSSKKHNGG	NSSKKHNGG	0.0067	-99.9	0.0067	0
478	SSKKHNGGG	mev	SSKKHNGGG	SSKKHNGGG	0.0015	-99.9	0.0015	0
479	SKKHNGGGN	mev	SKKHNGGGN	SKKHNGGGN	0	-99.9	0	0
480	KKHNGGGNS	mev	KKHNGGGNS	KKHNGGGNS	0.0003	-99.9	0.0003	0
481	KHNGGGNSS	mev	KHNGGGNSS	KHNGGGNSS	0.0059	-99.9	0.0059	0
482	HNGGGNSSG	mev	HNGGGNSSG	HNGGGNSSG	0.0002	-99.9	0.0002	0
483	NGGGNSSGP	mev	NGGGNSSGP	NGGGNSSGP	0.0001	-99.9	0.0001	0
484	GGGNSSGPD	mev	GGGNSSGPD	GGGNSSGPD	0	-99.9	0	0
485	GGNSSGPDS	mev	GGNSSGPDS	GGNSSGPDS	0.001	-99.9	0.001	0
486	GNSSGPDST	mev	GNSSGPDST	GNSSGPDST	0.0057	-99.9	0.0057	0
487	NSSGPDSTL	mev	NSSGPDSTL	NSSGPDSTL	0.2203	-99.9	0.2203	0
488	SSGPDSTLS	mev	SSGPDSTLS	SSGPDSTLS	0.0057	-99.9	0.0057	0
489	SGPDSTLSI	mev	SGPDSTLSI	SGPDSTLSI	0.2204	-99.9	0.2204	0
490	GPDSTLSIK	mev	GPDSTLSIK	GPDSTLSIK	0.0094	-99.9	0.0094	0
491	PDSTLSIKK	mev	PDSTLSIKK	PDSTLSIKK	0.0011	-99.9	0.0011	0
492	DSTLSIKKV	mev	DSTLSIKKV	DSTLSIKKV	0.0641	-99.9	0.0641	0
493	STLSIKKVV	mev	STLSIKKVV	STLSIKKVV	0.1499	-99.9	0.1499	0
494	TLSIKKVVP	mev	TLSIKKVVP	TLSIKKVVP	0.0083	-99.9	0.0083	0
495	LSIKKVVPQ	mev	LSIKKVVPQ	LSIKKVVPQ	0.0262	-99.9	0.0262	0
496	SIKKVVPQW	mev	SIKKVVPQW	SIKKVVPQW	0.284	-99.9	0.284	0
497	IKKVVPQWG	mev	IKKVVPQWG	IKKVVPQWG	0.0006	-99.9	0.0006	0
498	KKVVPQWGG	mev	KKVVPQWGG	KKVVPQWGG	0.0014	-99.9	0.0014	0
499	KVVPQWGGG	mev	KVVPQWGGG	KVVPQWGGG	0.0008	-99.9	0.0008	0
500	VVPQWGGGG	mev	VVPQWGGGG	VVPQWGGGG	0.0001	-99.9	0.0001	0
501	VPQWGGGGN	mev	VPQWGGGGN	VPQWGGGGN	0.0001	-99.9	0.0001	0
502	PQWGGGGNH	mev	PQWGGGGNH	PQWGGGGNH	0.0053	-99.9	0.0053	0
503	QWGGGGNHN	mev	QWGGGGNHN	QWGGGGNHN	0.0001	-99.9	0.0001	0
504	WGGGGNHNG	mev	WGGGGNHNG	WGGGGNHNG	0.0002	-99.9	0.0002	0
505	GGGGNHNGG	mev	GGGGNHNGG	GGGGNHNGG	0	-99.9	0	0
506	GGGNHNGGK	mev	GGGNHNGGK	GGGNHNGGK	0.0002	-99.9	0.0002	0
507	GGNHNGGKK	mev	GGNHNGGKK	GGNHNGGKK	0.0012	-99.9	0.0012	0
508	GNHNGGKKS	mev	GNHNGGKKS	GNHNGGKKS	0.0016	-99.9	0.0016	0
509	NHNGGKKSG	mev	NHNGGKKSG	NHNGGKKSG	0.0026	-99.9	0.0026	0
510	HNGGKKSGY	mev	HNGGKKSGY	HNGGKKSGY	0.0769	-99.9	0.0769	0
511	NGGKKSGYG	mev	NGGKKSGYG	NGGKKSGYG	0.0002	-99.9	0.0002	0
512	GGKKSGYGN	mev	GGKKSGYGN	GGKKSGYGN	0.0001	-99.9	0.0001	0
513	GKKSGYGNG	mev	GKKSGYGNG	GKKSGYGNG	0.0001	-99.9	0.0001	0
514	KKSGYGNGA	mev	KKSGYGNGA	KKSGYGNGA	0.0064	-99.9	0.0064	0
515	KSGYGNGAD	mev	KSGYGNGAD	KSGYGNGAD	0.0002	-99.9	0.0002	0
516	SGYGNGADV	mev	SGYGNGADV	SGYGNGADV	0.068	-99.9	0.068	0
517	GYGNGADVG	mev	GYGNGADVG	GYGNGADVG	0.0001	-99.9	0.0001	0
518	YGNGADVGQ	mev	YGNGADVGQ	YGNGADVGQ	0.0065	-99.9	0.0065	0
519	GNGADVGQG	mev	GNGADVGQG	GNGADVGQG	0.0001	-99.9	0.0001	0
520	NGADVGQGA	mev	NGADVGQGA	NGADVGQGA	0.0371	-99.9	0.0371	0
521	GADVGQGAD	mev	GADVGQGAD	GADVGQGAD	0.0003	-99.9	0.0003	0
522	ADVGQGADN	mev	ADVGQGADN	ADVGQGADN	0	-99.9	0	0
523	DVGQGADNS	mev	DVGQGADNS	DVGQGADNS	0	-99.9	0	0

## Sheet: Gaga-BF1_009-01-01
Supplementary Table S20 shows MHC epitopes predicted NETMHCpan 4.1 from chicken MHC alleles (Name of Allele is represented as sheet name)
Pos	Peptide	ID	core	icore	EL-score	EL_Rank	Ave	NB
0	MIKLKFGVF	mev	MIKLKFGVF	MIKLKFGVF	0.0747	-99.9	0.0747	0
1	IKLKFGVFF	mev	IKLKFGVFF	IKLKFGVFF	0.0436	-99.9	0.0436	0
2	KLKFGVFFT	mev	KLKFGVFFT	KLKFGVFFT	0.0007	-99.9	0.0007	0
3	LKFGVFFTV	mev	LKFGVFFTV	LKFGVFFTV	0.0342	-99.9	0.0342	0
4	KFGVFFTVL	mev	KFGVFFTVL	KFGVFFTVL	0.0119	-99.9	0.0119	0
5	FGVFFTVLL	mev	FGVFFTVLL	FGVFFTVLL	0.0391	-99.9	0.0391	0
6	GVFFTVLLS	mev	GVFFTVLLS	GVFFTVLLS	0.0002	-99.9	0.0002	0
7	VFFTVLLSS	mev	VFFTVLLSS	VFFTVLLSS	0.0004	-99.9	0.0004	0
8	FFTVLLSSA	mev	FFTVLLSSA	FFTVLLSSA	0.0007	-99.9	0.0007	0
9	FTVLLSSAY	mev	FTVLLSSAY	FTVLLSSAY	0.0271	-99.9	0.0271	0
10	TVLLSSAYA	mev	TVLLSSAYA	TVLLSSAYA	0.004	-99.9	0.004	0
11	VLLSSAYAH	mev	VLLSSAYAH	VLLSSAYAH	0.005	-99.9	0.005	0
12	LLSSAYAHG	mev	LLSSAYAHG	LLSSAYAHG	0.0001	-99.9	0.0001	0
13	LSSAYAHGT	mev	LSSAYAHGT	LSSAYAHGT	0.0023	-99.9	0.0023	0
14	SSAYAHGTP	mev	SSAYAHGTP	SSAYAHGTP	0.0077	-99.9	0.0077	0
15	SAYAHGTPQ	mev	SAYAHGTPQ	SAYAHGTPQ	0.0276	-99.9	0.0276	0
16	AYAHGTPQN	mev	AYAHGTPQN	AYAHGTPQN	0.0005	-99.9	0.0005	0
17	YAHGTPQNI	mev	YAHGTPQNI	YAHGTPQNI	0.3246	-99.9	0.3246	0
18	AHGTPQNIT	mev	AHGTPQNIT	AHGTPQNIT	0.0004	-99.9	0.0004	0
19	HGTPQNITD	mev	HGTPQNITD	HGTPQNITD	0.011	-99.9	0.011	0
20	GTPQNITDL	mev	GTPQNITDL	GTPQNITDL	0.0911	-99.9	0.0911	0
21	TPQNITDLC	mev	TPQNITDLC	TPQNITDLC	0.0115	-99.9	0.0115	0
22	PQNITDLCA	mev	PQNITDLCA	PQNITDLCA	0.0004	-99.9	0.0004	0
23	QNITDLCAE	mev	QNITDLCAE	QNITDLCAE	0.0003	-99.9	0.0003	0
24	NITDLCAEY	mev	NITDLCAEY	NITDLCAEY	0.0148	-99.9	0.0148	0
25	ITDLCAEYH	mev	ITDLCAEYH	ITDLCAEYH	0.0022	-99.9	0.0022	0
26	TDLCAEYHN	mev	TDLCAEYHN	TDLCAEYHN	0	-99.9	0	0
27	DLCAEYHNT	mev	DLCAEYHNT	DLCAEYHNT	0.0002	-99.9	0.0002	0
28	LCAEYHNTQ	mev	LCAEYHNTQ	LCAEYHNTQ	0.0011	-99.9	0.0011	0
29	CAEYHNTQI	mev	CAEYHNTQI	CAEYHNTQI	0.0404	-99.9	0.0404	0
30	AEYHNTQIY	mev	AEYHNTQIY	AEYHNTQIY	0.1107	-99.9	0.1107	0
31	EYHNTQIYT	mev	EYHNTQIYT	EYHNTQIYT	0.0008	-99.9	0.0008	0
32	YHNTQIYTL	mev	YHNTQIYTL	YHNTQIYTL	0.1856	-99.9	0.1856	0
33	HNTQIYTLN	mev	HNTQIYTLN	HNTQIYTLN	0.0002	-99.9	0.0002	0
34	NTQIYTLND	mev	NTQIYTLND	NTQIYTLND	0.0001	-99.9	0.0001	0
35	TQIYTLNDK	mev	TQIYTLNDK	TQIYTLNDK	0.0006	-99.9	0.0006	0
36	QIYTLNDKI	mev	QIYTLNDKI	QIYTLNDKI	0.0577	-99.9	0.0577	0
37	IYTLNDKIF	mev	IYTLNDKIF	IYTLNDKIF	0.0297	-99.9	0.0297	0
38	YTLNDKIFS	mev	YTLNDKIFS	YTLNDKIFS	0.0051	-99.9	0.0051	0
39	TLNDKIFSY	mev	TLNDKIFSY	TLNDKIFSY	0.2313	-99.9	0.2313	0
40	LNDKIFSYT	mev	LNDKIFSYT	LNDKIFSYT	0.0107	-99.9	0.0107	0
41	NDKIFSYTE	mev	NDKIFSYTE	NDKIFSYTE	0.0011	-99.9	0.0011	0
42	DKIFSYTES	mev	DKIFSYTES	DKIFSYTES	0.0003	-99.9	0.0003	0
43	KIFSYTESL	mev	KIFSYTESL	KIFSYTESL	0.2335	-99.9	0.2335	0
44	IFSYTESLA	mev	IFSYTESLA	IFSYTESLA	0.0003	-99.9	0.0003	0
45	FSYTESLAG	mev	FSYTESLAG	FSYTESLAG	0.0052	-99.9	0.0052	0
46	SYTESLAGK	mev	SYTESLAGK	SYTESLAGK	0.0021	-99.9	0.0021	0
47	YTESLAGKR	mev	YTESLAGKR	YTESLAGKR	0.0007	-99.9	0.0007	0
48	TESLAGKRE	mev	TESLAGKRE	TESLAGKRE	0.0003	-99.9	0.0003	0
49	ESLAGKREM	mev	ESLAGKREM	ESLAGKREM	0.0921	-99.9	0.0921	0
50	SLAGKREMA	mev	SLAGKREMA	SLAGKREMA	0.0107	-99.9	0.0107	0
51	LAGKREMAI	mev	LAGKREMAI	LAGKREMAI	0.1034	-99.9	0.1034	0
52	AGKREMAII	mev	AGKREMAII	AGKREMAII	0.0437	-99.9	0.0437	0
53	GKREMAIIT	mev	GKREMAIIT	GKREMAIIT	0.0007	-99.9	0.0007	0
54	KREMAIITF	mev	KREMAIITF	KREMAIITF	0.0878	-99.9	0.0878	0
55	REMAIITFK	mev	REMAIITFK	REMAIITFK	0.0071	-99.9	0.0071	0
56	EMAIITFKN	mev	EMAIITFKN	EMAIITFKN	0.0001	-99.9	0.0001	0
57	MAIITFKNG	mev	MAIITFKNG	MAIITFKNG	0.001	-99.9	0.001	0
58	AIITFKNGA	mev	AIITFKNGA	AIITFKNGA	0.0038	-99.9	0.0038	0
59	IITFKNGAI	mev	IITFKNGAI	IITFKNGAI	0.0055	-99.9	0.0055	0
60	ITFKNGAIF	mev	ITFKNGAIF	ITFKNGAIF	0.2663	-99.9	0.2663	0
61	TFKNGAIFQ	mev	TFKNGAIFQ	TFKNGAIFQ	0.0001	-99.9	0.0001	0
62	FKNGAIFQV	mev	FKNGAIFQV	FKNGAIFQV	0.0643	-99.9	0.0643	0
63	KNGAIFQVE	mev	KNGAIFQVE	KNGAIFQVE	0.0007	-99.9	0.0007	0
64	NGAIFQVEV	mev	NGAIFQVEV	NGAIFQVEV	0.0617	-99.9	0.0617	0
65	GAIFQVEVP	mev	GAIFQVEVP	GAIFQVEVP	0.0009	-99.9	0.0009	0
66	AIFQVEVPG	mev	AIFQVEVPG	AIFQVEVPG	0.0006	-99.9	0.0006	0
67	IFQVEVPGS	mev	IFQVEVPGS	IFQVEVPGS	0	-99.9	0	0
68	FQVEVPGSQ	mev	FQVEVPGSQ	FQVEVPGSQ	0.0034	-99.9	0.0034	0
69	QVEVPGSQH	mev	QVEVPGSQH	QVEVPGSQH	0.0038	-99.9	0.0038	0
70	VEVPGSQHI	mev	VEVPGSQHI	VEVPGSQHI	0.1004	-99.9	0.1004	0
71	EVPGSQHID	mev	EVPGSQHID	EVPGSQHID	0.0011	-99.9	0.0011	0
72	VPGSQHIDS	mev	VPGSQHIDS	VPGSQHIDS	0.0071	-99.9	0.0071	0
73	PGSQHIDSQ	mev	PGSQHIDSQ	PGSQHIDSQ	0.0004	-99.9	0.0004	0
74	GSQHIDSQK	mev	GSQHIDSQK	GSQHIDSQK	0.0033	-99.9	0.0033	0
75	SQHIDSQKK	mev	SQHIDSQKK	SQHIDSQKK	0.0166	-99.9	0.0166	0
76	QHIDSQKKA	mev	QHIDSQKKA	QHIDSQKKA	0.0096	-99.9	0.0096	0
77	HIDSQKKAI	mev	HIDSQKKAI	HIDSQKKAI	0.0598	-99.9	0.0598	0
78	IDSQKKAIE	mev	IDSQKKAIE	IDSQKKAIE	0.0035	-99.9	0.0035	0
79	DSQKKAIER	mev	DSQKKAIER	DSQKKAIER	0.0108	-99.9	0.0108	0
80	SQKKAIERM	mev	SQKKAIERM	SQKKAIERM	0.2582	-99.9	0.2582	0
81	QKKAIERMK	mev	QKKAIERMK	QKKAIERMK	0.0007	-99.9	0.0007	0
82	KKAIERMKD	mev	KKAIERMKD	KKAIERMKD	0.0001	-99.9	0.0001	0
83	KAIERMKDT	mev	KAIERMKDT	KAIERMKDT	0.0055	-99.9	0.0055	0
84	AIERMKDTL	mev	AIERMKDTL	AIERMKDTL	0.0568	-99.9	0.0568	0
85	IERMKDTLR	mev	IERMKDTLR	IERMKDTLR	0.002	-99.9	0.002	0
86	ERMKDTLRI	mev	ERMKDTLRI	ERMKDTLRI	0.0714	-99.9	0.0714	0
87	RMKDTLRIA	mev	RMKDTLRIA	RMKDTLRIA	0.0119	-99.9	0.0119	0
88	MKDTLRIAY	mev	MKDTLRIAY	MKDTLRIAY	0.063	-99.9	0.063	0
89	KDTLRIAYL	mev	KDTLRIAYL	KDTLRIAYL	0.0822	-99.9	0.0822	0
90	DTLRIAYLT	mev	DTLRIAYLT	DTLRIAYLT	0.0076	-99.9	0.0076	0
91	TLRIAYLTE	mev	TLRIAYLTE	TLRIAYLTE	0.0016	-99.9	0.0016	0
92	LRIAYLTEA	mev	LRIAYLTEA	LRIAYLTEA	0.0073	-99.9	0.0073	0
93	RIAYLTEAK	mev	RIAYLTEAK	RIAYLTEAK	0.0013	-99.9	0.0013	0
94	IAYLTEAKV	mev	IAYLTEAKV	IAYLTEAKV	0.1055	-99.9	0.1055	0
95	AYLTEAKVE	mev	AYLTEAKVE	AYLTEAKVE	0.0002	-99.9	0.0002	0
96	YLTEAKVEK	mev	YLTEAKVEK	YLTEAKVEK	0.0146	-99.9	0.0146	0
97	LTEAKVEKL	mev	LTEAKVEKL	LTEAKVEKL	0.168	-99.9	0.168	0
98	TEAKVEKLC	mev	TEAKVEKLC	TEAKVEKLC	0.0037	-99.9	0.0037	0
99	EAKVEKLCV	mev	EAKVEKLCV	EAKVEKLCV	0.0325	-99.9	0.0325	0
100	AKVEKLCVW	mev	AKVEKLCVW	AKVEKLCVW	0.1043	-99.9	0.1043	0
101	KVEKLCVWN	mev	KVEKLCVWN	KVEKLCVWN	0	-99.9	0	0
102	VEKLCVWNN	mev	VEKLCVWNN	VEKLCVWNN	0	-99.9	0	0
103	EKLCVWNNK	mev	EKLCVWNNK	EKLCVWNNK	0	-99.9	0	0
104	KLCVWNNKT	mev	KLCVWNNKT	KLCVWNNKT	0.0001	-99.9	0.0001	0
105	LCVWNNKTP	mev	LCVWNNKTP	LCVWNNKTP	0.0001	-99.9	0.0001	0
106	CVWNNKTPH	mev	CVWNNKTPH	CVWNNKTPH	0.0009	-99.9	0.0009	0
107	VWNNKTPHA	mev	VWNNKTPHA	VWNNKTPHA	0.0063	-99.9	0.0063	0
108	WNNKTPHAI	mev	WNNKTPHAI	WNNKTPHAI	0.1274	-99.9	0.1274	0
109	NNKTPHAIA	mev	NNKTPHAIA	NNKTPHAIA	0.0069	-99.9	0.0069	0
110	NKTPHAIAA	mev	NKTPHAIAA	NKTPHAIAA	0.0145	-99.9	0.0145	0
111	KTPHAIAAI	mev	KTPHAIAAI	KTPHAIAAI	0.1842	-99.9	0.1842	0
112	TPHAIAAIS	mev	TPHAIAAIS	TPHAIAAIS	0.0035	-99.9	0.0035	0
113	PHAIAAISM	mev	PHAIAAISM	PHAIAAISM	0.0153	-99.9	0.0153	0
114	HAIAAISMA	mev	HAIAAISMA	HAIAAISMA	0.0247	-99.9	0.0247	0
115	AIAAISMAN	mev	AIAAISMAN	AIAAISMAN	0.0002	-99.9	0.0002	0
116	IAAISMANE	mev	IAAISMANE	IAAISMANE	0.0004	-99.9	0.0004	0
117	AAISMANEA	mev	AAISMANEA	AAISMANEA	0.0112	-99.9	0.0112	0
118	AISMANEAA	mev	AISMANEAA	AISMANEAA	0.0014	-99.9	0.0014	0
119	ISMANEAAA	mev	ISMANEAAA	ISMANEAAA	0.0101	-99.9	0.0101	0
120	SMANEAAAK	mev	SMANEAAAK	SMANEAAAK	0.0037	-99.9	0.0037	0
121	MANEAAAKG	mev	MANEAAAKG	MANEAAAKG	0.0067	-99.9	0.0067	0
122	ANEAAAKGG	mev	ANEAAAKGG	ANEAAAKGG	0.0002	-99.9	0.0002	0
123	NEAAAKGGG	mev	NEAAAKGGG	NEAAAKGGG	0	-99.9	0	0
124	EAAAKGGGN	mev	EAAAKGGGN	EAAAKGGGN	0.0001	-99.9	0.0001	0
125	AAAKGGGNH	mev	AAAKGGGNH	AAAKGGGNH	0.0019	-99.9	0.0019	0
126	AAKGGGNHN	mev	AAKGGGNHN	AAKGGGNHN	0.0013	-99.9	0.0013	0
127	AKGGGNHNG	mev	AKGGGNHNG	AKGGGNHNG	0.0002	-99.9	0.0002	0
128	KGGGNHNGG	mev	KGGGNHNGG	KGGGNHNGG	0.0006	-99.9	0.0006	0
129	GGGNHNGGG	mev	GGGNHNGGG	GGGNHNGGG	0	-99.9	0	0
130	GGNHNGGGA	mev	GGNHNGGGA	GGNHNGGGA	0.0001	-99.9	0.0001	0
131	GNHNGGGAA	mev	GNHNGGGAA	GNHNGGGAA	0.0008	-99.9	0.0008	0
132	NHNGGGAAY	mev	NHNGGGAAY	NHNGGGAAY	0.0244	-99.9	0.0244	0
133	HNGGGAAYG	mev	HNGGGAAYG	HNGGGAAYG	0.0003	-99.9	0.0003	0
134	NGGGAAYGG	mev	NGGGAAYGG	NGGGAAYGG	0.0006	-99.9	0.0006	0
135	GGGAAYGGN	mev	GGGAAYGGN	GGGAAYGGN	0	-99.9	0	0
136	GGAAYGGNH	mev	GGAAYGGNH	GGAAYGGNH	0.0001	-99.9	0.0001	0
137	GAAYGGNHN	mev	GAAYGGNHN	GAAYGGNHN	0.0003	-99.9	0.0003	0
138	AAYGGNHNG	mev	AAYGGNHNG	AAYGGNHNG	0.0086	-99.9	0.0086	0
139	AYGGNHNGG	mev	AYGGNHNGG	AYGGNHNGG	0.0001	-99.9	0.0001	0
140	YGGNHNGGG	mev	YGGNHNGGG	YGGNHNGGG	0.0005	-99.9	0.0005	0
141	GGNHNGGGN	mev	GGNHNGGGN	GGNHNGGGN	0	-99.9	0	0
142	GNHNGGGNA	mev	GNHNGGGNA	GNHNGGGNA	0.0003	-99.9	0.0003	0
143	NHNGGGNAA	mev	NHNGGGNAA	NHNGGGNAA	0.0014	-99.9	0.0014	0
144	HNGGGNAAY	mev	HNGGGNAAY	HNGGGNAAY	0.0244	-99.9	0.0244	0
145	NGGGNAAYG	mev	NGGGNAAYG	NGGGNAAYG	0.0009	-99.9	0.0009	0
146	GGGNAAYGG	mev	GGGNAAYGG	GGGNAAYGG	0.0002	-99.9	0.0002	0
147	GGNAAYGGG	mev	GGNAAYGGG	GGNAAYGGG	0	-99.9	0	0
148	GNAAYGGGG	mev	GNAAYGGGG	GNAAYGGGG	0	-99.9	0	0
149	NAAYGGGGN	mev	NAAYGGGGN	NAAYGGGGN	0.0001	-99.9	0.0001	0
150	AAYGGGGNH	mev	AAYGGGGNH	AAYGGGGNH	0.0181	-99.9	0.0181	0
151	AYGGGGNHN	mev	AYGGGGNHN	AYGGGGNHN	0.0001	-99.9	0.0001	0
152	YGGGGNHNG	mev	YGGGGNHNG	YGGGGNHNG	0.0025	-99.9	0.0025	0
153	GGGGNHNGG	mev	GGGGNHNGG	GGGGNHNGG	0.0001	-99.9	0.0001	0
154	GGGNHNGGA	mev	GGGNHNGGA	GGGNHNGGA	0.0001	-99.9	0.0001	0
155	GGNHNGGAA	mev	GGNHNGGAA	GGNHNGGAA	0.0004	-99.9	0.0004	0
156	GNHNGGAAY	mev	GNHNGGAAY	GNHNGGAAY	0.0351	-99.9	0.0351	0
157	NHNGGAAYG	mev	NHNGGAAYG	NHNGGAAYG	0.0006	-99.9	0.0006	0
158	HNGGAAYGN	mev	HNGGAAYGN	HNGGAAYGN	0	-99.9	0	0
159	NGGAAYGNH	mev	NGGAAYGNH	NGGAAYGNH	0.0001	-99.9	0.0001	0
160	GGAAYGNHN	mev	GGAAYGNHN	GGAAYGNHN	0.0002	-99.9	0.0002	0
161	GAAYGNHNG	mev	GAAYGNHNG	GAAYGNHNG	0.0004	-99.9	0.0004	0
162	AAYGNHNGG	mev	AAYGNHNGG	AAYGNHNGG	0.0041	-99.9	0.0041	0
163	AYGNHNGGG	mev	AYGNHNGGG	AYGNHNGGG	0	-99.9	0	0
164	YGNHNGGGN	mev	YGNHNGGGN	YGNHNGGGN	0.0001	-99.9	0.0001	0
165	GNHNGGGNS	mev	GNHNGGGNS	GNHNGGGNS	0	-99.9	0	0
166	NHNGGGNSA	mev	NHNGGGNSA	NHNGGGNSA	0.0018	-99.9	0.0018	0
167	HNGGGNSAA	mev	HNGGGNSAA	HNGGGNSAA	0.0015	-99.9	0.0015	0
168	NGGGNSAAY	mev	NGGGNSAAY	NGGGNSAAY	0.0437	-99.9	0.0437	0
169	GGGNSAAYS	mev	GGGNSAAYS	GGGNSAAYS	0.0001	-99.9	0.0001	0
170	GGNSAAYSG	mev	GGNSAAYSG	GGNSAAYSG	0.001	-99.9	0.001	0
171	GNSAAYSGY	mev	GNSAAYSGY	GNSAAYSGY	0.0114	-99.9	0.0114	0
172	NSAAYSGYG	mev	NSAAYSGYG	NSAAYSGYG	0.0004	-99.9	0.0004	0
173	SAAYSGYGN	mev	SAAYSGYGN	SAAYSGYGN	0.0007	-99.9	0.0007	0
174	AAYSGYGNG	mev	AAYSGYGNG	AAYSGYGNG	0.0023	-99.9	0.0023	0
175	AYSGYGNGA	mev	AYSGYGNGA	AYSGYGNGA	0.0017	-99.9	0.0017	0
176	YSGYGNGAD	mev	YSGYGNGAD	YSGYGNGAD	0.0002	-99.9	0.0002	0
177	SGYGNGADV	mev	SGYGNGADV	SGYGNGADV	0.0304	-99.9	0.0304	0
178	GYGNGADVG	mev	GYGNGADVG	GYGNGADVG	0	-99.9	0	0
179	YGNGADVGP	mev	YGNGADVGP	YGNGADVGP	0.0023	-99.9	0.0023	0
180	GNGADVGPG	mev	GNGADVGPG	GNGADVGPG	0	-99.9	0	0
181	NGADVGPGP	mev	NGADVGPGP	NGADVGPGP	0.0025	-99.9	0.0025	0
182	GADVGPGPG	mev	GADVGPGPG	GADVGPGPG	0.0002	-99.9	0.0002	0
183	ADVGPGPGL	mev	ADVGPGPGL	ADVGPGPGL	0.0411	-99.9	0.0411	0
184	DVGPGPGLK	mev	DVGPGPGLK	DVGPGPGLK	0.0011	-99.9	0.0011	0
185	VGPGPGLKV	mev	VGPGPGLKV	VGPGPGLKV	0.1245	-99.9	0.1245	0
186	GPGPGLKVA	mev	GPGPGLKVA	GPGPGLKVA	0.0061	-99.9	0.0061	0
187	PGPGLKVAA	mev	PGPGLKVAA	PGPGLKVAA	0.0024	-99.9	0.0024	0
188	GPGLKVAAF	mev	GPGLKVAAF	GPGLKVAAF	0.0961	-99.9	0.0961	0
189	PGLKVAAFA	mev	PGLKVAAFA	PGLKVAAFA	0.0006	-99.9	0.0006	0
190	GLKVAAFAA	mev	GLKVAAFAA	GLKVAAFAA	0.0015	-99.9	0.0015	0
191	LKVAAFAAI	mev	LKVAAFAAI	LKVAAFAAI	0.0066	-99.9	0.0066	0
192	KVAAFAAIV	mev	KVAAFAAIV	KVAAFAAIV	0.0365	-99.9	0.0365	0
193	VAAFAAIVV	mev	VAAFAAIVV	VAAFAAIVV	0.0457	-99.9	0.0457	0
194	AAFAAIVVS	mev	AAFAAIVVS	AAFAAIVVS	0.0098	-99.9	0.0098	0
195	AFAAIVVSG	mev	AFAAIVVSG	AFAAIVVSG	0.0001	-99.9	0.0001	0
196	FAAIVVSGS	mev	FAAIVVSGS	FAAIVVSGS	0.0015	-99.9	0.0015	0
197	AAIVVSGSA	mev	AAIVVSGSA	AAIVVSGSA	0.0025	-99.9	0.0025	0
198	AIVVSGSAG	mev	AIVVSGSAG	AIVVSGSAG	0.0001	-99.9	0.0001	0
199	IVVSGSAGP	mev	IVVSGSAGP	IVVSGSAGP	0.0014	-99.9	0.0014	0
200	VVSGSAGPG	mev	VVSGSAGPG	VVSGSAGPG	0.0001	-99.9	0.0001	0
201	VSGSAGPGP	mev	VSGSAGPGP	VSGSAGPGP	0.0015	-99.9	0.0015	0
202	SGSAGPGPG	mev	SGSAGPGPG	SGSAGPGPG	0.0003	-99.9	0.0003	0
203	GSAGPGPGS	mev	GSAGPGPGS	GSAGPGPGS	0.0007	-99.9	0.0007	0
204	SAGPGPGSI	mev	SAGPGPGSI	SAGPGPGSI	0.1756	-99.9	0.1756	0
205	AGPGPGSIY	mev	AGPGPGSIY	AGPGPGSIY	0.1084	-99.9	0.1084	0
206	GPGPGSIYQ	mev	GPGPGSIYQ	GPGPGSIYQ	0.0075	-99.9	0.0075	0
207	PGPGSIYQY	mev	PGPGSIYQY	PGPGSIYQY	0.0551	-99.9	0.0551	0
208	GPGSIYQYG	mev	GPGSIYQYG	GPGSIYQYG	0.0008	-99.9	0.0008	0
209	PGSIYQYGS	mev	PGSIYQYGS	PGSIYQYGS	0	-99.9	0	0
210	GSIYQYGSA	mev	GSIYQYGSA	GSIYQYGSA	0.0008	-99.9	0.0008	0
211	SIYQYGSAN	mev	SIYQYGSAN	SIYQYGSAN	0.0007	-99.9	0.0007	0
212	IYQYGSANA	mev	IYQYGSANA	IYQYGSANA	0.0017	-99.9	0.0017	0
213	YQYGSANAA	mev	YQYGSANAA	YQYGSANAA	0.0228	-99.9	0.0228	0
214	QYGSANAAL	mev	QYGSANAAL	QYGSANAAL	0.0242	-99.9	0.0242	0
215	YGSANAALA	mev	YGSANAALA	YGSANAALA	0.0077	-99.9	0.0077	0
216	GSANAALAL	mev	GSANAALAL	GSANAALAL	0.0833	-99.9	0.0833	0
217	SANAALALQ	mev	SANAALALQ	SANAALALQ	0.0039	-99.9	0.0039	0
218	ANAALALQG	mev	ANAALALQG	ANAALALQG	0.0005	-99.9	0.0005	0
219	NAALALQGP	mev	NAALALQGP	NAALALQGP	0.0008	-99.9	0.0008	0
220	AALALQGPG	mev	AALALQGPG	AALALQGPG	0.0001	-99.9	0.0001	0
221	ALALQGPGP	mev	ALALQGPGP	ALALQGPGP	0.0003	-99.9	0.0003	0
222	LALQGPGPG	mev	LALQGPGPG	LALQGPGPG	0.0006	-99.9	0.0006	0
223	ALQGPGPGS	mev	ALQGPGPGS	ALQGPGPGS	0.0006	-99.9	0.0006	0
224	LQGPGPGST	mev	LQGPGPGST	LQGPGPGST	0.0023	-99.9	0.0023	0
225	QGPGPGSTL	mev	QGPGPGSTL	QGPGPGSTL	0.2122	-99.9	0.2122	0
226	GPGPGSTLS	mev	GPGPGSTLS	GPGPGSTLS	0.0013	-99.9	0.0013	0
227	PGPGSTLSI	mev	PGPGSTLSI	PGPGSTLSI	0.0413	-99.9	0.0413	0
228	GPGSTLSIY	mev	GPGSTLSIY	GPGSTLSIY	0.0369	-99.9	0.0369	0
229	PGSTLSIYQ	mev	PGSTLSIYQ	PGSTLSIYQ	0.0008	-99.9	0.0008	0
230	GSTLSIYQY	mev	GSTLSIYQY	GSTLSIYQY	0.0589	-99.9	0.0589	0
231	STLSIYQYG	mev	STLSIYQYG	STLSIYQYG	0.0059	-99.9	0.0059	0
232	TLSIYQYGS	mev	TLSIYQYGS	TLSIYQYGS	0.0001	-99.9	0.0001	0
233	LSIYQYGSA	mev	LSIYQYGSA	LSIYQYGSA	0.0017	-99.9	0.0017	0
234	SIYQYGSAN	mev	SIYQYGSAN	SIYQYGSAN	0.0007	-99.9	0.0007	0
235	IYQYGSANA	mev	IYQYGSANA	IYQYGSANA	0.0017	-99.9	0.0017	0
236	YQYGSANAA	mev	YQYGSANAA	YQYGSANAA	0.0228	-99.9	0.0228	0
237	QYGSANAAL	mev	QYGSANAAL	QYGSANAAL	0.0242	-99.9	0.0242	0
238	YGSANAALG	mev	YGSANAALG	YGSANAALG	0.0026	-99.9	0.0026	0
239	GSANAALGP	mev	GSANAALGP	GSANAALGP	0.0009	-99.9	0.0009	0
240	SANAALGPG	mev	SANAALGPG	SANAALGPG	0.0003	-99.9	0.0003	0
241	ANAALGPGP	mev	ANAALGPGP	ANAALGPGP	0.0008	-99.9	0.0008	0
242	NAALGPGPG	mev	NAALGPGPG	NAALGPGPG	0.0006	-99.9	0.0006	0
243	AALGPGPGD	mev	AALGPGPGD	AALGPGPGD	0.0004	-99.9	0.0004	0
244	ALGPGPGDS	mev	ALGPGPGDS	ALGPGPGDS	0.0002	-99.9	0.0002	0
245	LGPGPGDST	mev	LGPGPGDST	LGPGPGDST	0.0076	-99.9	0.0076	0
246	GPGPGDSTL	mev	GPGPGDSTL	GPGPGDSTL	0.0795	-99.9	0.0795	0
247	PGPGDSTLS	mev	PGPGDSTLS	PGPGDSTLS	0.0001	-99.9	0.0001	0
248	GPGDSTLSI	mev	GPGDSTLSI	GPGDSTLSI	0.0868	-99.9	0.0868	0
249	PGDSTLSIY	mev	PGDSTLSIY	PGDSTLSIY	0.0242	-99.9	0.0242	0
250	GDSTLSIYQ	mev	GDSTLSIYQ	GDSTLSIYQ	0.0002	-99.9	0.0002	0
251	DSTLSIYQY	mev	DSTLSIYQY	DSTLSIYQY	0.0863	-99.9	0.0863	0
252	STLSIYQYG	mev	STLSIYQYG	STLSIYQYG	0.0059	-99.9	0.0059	0
253	TLSIYQYGS	mev	TLSIYQYGS	TLSIYQYGS	0.0001	-99.9	0.0001	0
254	LSIYQYGSA	mev	LSIYQYGSA	LSIYQYGSA	0.0017	-99.9	0.0017	0
255	SIYQYGSAN	mev	SIYQYGSAN	SIYQYGSAN	0.0007	-99.9	0.0007	0
256	IYQYGSANA	mev	IYQYGSANA	IYQYGSANA	0.0017	-99.9	0.0017	0
257	YQYGSANAA	mev	YQYGSANAA	YQYGSANAA	0.0228	-99.9	0.0228	0
258	QYGSANAAG	mev	QYGSANAAG	QYGSANAAG	0.0001	-99.9	0.0001	0
259	YGSANAAGP	mev	YGSANAAGP	YGSANAAGP	0.0007	-99.9	0.0007	0
260	GSANAAGPG	mev	GSANAAGPG	GSANAAGPG	0.0001	-99.9	0.0001	0
261	SANAAGPGP	mev	SANAAGPGP	SANAAGPGP	0.0047	-99.9	0.0047	0
262	ANAAGPGPG	mev	ANAAGPGPG	ANAAGPGPG	0.0001	-99.9	0.0001	0
263	NAAGPGPGS	mev	NAAGPGPGS	NAAGPGPGS	0.0013	-99.9	0.0013	0
264	AAGPGPGSD	mev	AAGPGPGSD	AAGPGPGSD	0.0025	-99.9	0.0025	0
265	AGPGPGSDI	mev	AGPGPGSDI	AGPGPGSDI	0.0461	-99.9	0.0461	0
266	GPGPGSDIT	mev	GPGPGSDIT	GPGPGSDIT	0.0003	-99.9	0.0003	0
267	PGPGSDITV	mev	PGPGSDITV	PGPGSDITV	0.0058	-99.9	0.0058	0
268	GPGSDITVG	mev	GPGSDITVG	GPGSDITVG	0.0002	-99.9	0.0002	0
269	PGSDITVGQ	mev	PGSDITVGQ	PGSDITVGQ	0.0005	-99.9	0.0005	0
270	GSDITVGQY	mev	GSDITVGQY	GSDITVGQY	0.0509	-99.9	0.0509	0
271	SDITVGQYG	mev	SDITVGQYG	SDITVGQYG	0.0023	-99.9	0.0023	0
272	DITVGQYGG	mev	DITVGQYGG	DITVGQYGG	0	-99.9	0	0
273	ITVGQYGGN	mev	ITVGQYGGN	ITVGQYGGN	0	-99.9	0	0
274	TVGQYGGNN	mev	TVGQYGGNN	TVGQYGGNN	0	-99.9	0	0
275	VGQYGGNNA	mev	VGQYGGNNA	VGQYGGNNA	0.004	-99.9	0.004	0
276	GQYGGNNAA	mev	GQYGGNNAA	GQYGGNNAA	0.013	-99.9	0.013	0
277	QYGGNNAAL	mev	QYGGNNAAL	QYGGNNAAL	0.0283	-99.9	0.0283	0
278	YGGNNAALG	mev	YGGNNAALG	YGGNNAALG	0.0032	-99.9	0.0032	0
279	GGNNAALGP	mev	GGNNAALGP	GGNNAALGP	0.0004	-99.9	0.0004	0
280	GNNAALGPG	mev	GNNAALGPG	GNNAALGPG	0	-99.9	0	0
281	NNAALGPGP	mev	NNAALGPGP	NNAALGPGP	0.0004	-99.9	0.0004	0
282	NAALGPGPG	mev	NAALGPGPG	NAALGPGPG	0.0006	-99.9	0.0006	0
283	AALGPGPGW	mev	AALGPGPGW	AALGPGPGW	0.2143	-99.9	0.2143	0
284	ALGPGPGWG	mev	ALGPGPGWG	ALGPGPGWG	0	-99.9	0	0
285	LGPGPGWGG	mev	LGPGPGWGG	LGPGPGWGG	0.0028	-99.9	0.0028	0
286	GPGPGWGGG	mev	GPGPGWGGG	GPGPGWGGG	0.0004	-99.9	0.0004	0
287	PGPGWGGGG	mev	PGPGWGGGG	PGPGWGGGG	0	-99.9	0	0
288	GPGWGGGGN	mev	GPGWGGGGN	GPGWGGGGN	0	-99.9	0	0
289	PGWGGGGNH	mev	PGWGGGGNH	PGWGGGGNH	0	-99.9	0	0
290	GWGGGGNHN	mev	GWGGGGNHN	GWGGGGNHN	0	-99.9	0	0
291	WGGGGNHNG	mev	WGGGGNHNG	WGGGGNHNG	0.0012	-99.9	0.0012	0
292	GGGGNHNGG	mev	GGGGNHNGG	GGGGNHNGG	0.0001	-99.9	0.0001	0
293	GGGNHNGGG	mev	GGGNHNGGG	GGGNHNGGG	0	-99.9	0	0
294	GGNHNGGGN	mev	GGNHNGGGN	GGNHNGGGN	0	-99.9	0	0
295	GNHNGGGNS	mev	GNHNGGGNS	GNHNGGGNS	0	-99.9	0	0
296	NHNGGGNSS	mev	NHNGGGNSS	NHNGGGNSS	0.0003	-99.9	0.0003	0
297	HNGGGNSSG	mev	HNGGGNSSG	HNGGGNSSG	0.0002	-99.9	0.0002	0
298	NGGGNSSGG	mev	NGGGNSSGG	NGGGNSSGG	0.0002	-99.9	0.0002	0
299	GGGNSSGGP	mev	GGGNSSGGP	GGGNSSGGP	0.0001	-99.9	0.0001	0
300	GGNSSGGPG	mev	GGNSSGGPG	GGNSSGGPG	0.0001	-99.9	0.0001	0
301	GNSSGGPGP	mev	GNSSGGPGP	GNSSGGPGP	0.0012	-99.9	0.0012	0
302	NSSGGPGPG	mev	NSSGGPGPG	NSSGGPGPG	0.0004	-99.9	0.0004	0
303	SSGGPGPGQ	mev	SSGGPGPGQ	SSGGPGPGQ	0.0028	-99.9	0.0028	0
304	SGGPGPGQW	mev	SGGPGPGQW	SGGPGPGQW	0.1897	-99.9	0.1897	0
305	GGPGPGQWG	mev	GGPGPGQWG	GGPGPGQWG	0.0042	-99.9	0.0042	0
306	GPGPGQWGG	mev	GPGPGQWGG	GPGPGQWGG	0.0005	-99.9	0.0005	0
307	PGPGQWGGG	mev	PGPGQWGGG	PGPGQWGGG	0	-99.9	0	0
308	GPGQWGGGG	mev	GPGQWGGGG	GPGQWGGGG	0	-99.9	0	0
309	PGQWGGGGN	mev	PGQWGGGGN	PGQWGGGGN	0	-99.9	0	0
310	GQWGGGGNH	mev	GQWGGGGNH	GQWGGGGNH	0.0015	-99.9	0.0015	0
311	QWGGGGNHN	mev	QWGGGGNHN	QWGGGGNHN	0	-99.9	0	0
312	WGGGGNHNG	mev	WGGGGNHNG	WGGGGNHNG	0.0012	-99.9	0.0012	0
313	GGGGNHNGG	mev	GGGGNHNGG	GGGGNHNGG	0.0001	-99.9	0.0001	0
314	GGGNHNGGG	mev	GGGNHNGGG	GGGNHNGGG	0	-99.9	0	0
315	GGNHNGGGN	mev	GGNHNGGGN	GGNHNGGGN	0	-99.9	0	0
316	GNHNGGGNS	mev	GNHNGGGNS	GNHNGGGNS	0	-99.9	0	0
317	NHNGGGNSS	mev	NHNGGGNSS	NHNGGGNSS	0.0003	-99.9	0.0003	0
318	HNGGGNSSG	mev	HNGGGNSSG	HNGGGNSSG	0.0002	-99.9	0.0002	0
319	NGGGNSSGP	mev	NGGGNSSGP	NGGGNSSGP	0.0002	-99.9	0.0002	0
320	GGGNSSGPG	mev	GGGNSSGPG	GGGNSSGPG	0	-99.9	0	0
321	GGNSSGPGP	mev	GGNSSGPGP	GGNSSGPGP	0.0011	-99.9	0.0011	0
322	GNSSGPGPG	mev	GNSSGPGPG	GNSSGPGPG	0	-99.9	0	0
323	NSSGPGPGN	mev	NSSGPGPGN	NSSGPGPGN	0.0003	-99.9	0.0003	0
324	SSGPGPGNG	mev	SSGPGPGNG	SSGPGPGNG	0.0028	-99.9	0.0028	0
325	SGPGPGNGA	mev	SGPGPGNGA	SGPGPGNGA	0.0139	-99.9	0.0139	0
326	GPGPGNGAD	mev	GPGPGNGAD	GPGPGNGAD	0	-99.9	0	0
327	PGPGNGADV	mev	PGPGNGADV	PGPGNGADV	0.0009	-99.9	0.0009	0
328	GPGNGADVG	mev	GPGNGADVG	GPGNGADVG	0	-99.9	0	0
329	PGNGADVGQ	mev	PGNGADVGQ	PGNGADVGQ	0	-99.9	0	0
330	GNGADVGQG	mev	GNGADVGQG	GNGADVGQG	0	-99.9	0	0
331	NGADVGQGA	mev	NGADVGQGA	NGADVGQGA	0.0126	-99.9	0.0126	0
332	GADVGQGAD	mev	GADVGQGAD	GADVGQGAD	0.0001	-99.9	0.0001	0
333	ADVGQGADN	mev	ADVGQGADN	ADVGQGADN	0	-99.9	0	0
334	DVGQGADNS	mev	DVGQGADNS	DVGQGADNS	0	-99.9	0	0
335	VGQGADNST	mev	VGQGADNST	VGQGADNST	0.0008	-99.9	0.0008	0
336	GQGADNSTI	mev	GQGADNSTI	GQGADNSTI	0.0216	-99.9	0.0216	0
337	QGADNSTIE	mev	QGADNSTIE	QGADNSTIE	0.0047	-99.9	0.0047	0
338	GADNSTIEG	mev	GADNSTIEG	GADNSTIEG	0.0019	-99.9	0.0019	0
339	ADNSTIEGP	mev	ADNSTIEGP	ADNSTIEGP	0.0006	-99.9	0.0006	0
340	DNSTIEGPG	mev	DNSTIEGPG	DNSTIEGPG	0	-99.9	0	0
341	NSTIEGPGP	mev	NSTIEGPGP	NSTIEGPGP	0.0003	-99.9	0.0003	0
342	STIEGPGPG	mev	STIEGPGPG	STIEGPGPG	0.0028	-99.9	0.0028	0
343	TIEGPGPGG	mev	TIEGPGPGG	TIEGPGPGG	0.0001	-99.9	0.0001	0
344	IEGPGPGGA	mev	IEGPGPGGA	IEGPGPGGA	0.001	-99.9	0.001	0
345	EGPGPGGAD	mev	EGPGPGGAD	EGPGPGGAD	0.0013	-99.9	0.0013	0
346	GPGPGGADV	mev	GPGPGGADV	GPGPGGADV	0.0046	-99.9	0.0046	0
347	PGPGGADVG	mev	PGPGGADVG	PGPGGADVG	0.0001	-99.9	0.0001	0
348	GPGGADVGQ	mev	GPGGADVGQ	GPGGADVGQ	0.0001	-99.9	0.0001	0
349	PGGADVGQG	mev	PGGADVGQG	PGGADVGQG	0	-99.9	0	0
350	GGADVGQGA	mev	GGADVGQGA	GGADVGQGA	0.0042	-99.9	0.0042	0
351	GADVGQGAD	mev	GADVGQGAD	GADVGQGAD	0.0001	-99.9	0.0001	0
352	ADVGQGADN	mev	ADVGQGADN	ADVGQGADN	0	-99.9	0	0
353	DVGQGADNS	mev	DVGQGADNS	DVGQGADNS	0	-99.9	0	0
354	VGQGADNST	mev	VGQGADNST	VGQGADNST	0.0008	-99.9	0.0008	0
355	GQGADNSTI	mev	GQGADNSTI	GQGADNSTI	0.0216	-99.9	0.0216	0
356	QGADNSTIE	mev	QGADNSTIE	QGADNSTIE	0.0047	-99.9	0.0047	0
357	GADNSTIEL	mev	GADNSTIEL	GADNSTIEL	0.1403	-99.9	0.1403	0
358	ADNSTIELG	mev	ADNSTIELG	ADNSTIELG	0.0004	-99.9	0.0004	0
359	DNSTIELGP	mev	DNSTIELGP	DNSTIELGP	0.0005	-99.9	0.0005	0
360	NSTIELGPG	mev	NSTIELGPG	NSTIELGPG	0.0001	-99.9	0.0001	0
361	STIELGPGP	mev	STIELGPGP	STIELGPGP	0.0074	-99.9	0.0074	0
362	TIELGPGPG	mev	TIELGPGPG	TIELGPGPG	0.0002	-99.9	0.0002	0
363	IELGPGPGN	mev	IELGPGPGN	IELGPGPGN	0.0001	-99.9	0.0001	0
364	ELGPGPGNS	mev	ELGPGPGNS	ELGPGPGNS	0.0001	-99.9	0.0001	0
365	LGPGPGNSD	mev	LGPGPGNSD	LGPGPGNSD	0.0037	-99.9	0.0037	0
366	GPGPGNSDI	mev	GPGPGNSDI	GPGPGNSDI	0.0224	-99.9	0.0224	0
367	PGPGNSDIT	mev	PGPGNSDIT	PGPGNSDIT	0.0001	-99.9	0.0001	0
368	GPGNSDITV	mev	GPGNSDITV	GPGNSDITV	0.0196	-99.9	0.0196	0
369	PGNSDITVG	mev	PGNSDITVG	PGNSDITVG	0.0001	-99.9	0.0001	0
370	GNSDITVGQ	mev	GNSDITVGQ	GNSDITVGQ	0.001	-99.9	0.001	0
371	NSDITVGQY	mev	NSDITVGQY	NSDITVGQY	0.0857	-99.9	0.0857	0
372	SDITVGQYG	mev	SDITVGQYG	SDITVGQYG	0.0023	-99.9	0.0023	0
373	DITVGQYGG	mev	DITVGQYGG	DITVGQYGG	0	-99.9	0	0
374	ITVGQYGGN	mev	ITVGQYGGN	ITVGQYGGN	0	-99.9	0	0
375	TVGQYGGNN	mev	TVGQYGGNN	TVGQYGGNN	0	-99.9	0	0
376	VGQYGGNNA	mev	VGQYGGNNA	VGQYGGNNA	0.004	-99.9	0.004	0
377	GQYGGNNAA	mev	GQYGGNNAA	GQYGGNNAA	0.013	-99.9	0.013	0
378	QYGGNNAAG	mev	QYGGNNAAG	QYGGNNAAG	0.0001	-99.9	0.0001	0
379	YGGNNAAGP	mev	YGGNNAAGP	YGGNNAAGP	0.0007	-99.9	0.0007	0
380	GGNNAAGPG	mev	GGNNAAGPG	GGNNAAGPG	0	-99.9	0	0
381	GNNAAGPGP	mev	GNNAAGPGP	GNNAAGPGP	0.0003	-99.9	0.0003	0
382	NNAAGPGPG	mev	NNAAGPGPG	NNAAGPGPG	0.0001	-99.9	0.0001	0
383	NAAGPGPGP	mev	NAAGPGPGP	NAAGPGPGP	0.0031	-99.9	0.0031	0
384	AAGPGPGPD	mev	AAGPGPGPD	AAGPGPGPD	0.0008	-99.9	0.0008	0
385	AGPGPGPDS	mev	AGPGPGPDS	AGPGPGPDS	0.0061	-99.9	0.0061	0
386	GPGPGPDST	mev	GPGPGPDST	GPGPGPDST	0.0032	-99.9	0.0032	0
387	PGPGPDSTL	mev	PGPGPDSTL	PGPGPDSTL	0.0327	-99.9	0.0327	0
388	GPGPDSTLS	mev	GPGPDSTLS	GPGPDSTLS	0.0005	-99.9	0.0005	0
389	PGPDSTLSI	mev	PGPDSTLSI	PGPDSTLSI	0.0599	-99.9	0.0599	0
390	GPDSTLSIY	mev	GPDSTLSIY	GPDSTLSIY	0.0693	-99.9	0.0693	0
391	PDSTLSIYQ	mev	PDSTLSIYQ	PDSTLSIYQ	0	-99.9	0	0
392	DSTLSIYQY	mev	DSTLSIYQY	DSTLSIYQY	0.0863	-99.9	0.0863	0
393	STLSIYQYG	mev	STLSIYQYG	STLSIYQYG	0.0059	-99.9	0.0059	0
394	TLSIYQYGS	mev	TLSIYQYGS	TLSIYQYGS	0.0001	-99.9	0.0001	0
395	LSIYQYGSA	mev	LSIYQYGSA	LSIYQYGSA	0.0017	-99.9	0.0017	0
396	SIYQYGSAN	mev	SIYQYGSAN	SIYQYGSAN	0.0007	-99.9	0.0007	0
397	IYQYGSANA	mev	IYQYGSANA	IYQYGSANA	0.0017	-99.9	0.0017	0
398	YQYGSANAG	mev	YQYGSANAG	YQYGSANAG	0.0045	-99.9	0.0045	0
399	QYGSANAGP	mev	QYGSANAGP	QYGSANAGP	0.0002	-99.9	0.0002	0
400	YGSANAGPG	mev	YGSANAGPG	YGSANAGPG	0.0004	-99.9	0.0004	0
401	GSANAGPGP	mev	GSANAGPGP	GSANAGPGP	0.0008	-99.9	0.0008	0
402	SANAGPGPG	mev	SANAGPGPG	SANAGPGPG	0.0023	-99.9	0.0023	0
403	ANAGPGPGA	mev	ANAGPGPGA	ANAGPGPGA	0.0044	-99.9	0.0044	0
404	NAGPGPGAD	mev	NAGPGPGAD	NAGPGPGAD	0.0037	-99.9	0.0037	0
405	AGPGPGADV	mev	AGPGPGADV	AGPGPGADV	0.0321	-99.9	0.0321	0
406	GPGPGADVG	mev	GPGPGADVG	GPGPGADVG	0.0002	-99.9	0.0002	0
407	PGPGADVGQ	mev	PGPGADVGQ	PGPGADVGQ	0	-99.9	0	0
408	GPGADVGQG	mev	GPGADVGQG	GPGADVGQG	0	-99.9	0	0
409	PGADVGQGA	mev	PGADVGQGA	PGADVGQGA	0.0009	-99.9	0.0009	0
410	GADVGQGAD	mev	GADVGQGAD	GADVGQGAD	0.0001	-99.9	0.0001	0
411	ADVGQGADN	mev	ADVGQGADN	ADVGQGADN	0	-99.9	0	0
412	DVGQGADNS	mev	DVGQGADNS	DVGQGADNS	0	-99.9	0	0
413	VGQGADNST	mev	VGQGADNST	VGQGADNST	0.0008	-99.9	0.0008	0
414	GQGADNSTI	mev	GQGADNSTI	GQGADNSTI	0.0216	-99.9	0.0216	0
415	QGADNSTIE	mev	QGADNSTIE	QGADNSTIE	0.0047	-99.9	0.0047	0
416	GADNSTIEL	mev	GADNSTIEL	GADNSTIEL	0.1403	-99.9	0.1403	0
417	ADNSTIELT	mev	ADNSTIELT	ADNSTIELT	0.0012	-99.9	0.0012	0
418	DNSTIELTG	mev	DNSTIELTG	DNSTIELTG	0.0016	-99.9	0.0016	0
419	NSTIELTGP	mev	NSTIELTGP	NSTIELTGP	0.0003	-99.9	0.0003	0
420	STIELTGPG	mev	STIELTGPG	STIELTGPG	0.0007	-99.9	0.0007	0
421	TIELTGPGP	mev	TIELTGPGP	TIELTGPGP	0.0002	-99.9	0.0002	0
422	IELTGPGPG	mev	IELTGPGPG	IELTGPGPG	0.0001	-99.9	0.0001	0
423	ELTGPGPGV	mev	ELTGPGPGV	ELTGPGPGV	0.0165	-99.9	0.0165	0
424	LTGPGPGVV	mev	LTGPGPGVV	LTGPGPGVV	0.06	-99.9	0.06	0
425	TGPGPGVVP	mev	TGPGPGVVP	TGPGPGVVP	0.0184	-99.9	0.0184	0
426	GPGPGVVPQ	mev	GPGPGVVPQ	GPGPGVVPQ	0.0041	-99.9	0.0041	0
427	PGPGVVPQW	mev	PGPGVVPQW	PGPGVVPQW	0.1468	-99.9	0.1468	0
428	GPGVVPQWG	mev	GPGVVPQWG	GPGVVPQWG	0.0002	-99.9	0.0002	0
429	PGVVPQWGG	mev	PGVVPQWGG	PGVVPQWGG	0	-99.9	0	0
430	GVVPQWGGG	mev	GVVPQWGGG	GVVPQWGGG	0	-99.9	0	0
431	VVPQWGGGG	mev	VVPQWGGGG	VVPQWGGGG	0.0002	-99.9	0.0002	0
432	VPQWGGGGN	mev	VPQWGGGGN	VPQWGGGGN	0.0008	-99.9	0.0008	0
433	PQWGGGGNH	mev	PQWGGGGNH	PQWGGGGNH	0.0001	-99.9	0.0001	0
434	QWGGGGNHN	mev	QWGGGGNHN	QWGGGGNHN	0	-99.9	0	0
435	WGGGGNHNG	mev	WGGGGNHNG	WGGGGNHNG	0.0012	-99.9	0.0012	0
436	GGGGNHNGG	mev	GGGGNHNGG	GGGGNHNGG	0.0001	-99.9	0.0001	0
437	GGGNHNGGG	mev	GGGNHNGGG	GGGNHNGGG	0	-99.9	0	0
438	GGNHNGGGK	mev	GGNHNGGGK	GGNHNGGGK	0.0002	-99.9	0.0002	0
439	GNHNGGGKK	mev	GNHNGGGKK	GNHNGGGKK	0.0003	-99.9	0.0003	0
440	NHNGGGKKG	mev	NHNGGGKKG	NHNGGGKKG	0.0008	-99.9	0.0008	0
441	HNGGGKKGG	mev	HNGGGKKGG	HNGGGKKGG	0.0001	-99.9	0.0001	0
442	NGGGKKGGG	mev	NGGGKKGGG	NGGGKKGGG	0	-99.9	0	0
443	GGGKKGGGG	mev	GGGKKGGGG	GGGKKGGGG	0.0001	-99.9	0.0001	0
444	GGKKGGGGN	mev	GGKKGGGGN	GGKKGGGGN	0	-99.9	0	0
445	GKKGGGGNH	mev	GKKGGGGNH	GKKGGGGNH	0.0004	-99.9	0.0004	0
446	KKGGGGNHN	mev	KKGGGGNHN	KKGGGGNHN	0.0001	-99.9	0.0001	0
447	KGGGGNHNG	mev	KGGGGNHNG	KGGGGNHNG	0.0023	-99.9	0.0023	0
448	GGGGNHNGG	mev	GGGGNHNGG	GGGGNHNGG	0.0001	-99.9	0.0001	0
449	GGGNHNGGG	mev	GGGNHNGGG	GGGNHNGGG	0	-99.9	0	0
450	GGNHNGGGN	mev	GGNHNGGGN	GGNHNGGGN	0	-99.9	0	0
451	GNHNGGGNS	mev	GNHNGGGNS	GNHNGGGNS	0	-99.9	0	0
452	NHNGGGNSS	mev	NHNGGGNSS	NHNGGGNSS	0.0003	-99.9	0.0003	0
453	HNGGGNSSG	mev	HNGGGNSSG	HNGGGNSSG	0.0002	-99.9	0.0002	0
454	NGGGNSSGK	mev	NGGGNSSGK	NGGGNSSGK	0.0018	-99.9	0.0018	0
455	GGGNSSGKK	mev	GGGNSSGKK	GGGNSSGKK	0.0004	-99.9	0.0004	0
456	GGNSSGKKP	mev	GGNSSGKKP	GGNSSGKKP	0.0024	-99.9	0.0024	0
457	GNSSGKKPQ	mev	GNSSGKKPQ	GNSSGKKPQ	0.0002	-99.9	0.0002	0
458	NSSGKKPQW	mev	NSSGKKPQW	NSSGKKPQW	0.2355	-99.9	0.2355	0
459	SSGKKPQWG	mev	SSGKKPQWG	SSGKKPQWG	0.0073	-99.9	0.0073	0
460	SGKKPQWGG	mev	SGKKPQWGG	SGKKPQWGG	0.0027	-99.9	0.0027	0
461	GKKPQWGGG	mev	GKKPQWGGG	GKKPQWGGG	0	-99.9	0	0
462	KKPQWGGGG	mev	KKPQWGGGG	KKPQWGGGG	0.0001	-99.9	0.0001	0
463	KPQWGGGGN	mev	KPQWGGGGN	KPQWGGGGN	0.0008	-99.9	0.0008	0
464	PQWGGGGNH	mev	PQWGGGGNH	PQWGGGGNH	0.0001	-99.9	0.0001	0
465	QWGGGGNHN	mev	QWGGGGNHN	QWGGGGNHN	0	-99.9	0	0
466	WGGGGNHNG	mev	WGGGGNHNG	WGGGGNHNG	0.0012	-99.9	0.0012	0
467	GGGGNHNGG	mev	GGGGNHNGG	GGGGNHNGG	0.0001	-99.9	0.0001	0
468	GGGNHNGGG	mev	GGGNHNGGG	GGGNHNGGG	0	-99.9	0	0
469	GGNHNGGGN	mev	GGNHNGGGN	GGNHNGGGN	0	-99.9	0	0
470	GNHNGGGNS	mev	GNHNGGGNS	GNHNGGGNS	0	-99.9	0	0
471	NHNGGGNSS	mev	NHNGGGNSS	NHNGGGNSS	0.0003	-99.9	0.0003	0
472	HNGGGNSSK	mev	HNGGGNSSK	HNGGGNSSK	0.001	-99.9	0.001	0
473	NGGGNSSKK	mev	NGGGNSSKK	NGGGNSSKK	0.009	-99.9	0.009	0
474	GGGNSSKKH	mev	GGGNSSKKH	GGGNSSKKH	0.0008	-99.9	0.0008	0
475	GGNSSKKHN	mev	GGNSSKKHN	GGNSSKKHN	0.0003	-99.9	0.0003	0
476	GNSSKKHNG	mev	GNSSKKHNG	GNSSKKHNG	0.0005	-99.9	0.0005	0
477	NSSKKHNGG	mev	NSSKKHNGG	NSSKKHNGG	0.0018	-99.9	0.0018	0
478	SSKKHNGGG	mev	SSKKHNGGG	SSKKHNGGG	0.0016	-99.9	0.0016	0
479	SKKHNGGGN	mev	SKKHNGGGN	SKKHNGGGN	0.0001	-99.9	0.0001	0
480	KKHNGGGNS	mev	KKHNGGGNS	KKHNGGGNS	0.0033	-99.9	0.0033	0
481	KHNGGGNSS	mev	KHNGGGNSS	KHNGGGNSS	0.0009	-99.9	0.0009	0
482	HNGGGNSSG	mev	HNGGGNSSG	HNGGGNSSG	0.0002	-99.9	0.0002	0
483	NGGGNSSGP	mev	NGGGNSSGP	NGGGNSSGP	0.0002	-99.9	0.0002	0
484	GGGNSSGPD	mev	GGGNSSGPD	GGGNSSGPD	0	-99.9	0	0
485	GGNSSGPDS	mev	GGNSSGPDS	GGNSSGPDS	0.0003	-99.9	0.0003	0
486	GNSSGPDST	mev	GNSSGPDST	GNSSGPDST	0.0003	-99.9	0.0003	0
487	NSSGPDSTL	mev	NSSGPDSTL	NSSGPDSTL	0.1855	-99.9	0.1855	0
488	SSGPDSTLS	mev	SSGPDSTLS	SSGPDSTLS	0.0079	-99.9	0.0079	0
489	SGPDSTLSI	mev	SGPDSTLSI	SGPDSTLSI	0.2185	-99.9	0.2185	0
490	GPDSTLSIK	mev	GPDSTLSIK	GPDSTLSIK	0.0061	-99.9	0.0061	0
491	PDSTLSIKK	mev	PDSTLSIKK	PDSTLSIKK	0.0001	-99.9	0.0001	0
492	DSTLSIKKV	mev	DSTLSIKKV	DSTLSIKKV	0.0758	-99.9	0.0758	0
493	STLSIKKVV	mev	STLSIKKVV	STLSIKKVV	0.111	-99.9	0.111	0
494	TLSIKKVVP	mev	TLSIKKVVP	TLSIKKVVP	0.0016	-99.9	0.0016	0
495	LSIKKVVPQ	mev	LSIKKVVPQ	LSIKKVVPQ	0.0094	-99.9	0.0094	0
496	SIKKVVPQW	mev	SIKKVVPQW	SIKKVVPQW	0.268	-99.9	0.268	0
497	IKKVVPQWG	mev	IKKVVPQWG	IKKVVPQWG	0.0002	-99.9	0.0002	0
498	KKVVPQWGG	mev	KKVVPQWGG	KKVVPQWGG	0	-99.9	0	0
499	KVVPQWGGG	mev	KVVPQWGGG	KVVPQWGGG	0.0002	-99.9	0.0002	0
500	VVPQWGGGG	mev	VVPQWGGGG	VVPQWGGGG	0.0002	-99.9	0.0002	0
501	VPQWGGGGN	mev	VPQWGGGGN	VPQWGGGGN	0.0008	-99.9	0.0008	0
502	PQWGGGGNH	mev	PQWGGGGNH	PQWGGGGNH	0.0001	-99.9	0.0001	0
503	QWGGGGNHN	mev	QWGGGGNHN	QWGGGGNHN	0	-99.9	0	0
504	WGGGGNHNG	mev	WGGGGNHNG	WGGGGNHNG	0.0012	-99.9	0.0012	0
505	GGGGNHNGG	mev	GGGGNHNGG	GGGGNHNGG	0.0001	-99.9	0.0001	0
506	GGGNHNGGK	mev	GGGNHNGGK	GGGNHNGGK	0.0001	-99.9	0.0001	0
507	GGNHNGGKK	mev	GGNHNGGKK	GGNHNGGKK	0.0008	-99.9	0.0008	0
508	GNHNGGKKS	mev	GNHNGGKKS	GNHNGGKKS	0.0002	-99.9	0.0002	0
509	NHNGGKKSG	mev	NHNGGKKSG	NHNGGKKSG	0.0014	-99.9	0.0014	0
510	HNGGKKSGY	mev	HNGGKKSGY	HNGGKKSGY	0.0123	-99.9	0.0123	0
511	NGGKKSGYG	mev	NGGKKSGYG	NGGKKSGYG	0.0008	-99.9	0.0008	0
512	GGKKSGYGN	mev	GGKKSGYGN	GGKKSGYGN	0.0002	-99.9	0.0002	0
513	GKKSGYGNG	mev	GKKSGYGNG	GKKSGYGNG	0	-99.9	0	0
514	KKSGYGNGA	mev	KKSGYGNGA	KKSGYGNGA	0.0032	-99.9	0.0032	0
515	KSGYGNGAD	mev	KSGYGNGAD	KSGYGNGAD	0	-99.9	0	0
516	SGYGNGADV	mev	SGYGNGADV	SGYGNGADV	0.0304	-99.9	0.0304	0
517	GYGNGADVG	mev	GYGNGADVG	GYGNGADVG	0	-99.9	0	0
518	YGNGADVGQ	mev	YGNGADVGQ	YGNGADVGQ	0.0005	-99.9	0.0005	0
519	GNGADVGQG	mev	GNGADVGQG	GNGADVGQG	0	-99.9	0	0
520	NGADVGQGA	mev	NGADVGQGA	NGADVGQGA	0.0126	-99.9	0.0126	0
521	GADVGQGAD	mev	GADVGQGAD	GADVGQGAD	0.0001	-99.9	0.0001	0
522	ADVGQGADN	mev	ADVGQGADN	ADVGQGADN	0	-99.9	0	0
523	DVGQGADNS	mev	DVGQGADNS	DVGQGADNS	0	-99.9	0	0

## Sheet: Gaga-BF1_012-01-01
Supplementary Table S21 shows MHC epitopes predicted NETMHCpan 4.1 from chicken MHC alleles (Name of Allele is represented as sheet name)
Pos	Peptide	ID	core	icore	EL-score	EL_Rank	Ave	NB
0	MIKLKFGVF	mev	MIKLKFGVF	MIKLKFGVF	0.1092	-99.9	0.1092	0
1	IKLKFGVFF	mev	IKLKFGVFF	IKLKFGVFF	0.2641	-99.9	0.2641	0
2	KLKFGVFFT	mev	KLKFGVFFT	KLKFGVFFT	0.0055	-99.9	0.0055	0
3	LKFGVFFTV	mev	LKFGVFFTV	LKFGVFFTV	0.2741	-99.9	0.2741	0
4	KFGVFFTVL	mev	KFGVFFTVL	KFGVFFTVL	0.0309	-99.9	0.0309	0
5	FGVFFTVLL	mev	FGVFFTVLL	FGVFFTVLL	0.0999	-99.9	0.0999	0
6	GVFFTVLLS	mev	GVFFTVLLS	GVFFTVLLS	0.0021	-99.9	0.0021	0
7	VFFTVLLSS	mev	VFFTVLLSS	VFFTVLLSS	0.0055	-99.9	0.0055	0
8	FFTVLLSSA	mev	FFTVLLSSA	FFTVLLSSA	0.0065	-99.9	0.0065	0
9	FTVLLSSAY	mev	FTVLLSSAY	FTVLLSSAY	0.1301	-99.9	0.1301	0
10	TVLLSSAYA	mev	TVLLSSAYA	TVLLSSAYA	0.0105	-99.9	0.0105	0
11	VLLSSAYAH	mev	VLLSSAYAH	VLLSSAYAH	0.0179	-99.9	0.0179	0
12	LLSSAYAHG	mev	LLSSAYAHG	LLSSAYAHG	0.0004	-99.9	0.0004	0
13	LSSAYAHGT	mev	LSSAYAHGT	LSSAYAHGT	0.011	-99.9	0.011	0
14	SSAYAHGTP	mev	SSAYAHGTP	SSAYAHGTP	0.0031	-99.9	0.0031	0
15	SAYAHGTPQ	mev	SAYAHGTPQ	SAYAHGTPQ	0.022	-99.9	0.022	0
16	AYAHGTPQN	mev	AYAHGTPQN	AYAHGTPQN	0.0005	-99.9	0.0005	0
17	YAHGTPQNI	mev	YAHGTPQNI	YAHGTPQNI	0.1268	-99.9	0.1268	0
18	AHGTPQNIT	mev	AHGTPQNIT	AHGTPQNIT	0.0058	-99.9	0.0058	0
19	HGTPQNITD	mev	HGTPQNITD	HGTPQNITD	0.0009	-99.9	0.0009	0
20	GTPQNITDL	mev	GTPQNITDL	GTPQNITDL	0.0177	-99.9	0.0177	0
21	TPQNITDLC	mev	TPQNITDLC	TPQNITDLC	0.0084	-99.9	0.0084	0
22	PQNITDLCA	mev	PQNITDLCA	PQNITDLCA	0.0016	-99.9	0.0016	0
23	QNITDLCAE	mev	QNITDLCAE	QNITDLCAE	0.0009	-99.9	0.0009	0
24	NITDLCAEY	mev	NITDLCAEY	NITDLCAEY	0.0635	-99.9	0.0635	0
25	ITDLCAEYH	mev	ITDLCAEYH	ITDLCAEYH	0.0065	-99.9	0.0065	0
26	TDLCAEYHN	mev	TDLCAEYHN	TDLCAEYHN	0.0002	-99.9	0.0002	0
27	DLCAEYHNT	mev	DLCAEYHNT	DLCAEYHNT	0.001	-99.9	0.001	0
28	LCAEYHNTQ	mev	LCAEYHNTQ	LCAEYHNTQ	0.0076	-99.9	0.0076	0
29	CAEYHNTQI	mev	CAEYHNTQI	CAEYHNTQI	0.003	-99.9	0.003	0
30	AEYHNTQIY	mev	AEYHNTQIY	AEYHNTQIY	0.4722	-99.9	0.4722	0
31	EYHNTQIYT	mev	EYHNTQIYT	EYHNTQIYT	0.0067	-99.9	0.0067	0
32	YHNTQIYTL	mev	YHNTQIYTL	YHNTQIYTL	0.3678	-99.9	0.3678	0
33	HNTQIYTLN	mev	HNTQIYTLN	HNTQIYTLN	0.0022	-99.9	0.0022	0
34	NTQIYTLND	mev	NTQIYTLND	NTQIYTLND	0.0002	-99.9	0.0002	0
35	TQIYTLNDK	mev	TQIYTLNDK	TQIYTLNDK	0.0242	-99.9	0.0242	0
36	QIYTLNDKI	mev	QIYTLNDKI	QIYTLNDKI	0.0313	-99.9	0.0313	0
37	IYTLNDKIF	mev	IYTLNDKIF	IYTLNDKIF	0.017	-99.9	0.017	0
38	YTLNDKIFS	mev	YTLNDKIFS	YTLNDKIFS	0.002	-99.9	0.002	0
39	TLNDKIFSY	mev	TLNDKIFSY	TLNDKIFSY	0.3669	-99.9	0.3669	0
40	LNDKIFSYT	mev	LNDKIFSYT	LNDKIFSYT	0.0106	-99.9	0.0106	0
41	NDKIFSYTE	mev	NDKIFSYTE	NDKIFSYTE	0.0256	-99.9	0.0256	0
42	DKIFSYTES	mev	DKIFSYTES	DKIFSYTES	0.0246	-99.9	0.0246	0
43	KIFSYTESL	mev	KIFSYTESL	KIFSYTESL	0.2195	-99.9	0.2195	0
44	IFSYTESLA	mev	IFSYTESLA	IFSYTESLA	0.0014	-99.9	0.0014	0
45	FSYTESLAG	mev	FSYTESLAG	FSYTESLAG	0.0035	-99.9	0.0035	0
46	SYTESLAGK	mev	SYTESLAGK	SYTESLAGK	0.0111	-99.9	0.0111	0
47	YTESLAGKR	mev	YTESLAGKR	YTESLAGKR	0.0051	-99.9	0.0051	0
48	TESLAGKRE	mev	TESLAGKRE	TESLAGKRE	0.0121	-99.9	0.0121	0
49	ESLAGKREM	mev	ESLAGKREM	ESLAGKREM	0.0834	-99.9	0.0834	0
50	SLAGKREMA	mev	SLAGKREMA	SLAGKREMA	0.0106	-99.9	0.0106	0
51	LAGKREMAI	mev	LAGKREMAI	LAGKREMAI	0.0242	-99.9	0.0242	0
52	AGKREMAII	mev	AGKREMAII	AGKREMAII	0.0154	-99.9	0.0154	0
53	GKREMAIIT	mev	GKREMAIIT	GKREMAIIT	0.0121	-99.9	0.0121	0
54	KREMAIITF	mev	KREMAIITF	KREMAIITF	0.1523	-99.9	0.1523	0
55	REMAIITFK	mev	REMAIITFK	REMAIITFK	0.1576	-99.9	0.1576	0
56	EMAIITFKN	mev	EMAIITFKN	EMAIITFKN	0.0042	-99.9	0.0042	0
57	MAIITFKNG	mev	MAIITFKNG	MAIITFKNG	0.0064	-99.9	0.0064	0
58	AIITFKNGA	mev	AIITFKNGA	AIITFKNGA	0.0083	-99.9	0.0083	0
59	IITFKNGAI	mev	IITFKNGAI	IITFKNGAI	0.0016	-99.9	0.0016	0
60	ITFKNGAIF	mev	ITFKNGAIF	ITFKNGAIF	0.1536	-99.9	0.1536	0
61	TFKNGAIFQ	mev	TFKNGAIFQ	TFKNGAIFQ	0.0038	-99.9	0.0038	0
62	FKNGAIFQV	mev	FKNGAIFQV	FKNGAIFQV	0.2287	-99.9	0.2287	0
63	KNGAIFQVE	mev	KNGAIFQVE	KNGAIFQVE	0.0063	-99.9	0.0063	0
64	NGAIFQVEV	mev	NGAIFQVEV	NGAIFQVEV	0.1005	-99.9	0.1005	0
65	GAIFQVEVP	mev	GAIFQVEVP	GAIFQVEVP	0.0055	-99.9	0.0055	0
66	AIFQVEVPG	mev	AIFQVEVPG	AIFQVEVPG	0.0022	-99.9	0.0022	0
67	IFQVEVPGS	mev	IFQVEVPGS	IFQVEVPGS	0.0004	-99.9	0.0004	0
68	FQVEVPGSQ	mev	FQVEVPGSQ	FQVEVPGSQ	0.0353	-99.9	0.0353	0
69	QVEVPGSQH	mev	QVEVPGSQH	QVEVPGSQH	0.0113	-99.9	0.0113	0
70	VEVPGSQHI	mev	VEVPGSQHI	VEVPGSQHI	0.2978	-99.9	0.2978	0
71	EVPGSQHID	mev	EVPGSQHID	EVPGSQHID	0.0002	-99.9	0.0002	0
72	VPGSQHIDS	mev	VPGSQHIDS	VPGSQHIDS	0.0007	-99.9	0.0007	0
73	PGSQHIDSQ	mev	PGSQHIDSQ	PGSQHIDSQ	0.0005	-99.9	0.0005	0
74	GSQHIDSQK	mev	GSQHIDSQK	GSQHIDSQK	0.0051	-99.9	0.0051	0
75	SQHIDSQKK	mev	SQHIDSQKK	SQHIDSQKK	0.0644	-99.9	0.0644	0
76	QHIDSQKKA	mev	QHIDSQKKA	QHIDSQKKA	0.0664	-99.9	0.0664	0
77	HIDSQKKAI	mev	HIDSQKKAI	HIDSQKKAI	0.0031	-99.9	0.0031	0
78	IDSQKKAIE	mev	IDSQKKAIE	IDSQKKAIE	0.0043	-99.9	0.0043	0
79	DSQKKAIER	mev	DSQKKAIER	DSQKKAIER	0.0397	-99.9	0.0397	0
80	SQKKAIERM	mev	SQKKAIERM	SQKKAIERM	0.4089	-99.9	0.4089	0
81	QKKAIERMK	mev	QKKAIERMK	QKKAIERMK	0.0322	-99.9	0.0322	0
82	KKAIERMKD	mev	KKAIERMKD	KKAIERMKD	0.0002	-99.9	0.0002	0
83	KAIERMKDT	mev	KAIERMKDT	KAIERMKDT	0.0077	-99.9	0.0077	0
84	AIERMKDTL	mev	AIERMKDTL	AIERMKDTL	0.0058	-99.9	0.0058	0
85	IERMKDTLR	mev	IERMKDTLR	IERMKDTLR	0.0425	-99.9	0.0425	0
86	ERMKDTLRI	mev	ERMKDTLRI	ERMKDTLRI	0.1269	-99.9	0.1269	0
87	RMKDTLRIA	mev	RMKDTLRIA	RMKDTLRIA	0.0197	-99.9	0.0197	0
88	MKDTLRIAY	mev	MKDTLRIAY	MKDTLRIAY	0.268	-99.9	0.268	0
89	KDTLRIAYL	mev	KDTLRIAYL	KDTLRIAYL	0.114	-99.9	0.114	0
90	DTLRIAYLT	mev	DTLRIAYLT	DTLRIAYLT	0.0201	-99.9	0.0201	0
91	TLRIAYLTE	mev	TLRIAYLTE	TLRIAYLTE	0.002	-99.9	0.002	0
92	LRIAYLTEA	mev	LRIAYLTEA	LRIAYLTEA	0.0505	-99.9	0.0505	0
93	RIAYLTEAK	mev	RIAYLTEAK	RIAYLTEAK	0.0063	-99.9	0.0063	0
94	IAYLTEAKV	mev	IAYLTEAKV	IAYLTEAKV	0.0911	-99.9	0.0911	0
95	AYLTEAKVE	mev	AYLTEAKVE	AYLTEAKVE	0.0005	-99.9	0.0005	0
96	YLTEAKVEK	mev	YLTEAKVEK	YLTEAKVEK	0.0321	-99.9	0.0321	0
97	LTEAKVEKL	mev	LTEAKVEKL	LTEAKVEKL	0.043	-99.9	0.043	0
98	TEAKVEKLC	mev	TEAKVEKLC	TEAKVEKLC	0.0799	-99.9	0.0799	0
99	EAKVEKLCV	mev	EAKVEKLCV	EAKVEKLCV	0.0243	-99.9	0.0243	0
100	AKVEKLCVW	mev	AKVEKLCVW	AKVEKLCVW	0.1436	-99.9	0.1436	0
101	KVEKLCVWN	mev	KVEKLCVWN	KVEKLCVWN	0.0001	-99.9	0.0001	0
102	VEKLCVWNN	mev	VEKLCVWNN	VEKLCVWNN	0.0057	-99.9	0.0057	0
103	EKLCVWNNK	mev	EKLCVWNNK	EKLCVWNNK	0.0138	-99.9	0.0138	0
104	KLCVWNNKT	mev	KLCVWNNKT	KLCVWNNKT	0.002	-99.9	0.002	0
105	LCVWNNKTP	mev	LCVWNNKTP	LCVWNNKTP	0.0001	-99.9	0.0001	0
106	CVWNNKTPH	mev	CVWNNKTPH	CVWNNKTPH	0.0017	-99.9	0.0017	0
107	VWNNKTPHA	mev	VWNNKTPHA	VWNNKTPHA	0.0136	-99.9	0.0136	0
108	WNNKTPHAI	mev	WNNKTPHAI	WNNKTPHAI	0.1264	-99.9	0.1264	0
109	NNKTPHAIA	mev	NNKTPHAIA	NNKTPHAIA	0.0357	-99.9	0.0357	0
110	NKTPHAIAA	mev	NKTPHAIAA	NKTPHAIAA	0.0499	-99.9	0.0499	0
111	KTPHAIAAI	mev	KTPHAIAAI	KTPHAIAAI	0.0235	-99.9	0.0235	0
112	TPHAIAAIS	mev	TPHAIAAIS	TPHAIAAIS	0.0018	-99.9	0.0018	0
113	PHAIAAISM	mev	PHAIAAISM	PHAIAAISM	0.0434	-99.9	0.0434	0
114	HAIAAISMA	mev	HAIAAISMA	HAIAAISMA	0.0292	-99.9	0.0292	0
115	AIAAISMAN	mev	AIAAISMAN	AIAAISMAN	0.0003	-99.9	0.0003	0
116	IAAISMANE	mev	IAAISMANE	IAAISMANE	0.0083	-99.9	0.0083	0
117	AAISMANEA	mev	AAISMANEA	AAISMANEA	0.0434	-99.9	0.0434	0
118	AISMANEAA	mev	AISMANEAA	AISMANEAA	0.0016	-99.9	0.0016	0
119	ISMANEAAA	mev	ISMANEAAA	ISMANEAAA	0.0131	-99.9	0.0131	0
120	SMANEAAAK	mev	SMANEAAAK	SMANEAAAK	0.0125	-99.9	0.0125	0
121	MANEAAAKG	mev	MANEAAAKG	MANEAAAKG	0.0056	-99.9	0.0056	0
122	ANEAAAKGG	mev	ANEAAAKGG	ANEAAAKGG	0.0001	-99.9	0.0001	0
123	NEAAAKGGG	mev	NEAAAKGGG	NEAAAKGGG	0.0009	-99.9	0.0009	0
124	EAAAKGGGN	mev	EAAAKGGGN	EAAAKGGGN	0	-99.9	0	0
125	AAAKGGGNH	mev	AAAKGGGNH	AAAKGGGNH	0.0174	-99.9	0.0174	0
126	AAKGGGNHN	mev	AAKGGGNHN	AAKGGGNHN	0.0008	-99.9	0.0008	0
127	AKGGGNHNG	mev	AKGGGNHNG	AKGGGNHNG	0.0008	-99.9	0.0008	0
128	KGGGNHNGG	mev	KGGGNHNGG	KGGGNHNGG	0.0001	-99.9	0.0001	0
129	GGGNHNGGG	mev	GGGNHNGGG	GGGNHNGGG	0	-99.9	0	0
130	GGNHNGGGA	mev	GGNHNGGGA	GGNHNGGGA	0.0001	-99.9	0.0001	0
131	GNHNGGGAA	mev	GNHNGGGAA	GNHNGGGAA	0.0009	-99.9	0.0009	0
132	NHNGGGAAY	mev	NHNGGGAAY	NHNGGGAAY	0.1161	-99.9	0.1161	0
133	HNGGGAAYG	mev	HNGGGAAYG	HNGGGAAYG	0.0014	-99.9	0.0014	0
134	NGGGAAYGG	mev	NGGGAAYGG	NGGGAAYGG	0.0002	-99.9	0.0002	0
135	GGGAAYGGN	mev	GGGAAYGGN	GGGAAYGGN	0	-99.9	0	0
136	GGAAYGGNH	mev	GGAAYGGNH	GGAAYGGNH	0.0018	-99.9	0.0018	0
137	GAAYGGNHN	mev	GAAYGGNHN	GAAYGGNHN	0.0002	-99.9	0.0002	0
138	AAYGGNHNG	mev	AAYGGNHNG	AAYGGNHNG	0.0058	-99.9	0.0058	0
139	AYGGNHNGG	mev	AYGGNHNGG	AYGGNHNGG	0.0001	-99.9	0.0001	0
140	YGGNHNGGG	mev	YGGNHNGGG	YGGNHNGGG	0	-99.9	0	0
141	GGNHNGGGN	mev	GGNHNGGGN	GGNHNGGGN	0	-99.9	0	0
142	GNHNGGGNA	mev	GNHNGGGNA	GNHNGGGNA	0.0009	-99.9	0.0009	0
143	NHNGGGNAA	mev	NHNGGGNAA	NHNGGGNAA	0.014	-99.9	0.014	0
144	HNGGGNAAY	mev	HNGGGNAAY	HNGGGNAAY	0.0754	-99.9	0.0754	0
145	NGGGNAAYG	mev	NGGGNAAYG	NGGGNAAYG	0.0002	-99.9	0.0002	0
146	GGGNAAYGG	mev	GGGNAAYGG	GGGNAAYGG	0.0001	-99.9	0.0001	0
147	GGNAAYGGG	mev	GGNAAYGGG	GGNAAYGGG	0	-99.9	0	0
148	GNAAYGGGG	mev	GNAAYGGGG	GNAAYGGGG	0.0001	-99.9	0.0001	0
149	NAAYGGGGN	mev	NAAYGGGGN	NAAYGGGGN	0	-99.9	0	0
150	AAYGGGGNH	mev	AAYGGGGNH	AAYGGGGNH	0.0362	-99.9	0.0362	0
151	AYGGGGNHN	mev	AYGGGGNHN	AYGGGGNHN	0.0001	-99.9	0.0001	0
152	YGGGGNHNG	mev	YGGGGNHNG	YGGGGNHNG	0.0004	-99.9	0.0004	0
153	GGGGNHNGG	mev	GGGGNHNGG	GGGGNHNGG	0	-99.9	0	0
154	GGGNHNGGA	mev	GGGNHNGGA	GGGNHNGGA	0	-99.9	0	0
155	GGNHNGGAA	mev	GGNHNGGAA	GGNHNGGAA	0.0001	-99.9	0.0001	0
156	GNHNGGAAY	mev	GNHNGGAAY	GNHNGGAAY	0.0907	-99.9	0.0907	0
157	NHNGGAAYG	mev	NHNGGAAYG	NHNGGAAYG	0.0021	-99.9	0.0021	0
158	HNGGAAYGN	mev	HNGGAAYGN	HNGGAAYGN	0.0007	-99.9	0.0007	0
159	NGGAAYGNH	mev	NGGAAYGNH	NGGAAYGNH	0.0021	-99.9	0.0021	0
160	GGAAYGNHN	mev	GGAAYGNHN	GGAAYGNHN	0.0001	-99.9	0.0001	0
161	GAAYGNHNG	mev	GAAYGNHNG	GAAYGNHNG	0.0004	-99.9	0.0004	0
162	AAYGNHNGG	mev	AAYGNHNGG	AAYGNHNGG	0.0035	-99.9	0.0035	0
163	AYGNHNGGG	mev	AYGNHNGGG	AYGNHNGGG	0	-99.9	0	0
164	YGNHNGGGN	mev	YGNHNGGGN	YGNHNGGGN	0	-99.9	0	0
165	GNHNGGGNS	mev	GNHNGGGNS	GNHNGGGNS	0.0001	-99.9	0.0001	0
166	NHNGGGNSA	mev	NHNGGGNSA	NHNGGGNSA	0.0165	-99.9	0.0165	0
167	HNGGGNSAA	mev	HNGGGNSAA	HNGGGNSAA	0.003	-99.9	0.003	0
168	NGGGNSAAY	mev	NGGGNSAAY	NGGGNSAAY	0.0235	-99.9	0.0235	0
169	GGGNSAAYS	mev	GGGNSAAYS	GGGNSAAYS	0.0004	-99.9	0.0004	0
170	GGNSAAYSG	mev	GGNSAAYSG	GGNSAAYSG	0.0004	-99.9	0.0004	0
171	GNSAAYSGY	mev	GNSAAYSGY	GNSAAYSGY	0.0709	-99.9	0.0709	0
172	NSAAYSGYG	mev	NSAAYSGYG	NSAAYSGYG	0.0009	-99.9	0.0009	0
173	SAAYSGYGN	mev	SAAYSGYGN	SAAYSGYGN	0.0006	-99.9	0.0006	0
174	AAYSGYGNG	mev	AAYSGYGNG	AAYSGYGNG	0.0019	-99.9	0.0019	0
175	AYSGYGNGA	mev	AYSGYGNGA	AYSGYGNGA	0.0026	-99.9	0.0026	0
176	YSGYGNGAD	mev	YSGYGNGAD	YSGYGNGAD	0	-99.9	0	0
177	SGYGNGADV	mev	SGYGNGADV	SGYGNGADV	0.026	-99.9	0.026	0
178	GYGNGADVG	mev	GYGNGADVG	GYGNGADVG	0	-99.9	0	0
179	YGNGADVGP	mev	YGNGADVGP	YGNGADVGP	0.0007	-99.9	0.0007	0
180	GNGADVGPG	mev	GNGADVGPG	GNGADVGPG	0.0001	-99.9	0.0001	0
181	NGADVGPGP	mev	NGADVGPGP	NGADVGPGP	0.011	-99.9	0.011	0
182	GADVGPGPG	mev	GADVGPGPG	GADVGPGPG	0	-99.9	0	0
183	ADVGPGPGL	mev	ADVGPGPGL	ADVGPGPGL	0.0696	-99.9	0.0696	0
184	DVGPGPGLK	mev	DVGPGPGLK	DVGPGPGLK	0.003	-99.9	0.003	0
185	VGPGPGLKV	mev	VGPGPGLKV	VGPGPGLKV	0.0393	-99.9	0.0393	0
186	GPGPGLKVA	mev	GPGPGLKVA	GPGPGLKVA	0.0038	-99.9	0.0038	0
187	PGPGLKVAA	mev	PGPGLKVAA	PGPGLKVAA	0.0037	-99.9	0.0037	0
188	GPGLKVAAF	mev	GPGLKVAAF	GPGLKVAAF	0.0879	-99.9	0.0879	0
189	PGLKVAAFA	mev	PGLKVAAFA	PGLKVAAFA	0.0009	-99.9	0.0009	0
190	GLKVAAFAA	mev	GLKVAAFAA	GLKVAAFAA	0.006	-99.9	0.006	0
191	LKVAAFAAI	mev	LKVAAFAAI	LKVAAFAAI	0.0705	-99.9	0.0705	0
192	KVAAFAAIV	mev	KVAAFAAIV	KVAAFAAIV	0.0238	-99.9	0.0238	0
193	VAAFAAIVV	mev	VAAFAAIVV	VAAFAAIVV	0.0451	-99.9	0.0451	0
194	AAFAAIVVS	mev	AAFAAIVVS	AAFAAIVVS	0.0338	-99.9	0.0338	0
195	AFAAIVVSG	mev	AFAAIVVSG	AFAAIVVSG	0.0023	-99.9	0.0023	0
196	FAAIVVSGS	mev	FAAIVVSGS	FAAIVVSGS	0.0056	-99.9	0.0056	0
197	AAIVVSGSA	mev	AAIVVSGSA	AAIVVSGSA	0.0182	-99.9	0.0182	0
198	AIVVSGSAG	mev	AIVVSGSAG	AIVVSGSAG	0.0001	-99.9	0.0001	0
199	IVVSGSAGP	mev	IVVSGSAGP	IVVSGSAGP	0.0007	-99.9	0.0007	0
200	VVSGSAGPG	mev	VVSGSAGPG	VVSGSAGPG	0	-99.9	0	0
201	VSGSAGPGP	mev	VSGSAGPGP	VSGSAGPGP	0.0009	-99.9	0.0009	0
202	SGSAGPGPG	mev	SGSAGPGPG	SGSAGPGPG	0.0002	-99.9	0.0002	0
203	GSAGPGPGS	mev	GSAGPGPGS	GSAGPGPGS	0.0014	-99.9	0.0014	0
204	SAGPGPGSI	mev	SAGPGPGSI	SAGPGPGSI	0.0405	-99.9	0.0405	0
205	AGPGPGSIY	mev	AGPGPGSIY	AGPGPGSIY	0.0562	-99.9	0.0562	0
206	GPGPGSIYQ	mev	GPGPGSIYQ	GPGPGSIYQ	0.0023	-99.9	0.0023	0
207	PGPGSIYQY	mev	PGPGSIYQY	PGPGSIYQY	0.0689	-99.9	0.0689	0
208	GPGSIYQYG	mev	GPGSIYQYG	GPGSIYQYG	0.0017	-99.9	0.0017	0
209	PGSIYQYGS	mev	PGSIYQYGS	PGSIYQYGS	0.0002	-99.9	0.0002	0
210	GSIYQYGSA	mev	GSIYQYGSA	GSIYQYGSA	0.0073	-99.9	0.0073	0
211	SIYQYGSAN	mev	SIYQYGSAN	SIYQYGSAN	0.0007	-99.9	0.0007	0
212	IYQYGSANA	mev	IYQYGSANA	IYQYGSANA	0.0021	-99.9	0.0021	0
213	YQYGSANAA	mev	YQYGSANAA	YQYGSANAA	0.107	-99.9	0.107	0
214	QYGSANAAL	mev	QYGSANAAL	QYGSANAAL	0.0249	-99.9	0.0249	0
215	YGSANAALA	mev	YGSANAALA	YGSANAALA	0.005	-99.9	0.005	0
216	GSANAALAL	mev	GSANAALAL	GSANAALAL	0.0558	-99.9	0.0558	0
217	SANAALALQ	mev	SANAALALQ	SANAALALQ	0.0161	-99.9	0.0161	0
218	ANAALALQG	mev	ANAALALQG	ANAALALQG	0.0078	-99.9	0.0078	0
219	NAALALQGP	mev	NAALALQGP	NAALALQGP	0.0042	-99.9	0.0042	0
220	AALALQGPG	mev	AALALQGPG	AALALQGPG	0.0003	-99.9	0.0003	0
221	ALALQGPGP	mev	ALALQGPGP	ALALQGPGP	0.0007	-99.9	0.0007	0
222	LALQGPGPG	mev	LALQGPGPG	LALQGPGPG	0.0001	-99.9	0.0001	0
223	ALQGPGPGS	mev	ALQGPGPGS	ALQGPGPGS	0.0005	-99.9	0.0005	0
224	LQGPGPGST	mev	LQGPGPGST	LQGPGPGST	0.0033	-99.9	0.0033	0
225	QGPGPGSTL	mev	QGPGPGSTL	QGPGPGSTL	0.055	-99.9	0.055	0
226	GPGPGSTLS	mev	GPGPGSTLS	GPGPGSTLS	0.0004	-99.9	0.0004	0
227	PGPGSTLSI	mev	PGPGSTLSI	PGPGSTLSI	0.004	-99.9	0.004	0
228	GPGSTLSIY	mev	GPGSTLSIY	GPGSTLSIY	0.0326	-99.9	0.0326	0
229	PGSTLSIYQ	mev	PGSTLSIYQ	PGSTLSIYQ	0.002	-99.9	0.002	0
230	GSTLSIYQY	mev	GSTLSIYQY	GSTLSIYQY	0.1366	-99.9	0.1366	0
231	STLSIYQYG	mev	STLSIYQYG	STLSIYQYG	0.0049	-99.9	0.0049	0
232	TLSIYQYGS	mev	TLSIYQYGS	TLSIYQYGS	0.0019	-99.9	0.0019	0
233	LSIYQYGSA	mev	LSIYQYGSA	LSIYQYGSA	0.0144	-99.9	0.0144	0
234	SIYQYGSAN	mev	SIYQYGSAN	SIYQYGSAN	0.0007	-99.9	0.0007	0
235	IYQYGSANA	mev	IYQYGSANA	IYQYGSANA	0.0021	-99.9	0.0021	0
236	YQYGSANAA	mev	YQYGSANAA	YQYGSANAA	0.107	-99.9	0.107	0
237	QYGSANAAL	mev	QYGSANAAL	QYGSANAAL	0.0249	-99.9	0.0249	0
238	YGSANAALG	mev	YGSANAALG	YGSANAALG	0.0011	-99.9	0.0011	0
239	GSANAALGP	mev	GSANAALGP	GSANAALGP	0.0008	-99.9	0.0008	0
240	SANAALGPG	mev	SANAALGPG	SANAALGPG	0.0006	-99.9	0.0006	0
241	ANAALGPGP	mev	ANAALGPGP	ANAALGPGP	0.0044	-99.9	0.0044	0
242	NAALGPGPG	mev	NAALGPGPG	NAALGPGPG	0.0004	-99.9	0.0004	0
243	AALGPGPGD	mev	AALGPGPGD	AALGPGPGD	0.0002	-99.9	0.0002	0
244	ALGPGPGDS	mev	ALGPGPGDS	ALGPGPGDS	0.0001	-99.9	0.0001	0
245	LGPGPGDST	mev	LGPGPGDST	LGPGPGDST	0.0036	-99.9	0.0036	0
246	GPGPGDSTL	mev	GPGPGDSTL	GPGPGDSTL	0.0334	-99.9	0.0334	0
247	PGPGDSTLS	mev	PGPGDSTLS	PGPGDSTLS	0.0001	-99.9	0.0001	0
248	GPGDSTLSI	mev	GPGDSTLSI	GPGDSTLSI	0.0248	-99.9	0.0248	0
249	PGDSTLSIY	mev	PGDSTLSIY	PGDSTLSIY	0.0104	-99.9	0.0104	0
250	GDSTLSIYQ	mev	GDSTLSIYQ	GDSTLSIYQ	0.0061	-99.9	0.0061	0
251	DSTLSIYQY	mev	DSTLSIYQY	DSTLSIYQY	0.2608	-99.9	0.2608	0
252	STLSIYQYG	mev	STLSIYQYG	STLSIYQYG	0.0049	-99.9	0.0049	0
253	TLSIYQYGS	mev	TLSIYQYGS	TLSIYQYGS	0.0019	-99.9	0.0019	0
254	LSIYQYGSA	mev	LSIYQYGSA	LSIYQYGSA	0.0144	-99.9	0.0144	0
255	SIYQYGSAN	mev	SIYQYGSAN	SIYQYGSAN	0.0007	-99.9	0.0007	0
256	IYQYGSANA	mev	IYQYGSANA	IYQYGSANA	0.0021	-99.9	0.0021	0
257	YQYGSANAA	mev	YQYGSANAA	YQYGSANAA	0.107	-99.9	0.107	0
258	QYGSANAAG	mev	QYGSANAAG	QYGSANAAG	0.0001	-99.9	0.0001	0
259	YGSANAAGP	mev	YGSANAAGP	YGSANAAGP	0.0002	-99.9	0.0002	0
260	GSANAAGPG	mev	GSANAAGPG	GSANAAGPG	0.0001	-99.9	0.0001	0
261	SANAAGPGP	mev	SANAAGPGP	SANAAGPGP	0.0054	-99.9	0.0054	0
262	ANAAGPGPG	mev	ANAAGPGPG	ANAAGPGPG	0.0005	-99.9	0.0005	0
263	NAAGPGPGS	mev	NAAGPGPGS	NAAGPGPGS	0.0048	-99.9	0.0048	0
264	AAGPGPGSD	mev	AAGPGPGSD	AAGPGPGSD	0.0002	-99.9	0.0002	0
265	AGPGPGSDI	mev	AGPGPGSDI	AGPGPGSDI	0.0061	-99.9	0.0061	0
266	GPGPGSDIT	mev	GPGPGSDIT	GPGPGSDIT	0.0002	-99.9	0.0002	0
267	PGPGSDITV	mev	PGPGSDITV	PGPGSDITV	0.0015	-99.9	0.0015	0
268	GPGSDITVG	mev	GPGSDITVG	GPGSDITVG	0.0003	-99.9	0.0003	0
269	PGSDITVGQ	mev	PGSDITVGQ	PGSDITVGQ	0.0032	-99.9	0.0032	0
270	GSDITVGQY	mev	GSDITVGQY	GSDITVGQY	0.0339	-99.9	0.0339	0
271	SDITVGQYG	mev	SDITVGQYG	SDITVGQYG	0.0153	-99.9	0.0153	0
272	DITVGQYGG	mev	DITVGQYGG	DITVGQYGG	0.0001	-99.9	0.0001	0
273	ITVGQYGGN	mev	ITVGQYGGN	ITVGQYGGN	0	-99.9	0	0
274	TVGQYGGNN	mev	TVGQYGGNN	TVGQYGGNN	0	-99.9	0	0
275	VGQYGGNNA	mev	VGQYGGNNA	VGQYGGNNA	0.0053	-99.9	0.0053	0
276	GQYGGNNAA	mev	GQYGGNNAA	GQYGGNNAA	0.0462	-99.9	0.0462	0
277	QYGGNNAAL	mev	QYGGNNAAL	QYGGNNAAL	0.0144	-99.9	0.0144	0
278	YGGNNAALG	mev	YGGNNAALG	YGGNNAALG	0.0004	-99.9	0.0004	0
279	GGNNAALGP	mev	GGNNAALGP	GGNNAALGP	0.0005	-99.9	0.0005	0
280	GNNAALGPG	mev	GNNAALGPG	GNNAALGPG	0.0003	-99.9	0.0003	0
281	NNAALGPGP	mev	NNAALGPGP	NNAALGPGP	0.0032	-99.9	0.0032	0
282	NAALGPGPG	mev	NAALGPGPG	NAALGPGPG	0.0004	-99.9	0.0004	0
283	AALGPGPGW	mev	AALGPGPGW	AALGPGPGW	0.1078	-99.9	0.1078	0
284	ALGPGPGWG	mev	ALGPGPGWG	ALGPGPGWG	0	-99.9	0	0
285	LGPGPGWGG	mev	LGPGPGWGG	LGPGPGWGG	0.0035	-99.9	0.0035	0
286	GPGPGWGGG	mev	GPGPGWGGG	GPGPGWGGG	0.0001	-99.9	0.0001	0
287	PGPGWGGGG	mev	PGPGWGGGG	PGPGWGGGG	0	-99.9	0	0
288	GPGWGGGGN	mev	GPGWGGGGN	GPGWGGGGN	0	-99.9	0	0
289	PGWGGGGNH	mev	PGWGGGGNH	PGWGGGGNH	0.0008	-99.9	0.0008	0
290	GWGGGGNHN	mev	GWGGGGNHN	GWGGGGNHN	0	-99.9	0	0
291	WGGGGNHNG	mev	WGGGGNHNG	WGGGGNHNG	0.0002	-99.9	0.0002	0
292	GGGGNHNGG	mev	GGGGNHNGG	GGGGNHNGG	0	-99.9	0	0
293	GGGNHNGGG	mev	GGGNHNGGG	GGGNHNGGG	0	-99.9	0	0
294	GGNHNGGGN	mev	GGNHNGGGN	GGNHNGGGN	0	-99.9	0	0
295	GNHNGGGNS	mev	GNHNGGGNS	GNHNGGGNS	0.0001	-99.9	0.0001	0
296	NHNGGGNSS	mev	NHNGGGNSS	NHNGGGNSS	0.0035	-99.9	0.0035	0
297	HNGGGNSSG	mev	HNGGGNSSG	HNGGGNSSG	0.0005	-99.9	0.0005	0
298	NGGGNSSGG	mev	NGGGNSSGG	NGGGNSSGG	0	-99.9	0	0
299	GGGNSSGGP	mev	GGGNSSGGP	GGGNSSGGP	0	-99.9	0	0
300	GGNSSGGPG	mev	GGNSSGGPG	GGNSSGGPG	0	-99.9	0	0
301	GNSSGGPGP	mev	GNSSGGPGP	GNSSGGPGP	0.0005	-99.9	0.0005	0
302	NSSGGPGPG	mev	NSSGGPGPG	NSSGGPGPG	0.0009	-99.9	0.0009	0
303	SSGGPGPGQ	mev	SSGGPGPGQ	SSGGPGPGQ	0.0081	-99.9	0.0081	0
304	SGGPGPGQW	mev	SGGPGPGQW	SGGPGPGQW	0.068	-99.9	0.068	0
305	GGPGPGQWG	mev	GGPGPGQWG	GGPGPGQWG	0.0004	-99.9	0.0004	0
306	GPGPGQWGG	mev	GPGPGQWGG	GPGPGQWGG	0.0004	-99.9	0.0004	0
307	PGPGQWGGG	mev	PGPGQWGGG	PGPGQWGGG	0	-99.9	0	0
308	GPGQWGGGG	mev	GPGQWGGGG	GPGQWGGGG	0.0001	-99.9	0.0001	0
309	PGQWGGGGN	mev	PGQWGGGGN	PGQWGGGGN	0	-99.9	0	0
310	GQWGGGGNH	mev	GQWGGGGNH	GQWGGGGNH	0.0242	-99.9	0.0242	0
311	QWGGGGNHN	mev	QWGGGGNHN	QWGGGGNHN	0	-99.9	0	0
312	WGGGGNHNG	mev	WGGGGNHNG	WGGGGNHNG	0.0002	-99.9	0.0002	0
313	GGGGNHNGG	mev	GGGGNHNGG	GGGGNHNGG	0	-99.9	0	0
314	GGGNHNGGG	mev	GGGNHNGGG	GGGNHNGGG	0	-99.9	0	0
315	GGNHNGGGN	mev	GGNHNGGGN	GGNHNGGGN	0	-99.9	0	0
316	GNHNGGGNS	mev	GNHNGGGNS	GNHNGGGNS	0.0001	-99.9	0.0001	0
317	NHNGGGNSS	mev	NHNGGGNSS	NHNGGGNSS	0.0035	-99.9	0.0035	0
318	HNGGGNSSG	mev	HNGGGNSSG	HNGGGNSSG	0.0005	-99.9	0.0005	0
319	NGGGNSSGP	mev	NGGGNSSGP	NGGGNSSGP	0.0001	-99.9	0.0001	0
320	GGGNSSGPG	mev	GGGNSSGPG	GGGNSSGPG	0	-99.9	0	0
321	GGNSSGPGP	mev	GGNSSGPGP	GGNSSGPGP	0.0004	-99.9	0.0004	0
322	GNSSGPGPG	mev	GNSSGPGPG	GNSSGPGPG	0.0005	-99.9	0.0005	0
323	NSSGPGPGN	mev	NSSGPGPGN	NSSGPGPGN	0.0004	-99.9	0.0004	0
324	SSGPGPGNG	mev	SSGPGPGNG	SSGPGPGNG	0.0006	-99.9	0.0006	0
325	SGPGPGNGA	mev	SGPGPGNGA	SGPGPGNGA	0.0113	-99.9	0.0113	0
326	GPGPGNGAD	mev	GPGPGNGAD	GPGPGNGAD	0.0001	-99.9	0.0001	0
327	PGPGNGADV	mev	PGPGNGADV	PGPGNGADV	0.0006	-99.9	0.0006	0
328	GPGNGADVG	mev	GPGNGADVG	GPGNGADVG	0.0001	-99.9	0.0001	0
329	PGNGADVGQ	mev	PGNGADVGQ	PGNGADVGQ	0.0001	-99.9	0.0001	0
330	GNGADVGQG	mev	GNGADVGQG	GNGADVGQG	0.0002	-99.9	0.0002	0
331	NGADVGQGA	mev	NGADVGQGA	NGADVGQGA	0.0141	-99.9	0.0141	0
332	GADVGQGAD	mev	GADVGQGAD	GADVGQGAD	0	-99.9	0	0
333	ADVGQGADN	mev	ADVGQGADN	ADVGQGADN	0.0001	-99.9	0.0001	0
334	DVGQGADNS	mev	DVGQGADNS	DVGQGADNS	0.0001	-99.9	0.0001	0
335	VGQGADNST	mev	VGQGADNST	VGQGADNST	0.0015	-99.9	0.0015	0
336	GQGADNSTI	mev	GQGADNSTI	GQGADNSTI	0.0086	-99.9	0.0086	0
337	QGADNSTIE	mev	QGADNSTIE	QGADNSTIE	0.001	-99.9	0.001	0
338	GADNSTIEG	mev	GADNSTIEG	GADNSTIEG	0.0006	-99.9	0.0006	0
339	ADNSTIEGP	mev	ADNSTIEGP	ADNSTIEGP	0.0039	-99.9	0.0039	0
340	DNSTIEGPG	mev	DNSTIEGPG	DNSTIEGPG	0.0007	-99.9	0.0007	0
341	NSTIEGPGP	mev	NSTIEGPGP	NSTIEGPGP	0.0005	-99.9	0.0005	0
342	STIEGPGPG	mev	STIEGPGPG	STIEGPGPG	0.0006	-99.9	0.0006	0
343	TIEGPGPGG	mev	TIEGPGPGG	TIEGPGPGG	0.0003	-99.9	0.0003	0
344	IEGPGPGGA	mev	IEGPGPGGA	IEGPGPGGA	0.0158	-99.9	0.0158	0
345	EGPGPGGAD	mev	EGPGPGGAD	EGPGPGGAD	0	-99.9	0	0
346	GPGPGGADV	mev	GPGPGGADV	GPGPGGADV	0.0041	-99.9	0.0041	0
347	PGPGGADVG	mev	PGPGGADVG	PGPGGADVG	0	-99.9	0	0
348	GPGGADVGQ	mev	GPGGADVGQ	GPGGADVGQ	0.0002	-99.9	0.0002	0
349	PGGADVGQG	mev	PGGADVGQG	PGGADVGQG	0	-99.9	0	0
350	GGADVGQGA	mev	GGADVGQGA	GGADVGQGA	0.0027	-99.9	0.0027	0
351	GADVGQGAD	mev	GADVGQGAD	GADVGQGAD	0	-99.9	0	0
352	ADVGQGADN	mev	ADVGQGADN	ADVGQGADN	0.0001	-99.9	0.0001	0
353	DVGQGADNS	mev	DVGQGADNS	DVGQGADNS	0.0001	-99.9	0.0001	0
354	VGQGADNST	mev	VGQGADNST	VGQGADNST	0.0015	-99.9	0.0015	0
355	GQGADNSTI	mev	GQGADNSTI	GQGADNSTI	0.0086	-99.9	0.0086	0
356	QGADNSTIE	mev	QGADNSTIE	QGADNSTIE	0.001	-99.9	0.001	0
357	GADNSTIEL	mev	GADNSTIEL	GADNSTIEL	0.0509	-99.9	0.0509	0
358	ADNSTIELG	mev	ADNSTIELG	ADNSTIELG	0.0035	-99.9	0.0035	0
359	DNSTIELGP	mev	DNSTIELGP	DNSTIELGP	0.0067	-99.9	0.0067	0
360	NSTIELGPG	mev	NSTIELGPG	NSTIELGPG	0.0001	-99.9	0.0001	0
361	STIELGPGP	mev	STIELGPGP	STIELGPGP	0.019	-99.9	0.019	0
362	TIELGPGPG	mev	TIELGPGPG	TIELGPGPG	0	-99.9	0	0
363	IELGPGPGN	mev	IELGPGPGN	IELGPGPGN	0.002	-99.9	0.002	0
364	ELGPGPGNS	mev	ELGPGPGNS	ELGPGPGNS	0.0002	-99.9	0.0002	0
365	LGPGPGNSD	mev	LGPGPGNSD	LGPGPGNSD	0.0005	-99.9	0.0005	0
366	GPGPGNSDI	mev	GPGPGNSDI	GPGPGNSDI	0.0025	-99.9	0.0025	0
367	PGPGNSDIT	mev	PGPGNSDIT	PGPGNSDIT	0	-99.9	0	0
368	GPGNSDITV	mev	GPGNSDITV	GPGNSDITV	0.0044	-99.9	0.0044	0
369	PGNSDITVG	mev	PGNSDITVG	PGNSDITVG	0.0003	-99.9	0.0003	0
370	GNSDITVGQ	mev	GNSDITVGQ	GNSDITVGQ	0.0089	-99.9	0.0089	0
371	NSDITVGQY	mev	NSDITVGQY	NSDITVGQY	0.074	-99.9	0.074	0
372	SDITVGQYG	mev	SDITVGQYG	SDITVGQYG	0.0153	-99.9	0.0153	0
373	DITVGQYGG	mev	DITVGQYGG	DITVGQYGG	0.0001	-99.9	0.0001	0
374	ITVGQYGGN	mev	ITVGQYGGN	ITVGQYGGN	0	-99.9	0	0
375	TVGQYGGNN	mev	TVGQYGGNN	TVGQYGGNN	0	-99.9	0	0
376	VGQYGGNNA	mev	VGQYGGNNA	VGQYGGNNA	0.0053	-99.9	0.0053	0
377	GQYGGNNAA	mev	GQYGGNNAA	GQYGGNNAA	0.0462	-99.9	0.0462	0
378	QYGGNNAAG	mev	QYGGNNAAG	QYGGNNAAG	0	-99.9	0	0
379	YGGNNAAGP	mev	YGGNNAAGP	YGGNNAAGP	0.0001	-99.9	0.0001	0
380	GGNNAAGPG	mev	GGNNAAGPG	GGNNAAGPG	0	-99.9	0	0
381	GNNAAGPGP	mev	GNNAAGPGP	GNNAAGPGP	0.0007	-99.9	0.0007	0
382	NNAAGPGPG	mev	NNAAGPGPG	NNAAGPGPG	0.0006	-99.9	0.0006	0
383	NAAGPGPGP	mev	NAAGPGPGP	NAAGPGPGP	0.0049	-99.9	0.0049	0
384	AAGPGPGPD	mev	AAGPGPGPD	AAGPGPGPD	0.0001	-99.9	0.0001	0
385	AGPGPGPDS	mev	AGPGPGPDS	AGPGPGPDS	0.0033	-99.9	0.0033	0
386	GPGPGPDST	mev	GPGPGPDST	GPGPGPDST	0.0014	-99.9	0.0014	0
387	PGPGPDSTL	mev	PGPGPDSTL	PGPGPDSTL	0.007	-99.9	0.007	0
388	GPGPDSTLS	mev	GPGPDSTLS	GPGPDSTLS	0.0003	-99.9	0.0003	0
389	PGPDSTLSI	mev	PGPDSTLSI	PGPDSTLSI	0.0042	-99.9	0.0042	0
390	GPDSTLSIY	mev	GPDSTLSIY	GPDSTLSIY	0.053	-99.9	0.053	0
391	PDSTLSIYQ	mev	PDSTLSIYQ	PDSTLSIYQ	0.0008	-99.9	0.0008	0
392	DSTLSIYQY	mev	DSTLSIYQY	DSTLSIYQY	0.2608	-99.9	0.2608	0
393	STLSIYQYG	mev	STLSIYQYG	STLSIYQYG	0.0049	-99.9	0.0049	0
394	TLSIYQYGS	mev	TLSIYQYGS	TLSIYQYGS	0.0019	-99.9	0.0019	0
395	LSIYQYGSA	mev	LSIYQYGSA	LSIYQYGSA	0.0144	-99.9	0.0144	0
396	SIYQYGSAN	mev	SIYQYGSAN	SIYQYGSAN	0.0007	-99.9	0.0007	0
397	IYQYGSANA	mev	IYQYGSANA	IYQYGSANA	0.0021	-99.9	0.0021	0
398	YQYGSANAG	mev	YQYGSANAG	YQYGSANAG	0.0213	-99.9	0.0213	0
399	QYGSANAGP	mev	QYGSANAGP	QYGSANAGP	0.0003	-99.9	0.0003	0
400	YGSANAGPG	mev	YGSANAGPG	YGSANAGPG	0	-99.9	0	0
401	GSANAGPGP	mev	GSANAGPGP	GSANAGPGP	0.0005	-99.9	0.0005	0
402	SANAGPGPG	mev	SANAGPGPG	SANAGPGPG	0.0008	-99.9	0.0008	0
403	ANAGPGPGA	mev	ANAGPGPGA	ANAGPGPGA	0.0143	-99.9	0.0143	0
404	NAGPGPGAD	mev	NAGPGPGAD	NAGPGPGAD	0.0001	-99.9	0.0001	0
405	AGPGPGADV	mev	AGPGPGADV	AGPGPGADV	0.0067	-99.9	0.0067	0
406	GPGPGADVG	mev	GPGPGADVG	GPGPGADVG	0.0002	-99.9	0.0002	0
407	PGPGADVGQ	mev	PGPGADVGQ	PGPGADVGQ	0.0003	-99.9	0.0003	0
408	GPGADVGQG	mev	GPGADVGQG	GPGADVGQG	0.0001	-99.9	0.0001	0
409	PGADVGQGA	mev	PGADVGQGA	PGADVGQGA	0.0011	-99.9	0.0011	0
410	GADVGQGAD	mev	GADVGQGAD	GADVGQGAD	0	-99.9	0	0
411	ADVGQGADN	mev	ADVGQGADN	ADVGQGADN	0.0001	-99.9	0.0001	0
412	DVGQGADNS	mev	DVGQGADNS	DVGQGADNS	0.0001	-99.9	0.0001	0
413	VGQGADNST	mev	VGQGADNST	VGQGADNST	0.0015	-99.9	0.0015	0
414	GQGADNSTI	mev	GQGADNSTI	GQGADNSTI	0.0086	-99.9	0.0086	0
415	QGADNSTIE	mev	QGADNSTIE	QGADNSTIE	0.001	-99.9	0.001	0
416	GADNSTIEL	mev	GADNSTIEL	GADNSTIEL	0.0509	-99.9	0.0509	0
417	ADNSTIELT	mev	ADNSTIELT	ADNSTIELT	0.0134	-99.9	0.0134	0
418	DNSTIELTG	mev	DNSTIELTG	DNSTIELTG	0.0142	-99.9	0.0142	0
419	NSTIELTGP	mev	NSTIELTGP	NSTIELTGP	0.0014	-99.9	0.0014	0
420	STIELTGPG	mev	STIELTGPG	STIELTGPG	0.0008	-99.9	0.0008	0
421	TIELTGPGP	mev	TIELTGPGP	TIELTGPGP	0.0002	-99.9	0.0002	0
422	IELTGPGPG	mev	IELTGPGPG	IELTGPGPG	0.0058	-99.9	0.0058	0
423	ELTGPGPGV	mev	ELTGPGPGV	ELTGPGPGV	0.0146	-99.9	0.0146	0
424	LTGPGPGVV	mev	LTGPGPGVV	LTGPGPGVV	0.0073	-99.9	0.0073	0
425	TGPGPGVVP	mev	TGPGPGVVP	TGPGPGVVP	0.0017	-99.9	0.0017	0
426	GPGPGVVPQ	mev	GPGPGVVPQ	GPGPGVVPQ	0.001	-99.9	0.001	0
427	PGPGVVPQW	mev	PGPGVVPQW	PGPGVVPQW	0.0669	-99.9	0.0669	0
428	GPGVVPQWG	mev	GPGVVPQWG	GPGVVPQWG	0.0005	-99.9	0.0005	0
429	PGVVPQWGG	mev	PGVVPQWGG	PGVVPQWGG	0.0002	-99.9	0.0002	0
430	GVVPQWGGG	mev	GVVPQWGGG	GVVPQWGGG	0.0001	-99.9	0.0001	0
431	VVPQWGGGG	mev	VVPQWGGGG	VVPQWGGGG	0.0001	-99.9	0.0001	0
432	VPQWGGGGN	mev	VPQWGGGGN	VPQWGGGGN	0.0001	-99.9	0.0001	0
433	PQWGGGGNH	mev	PQWGGGGNH	PQWGGGGNH	0.0077	-99.9	0.0077	0
434	QWGGGGNHN	mev	QWGGGGNHN	QWGGGGNHN	0	-99.9	0	0
435	WGGGGNHNG	mev	WGGGGNHNG	WGGGGNHNG	0.0002	-99.9	0.0002	0
436	GGGGNHNGG	mev	GGGGNHNGG	GGGGNHNGG	0	-99.9	0	0
437	GGGNHNGGG	mev	GGGNHNGGG	GGGNHNGGG	0	-99.9	0	0
438	GGNHNGGGK	mev	GGNHNGGGK	GGNHNGGGK	0.0002	-99.9	0.0002	0
439	GNHNGGGKK	mev	GNHNGGGKK	GNHNGGGKK	0.0014	-99.9	0.0014	0
440	NHNGGGKKG	mev	NHNGGGKKG	NHNGGGKKG	0.0019	-99.9	0.0019	0
441	HNGGGKKGG	mev	HNGGGKKGG	HNGGGKKGG	0.0001	-99.9	0.0001	0
442	NGGGKKGGG	mev	NGGGKKGGG	NGGGKKGGG	0	-99.9	0	0
443	GGGKKGGGG	mev	GGGKKGGGG	GGGKKGGGG	0	-99.9	0	0
444	GGKKGGGGN	mev	GGKKGGGGN	GGKKGGGGN	0	-99.9	0	0
445	GKKGGGGNH	mev	GKKGGGGNH	GKKGGGGNH	0.0093	-99.9	0.0093	0
446	KKGGGGNHN	mev	KKGGGGNHN	KKGGGGNHN	0.0002	-99.9	0.0002	0
447	KGGGGNHNG	mev	KGGGGNHNG	KGGGGNHNG	0.0003	-99.9	0.0003	0
448	GGGGNHNGG	mev	GGGGNHNGG	GGGGNHNGG	0	-99.9	0	0
449	GGGNHNGGG	mev	GGGNHNGGG	GGGNHNGGG	0	-99.9	0	0
450	GGNHNGGGN	mev	GGNHNGGGN	GGNHNGGGN	0	-99.9	0	0
451	GNHNGGGNS	mev	GNHNGGGNS	GNHNGGGNS	0.0001	-99.9	0.0001	0
452	NHNGGGNSS	mev	NHNGGGNSS	NHNGGGNSS	0.0035	-99.9	0.0035	0
453	HNGGGNSSG	mev	HNGGGNSSG	HNGGGNSSG	0.0005	-99.9	0.0005	0
454	NGGGNSSGK	mev	NGGGNSSGK	NGGGNSSGK	0.0007	-99.9	0.0007	0
455	GGGNSSGKK	mev	GGGNSSGKK	GGGNSSGKK	0.0003	-99.9	0.0003	0
456	GGNSSGKKP	mev	GGNSSGKKP	GGNSSGKKP	0.0008	-99.9	0.0008	0
457	GNSSGKKPQ	mev	GNSSGKKPQ	GNSSGKKPQ	0.0014	-99.9	0.0014	0
458	NSSGKKPQW	mev	NSSGKKPQW	NSSGKKPQW	0.112	-99.9	0.112	0
459	SSGKKPQWG	mev	SSGKKPQWG	SSGKKPQWG	0.0008	-99.9	0.0008	0
460	SGKKPQWGG	mev	SGKKPQWGG	SGKKPQWGG	0.0032	-99.9	0.0032	0
461	GKKPQWGGG	mev	GKKPQWGGG	GKKPQWGGG	0.0005	-99.9	0.0005	0
462	KKPQWGGGG	mev	KKPQWGGGG	KKPQWGGGG	0.0001	-99.9	0.0001	0
463	KPQWGGGGN	mev	KPQWGGGGN	KPQWGGGGN	0.0001	-99.9	0.0001	0
464	PQWGGGGNH	mev	PQWGGGGNH	PQWGGGGNH	0.0077	-99.9	0.0077	0
465	QWGGGGNHN	mev	QWGGGGNHN	QWGGGGNHN	0	-99.9	0	0
466	WGGGGNHNG	mev	WGGGGNHNG	WGGGGNHNG	0.0002	-99.9	0.0002	0
467	GGGGNHNGG	mev	GGGGNHNGG	GGGGNHNGG	0	-99.9	0	0
468	GGGNHNGGG	mev	GGGNHNGGG	GGGNHNGGG	0	-99.9	0	0
469	GGNHNGGGN	mev	GGNHNGGGN	GGNHNGGGN	0	-99.9	0	0
470	GNHNGGGNS	mev	GNHNGGGNS	GNHNGGGNS	0.0001	-99.9	0.0001	0
471	NHNGGGNSS	mev	NHNGGGNSS	NHNGGGNSS	0.0035	-99.9	0.0035	0
472	HNGGGNSSK	mev	HNGGGNSSK	HNGGGNSSK	0.0065	-99.9	0.0065	0
473	NGGGNSSKK	mev	NGGGNSSKK	NGGGNSSKK	0.0035	-99.9	0.0035	0
474	GGGNSSKKH	mev	GGGNSSKKH	GGGNSSKKH	0.0039	-99.9	0.0039	0
475	GGNSSKKHN	mev	GGNSSKKHN	GGNSSKKHN	0.0001	-99.9	0.0001	0
476	GNSSKKHNG	mev	GNSSKKHNG	GNSSKKHNG	0.0008	-99.9	0.0008	0
477	NSSKKHNGG	mev	NSSKKHNGG	NSSKKHNGG	0.0011	-99.9	0.0011	0
478	SSKKHNGGG	mev	SSKKHNGGG	SSKKHNGGG	0.0004	-99.9	0.0004	0
479	SKKHNGGGN	mev	SKKHNGGGN	SKKHNGGGN	0.0002	-99.9	0.0002	0
480	KKHNGGGNS	mev	KKHNGGGNS	KKHNGGGNS	0.0007	-99.9	0.0007	0
481	KHNGGGNSS	mev	KHNGGGNSS	KHNGGGNSS	0.0021	-99.9	0.0021	0
482	HNGGGNSSG	mev	HNGGGNSSG	HNGGGNSSG	0.0005	-99.9	0.0005	0
483	NGGGNSSGP	mev	NGGGNSSGP	NGGGNSSGP	0.0001	-99.9	0.0001	0
484	GGGNSSGPD	mev	GGGNSSGPD	GGGNSSGPD	0	-99.9	0	0
485	GGNSSGPDS	mev	GGNSSGPDS	GGNSSGPDS	0.0001	-99.9	0.0001	0
486	GNSSGPDST	mev	GNSSGPDST	GNSSGPDST	0.004	-99.9	0.004	0
487	NSSGPDSTL	mev	NSSGPDSTL	NSSGPDSTL	0.0695	-99.9	0.0695	0
488	SSGPDSTLS	mev	SSGPDSTLS	SSGPDSTLS	0.0014	-99.9	0.0014	0
489	SGPDSTLSI	mev	SGPDSTLSI	SGPDSTLSI	0.06	-99.9	0.06	0
490	GPDSTLSIK	mev	GPDSTLSIK	GPDSTLSIK	0.0023	-99.9	0.0023	0
491	PDSTLSIKK	mev	PDSTLSIKK	PDSTLSIKK	0.0037	-99.9	0.0037	0
492	DSTLSIKKV	mev	DSTLSIKKV	DSTLSIKKV	0.0586	-99.9	0.0586	0
493	STLSIKKVV	mev	STLSIKKVV	STLSIKKVV	0.0593	-99.9	0.0593	0
494	TLSIKKVVP	mev	TLSIKKVVP	TLSIKKVVP	0.0025	-99.9	0.0025	0
495	LSIKKVVPQ	mev	LSIKKVVPQ	LSIKKVVPQ	0.0085	-99.9	0.0085	0
496	SIKKVVPQW	mev	SIKKVVPQW	SIKKVVPQW	0.2927	-99.9	0.2927	0
497	IKKVVPQWG	mev	IKKVVPQWG	IKKVVPQWG	0.0075	-99.9	0.0075	0
498	KKVVPQWGG	mev	KKVVPQWGG	KKVVPQWGG	0.0031	-99.9	0.0031	0
499	KVVPQWGGG	mev	KVVPQWGGG	KVVPQWGGG	0.0002	-99.9	0.0002	0
500	VVPQWGGGG	mev	VVPQWGGGG	VVPQWGGGG	0.0001	-99.9	0.0001	0
501	VPQWGGGGN	mev	VPQWGGGGN	VPQWGGGGN	0.0001	-99.9	0.0001	0
502	PQWGGGGNH	mev	PQWGGGGNH	PQWGGGGNH	0.0077	-99.9	0.0077	0
503	QWGGGGNHN	mev	QWGGGGNHN	QWGGGGNHN	0	-99.9	0	0
504	WGGGGNHNG	mev	WGGGGNHNG	WGGGGNHNG	0.0002	-99.9	0.0002	0
505	GGGGNHNGG	mev	GGGGNHNGG	GGGGNHNGG	0	-99.9	0	0
506	GGGNHNGGK	mev	GGGNHNGGK	GGGNHNGGK	0.0001	-99.9	0.0001	0
507	GGNHNGGKK	mev	GGNHNGGKK	GGNHNGGKK	0.0006	-99.9	0.0006	0
508	GNHNGGKKS	mev	GNHNGGKKS	GNHNGGKKS	0.0005	-99.9	0.0005	0
509	NHNGGKKSG	mev	NHNGGKKSG	NHNGGKKSG	0.0024	-99.9	0.0024	0
510	HNGGKKSGY	mev	HNGGKKSGY	HNGGKKSGY	0.0469	-99.9	0.0469	0
511	NGGKKSGYG	mev	NGGKKSGYG	NGGKKSGYG	0.0001	-99.9	0.0001	0
512	GGKKSGYGN	mev	GGKKSGYGN	GGKKSGYGN	0.0002	-99.9	0.0002	0
513	GKKSGYGNG	mev	GKKSGYGNG	GKKSGYGNG	0.0007	-99.9	0.0007	0
514	KKSGYGNGA	mev	KKSGYGNGA	KKSGYGNGA	0.0074	-99.9	0.0074	0
515	KSGYGNGAD	mev	KSGYGNGAD	KSGYGNGAD	0	-99.9	0	0
516	SGYGNGADV	mev	SGYGNGADV	SGYGNGADV	0.026	-99.9	0.026	0
517	GYGNGADVG	mev	GYGNGADVG	GYGNGADVG	0	-99.9	0	0
518	YGNGADVGQ	mev	YGNGADVGQ	YGNGADVGQ	0.0015	-99.9	0.0015	0
519	GNGADVGQG	mev	GNGADVGQG	GNGADVGQG	0.0002	-99.9	0.0002	0
520	NGADVGQGA	mev	NGADVGQGA	NGADVGQGA	0.0141	-99.9	0.0141	0
521	GADVGQGAD	mev	GADVGQGAD	GADVGQGAD	0	-99.9	0	0
522	ADVGQGADN	mev	ADVGQGADN	ADVGQGADN	0.0001	-99.9	0.0001	0
523	DVGQGADNS	mev	DVGQGADNS	DVGQGADNS	0.0001	-99.9	0.0001	0

## Sheet: Gaga-BF1_012-02-01
Supplementary Table S22 shows MHC epitopes predicted NETMHCpan 4.1 from chicken MHC alleles (Name of Allele is represented as sheet name)
Pos	Peptide	ID	core	icore	EL-score	EL_Rank	Ave	NB
0	MIKLKFGVF	mev	MIKLKFGVF	MIKLKFGVF	0.1092	-99.9	0.1092	0
1	IKLKFGVFF	mev	IKLKFGVFF	IKLKFGVFF	0.2641	-99.9	0.2641	0
2	KLKFGVFFT	mev	KLKFGVFFT	KLKFGVFFT	0.0055	-99.9	0.0055	0
3	LKFGVFFTV	mev	LKFGVFFTV	LKFGVFFTV	0.2741	-99.9	0.2741	0
4	KFGVFFTVL	mev	KFGVFFTVL	KFGVFFTVL	0.0309	-99.9	0.0309	0
5	FGVFFTVLL	mev	FGVFFTVLL	FGVFFTVLL	0.0999	-99.9	0.0999	0
6	GVFFTVLLS	mev	GVFFTVLLS	GVFFTVLLS	0.0021	-99.9	0.0021	0
7	VFFTVLLSS	mev	VFFTVLLSS	VFFTVLLSS	0.0055	-99.9	0.0055	0
8	FFTVLLSSA	mev	FFTVLLSSA	FFTVLLSSA	0.0065	-99.9	0.0065	0
9	FTVLLSSAY	mev	FTVLLSSAY	FTVLLSSAY	0.1301	-99.9	0.1301	0
10	TVLLSSAYA	mev	TVLLSSAYA	TVLLSSAYA	0.0105	-99.9	0.0105	0
11	VLLSSAYAH	mev	VLLSSAYAH	VLLSSAYAH	0.0179	-99.9	0.0179	0
12	LLSSAYAHG	mev	LLSSAYAHG	LLSSAYAHG	0.0004	-99.9	0.0004	0
13	LSSAYAHGT	mev	LSSAYAHGT	LSSAYAHGT	0.011	-99.9	0.011	0
14	SSAYAHGTP	mev	SSAYAHGTP	SSAYAHGTP	0.0031	-99.9	0.0031	0
15	SAYAHGTPQ	mev	SAYAHGTPQ	SAYAHGTPQ	0.022	-99.9	0.022	0
16	AYAHGTPQN	mev	AYAHGTPQN	AYAHGTPQN	0.0005	-99.9	0.0005	0
17	YAHGTPQNI	mev	YAHGTPQNI	YAHGTPQNI	0.1268	-99.9	0.1268	0
18	AHGTPQNIT	mev	AHGTPQNIT	AHGTPQNIT	0.0058	-99.9	0.0058	0
19	HGTPQNITD	mev	HGTPQNITD	HGTPQNITD	0.0009	-99.9	0.0009	0
20	GTPQNITDL	mev	GTPQNITDL	GTPQNITDL	0.0177	-99.9	0.0177	0
21	TPQNITDLC	mev	TPQNITDLC	TPQNITDLC	0.0084	-99.9	0.0084	0
22	PQNITDLCA	mev	PQNITDLCA	PQNITDLCA	0.0016	-99.9	0.0016	0
23	QNITDLCAE	mev	QNITDLCAE	QNITDLCAE	0.0009	-99.9	0.0009	0
24	NITDLCAEY	mev	NITDLCAEY	NITDLCAEY	0.0635	-99.9	0.0635	0
25	ITDLCAEYH	mev	ITDLCAEYH	ITDLCAEYH	0.0065	-99.9	0.0065	0
26	TDLCAEYHN	mev	TDLCAEYHN	TDLCAEYHN	0.0002	-99.9	0.0002	0
27	DLCAEYHNT	mev	DLCAEYHNT	DLCAEYHNT	0.001	-99.9	0.001	0
28	LCAEYHNTQ	mev	LCAEYHNTQ	LCAEYHNTQ	0.0076	-99.9	0.0076	0
29	CAEYHNTQI	mev	CAEYHNTQI	CAEYHNTQI	0.003	-99.9	0.003	0
30	AEYHNTQIY	mev	AEYHNTQIY	AEYHNTQIY	0.4722	-99.9	0.4722	0
31	EYHNTQIYT	mev	EYHNTQIYT	EYHNTQIYT	0.0067	-99.9	0.0067	0
32	YHNTQIYTL	mev	YHNTQIYTL	YHNTQIYTL	0.3678	-99.9	0.3678	0
33	HNTQIYTLN	mev	HNTQIYTLN	HNTQIYTLN	0.0022	-99.9	0.0022	0
34	NTQIYTLND	mev	NTQIYTLND	NTQIYTLND	0.0002	-99.9	0.0002	0
35	TQIYTLNDK	mev	TQIYTLNDK	TQIYTLNDK	0.0242	-99.9	0.0242	0
36	QIYTLNDKI	mev	QIYTLNDKI	QIYTLNDKI	0.0313	-99.9	0.0313	0
37	IYTLNDKIF	mev	IYTLNDKIF	IYTLNDKIF	0.017	-99.9	0.017	0
38	YTLNDKIFS	mev	YTLNDKIFS	YTLNDKIFS	0.002	-99.9	0.002	0
39	TLNDKIFSY	mev	TLNDKIFSY	TLNDKIFSY	0.3669	-99.9	0.3669	0
40	LNDKIFSYT	mev	LNDKIFSYT	LNDKIFSYT	0.0106	-99.9	0.0106	0
41	NDKIFSYTE	mev	NDKIFSYTE	NDKIFSYTE	0.0256	-99.9	0.0256	0
42	DKIFSYTES	mev	DKIFSYTES	DKIFSYTES	0.0246	-99.9	0.0246	0
43	KIFSYTESL	mev	KIFSYTESL	KIFSYTESL	0.2195	-99.9	0.2195	0
44	IFSYTESLA	mev	IFSYTESLA	IFSYTESLA	0.0014	-99.9	0.0014	0
45	FSYTESLAG	mev	FSYTESLAG	FSYTESLAG	0.0035	-99.9	0.0035	0
46	SYTESLAGK	mev	SYTESLAGK	SYTESLAGK	0.0111	-99.9	0.0111	0
47	YTESLAGKR	mev	YTESLAGKR	YTESLAGKR	0.0051	-99.9	0.0051	0
48	TESLAGKRE	mev	TESLAGKRE	TESLAGKRE	0.0121	-99.9	0.0121	0
49	ESLAGKREM	mev	ESLAGKREM	ESLAGKREM	0.0834	-99.9	0.0834	0
50	SLAGKREMA	mev	SLAGKREMA	SLAGKREMA	0.0106	-99.9	0.0106	0
51	LAGKREMAI	mev	LAGKREMAI	LAGKREMAI	0.0242	-99.9	0.0242	0
52	AGKREMAII	mev	AGKREMAII	AGKREMAII	0.0154	-99.9	0.0154	0
53	GKREMAIIT	mev	GKREMAIIT	GKREMAIIT	0.0121	-99.9	0.0121	0
54	KREMAIITF	mev	KREMAIITF	KREMAIITF	0.1523	-99.9	0.1523	0
55	REMAIITFK	mev	REMAIITFK	REMAIITFK	0.1576	-99.9	0.1576	0
56	EMAIITFKN	mev	EMAIITFKN	EMAIITFKN	0.0042	-99.9	0.0042	0
57	MAIITFKNG	mev	MAIITFKNG	MAIITFKNG	0.0064	-99.9	0.0064	0
58	AIITFKNGA	mev	AIITFKNGA	AIITFKNGA	0.0083	-99.9	0.0083	0
59	IITFKNGAI	mev	IITFKNGAI	IITFKNGAI	0.0016	-99.9	0.0016	0
60	ITFKNGAIF	mev	ITFKNGAIF	ITFKNGAIF	0.1536	-99.9	0.1536	0
61	TFKNGAIFQ	mev	TFKNGAIFQ	TFKNGAIFQ	0.0038	-99.9	0.0038	0
62	FKNGAIFQV	mev	FKNGAIFQV	FKNGAIFQV	0.2287	-99.9	0.2287	0
63	KNGAIFQVE	mev	KNGAIFQVE	KNGAIFQVE	0.0063	-99.9	0.0063	0
64	NGAIFQVEV	mev	NGAIFQVEV	NGAIFQVEV	0.1005	-99.9	0.1005	0
65	GAIFQVEVP	mev	GAIFQVEVP	GAIFQVEVP	0.0055	-99.9	0.0055	0
66	AIFQVEVPG	mev	AIFQVEVPG	AIFQVEVPG	0.0022	-99.9	0.0022	0
67	IFQVEVPGS	mev	IFQVEVPGS	IFQVEVPGS	0.0004	-99.9	0.0004	0
68	FQVEVPGSQ	mev	FQVEVPGSQ	FQVEVPGSQ	0.0353	-99.9	0.0353	0
69	QVEVPGSQH	mev	QVEVPGSQH	QVEVPGSQH	0.0113	-99.9	0.0113	0
70	VEVPGSQHI	mev	VEVPGSQHI	VEVPGSQHI	0.2978	-99.9	0.2978	0
71	EVPGSQHID	mev	EVPGSQHID	EVPGSQHID	0.0002	-99.9	0.0002	0
72	VPGSQHIDS	mev	VPGSQHIDS	VPGSQHIDS	0.0007	-99.9	0.0007	0
73	PGSQHIDSQ	mev	PGSQHIDSQ	PGSQHIDSQ	0.0005	-99.9	0.0005	0
74	GSQHIDSQK	mev	GSQHIDSQK	GSQHIDSQK	0.0051	-99.9	0.0051	0
75	SQHIDSQKK	mev	SQHIDSQKK	SQHIDSQKK	0.0644	-99.9	0.0644	0
76	QHIDSQKKA	mev	QHIDSQKKA	QHIDSQKKA	0.0664	-99.9	0.0664	0
77	HIDSQKKAI	mev	HIDSQKKAI	HIDSQKKAI	0.0031	-99.9	0.0031	0
78	IDSQKKAIE	mev	IDSQKKAIE	IDSQKKAIE	0.0043	-99.9	0.0043	0
79	DSQKKAIER	mev	DSQKKAIER	DSQKKAIER	0.0397	-99.9	0.0397	0
80	SQKKAIERM	mev	SQKKAIERM	SQKKAIERM	0.4089	-99.9	0.4089	0
81	QKKAIERMK	mev	QKKAIERMK	QKKAIERMK	0.0322	-99.9	0.0322	0
82	KKAIERMKD	mev	KKAIERMKD	KKAIERMKD	0.0002	-99.9	0.0002	0
83	KAIERMKDT	mev	KAIERMKDT	KAIERMKDT	0.0077	-99.9	0.0077	0
84	AIERMKDTL	mev	AIERMKDTL	AIERMKDTL	0.0058	-99.9	0.0058	0
85	IERMKDTLR	mev	IERMKDTLR	IERMKDTLR	0.0425	-99.9	0.0425	0
86	ERMKDTLRI	mev	ERMKDTLRI	ERMKDTLRI	0.1269	-99.9	0.1269	0
87	RMKDTLRIA	mev	RMKDTLRIA	RMKDTLRIA	0.0197	-99.9	0.0197	0
88	MKDTLRIAY	mev	MKDTLRIAY	MKDTLRIAY	0.268	-99.9	0.268	0
89	KDTLRIAYL	mev	KDTLRIAYL	KDTLRIAYL	0.114	-99.9	0.114	0
90	DTLRIAYLT	mev	DTLRIAYLT	DTLRIAYLT	0.0201	-99.9	0.0201	0
91	TLRIAYLTE	mev	TLRIAYLTE	TLRIAYLTE	0.002	-99.9	0.002	0
92	LRIAYLTEA	mev	LRIAYLTEA	LRIAYLTEA	0.0505	-99.9	0.0505	0
93	RIAYLTEAK	mev	RIAYLTEAK	RIAYLTEAK	0.0063	-99.9	0.0063	0
94	IAYLTEAKV	mev	IAYLTEAKV	IAYLTEAKV	0.0911	-99.9	0.0911	0
95	AYLTEAKVE	mev	AYLTEAKVE	AYLTEAKVE	0.0005	-99.9	0.0005	0
96	YLTEAKVEK	mev	YLTEAKVEK	YLTEAKVEK	0.0321	-99.9	0.0321	0
97	LTEAKVEKL	mev	LTEAKVEKL	LTEAKVEKL	0.043	-99.9	0.043	0
98	TEAKVEKLC	mev	TEAKVEKLC	TEAKVEKLC	0.0799	-99.9	0.0799	0
99	EAKVEKLCV	mev	EAKVEKLCV	EAKVEKLCV	0.0243	-99.9	0.0243	0
100	AKVEKLCVW	mev	AKVEKLCVW	AKVEKLCVW	0.1436	-99.9	0.1436	0
101	KVEKLCVWN	mev	KVEKLCVWN	KVEKLCVWN	0.0001	-99.9	0.0001	0
102	VEKLCVWNN	mev	VEKLCVWNN	VEKLCVWNN	0.0057	-99.9	0.0057	0
103	EKLCVWNNK	mev	EKLCVWNNK	EKLCVWNNK	0.0138	-99.9	0.0138	0
104	KLCVWNNKT	mev	KLCVWNNKT	KLCVWNNKT	0.002	-99.9	0.002	0
105	LCVWNNKTP	mev	LCVWNNKTP	LCVWNNKTP	0.0001	-99.9	0.0001	0
106	CVWNNKTPH	mev	CVWNNKTPH	CVWNNKTPH	0.0017	-99.9	0.0017	0
107	VWNNKTPHA	mev	VWNNKTPHA	VWNNKTPHA	0.0136	-99.9	0.0136	0
108	WNNKTPHAI	mev	WNNKTPHAI	WNNKTPHAI	0.1264	-99.9	0.1264	0
109	NNKTPHAIA	mev	NNKTPHAIA	NNKTPHAIA	0.0357	-99.9	0.0357	0
110	NKTPHAIAA	mev	NKTPHAIAA	NKTPHAIAA	0.0499	-99.9	0.0499	0
111	KTPHAIAAI	mev	KTPHAIAAI	KTPHAIAAI	0.0235	-99.9	0.0235	0
112	TPHAIAAIS	mev	TPHAIAAIS	TPHAIAAIS	0.0018	-99.9	0.0018	0
113	PHAIAAISM	mev	PHAIAAISM	PHAIAAISM	0.0434	-99.9	0.0434	0
114	HAIAAISMA	mev	HAIAAISMA	HAIAAISMA	0.0292	-99.9	0.0292	0
115	AIAAISMAN	mev	AIAAISMAN	AIAAISMAN	0.0003	-99.9	0.0003	0
116	IAAISMANE	mev	IAAISMANE	IAAISMANE	0.0083	-99.9	0.0083	0
117	AAISMANEA	mev	AAISMANEA	AAISMANEA	0.0434	-99.9	0.0434	0
118	AISMANEAA	mev	AISMANEAA	AISMANEAA	0.0016	-99.9	0.0016	0
119	ISMANEAAA	mev	ISMANEAAA	ISMANEAAA	0.0131	-99.9	0.0131	0
120	SMANEAAAK	mev	SMANEAAAK	SMANEAAAK	0.0125	-99.9	0.0125	0
121	MANEAAAKG	mev	MANEAAAKG	MANEAAAKG	0.0056	-99.9	0.0056	0
122	ANEAAAKGG	mev	ANEAAAKGG	ANEAAAKGG	0.0001	-99.9	0.0001	0
123	NEAAAKGGG	mev	NEAAAKGGG	NEAAAKGGG	0.0009	-99.9	0.0009	0
124	EAAAKGGGN	mev	EAAAKGGGN	EAAAKGGGN	0	-99.9	0	0
125	AAAKGGGNH	mev	AAAKGGGNH	AAAKGGGNH	0.0174	-99.9	0.0174	0
126	AAKGGGNHN	mev	AAKGGGNHN	AAKGGGNHN	0.0008	-99.9	0.0008	0
127	AKGGGNHNG	mev	AKGGGNHNG	AKGGGNHNG	0.0008	-99.9	0.0008	0
128	KGGGNHNGG	mev	KGGGNHNGG	KGGGNHNGG	0.0001	-99.9	0.0001	0
129	GGGNHNGGG	mev	GGGNHNGGG	GGGNHNGGG	0	-99.9	0	0
130	GGNHNGGGA	mev	GGNHNGGGA	GGNHNGGGA	0.0001	-99.9	0.0001	0
131	GNHNGGGAA	mev	GNHNGGGAA	GNHNGGGAA	0.0009	-99.9	0.0009	0
132	NHNGGGAAY	mev	NHNGGGAAY	NHNGGGAAY	0.1161	-99.9	0.1161	0
133	HNGGGAAYG	mev	HNGGGAAYG	HNGGGAAYG	0.0014	-99.9	0.0014	0
134	NGGGAAYGG	mev	NGGGAAYGG	NGGGAAYGG	0.0002	-99.9	0.0002	0
135	GGGAAYGGN	mev	GGGAAYGGN	GGGAAYGGN	0	-99.9	0	0
136	GGAAYGGNH	mev	GGAAYGGNH	GGAAYGGNH	0.0018	-99.9	0.0018	0
137	GAAYGGNHN	mev	GAAYGGNHN	GAAYGGNHN	0.0002	-99.9	0.0002	0
138	AAYGGNHNG	mev	AAYGGNHNG	AAYGGNHNG	0.0058	-99.9	0.0058	0
139	AYGGNHNGG	mev	AYGGNHNGG	AYGGNHNGG	0.0001	-99.9	0.0001	0
140	YGGNHNGGG	mev	YGGNHNGGG	YGGNHNGGG	0	-99.9	0	0
141	GGNHNGGGN	mev	GGNHNGGGN	GGNHNGGGN	0	-99.9	0	0
142	GNHNGGGNA	mev	GNHNGGGNA	GNHNGGGNA	0.0009	-99.9	0.0009	0
143	NHNGGGNAA	mev	NHNGGGNAA	NHNGGGNAA	0.014	-99.9	0.014	0
144	HNGGGNAAY	mev	HNGGGNAAY	HNGGGNAAY	0.0754	-99.9	0.0754	0
145	NGGGNAAYG	mev	NGGGNAAYG	NGGGNAAYG	0.0002	-99.9	0.0002	0
146	GGGNAAYGG	mev	GGGNAAYGG	GGGNAAYGG	0.0001	-99.9	0.0001	0
147	GGNAAYGGG	mev	GGNAAYGGG	GGNAAYGGG	0	-99.9	0	0
148	GNAAYGGGG	mev	GNAAYGGGG	GNAAYGGGG	0.0001	-99.9	0.0001	0
149	NAAYGGGGN	mev	NAAYGGGGN	NAAYGGGGN	0	-99.9	0	0
150	AAYGGGGNH	mev	AAYGGGGNH	AAYGGGGNH	0.0362	-99.9	0.0362	0
151	AYGGGGNHN	mev	AYGGGGNHN	AYGGGGNHN	0.0001	-99.9	0.0001	0
152	YGGGGNHNG	mev	YGGGGNHNG	YGGGGNHNG	0.0004	-99.9	0.0004	0
153	GGGGNHNGG	mev	GGGGNHNGG	GGGGNHNGG	0	-99.9	0	0
154	GGGNHNGGA	mev	GGGNHNGGA	GGGNHNGGA	0	-99.9	0	0
155	GGNHNGGAA	mev	GGNHNGGAA	GGNHNGGAA	0.0001	-99.9	0.0001	0
156	GNHNGGAAY	mev	GNHNGGAAY	GNHNGGAAY	0.0907	-99.9	0.0907	0
157	NHNGGAAYG	mev	NHNGGAAYG	NHNGGAAYG	0.0021	-99.9	0.0021	0
158	HNGGAAYGN	mev	HNGGAAYGN	HNGGAAYGN	0.0007	-99.9	0.0007	0
159	NGGAAYGNH	mev	NGGAAYGNH	NGGAAYGNH	0.0021	-99.9	0.0021	0
160	GGAAYGNHN	mev	GGAAYGNHN	GGAAYGNHN	0.0001	-99.9	0.0001	0
161	GAAYGNHNG	mev	GAAYGNHNG	GAAYGNHNG	0.0004	-99.9	0.0004	0
162	AAYGNHNGG	mev	AAYGNHNGG	AAYGNHNGG	0.0035	-99.9	0.0035	0
163	AYGNHNGGG	mev	AYGNHNGGG	AYGNHNGGG	0	-99.9	0	0
164	YGNHNGGGN	mev	YGNHNGGGN	YGNHNGGGN	0	-99.9	0	0
165	GNHNGGGNS	mev	GNHNGGGNS	GNHNGGGNS	0.0001	-99.9	0.0001	0
166	NHNGGGNSA	mev	NHNGGGNSA	NHNGGGNSA	0.0165	-99.9	0.0165	0
167	HNGGGNSAA	mev	HNGGGNSAA	HNGGGNSAA	0.003	-99.9	0.003	0
168	NGGGNSAAY	mev	NGGGNSAAY	NGGGNSAAY	0.0235	-99.9	0.0235	0
169	GGGNSAAYS	mev	GGGNSAAYS	GGGNSAAYS	0.0004	-99.9	0.0004	0
170	GGNSAAYSG	mev	GGNSAAYSG	GGNSAAYSG	0.0004	-99.9	0.0004	0
171	GNSAAYSGY	mev	GNSAAYSGY	GNSAAYSGY	0.0709	-99.9	0.0709	0
172	NSAAYSGYG	mev	NSAAYSGYG	NSAAYSGYG	0.0009	-99.9	0.0009	0
173	SAAYSGYGN	mev	SAAYSGYGN	SAAYSGYGN	0.0006	-99.9	0.0006	0
174	AAYSGYGNG	mev	AAYSGYGNG	AAYSGYGNG	0.0019	-99.9	0.0019	0
175	AYSGYGNGA	mev	AYSGYGNGA	AYSGYGNGA	0.0026	-99.9	0.0026	0
176	YSGYGNGAD	mev	YSGYGNGAD	YSGYGNGAD	0	-99.9	0	0
177	SGYGNGADV	mev	SGYGNGADV	SGYGNGADV	0.026	-99.9	0.026	0
178	GYGNGADVG	mev	GYGNGADVG	GYGNGADVG	0	-99.9	0	0
179	YGNGADVGP	mev	YGNGADVGP	YGNGADVGP	0.0007	-99.9	0.0007	0
180	GNGADVGPG	mev	GNGADVGPG	GNGADVGPG	0.0001	-99.9	0.0001	0
181	NGADVGPGP	mev	NGADVGPGP	NGADVGPGP	0.011	-99.9	0.011	0
182	GADVGPGPG	mev	GADVGPGPG	GADVGPGPG	0	-99.9	0	0
183	ADVGPGPGL	mev	ADVGPGPGL	ADVGPGPGL	0.0696	-99.9	0.0696	0
184	DVGPGPGLK	mev	DVGPGPGLK	DVGPGPGLK	0.003	-99.9	0.003	0
185	VGPGPGLKV	mev	VGPGPGLKV	VGPGPGLKV	0.0393	-99.9	0.0393	0
186	GPGPGLKVA	mev	GPGPGLKVA	GPGPGLKVA	0.0038	-99.9	0.0038	0
187	PGPGLKVAA	mev	PGPGLKVAA	PGPGLKVAA	0.0037	-99.9	0.0037	0
188	GPGLKVAAF	mev	GPGLKVAAF	GPGLKVAAF	0.0879	-99.9	0.0879	0
189	PGLKVAAFA	mev	PGLKVAAFA	PGLKVAAFA	0.0009	-99.9	0.0009	0
190	GLKVAAFAA	mev	GLKVAAFAA	GLKVAAFAA	0.006	-99.9	0.006	0
191	LKVAAFAAI	mev	LKVAAFAAI	LKVAAFAAI	0.0705	-99.9	0.0705	0
192	KVAAFAAIV	mev	KVAAFAAIV	KVAAFAAIV	0.0238	-99.9	0.0238	0
193	VAAFAAIVV	mev	VAAFAAIVV	VAAFAAIVV	0.0451	-99.9	0.0451	0
194	AAFAAIVVS	mev	AAFAAIVVS	AAFAAIVVS	0.0338	-99.9	0.0338	0
195	AFAAIVVSG	mev	AFAAIVVSG	AFAAIVVSG	0.0023	-99.9	0.0023	0
196	FAAIVVSGS	mev	FAAIVVSGS	FAAIVVSGS	0.0056	-99.9	0.0056	0
197	AAIVVSGSA	mev	AAIVVSGSA	AAIVVSGSA	0.0182	-99.9	0.0182	0
198	AIVVSGSAG	mev	AIVVSGSAG	AIVVSGSAG	0.0001	-99.9	0.0001	0
199	IVVSGSAGP	mev	IVVSGSAGP	IVVSGSAGP	0.0007	-99.9	0.0007	0
200	VVSGSAGPG	mev	VVSGSAGPG	VVSGSAGPG	0	-99.9	0	0
201	VSGSAGPGP	mev	VSGSAGPGP	VSGSAGPGP	0.0009	-99.9	0.0009	0
202	SGSAGPGPG	mev	SGSAGPGPG	SGSAGPGPG	0.0002	-99.9	0.0002	0
203	GSAGPGPGS	mev	GSAGPGPGS	GSAGPGPGS	0.0014	-99.9	0.0014	0
204	SAGPGPGSI	mev	SAGPGPGSI	SAGPGPGSI	0.0405	-99.9	0.0405	0
205	AGPGPGSIY	mev	AGPGPGSIY	AGPGPGSIY	0.0562	-99.9	0.0562	0
206	GPGPGSIYQ	mev	GPGPGSIYQ	GPGPGSIYQ	0.0023	-99.9	0.0023	0
207	PGPGSIYQY	mev	PGPGSIYQY	PGPGSIYQY	0.0689	-99.9	0.0689	0
208	GPGSIYQYG	mev	GPGSIYQYG	GPGSIYQYG	0.0017	-99.9	0.0017	0
209	PGSIYQYGS	mev	PGSIYQYGS	PGSIYQYGS	0.0002	-99.9	0.0002	0
210	GSIYQYGSA	mev	GSIYQYGSA	GSIYQYGSA	0.0073	-99.9	0.0073	0
211	SIYQYGSAN	mev	SIYQYGSAN	SIYQYGSAN	0.0007	-99.9	0.0007	0
212	IYQYGSANA	mev	IYQYGSANA	IYQYGSANA	0.0021	-99.9	0.0021	0
213	YQYGSANAA	mev	YQYGSANAA	YQYGSANAA	0.107	-99.9	0.107	0
214	QYGSANAAL	mev	QYGSANAAL	QYGSANAAL	0.0249	-99.9	0.0249	0
215	YGSANAALA	mev	YGSANAALA	YGSANAALA	0.005	-99.9	0.005	0
216	GSANAALAL	mev	GSANAALAL	GSANAALAL	0.0558	-99.9	0.0558	0
217	SANAALALQ	mev	SANAALALQ	SANAALALQ	0.0161	-99.9	0.0161	0
218	ANAALALQG	mev	ANAALALQG	ANAALALQG	0.0078	-99.9	0.0078	0
219	NAALALQGP	mev	NAALALQGP	NAALALQGP	0.0042	-99.9	0.0042	0
220	AALALQGPG	mev	AALALQGPG	AALALQGPG	0.0003	-99.9	0.0003	0
221	ALALQGPGP	mev	ALALQGPGP	ALALQGPGP	0.0007	-99.9	0.0007	0
222	LALQGPGPG	mev	LALQGPGPG	LALQGPGPG	0.0001	-99.9	0.0001	0
223	ALQGPGPGS	mev	ALQGPGPGS	ALQGPGPGS	0.0005	-99.9	0.0005	0
224	LQGPGPGST	mev	LQGPGPGST	LQGPGPGST	0.0033	-99.9	0.0033	0
225	QGPGPGSTL	mev	QGPGPGSTL	QGPGPGSTL	0.055	-99.9	0.055	0
226	GPGPGSTLS	mev	GPGPGSTLS	GPGPGSTLS	0.0004	-99.9	0.0004	0
227	PGPGSTLSI	mev	PGPGSTLSI	PGPGSTLSI	0.004	-99.9	0.004	0
228	GPGSTLSIY	mev	GPGSTLSIY	GPGSTLSIY	0.0326	-99.9	0.0326	0
229	PGSTLSIYQ	mev	PGSTLSIYQ	PGSTLSIYQ	0.002	-99.9	0.002	0
230	GSTLSIYQY	mev	GSTLSIYQY	GSTLSIYQY	0.1366	-99.9	0.1366	0
231	STLSIYQYG	mev	STLSIYQYG	STLSIYQYG	0.0049	-99.9	0.0049	0
232	TLSIYQYGS	mev	TLSIYQYGS	TLSIYQYGS	0.0019	-99.9	0.0019	0
233	LSIYQYGSA	mev	LSIYQYGSA	LSIYQYGSA	0.0144	-99.9	0.0144	0
234	SIYQYGSAN	mev	SIYQYGSAN	SIYQYGSAN	0.0007	-99.9	0.0007	0
235	IYQYGSANA	mev	IYQYGSANA	IYQYGSANA	0.0021	-99.9	0.0021	0
236	YQYGSANAA	mev	YQYGSANAA	YQYGSANAA	0.107	-99.9	0.107	0
237	QYGSANAAL	mev	QYGSANAAL	QYGSANAAL	0.0249	-99.9	0.0249	0
238	YGSANAALG	mev	YGSANAALG	YGSANAALG	0.0011	-99.9	0.0011	0
239	GSANAALGP	mev	GSANAALGP	GSANAALGP	0.0008	-99.9	0.0008	0
240	SANAALGPG	mev	SANAALGPG	SANAALGPG	0.0006	-99.9	0.0006	0
241	ANAALGPGP	mev	ANAALGPGP	ANAALGPGP	0.0044	-99.9	0.0044	0
242	NAALGPGPG	mev	NAALGPGPG	NAALGPGPG	0.0004	-99.9	0.0004	0
243	AALGPGPGD	mev	AALGPGPGD	AALGPGPGD	0.0002	-99.9	0.0002	0
244	ALGPGPGDS	mev	ALGPGPGDS	ALGPGPGDS	0.0001	-99.9	0.0001	0
245	LGPGPGDST	mev	LGPGPGDST	LGPGPGDST	0.0036	-99.9	0.0036	0
246	GPGPGDSTL	mev	GPGPGDSTL	GPGPGDSTL	0.0334	-99.9	0.0334	0
247	PGPGDSTLS	mev	PGPGDSTLS	PGPGDSTLS	0.0001	-99.9	0.0001	0
248	GPGDSTLSI	mev	GPGDSTLSI	GPGDSTLSI	0.0248	-99.9	0.0248	0
249	PGDSTLSIY	mev	PGDSTLSIY	PGDSTLSIY	0.0104	-99.9	0.0104	0
250	GDSTLSIYQ	mev	GDSTLSIYQ	GDSTLSIYQ	0.0061	-99.9	0.0061	0
251	DSTLSIYQY	mev	DSTLSIYQY	DSTLSIYQY	0.2608	-99.9	0.2608	0
252	STLSIYQYG	mev	STLSIYQYG	STLSIYQYG	0.0049	-99.9	0.0049	0
253	TLSIYQYGS	mev	TLSIYQYGS	TLSIYQYGS	0.0019	-99.9	0.0019	0
254	LSIYQYGSA	mev	LSIYQYGSA	LSIYQYGSA	0.0144	-99.9	0.0144	0
255	SIYQYGSAN	mev	SIYQYGSAN	SIYQYGSAN	0.0007	-99.9	0.0007	0
256	IYQYGSANA	mev	IYQYGSANA	IYQYGSANA	0.0021	-99.9	0.0021	0
257	YQYGSANAA	mev	YQYGSANAA	YQYGSANAA	0.107	-99.9	0.107	0
258	QYGSANAAG	mev	QYGSANAAG	QYGSANAAG	0.0001	-99.9	0.0001	0
259	YGSANAAGP	mev	YGSANAAGP	YGSANAAGP	0.0002	-99.9	0.0002	0
260	GSANAAGPG	mev	GSANAAGPG	GSANAAGPG	0.0001	-99.9	0.0001	0
261	SANAAGPGP	mev	SANAAGPGP	SANAAGPGP	0.0054	-99.9	0.0054	0
262	ANAAGPGPG	mev	ANAAGPGPG	ANAAGPGPG	0.0005	-99.9	0.0005	0
263	NAAGPGPGS	mev	NAAGPGPGS	NAAGPGPGS	0.0048	-99.9	0.0048	0
264	AAGPGPGSD	mev	AAGPGPGSD	AAGPGPGSD	0.0002	-99.9	0.0002	0
265	AGPGPGSDI	mev	AGPGPGSDI	AGPGPGSDI	0.0061	-99.9	0.0061	0
266	GPGPGSDIT	mev	GPGPGSDIT	GPGPGSDIT	0.0002	-99.9	0.0002	0
267	PGPGSDITV	mev	PGPGSDITV	PGPGSDITV	0.0015	-99.9	0.0015	0
268	GPGSDITVG	mev	GPGSDITVG	GPGSDITVG	0.0003	-99.9	0.0003	0
269	PGSDITVGQ	mev	PGSDITVGQ	PGSDITVGQ	0.0032	-99.9	0.0032	0
270	GSDITVGQY	mev	GSDITVGQY	GSDITVGQY	0.0339	-99.9	0.0339	0
271	SDITVGQYG	mev	SDITVGQYG	SDITVGQYG	0.0153	-99.9	0.0153	0
272	DITVGQYGG	mev	DITVGQYGG	DITVGQYGG	0.0001	-99.9	0.0001	0
273	ITVGQYGGN	mev	ITVGQYGGN	ITVGQYGGN	0	-99.9	0	0
274	TVGQYGGNN	mev	TVGQYGGNN	TVGQYGGNN	0	-99.9	0	0
275	VGQYGGNNA	mev	VGQYGGNNA	VGQYGGNNA	0.0053	-99.9	0.0053	0
276	GQYGGNNAA	mev	GQYGGNNAA	GQYGGNNAA	0.0462	-99.9	0.0462	0
277	QYGGNNAAL	mev	QYGGNNAAL	QYGGNNAAL	0.0144	-99.9	0.0144	0
278	YGGNNAALG	mev	YGGNNAALG	YGGNNAALG	0.0004	-99.9	0.0004	0
279	GGNNAALGP	mev	GGNNAALGP	GGNNAALGP	0.0005	-99.9	0.0005	0
280	GNNAALGPG	mev	GNNAALGPG	GNNAALGPG	0.0003	-99.9	0.0003	0
281	NNAALGPGP	mev	NNAALGPGP	NNAALGPGP	0.0032	-99.9	0.0032	0
282	NAALGPGPG	mev	NAALGPGPG	NAALGPGPG	0.0004	-99.9	0.0004	0
283	AALGPGPGW	mev	AALGPGPGW	AALGPGPGW	0.1078	-99.9	0.1078	0
284	ALGPGPGWG	mev	ALGPGPGWG	ALGPGPGWG	0	-99.9	0	0
285	LGPGPGWGG	mev	LGPGPGWGG	LGPGPGWGG	0.0035	-99.9	0.0035	0
286	GPGPGWGGG	mev	GPGPGWGGG	GPGPGWGGG	0.0001	-99.9	0.0001	0
287	PGPGWGGGG	mev	PGPGWGGGG	PGPGWGGGG	0	-99.9	0	0
288	GPGWGGGGN	mev	GPGWGGGGN	GPGWGGGGN	0	-99.9	0	0
289	PGWGGGGNH	mev	PGWGGGGNH	PGWGGGGNH	0.0008	-99.9	0.0008	0
290	GWGGGGNHN	mev	GWGGGGNHN	GWGGGGNHN	0	-99.9	0	0
291	WGGGGNHNG	mev	WGGGGNHNG	WGGGGNHNG	0.0002	-99.9	0.0002	0
292	GGGGNHNGG	mev	GGGGNHNGG	GGGGNHNGG	0	-99.9	0	0
293	GGGNHNGGG	mev	GGGNHNGGG	GGGNHNGGG	0	-99.9	0	0
294	GGNHNGGGN	mev	GGNHNGGGN	GGNHNGGGN	0	-99.9	0	0
295	GNHNGGGNS	mev	GNHNGGGNS	GNHNGGGNS	0.0001	-99.9	0.0001	0
296	NHNGGGNSS	mev	NHNGGGNSS	NHNGGGNSS	0.0035	-99.9	0.0035	0
297	HNGGGNSSG	mev	HNGGGNSSG	HNGGGNSSG	0.0005	-99.9	0.0005	0
298	NGGGNSSGG	mev	NGGGNSSGG	NGGGNSSGG	0	-99.9	0	0
299	GGGNSSGGP	mev	GGGNSSGGP	GGGNSSGGP	0	-99.9	0	0
300	GGNSSGGPG	mev	GGNSSGGPG	GGNSSGGPG	0	-99.9	0	0
301	GNSSGGPGP	mev	GNSSGGPGP	GNSSGGPGP	0.0005	-99.9	0.0005	0
302	NSSGGPGPG	mev	NSSGGPGPG	NSSGGPGPG	0.0009	-99.9	0.0009	0
303	SSGGPGPGQ	mev	SSGGPGPGQ	SSGGPGPGQ	0.0081	-99.9	0.0081	0
304	SGGPGPGQW	mev	SGGPGPGQW	SGGPGPGQW	0.068	-99.9	0.068	0
305	GGPGPGQWG	mev	GGPGPGQWG	GGPGPGQWG	0.0004	-99.9	0.0004	0
306	GPGPGQWGG	mev	GPGPGQWGG	GPGPGQWGG	0.0004	-99.9	0.0004	0
307	PGPGQWGGG	mev	PGPGQWGGG	PGPGQWGGG	0	-99.9	0	0
308	GPGQWGGGG	mev	GPGQWGGGG	GPGQWGGGG	0.0001	-99.9	0.0001	0
309	PGQWGGGGN	mev	PGQWGGGGN	PGQWGGGGN	0	-99.9	0	0
310	GQWGGGGNH	mev	GQWGGGGNH	GQWGGGGNH	0.0242	-99.9	0.0242	0
311	QWGGGGNHN	mev	QWGGGGNHN	QWGGGGNHN	0	-99.9	0	0
312	WGGGGNHNG	mev	WGGGGNHNG	WGGGGNHNG	0.0002	-99.9	0.0002	0
313	GGGGNHNGG	mev	GGGGNHNGG	GGGGNHNGG	0	-99.9	0	0
314	GGGNHNGGG	mev	GGGNHNGGG	GGGNHNGGG	0	-99.9	0	0
315	GGNHNGGGN	mev	GGNHNGGGN	GGNHNGGGN	0	-99.9	0	0
316	GNHNGGGNS	mev	GNHNGGGNS	GNHNGGGNS	0.0001	-99.9	0.0001	0
317	NHNGGGNSS	mev	NHNGGGNSS	NHNGGGNSS	0.0035	-99.9	0.0035	0
318	HNGGGNSSG	mev	HNGGGNSSG	HNGGGNSSG	0.0005	-99.9	0.0005	0
319	NGGGNSSGP	mev	NGGGNSSGP	NGGGNSSGP	0.0001	-99.9	0.0001	0
320	GGGNSSGPG	mev	GGGNSSGPG	GGGNSSGPG	0	-99.9	0	0
321	GGNSSGPGP	mev	GGNSSGPGP	GGNSSGPGP	0.0004	-99.9	0.0004	0
322	GNSSGPGPG	mev	GNSSGPGPG	GNSSGPGPG	0.0005	-99.9	0.0005	0
323	NSSGPGPGN	mev	NSSGPGPGN	NSSGPGPGN	0.0004	-99.9	0.0004	0
324	SSGPGPGNG	mev	SSGPGPGNG	SSGPGPGNG	0.0006	-99.9	0.0006	0
325	SGPGPGNGA	mev	SGPGPGNGA	SGPGPGNGA	0.0113	-99.9	0.0113	0
326	GPGPGNGAD	mev	GPGPGNGAD	GPGPGNGAD	0.0001	-99.9	0.0001	0
327	PGPGNGADV	mev	PGPGNGADV	PGPGNGADV	0.0006	-99.9	0.0006	0
328	GPGNGADVG	mev	GPGNGADVG	GPGNGADVG	0.0001	-99.9	0.0001	0
329	PGNGADVGQ	mev	PGNGADVGQ	PGNGADVGQ	0.0001	-99.9	0.0001	0
330	GNGADVGQG	mev	GNGADVGQG	GNGADVGQG	0.0002	-99.9	0.0002	0
331	NGADVGQGA	mev	NGADVGQGA	NGADVGQGA	0.0141	-99.9	0.0141	0
332	GADVGQGAD	mev	GADVGQGAD	GADVGQGAD	0	-99.9	0	0
333	ADVGQGADN	mev	ADVGQGADN	ADVGQGADN	0.0001	-99.9	0.0001	0
334	DVGQGADNS	mev	DVGQGADNS	DVGQGADNS	0.0001	-99.9	0.0001	0
335	VGQGADNST	mev	VGQGADNST	VGQGADNST	0.0015	-99.9	0.0015	0
336	GQGADNSTI	mev	GQGADNSTI	GQGADNSTI	0.0086	-99.9	0.0086	0
337	QGADNSTIE	mev	QGADNSTIE	QGADNSTIE	0.001	-99.9	0.001	0
338	GADNSTIEG	mev	GADNSTIEG	GADNSTIEG	0.0006	-99.9	0.0006	0
339	ADNSTIEGP	mev	ADNSTIEGP	ADNSTIEGP	0.0039	-99.9	0.0039	0
340	DNSTIEGPG	mev	DNSTIEGPG	DNSTIEGPG	0.0007	-99.9	0.0007	0
341	NSTIEGPGP	mev	NSTIEGPGP	NSTIEGPGP	0.0005	-99.9	0.0005	0
342	STIEGPGPG	mev	STIEGPGPG	STIEGPGPG	0.0006	-99.9	0.0006	0
343	TIEGPGPGG	mev	TIEGPGPGG	TIEGPGPGG	0.0003	-99.9	0.0003	0
344	IEGPGPGGA	mev	IEGPGPGGA	IEGPGPGGA	0.0158	-99.9	0.0158	0
345	EGPGPGGAD	mev	EGPGPGGAD	EGPGPGGAD	0	-99.9	0	0
346	GPGPGGADV	mev	GPGPGGADV	GPGPGGADV	0.0041	-99.9	0.0041	0
347	PGPGGADVG	mev	PGPGGADVG	PGPGGADVG	0	-99.9	0	0
348	GPGGADVGQ	mev	GPGGADVGQ	GPGGADVGQ	0.0002	-99.9	0.0002	0
349	PGGADVGQG	mev	PGGADVGQG	PGGADVGQG	0	-99.9	0	0
350	GGADVGQGA	mev	GGADVGQGA	GGADVGQGA	0.0027	-99.9	0.0027	0
351	GADVGQGAD	mev	GADVGQGAD	GADVGQGAD	0	-99.9	0	0
352	ADVGQGADN	mev	ADVGQGADN	ADVGQGADN	0.0001	-99.9	0.0001	0
353	DVGQGADNS	mev	DVGQGADNS	DVGQGADNS	0.0001	-99.9	0.0001	0
354	VGQGADNST	mev	VGQGADNST	VGQGADNST	0.0015	-99.9	0.0015	0
355	GQGADNSTI	mev	GQGADNSTI	GQGADNSTI	0.0086	-99.9	0.0086	0
356	QGADNSTIE	mev	QGADNSTIE	QGADNSTIE	0.001	-99.9	0.001	0
357	GADNSTIEL	mev	GADNSTIEL	GADNSTIEL	0.0509	-99.9	0.0509	0
358	ADNSTIELG	mev	ADNSTIELG	ADNSTIELG	0.0035	-99.9	0.0035	0
359	DNSTIELGP	mev	DNSTIELGP	DNSTIELGP	0.0067	-99.9	0.0067	0
360	NSTIELGPG	mev	NSTIELGPG	NSTIELGPG	0.0001	-99.9	0.0001	0
361	STIELGPGP	mev	STIELGPGP	STIELGPGP	0.019	-99.9	0.019	0
362	TIELGPGPG	mev	TIELGPGPG	TIELGPGPG	0	-99.9	0	0
363	IELGPGPGN	mev	IELGPGPGN	IELGPGPGN	0.002	-99.9	0.002	0
364	ELGPGPGNS	mev	ELGPGPGNS	ELGPGPGNS	0.0002	-99.9	0.0002	0
365	LGPGPGNSD	mev	LGPGPGNSD	LGPGPGNSD	0.0005	-99.9	0.0005	0
366	GPGPGNSDI	mev	GPGPGNSDI	GPGPGNSDI	0.0025	-99.9	0.0025	0
367	PGPGNSDIT	mev	PGPGNSDIT	PGPGNSDIT	0	-99.9	0	0
368	GPGNSDITV	mev	GPGNSDITV	GPGNSDITV	0.0044	-99.9	0.0044	0
369	PGNSDITVG	mev	PGNSDITVG	PGNSDITVG	0.0003	-99.9	0.0003	0
370	GNSDITVGQ	mev	GNSDITVGQ	GNSDITVGQ	0.0089	-99.9	0.0089	0
371	NSDITVGQY	mev	NSDITVGQY	NSDITVGQY	0.074	-99.9	0.074	0
372	SDITVGQYG	mev	SDITVGQYG	SDITVGQYG	0.0153	-99.9	0.0153	0
373	DITVGQYGG	mev	DITVGQYGG	DITVGQYGG	0.0001	-99.9	0.0001	0
374	ITVGQYGGN	mev	ITVGQYGGN	ITVGQYGGN	0	-99.9	0	0
375	TVGQYGGNN	mev	TVGQYGGNN	TVGQYGGNN	0	-99.9	0	0
376	VGQYGGNNA	mev	VGQYGGNNA	VGQYGGNNA	0.0053	-99.9	0.0053	0
377	GQYGGNNAA	mev	GQYGGNNAA	GQYGGNNAA	0.0462	-99.9	0.0462	0
378	QYGGNNAAG	mev	QYGGNNAAG	QYGGNNAAG	0	-99.9	0	0
379	YGGNNAAGP	mev	YGGNNAAGP	YGGNNAAGP	0.0001	-99.9	0.0001	0
380	GGNNAAGPG	mev	GGNNAAGPG	GGNNAAGPG	0	-99.9	0	0
381	GNNAAGPGP	mev	GNNAAGPGP	GNNAAGPGP	0.0007	-99.9	0.0007	0
382	NNAAGPGPG	mev	NNAAGPGPG	NNAAGPGPG	0.0006	-99.9	0.0006	0
383	NAAGPGPGP	mev	NAAGPGPGP	NAAGPGPGP	0.0049	-99.9	0.0049	0
384	AAGPGPGPD	mev	AAGPGPGPD	AAGPGPGPD	0.0001	-99.9	0.0001	0
385	AGPGPGPDS	mev	AGPGPGPDS	AGPGPGPDS	0.0033	-99.9	0.0033	0
386	GPGPGPDST	mev	GPGPGPDST	GPGPGPDST	0.0014	-99.9	0.0014	0
387	PGPGPDSTL	mev	PGPGPDSTL	PGPGPDSTL	0.007	-99.9	0.007	0
388	GPGPDSTLS	mev	GPGPDSTLS	GPGPDSTLS	0.0003	-99.9	0.0003	0
389	PGPDSTLSI	mev	PGPDSTLSI	PGPDSTLSI	0.0042	-99.9	0.0042	0
390	GPDSTLSIY	mev	GPDSTLSIY	GPDSTLSIY	0.053	-99.9	0.053	0
391	PDSTLSIYQ	mev	PDSTLSIYQ	PDSTLSIYQ	0.0008	-99.9	0.0008	0
392	DSTLSIYQY	mev	DSTLSIYQY	DSTLSIYQY	0.2608	-99.9	0.2608	0
393	STLSIYQYG	mev	STLSIYQYG	STLSIYQYG	0.0049	-99.9	0.0049	0
394	TLSIYQYGS	mev	TLSIYQYGS	TLSIYQYGS	0.0019	-99.9	0.0019	0
395	LSIYQYGSA	mev	LSIYQYGSA	LSIYQYGSA	0.0144	-99.9	0.0144	0
396	SIYQYGSAN	mev	SIYQYGSAN	SIYQYGSAN	0.0007	-99.9	0.0007	0
397	IYQYGSANA	mev	IYQYGSANA	IYQYGSANA	0.0021	-99.9	0.0021	0
398	YQYGSANAG	mev	YQYGSANAG	YQYGSANAG	0.0213	-99.9	0.0213	0
399	QYGSANAGP	mev	QYGSANAGP	QYGSANAGP	0.0003	-99.9	0.0003	0
400	YGSANAGPG	mev	YGSANAGPG	YGSANAGPG	0	-99.9	0	0
401	GSANAGPGP	mev	GSANAGPGP	GSANAGPGP	0.0005	-99.9	0.0005	0
402	SANAGPGPG	mev	SANAGPGPG	SANAGPGPG	0.0008	-99.9	0.0008	0
403	ANAGPGPGA	mev	ANAGPGPGA	ANAGPGPGA	0.0143	-99.9	0.0143	0
404	NAGPGPGAD	mev	NAGPGPGAD	NAGPGPGAD	0.0001	-99.9	0.0001	0
405	AGPGPGADV	mev	AGPGPGADV	AGPGPGADV	0.0067	-99.9	0.0067	0
406	GPGPGADVG	mev	GPGPGADVG	GPGPGADVG	0.0002	-99.9	0.0002	0
407	PGPGADVGQ	mev	PGPGADVGQ	PGPGADVGQ	0.0003	-99.9	0.0003	0
408	GPGADVGQG	mev	GPGADVGQG	GPGADVGQG	0.0001	-99.9	0.0001	0
409	PGADVGQGA	mev	PGADVGQGA	PGADVGQGA	0.0011	-99.9	0.0011	0
410	GADVGQGAD	mev	GADVGQGAD	GADVGQGAD	0	-99.9	0	0
411	ADVGQGADN	mev	ADVGQGADN	ADVGQGADN	0.0001	-99.9	0.0001	0
412	DVGQGADNS	mev	DVGQGADNS	DVGQGADNS	0.0001	-99.9	0.0001	0
413	VGQGADNST	mev	VGQGADNST	VGQGADNST	0.0015	-99.9	0.0015	0
414	GQGADNSTI	mev	GQGADNSTI	GQGADNSTI	0.0086	-99.9	0.0086	0
415	QGADNSTIE	mev	QGADNSTIE	QGADNSTIE	0.001	-99.9	0.001	0
416	GADNSTIEL	mev	GADNSTIEL	GADNSTIEL	0.0509	-99.9	0.0509	0
417	ADNSTIELT	mev	ADNSTIELT	ADNSTIELT	0.0134	-99.9	0.0134	0
418	DNSTIELTG	mev	DNSTIELTG	DNSTIELTG	0.0142	-99.9	0.0142	0
419	NSTIELTGP	mev	NSTIELTGP	NSTIELTGP	0.0014	-99.9	0.0014	0
420	STIELTGPG	mev	STIELTGPG	STIELTGPG	0.0008	-99.9	0.0008	0
421	TIELTGPGP	mev	TIELTGPGP	TIELTGPGP	0.0002	-99.9	0.0002	0
422	IELTGPGPG	mev	IELTGPGPG	IELTGPGPG	0.0058	-99.9	0.0058	0
423	ELTGPGPGV	mev	ELTGPGPGV	ELTGPGPGV	0.0146	-99.9	0.0146	0
424	LTGPGPGVV	mev	LTGPGPGVV	LTGPGPGVV	0.0073	-99.9	0.0073	0
425	TGPGPGVVP	mev	TGPGPGVVP	TGPGPGVVP	0.0017	-99.9	0.0017	0
426	GPGPGVVPQ	mev	GPGPGVVPQ	GPGPGVVPQ	0.001	-99.9	0.001	0
427	PGPGVVPQW	mev	PGPGVVPQW	PGPGVVPQW	0.0669	-99.9	0.0669	0
428	GPGVVPQWG	mev	GPGVVPQWG	GPGVVPQWG	0.0005	-99.9	0.0005	0
429	PGVVPQWGG	mev	PGVVPQWGG	PGVVPQWGG	0.0002	-99.9	0.0002	0
430	GVVPQWGGG	mev	GVVPQWGGG	GVVPQWGGG	0.0001	-99.9	0.0001	0
431	VVPQWGGGG	mev	VVPQWGGGG	VVPQWGGGG	0.0001	-99.9	0.0001	0
432	VPQWGGGGN	mev	VPQWGGGGN	VPQWGGGGN	0.0001	-99.9	0.0001	0
433	PQWGGGGNH	mev	PQWGGGGNH	PQWGGGGNH	0.0077	-99.9	0.0077	0
434	QWGGGGNHN	mev	QWGGGGNHN	QWGGGGNHN	0	-99.9	0	0
435	WGGGGNHNG	mev	WGGGGNHNG	WGGGGNHNG	0.0002	-99.9	0.0002	0
436	GGGGNHNGG	mev	GGGGNHNGG	GGGGNHNGG	0	-99.9	0	0
437	GGGNHNGGG	mev	GGGNHNGGG	GGGNHNGGG	0	-99.9	0	0
438	GGNHNGGGK	mev	GGNHNGGGK	GGNHNGGGK	0.0002	-99.9	0.0002	0
439	GNHNGGGKK	mev	GNHNGGGKK	GNHNGGGKK	0.0014	-99.9	0.0014	0
440	NHNGGGKKG	mev	NHNGGGKKG	NHNGGGKKG	0.0019	-99.9	0.0019	0
441	HNGGGKKGG	mev	HNGGGKKGG	HNGGGKKGG	0.0001	-99.9	0.0001	0
442	NGGGKKGGG	mev	NGGGKKGGG	NGGGKKGGG	0	-99.9	0	0
443	GGGKKGGGG	mev	GGGKKGGGG	GGGKKGGGG	0	-99.9	0	0
444	GGKKGGGGN	mev	GGKKGGGGN	GGKKGGGGN	0	-99.9	0	0
445	GKKGGGGNH	mev	GKKGGGGNH	GKKGGGGNH	0.0093	-99.9	0.0093	0
446	KKGGGGNHN	mev	KKGGGGNHN	KKGGGGNHN	0.0002	-99.9	0.0002	0
447	KGGGGNHNG	mev	KGGGGNHNG	KGGGGNHNG	0.0003	-99.9	0.0003	0
448	GGGGNHNGG	mev	GGGGNHNGG	GGGGNHNGG	0	-99.9	0	0
449	GGGNHNGGG	mev	GGGNHNGGG	GGGNHNGGG	0	-99.9	0	0
450	GGNHNGGGN	mev	GGNHNGGGN	GGNHNGGGN	0	-99.9	0	0
451	GNHNGGGNS	mev	GNHNGGGNS	GNHNGGGNS	0.0001	-99.9	0.0001	0
452	NHNGGGNSS	mev	NHNGGGNSS	NHNGGGNSS	0.0035	-99.9	0.0035	0
453	HNGGGNSSG	mev	HNGGGNSSG	HNGGGNSSG	0.0005	-99.9	0.0005	0
454	NGGGNSSGK	mev	NGGGNSSGK	NGGGNSSGK	0.0007	-99.9	0.0007	0
455	GGGNSSGKK	mev	GGGNSSGKK	GGGNSSGKK	0.0003	-99.9	0.0003	0
456	GGNSSGKKP	mev	GGNSSGKKP	GGNSSGKKP	0.0008	-99.9	0.0008	0
457	GNSSGKKPQ	mev	GNSSGKKPQ	GNSSGKKPQ	0.0014	-99.9	0.0014	0
458	NSSGKKPQW	mev	NSSGKKPQW	NSSGKKPQW	0.112	-99.9	0.112	0
459	SSGKKPQWG	mev	SSGKKPQWG	SSGKKPQWG	0.0008	-99.9	0.0008	0
460	SGKKPQWGG	mev	SGKKPQWGG	SGKKPQWGG	0.0032	-99.9	0.0032	0
461	GKKPQWGGG	mev	GKKPQWGGG	GKKPQWGGG	0.0005	-99.9	0.0005	0
462	KKPQWGGGG	mev	KKPQWGGGG	KKPQWGGGG	0.0001	-99.9	0.0001	0
463	KPQWGGGGN	mev	KPQWGGGGN	KPQWGGGGN	0.0001	-99.9	0.0001	0
464	PQWGGGGNH	mev	PQWGGGGNH	PQWGGGGNH	0.0077	-99.9	0.0077	0
465	QWGGGGNHN	mev	QWGGGGNHN	QWGGGGNHN	0	-99.9	0	0
466	WGGGGNHNG	mev	WGGGGNHNG	WGGGGNHNG	0.0002	-99.9	0.0002	0
467	GGGGNHNGG	mev	GGGGNHNGG	GGGGNHNGG	0	-99.9	0	0
468	GGGNHNGGG	mev	GGGNHNGGG	GGGNHNGGG	0	-99.9	0	0
469	GGNHNGGGN	mev	GGNHNGGGN	GGNHNGGGN	0	-99.9	0	0
470	GNHNGGGNS	mev	GNHNGGGNS	GNHNGGGNS	0.0001	-99.9	0.0001	0
471	NHNGGGNSS	mev	NHNGGGNSS	NHNGGGNSS	0.0035	-99.9	0.0035	0
472	HNGGGNSSK	mev	HNGGGNSSK	HNGGGNSSK	0.0065	-99.9	0.0065	0
473	NGGGNSSKK	mev	NGGGNSSKK	NGGGNSSKK	0.0035	-99.9	0.0035	0
474	GGGNSSKKH	mev	GGGNSSKKH	GGGNSSKKH	0.0039	-99.9	0.0039	0
475	GGNSSKKHN	mev	GGNSSKKHN	GGNSSKKHN	0.0001	-99.9	0.0001	0
476	GNSSKKHNG	mev	GNSSKKHNG	GNSSKKHNG	0.0008	-99.9	0.0008	0
477	NSSKKHNGG	mev	NSSKKHNGG	NSSKKHNGG	0.0011	-99.9	0.0011	0
478	SSKKHNGGG	mev	SSKKHNGGG	SSKKHNGGG	0.0004	-99.9	0.0004	0
479	SKKHNGGGN	mev	SKKHNGGGN	SKKHNGGGN	0.0002	-99.9	0.0002	0
480	KKHNGGGNS	mev	KKHNGGGNS	KKHNGGGNS	0.0007	-99.9	0.0007	0
481	KHNGGGNSS	mev	KHNGGGNSS	KHNGGGNSS	0.0021	-99.9	0.0021	0
482	HNGGGNSSG	mev	HNGGGNSSG	HNGGGNSSG	0.0005	-99.9	0.0005	0
483	NGGGNSSGP	mev	NGGGNSSGP	NGGGNSSGP	0.0001	-99.9	0.0001	0
484	GGGNSSGPD	mev	GGGNSSGPD	GGGNSSGPD	0	-99.9	0	0
485	GGNSSGPDS	mev	GGNSSGPDS	GGNSSGPDS	0.0001	-99.9	0.0001	0
486	GNSSGPDST	mev	GNSSGPDST	GNSSGPDST	0.004	-99.9	0.004	0
487	NSSGPDSTL	mev	NSSGPDSTL	NSSGPDSTL	0.0695	-99.9	0.0695	0
488	SSGPDSTLS	mev	SSGPDSTLS	SSGPDSTLS	0.0014	-99.9	0.0014	0
489	SGPDSTLSI	mev	SGPDSTLSI	SGPDSTLSI	0.06	-99.9	0.06	0
490	GPDSTLSIK	mev	GPDSTLSIK	GPDSTLSIK	0.0023	-99.9	0.0023	0
491	PDSTLSIKK	mev	PDSTLSIKK	PDSTLSIKK	0.0037	-99.9	0.0037	0
492	DSTLSIKKV	mev	DSTLSIKKV	DSTLSIKKV	0.0586	-99.9	0.0586	0
493	STLSIKKVV	mev	STLSIKKVV	STLSIKKVV	0.0593	-99.9	0.0593	0
494	TLSIKKVVP	mev	TLSIKKVVP	TLSIKKVVP	0.0025	-99.9	0.0025	0
495	LSIKKVVPQ	mev	LSIKKVVPQ	LSIKKVVPQ	0.0085	-99.9	0.0085	0
496	SIKKVVPQW	mev	SIKKVVPQW	SIKKVVPQW	0.2927	-99.9	0.2927	0
497	IKKVVPQWG	mev	IKKVVPQWG	IKKVVPQWG	0.0075	-99.9	0.0075	0
498	KKVVPQWGG	mev	KKVVPQWGG	KKVVPQWGG	0.0031	-99.9	0.0031	0
499	KVVPQWGGG	mev	KVVPQWGGG	KVVPQWGGG	0.0002	-99.9	0.0002	0
500	VVPQWGGGG	mev	VVPQWGGGG	VVPQWGGGG	0.0001	-99.9	0.0001	0
501	VPQWGGGGN	mev	VPQWGGGGN	VPQWGGGGN	0.0001	-99.9	0.0001	0
502	PQWGGGGNH	mev	PQWGGGGNH	PQWGGGGNH	0.0077	-99.9	0.0077	0
503	QWGGGGNHN	mev	QWGGGGNHN	QWGGGGNHN	0	-99.9	0	0
504	WGGGGNHNG	mev	WGGGGNHNG	WGGGGNHNG	0.0002	-99.9	0.0002	0
505	GGGGNHNGG	mev	GGGGNHNGG	GGGGNHNGG	0	-99.9	0	0
506	GGGNHNGGK	mev	GGGNHNGGK	GGGNHNGGK	0.0001	-99.9	0.0001	0
507	GGNHNGGKK	mev	GGNHNGGKK	GGNHNGGKK	0.0006	-99.9	0.0006	0
508	GNHNGGKKS	mev	GNHNGGKKS	GNHNGGKKS	0.0005	-99.9	0.0005	0
509	NHNGGKKSG	mev	NHNGGKKSG	NHNGGKKSG	0.0024	-99.9	0.0024	0
510	HNGGKKSGY	mev	HNGGKKSGY	HNGGKKSGY	0.0469	-99.9	0.0469	0
511	NGGKKSGYG	mev	NGGKKSGYG	NGGKKSGYG	0.0001	-99.9	0.0001	0
512	GGKKSGYGN	mev	GGKKSGYGN	GGKKSGYGN	0.0002	-99.9	0.0002	0
513	GKKSGYGNG	mev	GKKSGYGNG	GKKSGYGNG	0.0007	-99.9	0.0007	0
514	KKSGYGNGA	mev	KKSGYGNGA	KKSGYGNGA	0.0074	-99.9	0.0074	0
515	KSGYGNGAD	mev	KSGYGNGAD	KSGYGNGAD	0	-99.9	0	0
516	SGYGNGADV	mev	SGYGNGADV	SGYGNGADV	0.026	-99.9	0.026	0
517	GYGNGADVG	mev	GYGNGADVG	GYGNGADVG	0	-99.9	0	0
518	YGNGADVGQ	mev	YGNGADVGQ	YGNGADVGQ	0.0015	-99.9	0.0015	0
519	GNGADVGQG	mev	GNGADVGQG	GNGADVGQG	0.0002	-99.9	0.0002	0
520	NGADVGQGA	mev	NGADVGQGA	NGADVGQGA	0.0141	-99.9	0.0141	0
521	GADVGQGAD	mev	GADVGQGAD	GADVGQGAD	0	-99.9	0	0
522	ADVGQGADN	mev	ADVGQGADN	ADVGQGADN	0.0001	-99.9	0.0001	0
523	DVGQGADNS	mev	DVGQGADNS	DVGQGADNS	0.0001	-99.9	0.0001	0

[truncated: 17 more sheets: Gaga-BF1_017-01-01, Gaga-BF1_023-01-01, Gaga-BF2_002-01-01, Gaga-BF2_002-02-01, Gaga-BF2_004-01-01, Gaga-BF2_005-01-01, Gaga-BF2_005-02-01, Gaga-BF2_006-01-01, Gaga-BF2_009-01-01, Gaga-BF2_012-01-01, Gaga-BF2_014-01-01, Gaga-BF2_015-01-01, Gaga-BF2_015-02-01, Gaga-BF2_017-01-01, Gaga-BF2_018-01-01, Gaga-BF2_021-01-01, Gaga-BF2_024-01-01]
