# Supplementary material for: In silico design of a multiepitope subunit vaccine targeting Salmonella enterica serovar Infantis: an immunoinformatics and reverse vaccinology approach
Source: Front Immunol. 2026 Feb 6;17:1717278. doi: 10.3389/fimmu.2026.1717278 (PMC12920593; doi:10.3389/fimmu.2026.1717278)
Supplement: Supplementary File 10 — Results summarizing all predicted B-cell epitopes as identified by the ABCpred server. [file DataSheet10.xlsx]

## Sheet: Table S40
Supplememtary Table S40 shows predicted B cell epitopes by ABCpred server
Rank	Sequence	Start position	Score
1	NNAALVNQTASDSS	101	0.92
1	SETTITQSGYGNGADV	46	0.91
2	PQWGGGGNHNGGGNSS	4	0.9
2	HNGGGNSSGPDSTLSI	12	0.9
2	DNSTIELTQNGFRN	66	0.88
3	SGPDSTLSIYQYGS	19	0.87
4	NATIDQWNAKNSDI	80	0.85
1	AKNSDITVGQYG	88	0.84
5	DVGQGADNSTIELT	60	0.84
3	DSTLSIYQYGSANAAL	22	0.84
6	ITQSGYGNGADVGQ	50	0.83
4	NATIDQWNAKNSDITV	80	0.83
4	VMVRQVGFGNNATANQ	115	0.83
5	ADVGQGADNSTIELTQ	59	0.82
5	SGYGNGADVGQGADNS	53	0.82
7	GGGGNHNGGGNSSG	7	0.81
7	VVPQWGGGGNHNGG	2	0.81
8	KSETTITQSGYGNG	45	0.8
6	DITVGQYGGNNAALVN	92	0.8
6	STIELTQNGFRNNATI	68	0.8
2	NGADVGQGADNS	57	0.77
3	WGGGGNHNGGGN	6	0.76
9	QSDARKSETTITQS	40	0.76
7	AALALQSDARKSETTI	35	0.76
10	VGQYGGNNAALVNQ	95	0.75
4	AALALQSDARKS	35	0.74
5	DNSTIELTQNGF	66	0.72
6	KSETTITQSGYG	45	0.71
7	VVPQWGGGGNHN	2	0.69
11	IYQYGSANAALALQ	27	0.69
8	ALVNQTASDSSVMVRQ	104	0.68
8	ITQSGYGNGADV	50	0.67
8	QSDARKSETTIT	40	0.67
12	NGGGNSSGPDSTLS	13	0.67
9	NATIDQWNAKNS	80	0.66
10	IELTQNGFRNNA	70	0.64
13	QWNAKNSDITVGQY	85	0.6
11	YQYGSANAALAL	28	0.59
12	NGGGNSSGPDST	13	0.54
13	PDSTLSIYQYGS	21	0.53
14	NSSGPDSTLSIY	17	0.51
