# Supplementary material for: In silico design of a multiepitope subunit vaccine targeting Salmonella enterica serovar Infantis: an immunoinformatics and reverse vaccinology approach
Source: Front Immunol. 2026 Feb 6;17:1717278. doi: 10.3389/fimmu.2026.1717278 (PMC12920593; doi:10.3389/fimmu.2026.1717278)
Supplement: Supplementary File 12 — Results of RMSD values from chimeraX, between all the simulated motions given by iMODS and cluspro predicted MEV - immune receptor structures. [file DataSheet12.xlsx]

## Sheet: Table S41
Supplememtary Table S41 shows RMSD values from chimeraX, between all the simulated motions given by iMODS and cluspro predicted MEV - immune receptor strcutures
Cluspro-docked complexes	RMSD values from chimera x
AF3_TLR5-m1	RMSD between 428 pruned atom pairs is 1.167 to 1.171 angstroms; (across all 532 pairs: 1.621 to 1.626)	RMSD from chimeraX, between all the simulated motions given by iMODS and cluspro predicted MEV -receptor strcuture
AF3_TLR2-m1	RMSD between 406 pruned atom pairs is 1.163 angstroms; (across all 532 pairs: 1.801)	RMSD from chimeraX, between all the simulated motions given by iMODS and cluspro predicted MEV -receptor strcuture
AF3_MHC1-m1	RMSD between 408 pruned atom pairs is 1.157 angstroms; (across all 532 pairs: 1.629 to 1.946)	RMSD from chimeraX, between all the simulated motions given by iMODS and cluspro predicted MEV -receptor strcuture
AF3_MHC1-m1	RMSD between 412 pruned atom pairs is 1.189 to 1.215 angstroms; (across all 532 pairs: 1.642 to 1.999)	RMSD from chimeraX, between all the simulated motions given by iMODS and cluspro predicted MEV -receptor strcuture
